# Supplementary material for: Transcriptomic analysis of Lycium ruthenicum Murr. during fruit ripening provides insight into structural and regulatory genes in the anthocyanin biosynthetic pathway
Source: PLoS One. 2018 Dec 7;13(12):e0208627. doi: 10.1371/journal.pone.0208627 (PMC6285980; doi:10.1371/journal.pone.0208627)
Supplement: S3 Table — ‘*’ means significant correlation at P-value < 0.05 (2-tailed), and ‘**’ means significant correlation at P-value < 0.01 (2-tailed). ‘*’ and ‘**’ were indicated with the red tag. TFs which had significant correlation with five or more structural genes were showed with the yellow tag, and the blue tag indicates the TFs correlated with none of the structural genes. (XLSX) [file pone.0208627.s004.xlsx]

## Sheet: Sheet1
SUPPLEMENTARY TABLE S2 | Correlation analysis of transcription factors and structural genes involved in anthocyanin biosynthesis
Gene ID	PAL	4CL			CHS		CHI		F3H	F3'5'H	DFR	ANS	Family
	CL5572Contig1	CL40022Contig1	CL6132Contig1	CL32840Contig1	CL25405Contig1	CL31014Contig1	CL2953Contig1	CL25937Contig1	CL6713Contig1	CL6842Contig1	CL6494Contig1	CL29803Contig1
CL31220Contig1	0.706816	0.811	0.991	-0.962	-0.984	-.999*	-0.994	-0.972	-0.984	-0.957	-0.982	-0.99	MYB
CL450Contig1	-0.57412	-0.698	-0.952	0.995	1.000**	0.992	0.96	.998*	1.000**	0.993	1.000**	1.000*	MYB
CL16592Contig1	0.858357	0.929	0.994	-0.867	-0.911	-0.957	-0.99	-0.884	-0.91	-0.856	-0.907	-0.925	MYB-related
CL1949Contig1	-0.368305	-0.513	-0.855	0.991	0.974	0.936	0.87	0.986	0.975	0.994	0.976	0.965	MYB-related
CL25124Contig1	-0.451586	-0.589	-0.899	.999*	0.991	0.964	0.911	.997*	0.991	1.000*	0.992	0.985	MYB-related
CL25528Contig1	-0.548959	-0.676	-0.942	.997*	1.000*	0.988	0.952	.999*	1.000*	0.996	1.000**	.998*	MYB-related
CL25968Contig1	-0.507496	-0.639	-0.925	1.000*	.997*	0.979	0.935	1.000**	.997*	.999*	.998*	0.994	MYB-related
CL27385Contig1	0.909124	0.964	0.976	-0.807	-0.86	-0.92	-0.97	-0.828	-0.859	-0.795	-0.855	-0.878	MYB-related
CL28719Contig1	-0.527352	-0.384	0.092	-0.485	-0.398	-0.274	-0.121	-0.452	-0.4	-0.502	-0.407	-0.365	MYB-related
CL29798Contig1	0.796667	0.883	1.000**	-0.916	-0.951	-0.983	-1.000*	-0.93	-0.95	-0.908	-0.947	-0.961	MYB-related
CL30394Contig1	0.82544	0.905	.999*	-0.895	-0.934	-0.973	-.997*	-0.911	-0.933	-0.886	-0.931	-0.946	MYB-related
CL30433Contig1	-0.548229	-0.675	-0.942	.997*	1.000*	0.988	0.951	.999*	1.000*	0.996	1.000*	.998*	MYB-related
CL32112Contig1	0.685704	0.793	0.986	-0.97	-0.989	-1.000*	-0.99	-0.978	-0.988	-0.965	-0.987	-0.994	MYB-related
CL33414Contig1	-0.690723	-0.798	-0.987	0.968	0.988	1.000*	0.991	0.977	0.987	0.963	0.986	0.993	MYB-related
CL36887Contig1	0.821554	0.902	.999*	-0.898	-0.937	-0.974	-.998*	-0.914	-0.936	-0.889	-0.933	-0.949	MYB-related
CL40520Contig1	-0.533113	-0.662	-0.936	.999*	.999*	0.985	0.946	1.000**	.999*	.997*	.999*	0.997	MYB-related
CL4676Contig1	0.795046	0.882	1.000**	-0.917	-0.951	-0.984	-1.000*	-0.931	-0.951	-0.909	-0.948	-0.962	MYB-related
CL8773Contig1	0.501946	0.634	0.922	-1.000*	-0.997	-0.978	-0.933	-1.000*	-.997*	-.999*	-.998*	-0.993	MYB-related
CL5774Contig1	0.814937	0.897	1.000*	-0.903	-0.941	-0.977	-.998*	-0.919	-0.94	-0.895	-0.937	-0.952	MYB-related
CL28732Contig1	-0.789682	-0.878	-1.000**	0.921	0.954	0.985	1.000*	0.935	0.953	0.913	0.951	0.964	MYB-related
comp90606_c0_seq1_1	0.834873	0.912	.998*	-0.888	-0.928	-0.969	-0.996	-0.904	-0.927	-0.878	-0.924	-0.941	MYB-related
CL16497Contig1	-0.501	-0.633	-0.922	1.000**	0.997	0.977	0.933	1.000*	0.997	.999*	.997*	0.993	bHLH
CL1763Contig1	-0.8	-0.886	-1.000**	0.914	0.949	0.982	.999*	0.929	0.948	0.906	0.946	0.96	bHLH
CL33087Contig1	-0.705	-0.81	-0.99	0.963	0.984	.999*	0.994	0.972	0.984	0.957	0.983	0.99	bHLH
CL34809Contig1	-0.742	-0.84	-0.996	0.947	0.974	0.995	.998*	0.958	0.973	0.94	0.971	0.981	bHLH
CL40665Contig1	0.872	0.939	0.991	-0.853	-0.899	-0.949	-0.986	-0.872	-0.898	-0.842	-0.895	-0.914	bHLH
CL19599Contig1	-0.475	-0.61	-0.91	1.000**	0.994	0.971	0.922	.999*	0.994	1.000**	0.995	0.989	NAC
CL1987Contig1	-0.598	-0.719	-0.961	0.991	.999*	0.995	0.968	0.996	.999*	0.989	.999*	1.000**	NAC
CL28914Contig1	-0.606	-0.726	-0.963	0.99	.999*	0.996	0.971	0.994	.999*	0.987	.998*	1.000**	NAC
CL28938Contig1	-0.844	-0.919	-0.997	0.88	0.922	0.965	0.994	0.897	0.921	0.87	0.918	0.935	NAC
CL30632Contig1	-0.931	-0.977	-0.963	0.773	0.831	0.896	0.954	0.796	0.829	0.76	0.825	0.85	NAC
CL3124Contig1	-0.792	-0.88	-1.000**	0.919	0.953	0.984	1.000*	0.933	0.952	0.911	0.95	0.963	NAC
CL3244Contig1	-0.776	-0.867	-.999*	0.929	0.961	0.989	1.000**	0.942	0.96	0.922	0.958	0.97	NAC
CL6120Contig1	-0.82	-0.901	-.999*	0.9	0.938	0.975	.998*	0.915	0.937	0.891	0.934	0.949	NAC
CL11043Contig1	-0.786	-0.875	-1.000*	0.923	0.956	0.986	1.000**	0.937	0.955	0.915	0.953	0.966	WRKY
CL11403Contig1	-0.558	-0.684	-0.946	0.997	1.000**	0.989	0.955	.999*	1.000**	0.995	1.000**	.999*	WRKY
CL15064Contig1	-0.924	-0.974	-0.967	0.784	0.84	0.904	0.959	0.806	0.838	0.771	0.835	0.859	WRKY
CL16938Contig1	-0.615	-0.733	-0.966	0.988	.998*	.997*	0.973	0.993	.998*	0.985	.998*	1.000*	WRKY
CL22322Contig1	-0.878	-0.943	-0.989	0.846	0.894	0.945	0.984	0.865	0.892	0.835	0.889	0.909	WRKY
CL29345Contig1	0.646	0.76	0.976	-0.981	-0.995	-.999*	-0.982	-0.988	-0.995	-0.977	-0.994	-.998*	WRKY
CL32469Contig1	-0.694	-0.8	-0.988	0.967	0.987	1.000*	0.992	0.976	0.987	0.962	0.985	0.992	WRKY
CL5348Contig1	-0.342	-0.488	-0.84	0.987	0.967	0.925	0.855	0.98	0.968	0.99	0.97	0.957	WRKY
CL6842Contig1	-0.47	-0.605	-0.907	1.000*	0.993	0.969	0.919	.998*	0.993	1.000**	0.994	0.988	WRKY
CL9599Contig1	-0.949	-0.886	-0.566	0.188	0.282	0.405	0.542	0.224	0.279	0.168	0.272	0.316	WRKY
CL6873Contig1	0.786	0.875	1.000*	-0.923	-0.956	-0.986	-1.000**	-0.937	-0.955	-0.915	-0.953	-0.966	WRKY
CL7045Contig1	0.785	0.874	1.000*	-0.923	-0.956	-0.986	-1.000**	-0.937	-0.955	-0.916	-0.953	-0.966	WRKY
CL29468Contig1	-0.731	-0.831	-0.995	0.952	0.977	0.997	.997*	0.963	0.977	0.946	0.975	0.984	bZIP
CL29599Contig1	-0.514	-0.645	-0.928	1.000*	.998*	0.981	0.938	1.000**	.998*	.999*	.998*	0.995	bZIP
CL33397Contig1	-0.497	-0.63	-0.92	1.000**	0.996	0.976	0.931	1.000*	0.997	1.000*	.997*	0.993	bZIP
CL35226Contig1	0.849	0.922	0.996	-0.876	-0.918	-0.962	-0.993	-0.893	-0.917	-0.866	-0.914	-0.932	bZIP
CL39763Contig1	-0.523	-0.653	-0.931	.999*	.998*	0.982	0.942	1.000**	.999*	.998*	.999*	0.996	bZIP
CL6755Contig1	-0.951	-0.988	-0.945	0.734	0.796	0.868	0.935	0.758	0.794	0.72	0.79	0.817	bZIP
CL6922Contig1	-0.464	-0.6	-0.905	1.000*	0.992	0.968	0.917	.998*	0.993	1.000**	0.994	0.987	bZIP
CL7123Contig1	-0.587	-0.709	-0.957	0.993	1.000*	0.994	0.965	0.997	1.000*	0.99	1.000*	1.000**	bZIP
CL3655Contig1	-0.62	-0.738	-0.968	0.987	.998*	.998*	0.975	0.993	.998*	0.984	.997*	1.000*	MADS
CL6749Contig1	-0.835	-0.913	-.998*	0.887	0.928	0.969	0.995	0.904	0.927	0.878	0.924	0.94	MADS
CL6945Contig1	-0.532	-0.66	-0.935	.999*	.999*	0.984	0.945	1.000**	.999*	.997*	.999*	0.997	MADS
CL7003Contig1	0.839	0.915	.997*	-0.884	-0.925	-0.967	-0.995	-0.901	-0.924	-0.875	-0.921	-0.938	MADS
CL8873Contig1	0.808	0.892	1.000*	-0.909	-0.945	-0.979	-.999*	-0.923	-0.944	-0.9	-0.941	-0.956	MADS
CL13402Contig1	0.805	0.889	1.000**	-0.911	-0.946	-0.981	-.999*	-0.925	-0.945	-0.902	-0.943	-0.957	MADS
CL14525Contig1	0.821	0.902	.999*	-0.899	-0.937	-0.975	-.998*	-0.915	-0.936	-0.89	-0.934	-0.949	MADS
CL21934Contig1	-0.501	-0.633	-0.922	1.000**	0.997	0.977	0.933	1.000*	0.997	.999*	.997*	0.993	MADS
CL22157Contig1	-0.531	-0.66	-0.935	.999*	.999*	0.984	0.945	1.000**	.999*	.997*	.999*	0.997	MADS
CL27284Contig1	-0.614	-0.732	-0.966	0.989	.999*	.997*	0.973	0.994	.998*	0.985	.998*	1.000*	MADS
CL28411Contig1	-0.976	-0.929	-0.648	0.287	0.378	0.496	0.625	0.322	0.376	0.268	0.369	0.411	MADS
CL30331Contig1	-0.562	-0.687	-0.947	0.996	1.000**	0.99	0.956	.999*	1.000**	0.994	1.000**	.999*	MADS
CL31935Contig1	-0.914	-0.967	-0.974	0.801	0.855	0.915	0.967	0.822	0.853	0.788	0.85	0.873	MADS
CL32385Contig1	0.683	0.791	0.985	-0.971	-0.989	-1.000**	-0.99	-0.979	-0.989	-0.966	-0.988	-0.994	MADS
CL37974Contig1	0.818	0.899	.999*	-0.901	-0.939	-0.976	-.998*	-0.917	-0.938	-0.892	-0.936	-0.951	MADS
CL28472Contig1	0.726411	0.827	0.994	-0.954	-0.979	-.997*	-0.997	-0.965	-0.978	-0.948	-0.977	-0.985	WD40
CL30472Contig1	-0.466949	-0.603	-0.906	1.000*	0.993	0.969	0.918	.998*	0.993	1.000**	0.994	0.988	WD40
CL27585Contig1	-0.987365	-1.000**	-0.883	0.62	0.693	0.781	0.869	0.649	0.691	0.604	0.686	0.718	WD40
