# Supplementary material for: Transcriptomic analysis of Lycium ruthenicum Murr. during fruit ripening provides insight into structural and regulatory genes in the anthocyanin biosynthetic pathway
Source: PLoS One. 2018 Dec 7;13(12):e0208627. doi: 10.1371/journal.pone.0208627 (PMC6285980; doi:10.1371/journal.pone.0208627)
Supplement: S4 Table — (TXT) [file pone.0208627.s005.txt]

id	baseMean	baseMean_control_S1	baseMean_case_S2	foldChange	log2FoldChange	pval	padj	up_down	fpkm_S1-1	fpkm_S1-2	fpkm_S1-3	fpkm_S2-1	fpkm_S2-2	fpkm_S2-3	length	NR.id.and.Des	NR.e.value	swiss.id	swiss.e.value	swiss.Des	KOG.id	KOG.e.value	KOG.Des	kegg.id	kegg.term	kegg_hits_numbers	KO_ENTRY	KO_name	KO_Definition	GO.id	GO.term
CL10011Contig1	62.18016391	13.26308098	111.0972468	8.376428294	3.06633521	4.64E-08	1.43E-06	Up	1.478695	1.413442	3.556184	16.83917	22.5567	18.3811	419	gi|1025254490|ref|XP_016487376.1|PREDICTED: cytochrome P450 CYP736A12-like [Nicotiana tabacum]	2.17E-37	sp|H2DH18|C7A12_PANGI	2.00E-23	Cytochrome P450 CYP736A12	KOG0156	7.00E-17	Cytochrome P450 CYP2 subfamily							GO:0016021;GO:0020037;GO:0005506;GO:0004497;GO:0016705	integral component of membrane|heme binding|iron ion binding|monooxygenase activity|oxidoreductase activity, acting on paired donors, with incorporation or reduction of molecular oxygen
CL10012Contig1	1712.330692	669.9666259	2754.694759	4.111689527	2.039731331	0.001251213	0.012930398	Up	17.23558	15.82184	19.63671	59.23515	112.3563	49.73892	2702	gi|565395408|ref|XP_006363331.1|PREDICTED: scarecrow-like protein 8 [Solanum tuberosum]	2.52E-204	sp|Q9FYR7|SCL8_ARATH	3.00E-126	Scarecrow-like protein 8										GO:0005737;GO:0005634;GO:0043565;GO:0003700;GO:0006355;GO:0006351	cytoplasm|nucleus|sequence-specific DNA binding|transcription factor activity, sequence-specific DNA binding|regulation of transcription, DNA-templated|transcription, DNA-templated
CL10044Contig1	64.4428769	125.0918571	3.793896653	0.030328886	-5.04316369	6.02E-07	1.49E-05	Down	34.10097	14.61303	18.97133	0	0	2.339067	391
CL10045Contig1	28.58910641	45.79741922	11.38079361	0.248502946	-2.008665138	0.004941347	0.040325339	Down	2.433433	0.9525493	1.51974	0.3894659	0.4613787	0.4032597	1961
CL10051Contig1	13.95027823	1.774462745	26.12609371	14.72338249	3.880037243	0.000374326	0.004644734	Up	0	0.6201957	0	1.143165	4.105798	3.253753	682
CL10058Contig1	1723.889287	2336.623919	1111.154654	0.475538509	-1.07236592	0.002294663	0.021517807	Down	26.72033	24.40313	21.87498	11.39907	10.4077	13.48262	6850	gi|460375946|ref|XP_004233763.1|PREDICTED: TMV resistance protein N-like [Solanum lycopersicum]	0	sp|Q40392|TMVRN_NICGU	1.00E-136	TMV resistance protein N										GO:0005737;GO:0043531;GO:0005524;GO:0009626;GO:0007165	cytoplasm|ADP binding|ATP binding|plant-type hypersensitive response|signal transduction
CL10061Contig1	38.69010733	73.1033901	4.276824562	0.058503779	-4.095326378	0.000644793	0.007412892	Down	1.75933	10.28478	7.121407	0.2491034	0.2451197	0.6178355	830	gi|1026101935|ref|XP_016550046.1|PREDICTED: homeobox-leucine zipper protein MERISTEM L1-like [Capsicum annuum]	1.10E-49	sp|Q9M9P4|HDG8_ARATH	3.00E-18	Homeobox-leucine zipper protein HDG8										GO:0005634;GO:0003677;GO:0008289;GO:0003700;GO:0006351	nucleus|DNA binding|lipid binding|transcription factor activity, sequence-specific DNA binding|transcription, DNA-templated
CL10071Contig1	25.97641655	0	51.9528331	Inf	Inf	2.56E-06	5.60E-05	Up	0	0	0	0.8278429	4.125125	2.706013	1514
CL10085Contig1	12.55371798	23.73162384	1.375812121	0.057973788	-4.108455444	0.000366636	0.004566282	Down	4.524313	1.737349	2.907088	0.2292232	0.2451959	0	542
CL10096Contig1	17.04203474	3.391673023	30.69239647	9.049338264	3.177812299	0.000476784	0.005709121	Up	0.8098138	0	0.7827621	3.685183	8.0092	5.130506	398
CL10100Contig1	3.229525073	0	6.459050147	Inf	Inf	0.033298535	0.177570648	Up	0	0	0	1.497097	0.4012898	0.7452095	528
CL10115Contig1	4.148103795	0	8.29620759	Inf	Inf	0.011328493	0.078035527	Up	0	0	0	1.902579	0	2.587971	392
CL10144Contig1	509.7841593	708.4789701	311.0893486	0.439094683	-1.187396031	0.001395266	0.01420569	Down	17.70476	15.07291	11.81342	6.227918	4.742159	8.986255	3408	gi|947096427|gb|KRH45012.1|hypothetical protein GLYMA_08G244900 [Glycine max]	0	sp|Q94A41|AMY3_ARATH	1.00E-164	Alpha-amylase 3, chloroplastic	KOG0471	1.00E-168	Alpha-amylase							GO:0009507;GO:0009570;GO:0004556;GO:0005509;GO:0005983	chloroplast|chloroplast stroma|alpha-amylase activity|calcium ion binding|starch catabolic process
CL10148Contig1	444.9385075	0	889.8770151	Inf	Inf	0.003299299	0.028911891	Up	0	0	0	5.148301	340.7034	49.77216	500	gi|1025248722|ref|XP_016488519.1|PREDICTED: defensin Lc-def-like [Nicotiana tabacum]	2.19E-21
CL10150Contig1	14.2320124	0.997378715	27.46664609	27.53883321	4.78339553	0.000660777	0.007573716	Up	0.413698	0	0	2.502285	2.902036	8.693133	435
CL10155Contig1	16.3560083	7.176326203	25.5356904	3.558323532	1.83119769	0.03928975	0.200435071	Up	0.07136999	0.5544066	0.2150523	0.7274441	0.9574219	1.317997	1872
CL1015Contig1	54.91653075	89.07960252	20.75345899	0.232976556	-2.101743309	0.011263503	0.077649552	Down	3.876078	1.756584	1.492531	0.531759	0.609395	0.5557589	2661	gi|565380915|ref|XP_006356836.1|PREDICTED: AP2-like ethylene-responsive transcription factor ANT [Solanum tuberosum]	1.04E-259	sp|Q38914|ANT_ARATH	1.00E-155	AP2-like ethylene-responsive transcription factor ANT										GO:0005634;GO:0003677;GO:0043565;GO:0003700;GO:0030154;GO:0009908;GO:0019760;GO:0010492;GO:0042127;GO:0006351	nucleus|DNA binding|sequence-specific DNA binding|transcription factor activity, sequence-specific DNA binding|cell differentiation|flower development|glucosinolate metabolic process|maintenance of shoot apical meristem identity|regulation of cell proliferation|transcription, DNA-templated
CL10170Contig1	6.210795874	0	12.42159175	Inf	Inf	0.001200747	0.012489268	Up	0	0	0	1.082276	3.313286	1.078073	497
CL10181Contig1	2.881988803	5.763977607	0	0	#NAME?	0.049195309	0.233719508	Down	1.909919	1.006856	0	0	0	0	444
CL10182Contig1	3237.346436	6450.514138	24.17873421	0.003748342	-8.059531625	7.33E-61	1.22E-57	Down	399.6723	641.0979	580.5166	1.8832	1.203402	3.088881	855	gi|1026075847|ref|XP_016582297.1|PREDICTED: basic blue protein-like [Capsicum annuum]	3.30E-41	sp|P60496|BABL_LILLO	9.00E-31	Chemocyanin										GO:0009055;GO:0046872	electron carrier activity|metal ion binding
CL10184Contig1	608.0017156	908.0176649	307.9857663	0.339184774	-1.559856687	0.000383648	0.004737348	Down	28.05833	18.53851	15.43196	7.279001	5.802814	8.294652	3129	gi|389624205|ref|XP_003709756.1|ribonucleoside-diphosphate reductase large subunit [Magnaporthe oryzae 70-15]	0	sp|Q9SJ20|RIR1_ARATH	0	Ribonucleoside-diphosphate reductase large subunit {ECO:0000303|PubMed:10542051}	KOG1112	0	Ribonucleotide reductase, alpha subunit	ko00480;ko00230;ko00240	Glutathione metabolism|Purine metabolism|Pyrimidine metabolism	3	K10807	RRM1	ribonucleoside-diphosphate reductase subunit M1	GO:0005971;GO:0005524;GO:0004748;GO:0009202;GO:0009263;GO:0006260;GO:0046686	ribonucleoside-diphosphate reductase complex|ATP binding|ribonucleoside-diphosphate reductase activity, thioredoxin disulfide as acceptor|deoxyribonucleoside triphosphate biosynthetic process|deoxyribonucleotide biosynthetic process|DNA replication|response to cadmium ion
CL10207Contig1	7.584680641	13.80927852	1.360082758	0.098490501	-3.343871603	0.015458216	0.099316633	Down	0.8871854	1.317607	0.9852725	0.096618	0.2098988	0	929	gi|1111120653|ref|XP_019249926.1|PREDICTED: probable WRKY transcription factor 2 isoform X4 [Nicotiana attenuata]	6.36E-34	sp|Q9FG77|WRKY2_ARATH	2.00E-39	Probable WRKY transcription factor 2 {ECO:0000303|Ref.1}										GO:0005634;GO:0043565;GO:0003700;GO:0030010;GO:0009942;GO:0009555;GO:0006355;GO:0006351	nucleus|sequence-specific DNA binding|transcription factor activity, sequence-specific DNA binding|establishment of cell polarity|longitudinal axis specification|pollen development|regulation of transcription, DNA-templated|transcription, DNA-templated
CL10208Contig1	36.20934927	15.21890263	57.19979591	3.758470456	1.910145663	0.002711939	0.024657199	Up	2.212916	1.252007	0.6868593	4.589452	7.890418	3.545272	771	gi|565388712|ref|XP_006360116.1|PREDICTED: G-type lectin S-receptor-like serine/threonine-protein kinase At4g27290 [Solanum tuberosum]	2.43E-42	sp|Q8GYA4|CRK10_ARATH	5.00E-22	Cysteine-rich receptor-like protein kinase 10
CL10226Contig1	624.3023158	1212.660753	35.94387862	0.029640506	-5.076286101	0.007651574	0.057385245	Down	49.09885	19.67687	5.410682	0.6399199	0.699223	0.894514	3509	gi|108864437|gb|ABG22500.1|Glycosyl hydrolases family 38 protein, expressed [Oryza sativa Japonica Group]	0	sp|C0HJB3|MANA_CANEN	0	Alpha-mannosidase, light subunit {ECO:0000303|PubMed:24221485}	KOG1959	0	Glycosyl hydrolase, family 38 - alpha-mannosidase	ko00511	Other glycan degradation	1	K01191	E3.2.1.24	alpha-mannosidase	GO:0000326;GO:0004559;GO:0030246;GO:0008270;GO:0006013	protein storage vacuole|alpha-mannosidase activity|carbohydrate binding|zinc ion binding|mannose metabolic process
CL1023Contig1	88.25194444	41.82737245	134.6765164	3.219817755	1.686979033	0.000439418	0.005319909	Up	0.6987667	1.195988	0.9562301	2.213647	3.253018	3.938159	3152
CL10243Contig1	10.95430847	19.86062812	2.047988818	0.103118029	-3.277631507	0.004178512	0.035077301	Down	2.540151	1.870869	1.891088	0.2301577	0.4777435	0	675
CL1024Contig1	14.96838571	6.58635168	23.35041974	3.545273753	1.825897032	0.043625482	0.214865411	Up	0.8354542	0.7831414	1.328982	4.967344	2.832524	2.772953	468
CL10278Contig1	10.68377533	18.38261611	2.98493455	0.162378115	-2.622570894	0.019599663	0.119261579	Down	1.76398	3.136753	5.291731	0	1.475884	0.3648987	376	gi|698558652|ref|XP_009771349.1|PREDICTED: uncharacterized protein LOC104221902 [Nicotiana sylvestris]	3.08E-15
CL10279Contig1	58.37582023	33.49469954	83.25694093	2.485675109	1.313637741	0.013504899	0.089281472	Up	2.363603	3.599546	1.945535	3.607442	7.593103	8.804953	920
CL10289Contig1	260.8094082	393.4258962	128.1929201	0.325837525	-1.617775336	4.79E-05	0.000768268	Down	10.52856	10.9036	10.41748	3.447774	3.048105	4.082572	2642	gi|297805046|ref|XP_002870407.1|hypothetical protein ARALYDRAFT_493576 [Arabidopsis lyrata subsp. lyrata]	0	sp|P60300|CLCG_ARATH	0	Putative chloride channel-like protein CLC-g	KOG0474	0	Cl- channel CLC-7 and related proteins (CLC superfamily)							GO:0034707;GO:0005247	chloride channel complex|voltage-gated chloride channel activity
CL10291Contig1	19.61042521	35.34723258	3.87361783	0.109587584	-3.189843737	0.03134744	0.169747719	Down	7.274643	13.07395	0.8229198	0	0.8595284	1.607627	376
CL10292Contig1	83.74630728	48.26887855	119.223736	2.469991838	1.304506274	0.007762326	0.057947633	Up	2.879803	7.872972	5.723073	12.1879	17.7429	10.59203	638	gi|1026017458|ref|XP_016581776.1|PREDICTED: two-component response regulator ARR1-like [Capsicum annuum]	5.98E-42	sp|Q940D0|ARR1_ARATH	3.00E-35	Two-component response regulator ARR1	KOG1601	3.00E-27	GATA-4/5/6 transcription factors	ko04075	Plant hormone signal transduction	1	K14491	ARR-B	two-component response regulator ARR-B family	GO:0005634;GO:0003677;GO:0000156;GO:0003700;GO:0071368;GO:0009736;GO:0080022;GO:0031537;GO:0010380;GO:0080036;GO:0010082;GO:0080113;GO:0009735;GO:0009414;GO:0048364;GO:0048367;GO:0006351	nucleus|DNA binding|phosphorelay response regulator activity|transcription factor activity, sequence-specific DNA binding|cellular response to cytokinin stimulus|cytokinin-activated signaling pathway|primary root development|regulation of anthocyanin metabolic process|regulation of chlorophyll biosynthetic process|regulation of cytokinin-activated signaling pathway|regulation of root meristem gro…
CL10293Contig1	8.834624639	2.659676574	15.0095727	5.643382675	2.496560181	0.03638889	0.189358541	Up	1.039866	0	0	1.617634	2.176149	2.183048	552
CL10300Contig1	29493.2826	44409.17939	14577.3858	0.328251636	-1.607125892	4.15E-06	8.67E-05	Down	1240.022	1054.323	1346.88	441.9338	377.3554	396.8195	2588	gi|1026040179|ref|XP_016566151.1|PREDICTED: adenosylhomocysteinase [Capsicum annuum]	3.96E-278	sp|P68173|SAHH_TOBAC	0	Adenosylhomocysteinase	KOG1370	0	S-adenosylhomocysteine hydrolase	ko00270	Cysteine and methionine metabolism	1	K01251	E3.3.1.1, ahcY	adenosylhomocysteinase	GO:0004013;GO:0051287;GO:0006730;GO:0019510	adenosylhomocysteinase activity|NAD binding|one-carbon metabolic process|S-adenosylhomocysteine catabolic process
CL10309Contig1	9.045759136	15.13911681	2.952401461	0.195018078	-2.358320229	0.048775397	0.232289379	Down	2.030957	2.312335	1.641362	0.4066839	0	0.7883672	549
CL10321Contig1	501.5187806	670.58402	332.4535411	0.495767169	-1.01226536	0.006014533	0.047242098	Down	22.72703	22.05751	13.633	8.985097	6.926695	13.44651	2477	gi|697167911|ref|XP_009592824.1|PREDICTED: zinc finger CCCH domain-containing protein 22-like isoform X1 [Nicotiana tomentosiformis]	2.12E-199	sp|Q9SV09|C3H46_ARATH	4.00E-108	Zinc finger CCCH domain-containing protein 46										GO:0003677;GO:0046872;GO:0003729;GO:0004518;GO:0000166	DNA binding|metal ion binding|mRNA binding|nuclease activity|nucleotide binding
CL10322Contig1	323.4587242	14.22434757	632.6931009	44.4795867	5.475071478	4.10E-12	2.56E-10	Up	3.076553	1.035884	0	46.16458	47.10888	96.96637	735	gi|1111115377|ref|XP_019248608.1|PREDICTED: extensin-like [Nicotiana attenuata]	1.45E-09
CL10327Contig1	3.178136053	0	6.356272106	Inf	Inf	0.034391431	0.181514054	Up	0	0	0	0.5756653	0.4462336	0.5668894	861	gi|1025246557|ref|XP_016487983.1|PREDICTED: nodulation receptor kinase-like [Nicotiana tabacum]	3.98E-49	sp|Q8L4H4|NORK_MEDTR	9.00E-28	Nodulation receptor kinase	KOG1187	1.00E-16	Serine/threonine protein kinase							GO:0016021;GO:0005524;GO:0004672;GO:0004674;GO:0009877;GO:0046777	integral component of membrane|ATP binding|protein kinase activity|protein serine/threonine kinase activity|nodulation|protein autophosphorylation
CL1032Contig1	69.74409216	38.5183089	100.9698754	2.62134757	1.390308656	0.005871191	0.046326077	Up	1.964867	1.994984	1.066074	2.821835	4.879698	5.801278	1652	gi|1025286482|ref|XP_016496336.1|PREDICTED: putative quinone-oxidoreductase homolog, chloroplastic [Nicotiana tabacum]	6.19E-162	sp|Q8H0M1|QORH_SPIOL	2.00E-130	Quinone-oxidoreductase homolog, chloroplastic	KOG1198	5.00E-129	Zinc-binding oxidoreductase							GO:0009706;GO:0016491;GO:0008270	chloroplast inner membrane|oxidoreductase activity|zinc ion binding
CL10339Contig1	8.874206797	1.948156791	15.8002568	8.110361998	3.019766309	0.015783011	0.100939543	Up	0.2875092	0.2798091	0.2880917	2.216741	2.020044	1.817932	556	gi|697176968|ref|XP_009597433.1|PREDICTED: uncharacterized protein LOC104093406 [Nicotiana tomentosiformis]	1.75E-39
CL10345Contig1	54.79085347	88.75692864	20.82477831	0.234627072	-2.091558608	0.00017717	0.002415511	Down	21.49394	15.19241	13.71603	4.1713	4.292159	3.56072	376	gi|1102147354|gb|OIT03667.1|hypothetical protein A4A49_30323 [Nicotiana attenuata]	1.32E-36
CL10349Contig1	1182.724067	498.5409302	1866.907204	3.744742088	1.904866359	1.33E-07	3.74E-06	Up	10.40104	14.07568	12.2045	41.6552	38.89078	59.12802	2921	gi|565382647|ref|XP_006357645.1|PREDICTED: uncharacterized protein sll1770 [Solanum tuberosum]	0	sp|P73627|Y1770_SYNY3	0	Uncharacterized protein sll1770	KOG1235	0	Predicted unusual protein kinase							GO:0005524;GO:0004672	ATP binding|protein kinase activity
CL10357Contig1	35.90711592	69.49414649	2.320085353	0.033385335	-4.904641678	5.05E-05	0.000803679	Down	2.824839	8.568597	10.68963	0.2634952	0	0.4080582	674	gi|1026099178|ref|XP_016548670.1|PREDICTED: uncharacterized protein LOC107848420 [Capsicum annuum]	2.04E-67
CL10363Contig1	707.3781616	1314.961956	99.79436668	0.075891448	-3.719918872	1.09E-20	1.76E-18	Down	255.1081	210.3134	245.7669	27.63521	18.24022	7.522162	393	gi|122045178|sp|P08903.2|H32_ENCALRecName: Full=Histone H3.2	1.45E-25	sp|P06353|H33_HORVU	6.00E-22	Histone H3.3	KOG1745	2.00E-22	Histones H3 and H4							GO:0000786;GO:0005634;GO:0003677	nucleosome|nucleus|DNA binding
CL10365Contig1	70.55925884	36.03283085	105.0856868	2.916387204	1.544182277	0.002618884	0.023966988	Up	0.764055	1.58062	0.6492522	2.356741	2.328287	3.993308	2664	gi|1026089009|ref|XP_016543621.1|PREDICTED: uncharacterized protein LOC107843752 [Capsicum annuum]	7.91E-72
CL10378Contig1	8.561646084	1.884610088	15.23868208	8.085854032	3.01540016	0.018443182	0.113934494	Up	0.5222503	0.5093136	0	1.692379	2.924422	3.25966	429
CL1037Contig1	60.81602015	108.6064646	13.0255757	0.119933705	-3.059690937	9.33E-08	2.72E-06	Down	2.27111	2.403043	3.327459	0.2485279	0.4322836	0.3076928	2881	gi|697179993|ref|XP_009598971.1|PREDICTED: kinesin-4-like isoform X1 [Nicotiana tomentosiformis]	0	sp|F4J2M6|KN14L_ARATH	0	Kinesin-like protein KIN-14L {ECO:0000305}	KOG0239	0	Kinesin (KAR3 subfamily)							GO:0005871;GO:0005874;GO:0005524;GO:0016887;GO:0003777;GO:0007018	kinesin complex|microtubule|ATP binding|ATPase activity|microtubule motor activity|microtubule-based movement
CL10381Contig1	32.94585342	61.39417476	4.497532076	0.073256658	-3.7708963	0.000183553	0.002492729	Down	8.115618	5.44083	13.66011	0.2591096	0	1.96032	469	gi|970065532|ref|XP_015059725.1|PREDICTED: protein JASON-like [Solanum pennellii]	1.47E-33	sp|F4IDQ5|JASON_ARATH	7.00E-19	Protein JASON {ECO:0000305}										GO:0007142;GO:0009556;GO:0006355	male meiosis II|microsporogenesis|regulation of transcription, DNA-templated
CL10384Contig1	24.9175916	6.223530584	43.61165262	7.007542106	2.808908508	0.002140869	0.020326294	Up	1.979318	0.6489323	0.6667252	11.73756	8.79935	3.974039	376
CL10387Contig1	66.60315729	35.06399858	98.142316	2.798948208	1.484884791	0.003703724	0.031768612	Up	0.5357748	0.8356482	0.9302916	2.189739	1.779426	2.599676	3245
CL1038Contig1	30.86109022	14.72666896	46.99551147	3.191184076	1.67409183	0.016464431	0.10429719	Up	0.318821	1.252089	0.1579753	1.538559	2.403465	1.363354	1925	gi|565367927|ref|XP_006350606.1|PREDICTED: uncharacterized protein LOC102593582 [Solanum tuberosum]	7.53E-84
CL10392Contig1	18.18573807	29.85741397	6.514062169	0.21817235	-2.196459821	0.009704342	0.069064959	Down	2.040855	3.588521	1.67655	0.1546408	0.4649879	0.961767	886	gi|565351446|ref|XP_006342669.1|PREDICTED: uncharacterized protein LOC102591973 [Solanum tuberosum]	2.59E-28
CL10396Contig1	719.3645298	1136.647103	302.0819562	0.265765826	-1.91177249	2.73E-07	7.24E-06	Down	189.016	152.2908	168.0978	42.62484	41.66285	54.44881	475	gi|1025034086|ref|XP_016443434.1|PREDICTED: heat shock cognate protein 80-like [Nicotiana tabacum]	1.26E-85	sp|P36181|HSP80_SOLLC	2.00E-66	Heat shock cognate protein 80	KOG0019	1.00E-61	Molecular chaperone (HSP90 family)	ko04217;ko04151;ko04141	Necroptosis|PI3K-Akt signaling pathway|Protein processing in endoplasmic reticulum	3	K04079	HSP90A, htpG	molecular chaperone HtpG	GO:0005737;GO:0005524;GO:0006457;GO:0006950	cytoplasm|ATP binding|protein folding|response to stress
CL103Contig1	36.11813932	55.79440753	16.44187112	0.294686723	-1.762746033	0.007286294	0.055181297	Down	8.321243	5.143426	7.464528	0.6314176	0.968625	5.162427	562
CL10406Contig1	823.2097762	1333.788474	312.6310781	0.234393297	-2.092996781	1.91E-08	6.45E-07	Down	45.33858	33.99193	31.98806	8.520731	4.918913	13.3506	2557	gi|460408141|ref|XP_004249505.1|PREDICTED: subtilisin-like protease SBT1.9 [Solanum lycopersicum]	0	sp|Q9FHA4|SBT19_ARATH	0	Subtilisin-like protease SBT1.9 {ECO:0000303|PubMed:16193095}										GO:0005618;GO:0005576;GO:0004252;GO:0006508	cell wall|extracellular region|serine-type endopeptidase activity|proteolysis
CL1041Contig1	49.75826565	2.639906856	96.87662444	36.69698581	5.197589664	3.08E-13	2.28E-11	Up	0.06782593	0.06065617	0.1307972	2.130256	4.188467	4.08553	2050
CL10424Contig1	532.0212616	1022.304266	41.73825759	0.040827627	-4.614310461	0.011682082	0.079836768	Down	17.92536	40.65814	111.7624	2.92725	2.964695	1.212672	1249	gi|1021049539|gb|KZN07319.1|hypothetical protein DCAR_008156 [Daucus carota subsp. sativus]	1.66E-22				KOG0522	8.00E-11	Ankyrin repeat protein
CL10425Contig1	675.4857214	935.5592846	415.4121582	0.444025478	-1.171285636	0.00136115	0.013896339	Down	22.53732	25.71874	26.82401	9.592006	11.34945	13.13202	2662	gi|565354079|ref|XP_006343945.1|PREDICTED: homeobox protein BEL1 homolog [Solanum tuberosum]	1.10E-178	sp|Q38897|BEL1_ARATH	1.00E-108	Homeobox protein BEL1 homolog	KOG0773	3.00E-109	Transcription factor MEIS1 and related HOX domain proteins							GO:0005829;GO:0005634;GO:0009506;GO:0003677;GO:0003700;GO:0006351	cytosol|nucleus|plasmodesma|DNA binding|transcription factor activity, sequence-specific DNA binding|transcription, DNA-templated
CL10444Contig1	2185.119251	310.6383113	4059.600191	13.06857539	3.708029976	6.72E-05	0.001035257	Up	7.849627	8.937808	8.347668	159.9959	99.03105	65.31946	2647	gi|357502127|ref|XP_003621352.1|cyclic nucleotide-gated ion channel protein, putative [Medicago truncatula]	0	sp|O65718|CNGC2_ARATH	0	Cyclic nucleotide-gated ion channel 2	KOG0498	0	K+-channel ERG and related proteins, contain PAS/PAC sensor domain							GO:0005887;GO:0005622;GO:0005262;GO:0005516;GO:0030552;GO:0030553;GO:0005222;GO:0005221;GO:0005242;GO:0006952;GO:0007263;GO:0009626;GO:0042391	integral component of plasma membrane|intracellular|calcium channel activity|calmodulin binding|cAMP binding|cGMP binding|intracellular cAMP activated cation channel activity|intracellular cyclic nucleotide activated cation channel activity|inward rectifier potassium channel activity|defense response|nitric oxide mediated signal transduction|plant-type hypersensitive response|regulation of membra…
CL10450Contig1	19.6676215	0	39.33524299	Inf	Inf	3.44E-06	7.32E-05	Up	0	0	0	1.311835	4.656324	2.252604	1058	gi|1012353102|gb|KYP64290.1|Retrovirus-related Pol polyprotein from transposon TNT 1-94 [Cajanus cajan]	4.00E-32				KOG0017	6.00E-08	FOG: Transposon-encoded proteins with TYA, reverse transcriptase, integrase domains in various combinations
CL10453Contig1	17.99161432	6.741586604	29.24164203	4.337501503	2.116864258	0.013123662	0.087360735	Up	1.601941	1.497184	0.8107329	5.240037	7.371435	4.362464	374
CL10457Contig1	17.0763767	0	34.15275341	Inf	Inf	7.01E-08	2.10E-06	Up	0	0	0	0.6186686	1.605111	2.235988	1705
CL10464Contig1	13.59533885	24.88212077	2.308556921	0.092779749	-3.430046246	0.001177485	0.012312317	Down	2.121058	3.467138	5.172007	0.1920593	0.4181966	0.4169885	490	gi|1026104282|ref|XP_016551186.1|PREDICTED: protein SABRE-like isoform X3 [Capsicum annuum]	5.43E-36	sp|Q6IMT1|SAB_ARATH	2.00E-17	Protein SABRE {ECO:0000303|PubMed:8275864}	KOG1910	5.00E-18	Uncharacterized conserved protein							GO:0005576;GO:0005794;GO:0016036;GO:0007275;GO:0010105;GO:0030307	extracellular region|Golgi apparatus|cellular response to phosphate starvation|multicellular organism development|negative regulation of ethylene-activated signaling pathway|positive regulation of cell growth
CL10473Contig1	17.68791357	2.812087843	32.56373929	11.57991539	3.533552807	0.00134458	0.013768892	Up	0	0.8331154	0.4195476	3.07036	7.678696	2.802331	520	gi|1102283788|gb|OIT31047.1|hypothetical protein A4A49_30849 [Nicotiana attenuata]	7.02E-21				KOG1361	4.00E-11	Predicted hydrolase involved in interstrand cross-link repair
CL10479Contig1	3.304069471	6.608138941	0	0	#NAME?	0.029721117	0.162915475	Down	0.7965643	2.219093	0.8021811	0	0	0	390
CL1047Contig1	37.49501913	59.94167934	15.04835893	0.251050006	-1.993953338	0.001482444	0.014946758	Down	1.348344	1.540229	1.142805	0.3857396	0.2167009	0.4115718	3218	gi|565382456|ref|XP_006357555.1|PREDICTED: probable leucine-rich repeat receptor-like protein kinase At1g35710 [Solanum tuberosum]	0	sp|C0LGQ5|GSO1_ARATH	1.00E-83	LRR receptor-like serine/threonine-protein kinase GSO1	KOG0619	2.00E-142	FOG: Leucine rich repeat
CL10483Contig1	22.54164772	5.284654911	39.79864052	7.530981907	2.912837979	0.000348237	0.004377401	Up	0.7231436	1.116413	0	2.9699	5.271467	5.584689	631
CL10504Contig1	16.70536172	29.48571659	3.925006851	0.133115532	-2.909249179	0.001781343	0.017467543	Down	4.750945	2.233869	2.694989	0.1770285	0.3647674	0.7555259	639
CL10506Contig1	1310.596627	2224.43274	396.7605141	0.178364806	-2.487097117	2.00E-11	1.13E-09	Down	100.3189	80.72529	97.81932	16.77248	13.24266	20.95095	1694	gi|970009843|ref|XP_015065821.1|PREDICTED: rac-like GTP-binding protein RHO1 [Solanum pennellii]	1.49E-107	sp|Q39435|RAC1_BETVU	8.00E-122	Rac-like GTP-binding protein RHO1	KOG0393	8.00E-122	Ras-related small GTPase, Rho type	ko04810;ko04510;ko04520;ko04530;ko04145;ko04010;ko04013;ko04014;ko04015;ko04024;ko04071;ko04151;ko04310;ko04370	Regulation of actin cytoskeleton|Focal adhesion|Adherens junction|Tight junction|Phagosome|MAPK signaling pathway|MAPK signaling pathway - fly|Ras signaling pathway|Rap1 signaling pathway|cAMP signaling pathway|Sphingolipid signaling pathway|PI3K-Akt signaling pathway|Wnt signaling pathway|VEGF signaling pathway	14	K04392	RAC1	Ras-related C3 botulinum toxin substrate 1	GO:0005737;GO:0016020;GO:0005525;GO:0007264	cytoplasm|membrane|GTP binding|small GTPase mediated signal transduction
CL10508Contig1	33.87108972	6.649191436	61.092988	9.188032648	3.199755983	0.000457525	0.005506821	Up	3.653925	0	0	7.074984	8.806068	19.64634	382	gi|565375532|ref|XP_006354282.1|PREDICTED: proteoglycan 4-like [Solanum tuberosum]	6.16E-16
CL10512Contig1	243.8605722	59.43582735	428.285317	7.205844287	2.849167477	0.000248603	0.003258219	Up	14.45621	7.353339	7.352328	83.67876	93.40334	34.34299	432	gi|1025179660|ref|XP_016472456.1|PREDICTED: osmotin-like protein [Nicotiana tabacum]	7.03E-68	sp|P50703|OS35_SOLCO	5.00E-77	Osmotin-like protein OSML15
CL10523Contig1	13.58940616	23.64548376	3.53332855	0.14942932	-2.742464847	0.007318494	0.055367107	Down	1.242148	1.282606	2.111036	0.06947576	0.07621639	0.6270046	1073	gi|1025317129|ref|XP_016506458.1|PREDICTED: ethylene-responsive transcription factor 8-like [Nicotiana tabacum]	2.79E-23	sp|Q9FE67|ERF80_ARATH	1.00E-13	Ethylene-responsive transcription factor 9										GO:0016020;GO:0005634;GO:0043565;GO:0003700;GO:0006952;GO:0009873;GO:0019760;GO:0006351	membrane|nucleus|sequence-specific DNA binding|transcription factor activity, sequence-specific DNA binding|defense response|ethylene-activated signaling pathway|glucosinolate metabolic process|transcription, DNA-templated
CL10527Contig1	69.04516821	18.23706359	119.8532728	6.57196112	2.716323945	0.009562092	0.068282121	Up	2.23827	4.42162	2.997776	20.74108	6.670802	36.63125	412	gi|1102142448|gb|OIS98836.1|bidirectional sugar transporter sweet11 [Nicotiana attenuata]	8.22E-69	sp|Q9SMM5|SWT11_ARATH	2.00E-47	Bidirectional sugar transporter SWEET11 {ECO:0000303|PubMed:21107422}	KOG1623	4.00E-48	Multitransmembrane protein							GO:0016021;GO:0005887;GO:0005886;GO:0008515;GO:0051119;GO:0009793;GO:0051260;GO:0010431;GO:0015770	integral component of membrane|integral component of plasma membrane|plasma membrane|sucrose transmembrane transporter activity|sugar transmembrane transporter activity|embryo development ending in seed dormancy|protein homooligomerization|seed maturation|sucrose transport
CL1052Contig2	897.8782531	507.7879595	1287.968547	2.536429867	1.34279927	0.000205466	0.002754502	Up	13.03762	16.05795	9.857472	26.89698	37.67973	35.14237	2822	gi|565366501|ref|XP_006349926.1|PREDICTED: uncharacterized protein LOC102586054 [Solanum tuberosum]	8.95E-238	sp|Q0WNW4|MYOB3_ARATH	1.00E-12	Myosin-binding protein 3 {ECO:0000303|PubMed:23995081}										GO:0016021;GO:0017022	integral component of membrane|myosin binding
CL10532Contig1	7.946830985	13.88553374	2.00812823	0.144620169	-2.789659332	0.03221843	0.173445683	Down	3.78687	2.048689	0.7813411	0.2547499	0.2671722	0.2639443	453	gi|1104634036|ref|XP_019071174.1|PREDICTED: protein BOBBER 1-like [Solanum lycopersicum]	2.01E-51	sp|Q9LV09|BOB1_ARATH	1.00E-24	Protein BOBBER 1	KOG2265	3.00E-25	Nuclear distribution protein NUDC							GO:0005737;GO:0005829;GO:0051082;GO:0032502;GO:0009880;GO:0010286;GO:0010450;GO:0009965;GO:0009555;GO:0006457;GO:0009735;GO:0009408;GO:0048833;GO:0048448	cytoplasm|cytosol|unfolded protein binding|developmental process|embryonic pattern specification|heat acclimation|inflorescence meristem growth|leaf morphogenesis|pollen development|protein folding|response to cytokinin|response to heat|specification of floral organ number|stamen morphogenesis
CL10537Contig1	35.35412516	57.17306685	13.53518347	0.236740553	-2.078621237	0.008603066	0.062921714	Down	3.206469	12.64095	8.140647	0.821425	2.606195	2.375536	521	gi|1026067757|ref|XP_016578320.1|PREDICTED: uncharacterized protein LOC107875931 [Capsicum annuum]	3.56E-33
CL1053Contig1	125.5410492	181.0651061	70.01699235	0.386695117	-1.370731549	0.002070323	0.019738656	Down	7.927389	7.528159	8.447482	3.116583	2.454882	3.876482	1614	gi|697147193|ref|XP_009627747.1|PREDICTED: uncharacterized protein LOC104118246 [Nicotiana tomentosiformis]	2.96E-81	sp|Q9XIK0|PRIN2_ARATH	5.00E-22	Protein PLASTID REDOX INSENSITIVE 2										GO:0042644;GO:0042646;GO:0000427;GO:0003677;GO:0010468;GO:0006355;GO:0009642;GO:0006351	chloroplast nucleoid|plastid nucleoid|plastid-encoded plastid RNA polymerase complex|DNA binding|regulation of gene expression|regulation of transcription, DNA-templated|response to light intensity|transcription, DNA-templated
CL10542Contig1	17.95357142	8.593011513	27.31413132	3.178644795	1.668411808	0.044431444	0.217844755	Up	0.5216609	0.9539174	0.51102	1.078353	2.130214	3.206709	955
CL10547Contig1	1098.054057	1583.305572	612.802543	0.387039971	-1.369445528	0.000130793	0.001855585	Down	24.83405	25.50506	23.31695	9.458072	8.172624	11.32003	4603	gi|124360576|gb|ABN08575.1|Esterase/lipase/thioesterase; Lipase, active site [Medicago truncatula]	0	sp|Q2H102|BST1_CHAGB	3.00E-49	GPI inositol-deacylase	KOG3724	0	Negative regulator of COPII vesicle formation							GO:0005789;GO:0016021;GO:0016788;GO:0015031	endoplasmic reticulum membrane|integral component of membrane|hydrolase activity, acting on ester bonds|protein transport
CL10549Contig1	31.54595602	57.73550311	5.356408923	0.092774959	-3.430120734	3.06E-06	6.59E-05	Down	13.48694	7.328567	9.978924	0.9631076	1.06821	0.971626	397	gi|565378821|ref|XP_006355844.1|PREDICTED: kinesin-4-like [Solanum tuberosum]	3.88E-66	sp|F4IL57|KN14I_ARATH	1.00E-78	Kinesin-like protein KIN-14I {ECO:0000305}	KOG0239	1.00E-79	Kinesin (KAR3 subfamily)							GO:0005871;GO:0005874;GO:0005524;GO:0016887;GO:0003777;GO:0007018	kinesin complex|microtubule|ATP binding|ATPase activity|microtubule motor activity|microtubule-based movement
CL1055Contig1	32.06375097	53.92956716	10.19793478	0.189097286	-2.402799439	0.000414933	0.00507736	Down	2.535078	1.32733	2.052164	0.7190485	0	0.3667599	1919	gi|1027857316|ref|NP_001312260.1|anthocyanin 5-aromatic acyltransferase-like [Nicotiana tabacum]	1.04E-210	sp|Q9ZWR8|ANTA_GENTR	5.00E-114	Anthocyanin 5-aromatic acyltransferase										GO:0005737;GO:0047183;GO:0102777	cytoplasm|anthocyanin 5-aromatic acyltransferase activity|caffeoyl-CoA:pelargonidin-3,5-diglucoside 5-O-glucoside-6-O-hydroxycinnamoyltransferase activity
CL10571Contig1	16.16498369	1.182975163	31.14699222	26.32937122	4.718601163	1.67E-05	0.000301647	Up	0	0.3772211	0	2.402657	4.12671	2.563489	747
CL10572Contig1	3.82280674	0	7.645613479	Inf	Inf	0.048509433	0.231348574	Up	0	0	0	3.0195	1.218463	0	378	gi|1026009112|ref|XP_016556291.1|PREDICTED: arp2/3 complex-activating protein rickA-like [Capsicum annuum]	1.98E-22
CL10577Contig1	6.936825727	1.283237647	12.59041381	9.811443605	3.294465423	0.024693781	0.141458875	Up	0	0.4296386	0.446224	3.733198	1.712245	1.543112	383
CL1057Contig1	229.4107863	113.4849226	345.3366499	3.043017892	1.605502816	7.52E-05	0.001142911	Up	2.132538	1.871349	1.40464	5.771944	6.378472	4.395474	4501
CL1059Contig1	345.881353	519.3560612	172.4066449	0.331962324	-1.590908584	3.87E-05	0.000637784	Down	31.04703	29.27331	23.2181	8.340589	7.389549	12.53637	1334	gi|1111084148|ref|XP_019266618.1|PREDICTED: uncharacterized protein LOC109244043 [Nicotiana attenuata]	2.12E-161
CL10605Contig1	7.394075668	1.383500131	13.4046512	9.688941044	3.276338994	0.017034735	0.107095952	Up	0	0	0.368555	1.442366	1.44317	1.485952	670
CL1060Contig1	44.42008492	26.59132129	62.24884855	2.34094605	1.227091686	0.041081459	0.206034785	Up	0.2344091	0.8043104	0.2774573	0.9016638	1.14919	0.9704723	4490	gi|698493682|ref|XP_009793107.1|PREDICTED: uncharacterized protein LOC104240027 [Nicotiana sylvestris]	5.78E-131	sp|P11369|LORF2_MOUSE	1.00E-24	Endonuclease	KOG1075	1.00E-95	FOG: Reverse transcriptase							GO:0004519;GO:0046872;GO:0003964;GO:0006310	endonuclease activity|metal ion binding|RNA-directed DNA polymerase activity|DNA recombination
CL10624Contig1	578.481991	381.2985782	775.6654037	2.034273003	1.024513304	0.004845616	0.039738637	Up	11.91718	11.005	7.211553	17.3761	19.00293	25.96891	2724	gi|698516127|ref|XP_009802951.1|PREDICTED: uncharacterized protein LOC104248396 [Nicotiana sylvestris]	0	sp|F4I9E1|NFD4_ARATH	9.00E-15	Protein NUCLEAR FUSION DEFECTIVE 4 {ECO:0000303|PubMed:16698901}										GO:0016021;GO:0000741;GO:0010197;GO:0009651;GO:0006810	integral component of membrane|karyogamy|polar nucleus fusion|response to salt stress|transport
CL10625Contig1	15.38299509	27.78105564	2.98493455	0.107444965	-3.218330217	0.001029786	0.011020487	Down	2.967075	5.059406	7.492095	0	1.337568	0.3190511	379	gi|1026081288|ref|XP_016539901.1|PREDICTED: probable alkaline/neutral invertase B [Capsicum annuum]	9.39E-73	sp|Q9SW48|INVB_ARATH	2.00E-78	Probable alkaline/neutral invertase B {ECO:0000305}										GO:0005829;GO:0033926;GO:0004575;GO:0005987	cytosol|glycopeptide alpha-N-acetylgalactosaminidase activity|sucrose alpha-glucosidase activity|sucrose catabolic process
CL10626Contig1	30.18313628	2.143638098	58.22263446	27.16066416	4.763446853	2.15E-06	4.76E-05	Up	0.1516047	0.413908	0	2.585702	7.511416	4.650464	870	gi|723699594|ref|XP_010321046.1|PREDICTED: nudix hydrolase 2-like isoform X2 [Solanum lycopersicum]	7.10E-07
CL10627Contig1	4.878015003	0.628203363	9.127826642	14.53005059	3.860967821	0.039513909	0.20122334	Up	0.2207348	0.217123	0	1.70043	1.645523	0.9688625	460
CL10631Contig1	13.34466037	0	26.68932073	Inf	Inf	1.03E-05	0.000196984	Up	0	0	0	3.651523	6.865884	1.989516	463	gi|1025091678|ref|XP_016457176.1|PREDICTED: cannabidiolic acid synthase-like [Nicotiana tabacum]	8.36E-45	sp|Q9FZC8|FOX5_ARATH	1.00E-24	Berberine bridge enzyme-like 7 {ECO:0000303|PubMed:26037923}										GO:0005618;GO:0005576;GO:0050660;GO:0016614	cell wall|extracellular region|flavin adenine dinucleotide binding|oxidoreductase activity, acting on CH-OH group of donors
CL10634Contig1	11.37196099	1.182975163	21.56094682	18.22603507	4.187928844	0.000739986	0.008315391	Up	0	0.299352	0	1.546907	2.297064	1.051248	953
CL10645Contig1	1878.83063	2710.163221	1047.49804	0.386507363	-1.371432197	0.000644067	0.007406518	Down	94.74235	69.31474	50.40233	31.76746	26.17036	25.2679	2709	gi|1102148888|gb|OIT05178.1|putative inactive receptor kinase [Nicotiana attenuata]	8.67E-280	sp|Q9LP77|Y1848_ARATH	0	Probable inactive receptor kinase At1g48480
CL1064Contig1	822.2064403	1637.594189	6.818691792	0.004163847	-7.907867197	3.21E-23	6.18E-21	Down	72.56361	69.62588	33.64908	0	0.3211852	0.4345628	2018	gi|565356512|ref|XP_006345108.1|PREDICTED: cytochrome P450 78A5-like [Solanum tuberosum]	5.19E-267	sp|Q9LMX7|C78A5_ARATH	0	Cytochrome P450 78A5	KOG0156	0	Cytochrome P450 CYP2 subfamily							GO:0005783;GO:0016021;GO:0016020;GO:0020037;GO:0005506;GO:0016709;GO:0048437;GO:0035265;GO:0008284;GO:0046622;GO:0040009;GO:0044550	endoplasmic reticulum|integral component of membrane|membrane|heme binding|iron ion binding|oxidoreductase activity, acting on paired donors, with incorporation or reduction of molecular oxygen, NAD(P)H as one donor, and incorporation of one atom of oxygen|floral organ development|organ growth|positive regulation of cell proliferation|positive regulation of organ growth|regulation of growth rate|…
CL10651Contig1	41.62611426	19.49498337	63.75724515	3.27044368	1.70948637	0.004156309	0.03493169	Up	0.8002871	0.8430724	0.873613	2.564343	2.710309	3.154187	1650	gi|970055660|ref|XP_015089475.1|PREDICTED: protein DETOXIFICATION 18-like [Solanum pennellii]	7.85E-247	sp|Q9LUH2|DTX19_ARATH	0	Protein DETOXIFICATION 19 {ECO:0000303|PubMed:11739388}	KOG1347	0	Uncharacterized membrane protein, predicted efflux pump							GO:0016021;GO:0015297;GO:0015238;GO:0006855;GO:0009636	integral component of membrane|antiporter activity|drug transmembrane transporter activity|drug transmembrane transport|response to toxic substance
CL10652Contig1	50.09617716	88.98145714	11.21089719	0.125991387	-2.988602985	0.004579722	0.037931261	Down	8.449947	7.632782	1.57736	0.2293085	1.045768	0.9480067	1103	gi|1102275836|gb|OIT24975.1|hypothetical protein A4A49_26967 [Nicotiana attenuata]	2.65E-69
CL10656Contig1	20.17656406	4.043176706	36.30995142	8.980550212	3.166803837	0.000191251	0.002584721	Up	0.7811033	0	0.3883225	3.260572	4.571869	2.702539	744
CL1065Contig1	30.79117725	12.1251934	49.45716109	4.07887606	2.02817167	0.002637003	0.02410736	Up	0.2908481	0.3784627	0.5798279	1.842074	1.908754	1.42196	2062
CL10669Contig1	17.2751585	30.92993977	3.620377227	0.117050898	-3.094792091	0.000852513	0.009385226	Down	4.915237	3.447345	5.816059	0.5480484	0	1.158636	459	gi|698510370|ref|XP_009800357.1|PREDICTED: dCTP pyrophosphatase 1-like isoform X1 [Nicotiana sylvestris]	3.39E-62	sp|Q9QY93|DCTP1_MOUSE	2.00E-20	dCTP pyrophosphatase 1				ko00240	Pyrimidine metabolism	1	K16904	DCTPP1	dCTP diphosphatase	GO:0005829;GO:0047840;GO:0042802;GO:0000287;GO:0047429;GO:0032556;GO:0016462;GO:0015949;GO:0009143;GO:0051289	cytosol|dCTP diphosphatase activity|identical protein binding|magnesium ion binding|nucleoside-triphosphate diphosphatase activity|pyrimidine deoxyribonucleotide binding|pyrophosphatase activity|nucleobase-containing small molecule interconversion|nucleoside triphosphate catabolic process|protein homotetramerization
CL1066Contig1	15.62027784	4.115095209	27.12546046	6.591696932	2.720649913	0.003874706	0.032941901	Up	0.2415448	0.2371676	0.059766	1.170093	1.13982	1.187081	1691	gi|1102146338|gb|OIT02668.1|putative ribonuclease h protein, partial [Nicotiana attenuata]	2.16E-41	sp|P0C2F6|RNHX1_ARATH	4.00E-08	Putative ribonuclease H protein At1g65750	KOG1075	5.00E-15	FOG: Reverse transcriptase							GO:0046872;GO:0003676;GO:0004523	metal ion binding|nucleic acid binding|RNA-DNA hybrid ribonuclease activity
CL10674Contig1	214.8880517	379.5902793	50.18582409	0.132210509	-2.919091237	3.05E-05	0.000517834	Down	12.60875	9.51173	4.839616	1.00679	1.078228	1.533307	3039	gi|460407856|ref|XP_004249365.1|PREDICTED: probable inactive leucine-rich repeat receptor-like protein kinase At3g03770 isoform X2 [Solanum lycopersicum]	0	sp|Q8LFN2|Y3037_ARATH	0	Probable inactive leucine-rich repeat receptor-like protein kinase At3g03770
CL10677Contig1	4.65882668	0	9.31765336	Inf	Inf	0.014763804	0.095835376	Up	0	0	0	2.778574	1.100885	0.3519454	453
CL10686Contig1	8686.711576	14862.64839	2510.77476	0.168931855	-2.565486698	0.015252582	0.098272247	Down	74.72219	207.756	326.1781	30.03911	21.56366	55.26024	5171	gi|565345047|ref|XP_006339610.1|PREDICTED: ferric reduction oxidase 2-like [Solanum tuberosum]	0	sp|O04977|FENR1_TOBAC	0	Ferredoxin--NADP reductase, leaf-type isozyme, chloroplastic	KOG0039	0	Ferric reductase, NADH/NADPH oxidase and related proteins							GO:0009570;GO:0009535;GO:0004324;GO:0015979	chloroplast stroma|chloroplast thylakoid membrane|ferredoxin-NADP+ reductase activity|photosynthesis
CL10693Contig1	662.5169536	997.3612486	327.6726586	0.328539593	-1.605860852	1.35E-05	0.000249227	Down	30.98183	26.21533	22.54261	7.841953	8.133448	10.75802	2677	gi|7021723|gb|AAF35404.1|hypothetical protein [Arabidopsis thaliana]	0	sp|Q8BY89|CTL2_MOUSE	3.00E-54	Choline transporter-like protein 2	KOG1362	0	Choline transporter-like protein							GO:0070062;GO:0016021;GO:0005765;GO:0004871;GO:0043123;GO:0006810	extracellular exosome|integral component of membrane|lysosomal membrane|signal transducer activity|positive regulation of I-kappaB kinase/NF-kappaB signaling|transport
CL10697Contig1	54.75498926	77.95048136	31.55949716	0.404865969	-1.304483713	0.019589744	0.119249814	Down	8.602635	9.422481	13.81916	2.179543	4.507585	6.877686	520	gi|971552947|ref|XP_015164838.1|PREDICTED: glycine-rich cell wall structural protein-like [Solanum tuberosum]	1.19E-28
CL10708Contig1	2412.661095	1424.022937	3401.299253	2.388514374	1.256113559	0.000309216	0.00394874	Up	28.22337	38.44045	34.71893	75.894	67.88519	102.4449	3015	gi|1102294695|gb|OIT40483.1|cold-regulated 413 inner membrane protein 1, chloroplastic [Nicotiana attenuata]	5.02E-62	sp|F4I1G5|CRIM2_ARATH	3.00E-52	Cold-regulated 413 inner membrane protein 2, chloroplastic										GO:0009941;GO:0009535;GO:0031357;GO:0070417;GO:0009631	chloroplast envelope|chloroplast thylakoid membrane|integral component of chloroplast inner membrane|cellular response to cold|cold acclimation
CL10710Contig1	143.8135737	3.473476385	284.153671	81.80670875	6.354147254	3.83E-27	9.76E-25	Up	0.6334412	0.6071049	0	32.70326	30.22354	36.35458	621	gi|209954729|dbj|BAG80555.1|UDP-glucose:glucosyltransferase [Lycium barbarum]	1.18E-63	sp|Q40286|UFOG4_MANES	4.00E-36	Anthocyanidin 3-O-glucosyltransferase 4	KOG1192	8.00E-28	UDP-glucuronosyl and UDP-glucosyl transferase							GO:0047213;GO:0009718	anthocyanidin 3-O-glucosyltransferase activity|anthocyanin-containing compound biosynthetic process
CL10721Contig1	29.69435574	10.15020569	49.23850578	4.850986008	2.278278018	0.001028399	0.011010569	Up	1.351535	1.343243	1.828441	9.193553	6.071878	6.279943	488
CL10725Contig1	12.78581551	2.320862746	23.25076827	10.01815739	3.324545277	0.001762172	0.017326693	Up	0	0.1602994	0.3510117	2.241309	0.9172815	1.646156	1041
CL10733Contig1	537.2393394	341.4419634	733.0367153	2.146885251	1.102245083	0.002465927	0.022827472	Up	10.191	7.652325	9.280141	20.98569	19.03767	19.33157	2670	gi|1104612054|ref|XP_010318821.2|PREDICTED: probable receptor-like protein kinase At5g61350 [Solanum lycopersicum]	2.92E-249	sp|Q9D4H7|LONF3_MOUSE	4.00E-12	LON peptidase N-terminal domain and RING finger protein 3	KOG4159	1.00E-48	Predicted E3 ubiquitin ligase							GO:0008270	zinc ion binding
CL10744Contig1	11.51729232	3.214448375	19.82013626	6.165952584	2.624323795	0.013697965	0.090268696	Up	0.6601904	0.3121618	0	1.042347	2.479464	2.726974	704
CL10745Contig1	5.136127718	10.27225544	0	0	#NAME?	0.004017905	0.03396607	Down	1.084116	2.075049	1.649056	0	0	0	464
CL10759Contig1	276.7678162	501.0533578	52.48227465	0.104743884	-3.255062091	0.001199446	0.012481721	Down	6.320782	12.0619	19.84113	0.8225422	1.386574	1.981964	2770	gi|697173015|ref|XP_009595434.1|PREDICTED: calponin homology domain-containing protein DDB_G0272472 [Nicotiana tomentosiformis]	0
CL1076Contig1	92.6160081	47.7014974	137.5305188	2.88314888	1.527645337	0.001231682	0.012762026	Up	1.208857	1.481716	1.13243	2.701705	4.503476	4.019595	2686
CL10776Contig1	72.00592013	113.3547035	30.65713672	0.270453151	-1.88654939	0.000282635	0.003644735	Down	20.80083	14.46603	16.88489	3.679957	3.293556	7.778347	461
CL10781Contig1	19.49241076	4.043176706	34.94164482	8.642126566	3.11138636	0.048598291	0.231670385	Up	1.450423	0	0.7384105	7.575618	11.63508	0	383
CL10787Contig1	262.1237433	87.05256971	437.194917	5.022194272	2.328317837	1.17E-08	4.17E-07	Up	1.297944	1.944549	1.194568	4.817178	9.372425	8.456159	4252	gi|1026101185|ref|XP_016549730.1|PREDICTED: putative cyclin-A3-1 [Capsicum annuum]	1.06E-86	sp|Q75I54|CCA31_ORYSJ	3.00E-41	Cyclin-A3-1	KOG0654	1.00E-40	G2/Mitotic-specific cyclin A	ko04110;ko04218;ko04152	Cell cycle|Cellular senescence|AMPK signaling pathway	3	K06627	CCNA	cyclin-A	GO:0005634;GO:0007049;GO:0051301	nucleus|cell cycle|cell division
CL10791Contig1	14.14315222	0.997378715	27.28892573	27.36064577	4.774030376	8.65E-05	0.001291542	Up	0.3934665	0	0	3.013603	2.402015	7.220023	477	gi|697107446|ref|XP_009607556.1|PREDICTED: cytochrome P450 CYP72A219-like [Nicotiana tomentosiformis]	5.02E-18	sp|H2DH21|C7A29_PANGI	2.00E-14	Cytochrome P450 CYP72A219	KOG0157	7.00E-15	Cytochrome P450 CYP4/CYP19/CYP26 subfamilies							GO:0016021;GO:0020037;GO:0005506;GO:0004497;GO:0016705	integral component of membrane|heme binding|iron ion binding|monooxygenase activity|oxidoreductase activity, acting on paired donors, with incorporation or reduction of molecular oxygen
CL1080Contig1	450.2736386	649.516512	251.0307652	0.386488658	-1.371502017	0.000236055	0.003109757	Down	16.57956	12.74639	10.15705	5.56016	4.79816	5.033687	3523	gi|565344084|ref|XP_006339147.1|PREDICTED: uncharacterized protein At5g41620 [Solanum tuberosum]	0	sp|Q66GQ2|Y5162_ARATH	3.00E-33	Uncharacterized protein At5g41620										GO:0009507;GO:0005886;GO:0000902	chloroplast|plasma membrane|cell morphogenesis
CL10810Contig1	27.65146981	3.253181699	52.04975792	15.99964672	3.999968145	0.000280591	0.003622693	Up	0	1.93218	0	3.219986	14.16891	12.88838	382
CL10819Contig1	8.525405975	0	17.05081195	Inf	Inf	0.000109513	0.001581646	Up	0	0	0	0.7541446	0.8136226	0.1934071	2070	gi|565396766|ref|XP_006363979.1|PREDICTED: pentatricopeptide repeat-containing protein At5g16860 [Solanum tuberosum]	2.15E-239	sp|Q9LFL5|PP390_ARATH	1.00E-176	Pentatricopeptide repeat-containing protein At5g16860	KOG4197	3.00E-177	FOG: PPR repeat
CL10822Contig1	3.946444824	7.892889647	0	0	#NAME?	0.015619928	0.100132958	Down	1.472405	1.190947	1.781431	0	0	0	373	gi|565403356|ref|XP_006367127.1|PREDICTED: premnaspirodiene oxygenase-like isoform X1 [Solanum tuberosum]	8.60E-50	sp|A6YIH8|C7D55_HYOMU	3.00E-37	Premnaspirodiene oxygenase	KOG0156	9.00E-19	Cytochrome P450 CYP2 subfamily	ko00590;ko00591	Arachidonic acid metabolism|Linoleic acid metabolism	2	K07418	CYP2J	cytochrome P450 family 2 subfamily J	GO:0016021;GO:0020037;GO:0005506;GO:0004497;GO:0016705	integral component of membrane|heme binding|iron ion binding|monooxygenase activity|oxidoreductase activity, acting on paired donors, with incorporation or reduction of molecular oxygen
CL1082Contig1	41.77897295	1.256406725	82.30153918	65.50549079	6.033543936	2.94E-10	1.37E-08	Up	0.0652067	0.06024563	0	1.677888	2.760361	4.48603	2055	gi|1102292198|gb|OIT38307.1|hypothetical protein A4A49_07133 [Nicotiana attenuata]	5.19E-12
CL10845Contig1	11.80777141	22.66706865	0.948474163	0.041843706	-4.578845546	0.0075824	0.056995559	Down	0.3462017	3.45559	4.268316	0	2.94E-28	0.3417163	599
CL1084Contig1	17.24600229	5.844470373	28.64753422	4.901647607	2.293266769	0.008117539	0.06012139	Up	0.2777973	0.2699227	0.2776943	1.018669	1.490939	1.438739	1608	gi|1027853636|ref|NP_001312428.1|ethylene-responsive transcription factor 5 [Nicotiana tabacum]	3.82E-83	sp|Q40478|ERF5_TOBAC	1.00E-100	Ethylene-responsive transcription factor 5										GO:0005634;GO:0003677;GO:0003700;GO:0006952;GO:0009873;GO:0006351	nucleus|DNA binding|transcription factor activity, sequence-specific DNA binding|defense response|ethylene-activated signaling pathway|transcription, DNA-templated
CL10854Contig1	33.22884885	9.991440164	56.46625753	5.651463313	2.498624468	0.000187608	0.002541833	Up	0.4655576	0.2573842	0.7237994	3.47592	2.952765	2.039321	1426	gi|1102280430|gb|OIT28402.1|at-hook motif nuclear-localized protein 23 [Nicotiana attenuata]	1.55E-112	sp|O23620|AHL23_ARATH	7.00E-74	AT-hook motif nuclear-localized protein 23 {ECO:0000312|EMBL:FAA00294.1}										GO:0005634;GO:0003680;GO:0003700;GO:0006351;GO:0010228	nucleus|AT DNA binding|transcription factor activity, sequence-specific DNA binding|transcription, DNA-templated|vegetative to reproductive phase transition of meristem
CL1085Contig1	553.7367642	112.5441327	994.9293956	8.840348864	3.144103303	6.38E-09	2.39E-07	Up	1.366818	1.572766	1.563467	9.12542	12.14235	19.86976	5350	gi|970015206|ref|XP_015068623.1|PREDICTED: uncharacterized protein LOC107013150 [Solanum pennellii]	7.33E-14
CL10860Contig1	220.4947399	428.6942193	12.29526041	0.028680724	-5.123774767	0.034365471	0.181487539	Down	153.4013	51.45929	2.713246	2.364747	3.232269	0.375593	444	gi|565361311|ref|XP_006347400.1|PREDICTED: uncharacterized protein LOC102605400 [Solanum tuberosum]	1.79E-15
CL10861Contig1	246.3524179	353.7425676	138.9622682	0.392834453	-1.348006629	0.001204458	0.012524861	Down	4.724741	7.635081	5.945115	2.039281	0.7840838	4.542316	4170	gi|460380963|ref|XP_004236222.1|PREDICTED: uncharacterized protein LOC101255285 isoform X1 [Solanum lycopersicum]	0				KOG1829	1.00E-147	Uncharacterized conserved protein, contains C1, PH and RUN domains
CL1086Contig1	22.09897673	4.252073474	39.94587999	9.39444726	3.231808281	8.47E-05	0.001267766	Up	0.3403561	0.1633459	0.1709455	1.789772	1.305172	3.442735	1345
CL10880Contig1	18.66684762	30.66859258	6.665102661	0.217326656	-2.202062959	0.017058744	0.107184702	Down	1.429556	5.773641	6.207784	0.5659784	1.455807	0.9072252	490	gi|698488555|ref|XP_009790872.1|PREDICTED: heterogeneous nuclear ribonucleoprotein 1-like isoform X1 [Nicotiana sylvestris]	9.95E-22	sp|Q8W034|RNP1_ARATH	5.00E-17	Heterogeneous nuclear ribonucleoprotein 1	KOG4205	3.00E-22	RNA-binding protein musashi/mRNA cleavage and polyadenylation factor I complex, subunit HRP1	ko03015	mRNA surveillance pathway	1	K14411	MSI	RNA-binding protein Musashi	GO:0005829;GO:0005634;GO:0005681;GO:0003729;GO:0000166;GO:0006397;GO:0051028;GO:1901000;GO:2000070;GO:0008380;GO:0010228	cytosol|nucleus|spliceosomal complex|mRNA binding|nucleotide binding|mRNA processing|mRNA transport|regulation of response to salt stress|regulation of response to water deprivation|RNA splicing|vegetative to reproductive phase transition of meristem
CL10891Contig1	9.75124631	16.80645833	2.69603429	0.160416564	-2.640104983	0.02417988	0.139177204	Down	1.34325	0.6687837	1.168408	0.1931442	0.2009702	0.1010069	1102
CL10901Contig1	37.56982141	71.1989066	3.940736213	0.055348269	-4.175318	1.14E-08	4.07E-07	Down	6.198152	4.17661	4.792361	0.2404516	0.1694512	0.4876523	997	gi|723731940|ref|XP_010326676.1|PREDICTED: type IV inositol polyphosphate 5-phosphatase 7-like [Solanum lycopersicum]	4.16E-153	sp|Q0WQ41|IP5P7_ARATH	2.00E-99	Type IV inositol polyphosphate 5-phosphatase 7 {ECO:0000303|PubMed:21677096}	KOG0565	9.00E-79	Inositol polyphosphate 5-phosphatase and related proteins							GO:0005634;GO:0005886;GO:0034485;GO:0004439;GO:0071472;GO:0010305;GO:0046856;GO:2000377	nucleus|plasma membrane|phosphatidylinositol-3,4,5-trisphosphate 5-phosphatase activity|phosphatidylinositol-4,5-bisphosphate 5-phosphatase activity|cellular response to salt stress|leaf vascular tissue pattern formation|phosphatidylinositol dephosphorylation|regulation of reactive oxygen species metabolic process
CL10902Contig1	6.819806903	0	13.63961381	Inf	Inf	0.002055183	0.019611563	Up	0	0	0	2.762973	4.47899	0.3260828	378	gi|1026087965|ref|XP_016543130.1|PREDICTED: UDP-glycosyltransferase 73C3-like [Capsicum annuum]	5.71E-62	sp|Q6VAA9|U73E1_STERE	1.00E-53	UDP-glycosyltransferase 73E1 {ECO:0000303|PubMed:15610349}	KOG1192	7.00E-54	UDP-glucuronosyl and UDP-glucosyl transferase							GO:0016758;GO:0008152	transferase activity, transferring hexosyl groups|metabolic process
CL10904Contig1	18.64174476	8.183589778	29.09989975	3.555884464	1.830208449	0.037161925	0.192342027	Up	0.7886968	1.393536	0.3762905	1.304659	2.62677	5.333524	705
CL10911Contig1	54.78882011	0	109.5776402	Inf	Inf	3.12E-20	4.94E-18	Up	0	0	0	11.6543	21.44817	20.87279	447
CL10918Contig1	74.39756155	145.2104055	3.58471757	0.024686368	-5.34014157	9.76E-17	1.09E-14	Down	7.256831	6.246622	6.000864	0.1524453	0	0.3596704	1588	gi|565382407|ref|XP_006357532.1|PREDICTED: uncharacterized protein LOC102583657 [Solanum tuberosum]	2.07E-106
CL1091Contig1	4.711626451	9.423252902	0	0	#NAME?	0.007093215	0.054059102	Down	0.5890558	0.1111936	0.6687801	0	0	0	1433	gi|971554103|ref|XP_015165084.1|PREDICTED: DELLA protein GAI-like isoform X1 [Solanum tuberosum]	4.49E-57	sp|Q7Y1B6|GAI_SOLLC	6.00E-70	DELLA protein GAI				ko04075	Plant hormone signal transduction	1	K14494	DELLA	DELLA protein	GO:0005634;GO:0043565;GO:0003700;GO:0000989;GO:0009740;GO:0042538;GO:0009867;GO:0009938;GO:0010187;GO:2000377;GO:2000033;GO:0006355;GO:0009737;GO:0009723;GO:0009863;GO:0006351	nucleus|sequence-specific DNA binding|transcription factor activity, sequence-specific DNA binding|transcription factor activity, transcription factor binding|gibberellic acid mediated signaling pathway|hyperosmotic salinity response|jasmonic acid mediated signaling pathway|negative regulation of gibberellic acid mediated signaling pathway|negative regulation of seed germination|regulation of rea…
CL10928Contig1	253.4708727	503.2815076	3.660237816	0.007272744	-7.103284391	9.92E-37	4.39E-34	Down	8.051581	8.220277	9.774874	0.06478402	0.03423574	0.08480688	4112	gi|565358703|ref|XP_006346165.1|PREDICTED: kinesin-like protein KIN12A [Solanum tuberosum]	0	sp|F4JDI6|KN12F_ARATH	3.00E-106	Kinesin-like protein KIN-12F {ECO:0000305}	KOG4280	4.00E-98	Kinesin-like protein							GO:0005871;GO:0005874;GO:0005524;GO:0008574;GO:0007018	kinesin complex|microtubule|ATP binding|ATP-dependent microtubule motor activity, plus-end-directed|microtubule-based movement
CL10938Contig1	9.052952622	2.922235186	15.18367006	5.195909668	2.37737635	0.046098888	0.223132249	Up	0.595885	0.5761326	0.6162608	3.560603	2.859916	2.363228	375
CL1093Contig1	14.92142581	4.584533045	25.25831857	5.509463738	2.461911901	0.008012577	0.059468262	Up	0.2751669	0.1067632	0.1103121	0.8350959	0.62286	1.204205	2073	gi|565385416|ref|XP_006358602.1|PREDICTED: expansin-like B1 [Solanum tuberosum]	5.89E-119	sp|Q850K7|EXLB1_ORYSJ	9.00E-51	Expansin-like B1
CL10941Contig1	11.76661869	0	23.53323738	Inf	Inf	0.000340519	0.004292843	Up	0	0	0	1.406395	0.9081238	4.224741	805	gi|971584406|ref|XP_015160257.1|PREDICTED: 14.7 kDa ribonuclease H-like protein [Solanum tuberosum]	1.07E-35	sp|P0C2F6|RNHX1_ARATH	5.00E-13	Putative ribonuclease H protein At1g65750	KOG1075	9.00E-13	FOG: Reverse transcriptase							GO:0046872;GO:0003676;GO:0004523	metal ion binding|nucleic acid binding|RNA-DNA hybrid ribonuclease activity
CL10947Contig1	5.631969251	0	11.2639385	Inf	Inf	0.014979488	0.096916104	Up	0	0	0	1.873924	4.227465	0	394
CL10962Contig1	4.866264015	0.691750066	9.040777965	13.06942842	3.708124142	0.039699146	0.201834649	Up	0	0	0.1886424	0.950404	1.355503	0.9792464	604
CL10972Contig1	5.261784529	0	10.52356906	Inf	Inf	0.003474838	0.03015144	Up	0	0	0	2.035372	2.118296	0.8649197	452
CL10975Contig1	4.793022698	0	9.586045397	Inf	Inf	0.005460018	0.043694259	Up	0	0	0	0.3699168	0.9444748	0.9654625	938	gi|698520305|ref|XP_009805024.1|PREDICTED: uncharacterized protein LOC104250150 isoform X4 [Nicotiana sylvestris]	1.38E-11
CL10981Contig1	163.6798489	223.8904609	103.4692369	0.46214223	-1.113591167	0.008537803	0.062529625	Down	6.06367	5.791695	5.465852	2.259835	2.233853	3.738787	2763	gi|339790471|dbj|BAK52392.1|leucine rich repeat receptor like protein CLAVATA2 [Solanum lycopersicum]	0	sp|O80809|CLV2_ARATH	0	Leucine-rich repeat receptor-like protein CLAVATA2	KOG0619	0	FOG: Leucine rich repeat							GO:0016021;GO:0016020;GO:0005886;GO:0033612;GO:0048507;GO:0007275	integral component of membrane|membrane|plasma membrane|receptor serine/threonine kinase binding|meristem development|multicellular organism development
CL1098Contig1	108.9992421	30.54583589	187.4526482	6.136766035	2.617478582	3.75E-08	1.18E-06	Up	0.5881193	0.7066043	0.7519177	3.178063	5.023351	4.730037	3176	gi|1025348099|ref|XP_016509987.1|PREDICTED: uncharacterized protein LOC107827380 isoform X2 [Nicotiana tabacum]	2.73E-162
CL10992Contig1	422.8684048	76.01220943	769.7246001	10.12632847	3.340039281	1.42E-16	1.55E-14	Up	3.565686	3.686154	5.501864	34.05552	41.39042	58.84039	1260	gi|697162020|ref|XP_009589811.1|PREDICTED: E3 ubiquitin-protein ligase RMA1H1-like [Nicotiana tomentosiformis]	8.05E-105	sp|Q6R567|RMA1_CAPAN	2.00E-99	E3 ubiquitin-protein ligase RMA1H1	KOG0823	2.00E-49	Predicted E3 ubiquitin ligase	ko04141	Protein processing in endoplasmic reticulum	1	K10666	RNF5	E3 ubiquitin-protein ligase RNF5	GO:0005789;GO:0016021;GO:0004842;GO:0008270;GO:0043161;GO:0016567;GO:0009409;GO:0009723;GO:0006970;GO:0009414;GO:0009611	endoplasmic reticulum membrane|integral component of membrane|ubiquitin-protein transferase activity|zinc ion binding|proteasome-mediated ubiquitin-dependent protein catabolic process|protein ubiquitination|response to cold|response to ethylene|response to osmotic stress|response to water deprivation|response to wounding
CL1099Contig1	11.84162512	20.65112761	3.032122639	0.146826009	-2.767820547	0.009125577	0.06584331	Down	1.142555	1.308399	1.007925	0.1380517	0.2367612	0.09569442	1293	gi|970026589|ref|XP_015074609.1|PREDICTED: calmodulin-like protein 3 [Solanum pennellii]	2.50E-77	sp|Q9SRR7|CML3_ARATH	3.00E-67	Calmodulin-like protein 3	KOG0027	6.00E-68	Calmodulin and related proteins (EF-Hand superfamily)							GO:0005777;GO:0005509	peroxisome|calcium ion binding
CL11004Contig1	603.1174174	933.0964776	273.1383572	0.292722525	-1.772394328	0.000485322	0.005801114	Down	37.40685	21.47773	21.38689	8.9402	6.275031	8.638003	2473	gi|723683325|ref|XP_010318222.1|PREDICTED: probable inactive receptor kinase At5g58300 [Solanum lycopersicum]	0	sp|Q9LVM0|Y5830_ARATH	0	Probable inactive receptor kinase At5g58300										GO:0016021;GO:0005886;GO:0005524;GO:0004672	integral component of membrane|plasma membrane|ATP binding|protein kinase activity
CL11007Contig1	12.60185871	23.3067691	1.896948326	0.081390446	-3.61899674	0.033052664	0.176794838	Down	10.3248	1.374991	4.361032	0	0	1.542554	305
CL11043Contig1	1475.180809	738.5004081	2211.861211	2.995071074	1.582590239	9.44E-06	0.000181986	Up	18.19987	22.20354	20.78819	65.7365	62.20192	56.69627	2586	gi|565368668|ref|XP_006350963.1|PREDICTED: mitogen-activated protein kinase kinase kinase YODA [Solanum tuberosum]	0	sp|F4HRJ4|M3K3A_ARATH	0	Mitogen-activated protein kinase kinase kinase 3 {ECO:0000303|PubMed:27679653}	KOG0198	0	MEKK and related serine/threonine protein kinases							GO:0005737;GO:0005524;GO:0004709;GO:0004702	cytoplasm|ATP binding|MAP kinase kinase kinase activity|signal transducer, downstream of receptor, with serine/threonine kinase activity
CL11044Contig1	55.09489444	10.56295557	99.62683331	9.431719436	3.237520803	0.014421279	0.094053275	Up	0.7178334	2.205868	0.4840911	1.641402	12.53479	18.58109	690	gi|1026069982|ref|XP_016579418.1|PREDICTED: uncharacterized protein LOC107877242 [Capsicum annuum]	6.71E-21
CL11051Contig1	14.21506564	0	28.43013129	Inf	Inf	0.001810212	0.0176867	Up	0	0	0	5.397294	8.187203	0	441
CL11057Contig1	4.090950559	0	8.181901118	Inf	Inf	0.011744218	0.080175847	Up	0	0	0	0.6889662	0.7369086	2.12676	521	gi|1111025122|ref|XP_019263627.1|PREDICTED: uncharacterized protein LOC109241348 [Nicotiana attenuata]	1.97E-14
CL11068Contig1	2595.826927	4377.439609	814.214245	0.186002394	-2.426606908	2.41E-11	1.34E-09	Down	116.8243	124.3911	111.294	18.80931	21.02537	27.11052	2661	gi|460409520|ref|XP_004250186.1|PREDICTED: uncharacterized protein LOC101258515 [Solanum lycopersicum]	4.49E-260	sp|A0JMW6|T214A_XENLA	5.00E-07	Transmembrane protein 214-A	KOG4467	8.00E-153	Uncharacterized conserved protein							GO:0005881;GO:0005789;GO:0016021;GO:0006915	cytoplasmic microtubule|endoplasmic reticulum membrane|integral component of membrane|apoptotic process
CL11072Contig1	220.1231968	300.798071	139.4483226	0.463594471	-1.109064734	0.006697222	0.051603732	Down	8.549226	8.893451	8.280511	3.608269	1.196612	7.532099	2504	gi|225447456|ref|XP_002266728.1|PREDICTED: subtilisin-like protease SBT5.3 [Vitis vinifera]	0	sp|Q9ZSP5|AIR3_ARATH	0	Subtilisin-like protease SBT5.3										GO:0005618;GO:0005576;GO:0004252;GO:0010102;GO:0009733	cell wall|extracellular region|serine-type endopeptidase activity|lateral root morphogenesis|response to auxin
CL11073Contig1	120.6053135	165.1121857	76.09844127	0.46088931	-1.117507791	0.011460577	0.078670308	Down	37.42641	35.74537	22.12756	14.58559	9.1663	20.69099	373	gi|698460870|ref|XP_009781644.1|PREDICTED: probable serine/threonine-protein kinase At4g35230 [Nicotiana sylvestris]	4.54E-67	sp|Q944A7|Y4523_ARATH	1.00E-58	Probable serine/threonine-protein kinase At4g35230				ko04075	Plant hormone signal transduction	1	K14500	BSK	BR-signaling kinase
CL11074Contig1	10.31903908	0	20.63807816	Inf	Inf	1.57E-05	0.000284517	Up	0	0	0	3.626327	3.55303	4.918156	373
CL11081Contig1	18.64308512	4.17511131	33.11105893	7.93058112	2.987426585	0.000684613	0.007783971	Up	1.333382	0.6262449	0	4.066054	5.870059	4.613587	492
CL1108Contig1	24.09377406	12.70608918	35.48145894	2.792476775	1.481545282	0.041212902	0.206476689	Up	1.494055	0.6889464	0.558617	2.765637	2.199134	2.861387	975	gi|971568012|ref|XP_015168765.1|PREDICTED: protein FAR1-RELATED SEQUENCE 5-like [Solanum tuberosum]	2.14E-130	sp|Q9SZL8|FRS5_ARATH	6.00E-29	Protein FAR1-RELATED SEQUENCE 5										GO:0005634;GO:0008270;GO:0006355	nucleus|zinc ion binding|regulation of transcription, DNA-templated
CL1108Contig2	16.62048384	6.706888367	26.53407931	3.956242874	1.984130996	0.029055085	0.160176227	Up	0	0.7797177	0.1794174	1.015633	1.734462	0.9065194	1573	gi|1111021761|ref|XP_019261901.1|PREDICTED: protein FAR1-RELATED SEQUENCE 5-like [Nicotiana attenuata]	9.97E-154	sp|Q9SZL8|FRS5_ARATH	2.00E-69	Protein FAR1-RELATED SEQUENCE 5										GO:0005634;GO:0008270;GO:0006355	nucleus|zinc ion binding|regulation of transcription, DNA-templated
CL11090Contig1	245.9992771	163.3751461	328.6234081	2.011465122	1.008246722	0.033208169	0.177296865	Up	3.824757	6.460466	3.071746	4.804958	12.224	10.17947	2670
CL11091Contig1	572.9346827	276.6703413	869.1990241	3.141641492	1.651518557	7.89E-06	0.000154743	Up	7.929968	7.501633	8.628839	25.52139	27.1891	24.23219	2445	gi|3044212|gb|AAC13497.1|acyl-CoA oxidase [Arabidopsis thaliana]	0	sp|O65201|ACOX2_ARATH	0	Acyl-coenzyme A oxidase 2, peroxisomal	KOG0135	0	Pristanoyl-CoA/acyl-CoA oxidase	ko04146;ko04024;ko00071;ko00592;ko01040	Peroxisome|cAMP signaling pathway|Fatty acid degradation|alpha-Linolenic acid metabolism|Biosynthesis of unsaturated fatty acids	5	K00232	E1.3.3.6, ACOX1, ACOX3	acyl-CoA oxidase	GO:0005777;GO:0003995;GO:0003997;GO:0009055;GO:0000062;GO:0050660;GO:0052890;GO:0006635;GO:0033539;GO:0055088;GO:0001676	peroxisome|acyl-CoA dehydrogenase activity|acyl-CoA oxidase activity|electron carrier activity|fatty-acyl-CoA binding|flavin adenine dinucleotide binding|oxidoreductase activity, acting on the CH-CH group of donors, with a flavin as acceptor|fatty acid beta-oxidation|fatty acid beta-oxidation using acyl-CoA dehydrogenase|lipid homeostasis|long-chain fatty acid metabolic process
CL11094Contig1	184.4825524	340.9169536	28.04815111	0.082272679	-3.603442767	2.97E-12	1.87E-10	Down	27.45388	29.04403	40.67966	2.250081	1.639531	4.494402	743	gi|1025369476|ref|XP_016514323.1|PREDICTED: protein trichome birefringence-like 33 [Nicotiana tabacum]	1.15E-46	sp|F4IH21|TBL33_ARATH	6.00E-45	Protein trichome birefringence-like 33										GO:0005794;GO:0016021;GO:1990538;GO:0009834;GO:1990937	Golgi apparatus|integral component of membrane|xylan O-acetyltransferase activity|plant-type secondary cell wall biogenesis|xylan acetylation
CL11095Contig1	276.7529035	445.729583	107.7762239	0.241797332	-2.048129769	3.70E-07	9.56E-06	Down	19.77192	16.92311	23.72258	4.515029	5.678772	4.833735	1562	gi|1111128256|ref|XP_019251989.1|PREDICTED: serine/threonine-protein kinase Aurora-2 isoform X2 [Nicotiana attenuata]	1.61E-161	sp|Q9M077|AUR1_ARATH	0	Serine/threonine-protein kinase Aurora-1	KOG0580	0	Serine/threonine protein kinase							GO:0009504;GO:0032133;GO:0000780;GO:0005874;GO:0031965;GO:0005730;GO:0005634;GO:0009524;GO:0005819;GO:0005876;GO:0051233;GO:0000922;GO:0005524;GO:0035175;GO:0004674;GO:0051301;GO:0016572;GO:0007067;GO:0007052;GO:0032465	cell plate|chromosome passenger complex|condensed nuclear chromosome, centromeric region|microtubule|nuclear membrane|nucleolus|nucleus|phragmoplast|spindle|spindle microtubule|spindle midzone|spindle pole|ATP binding|histone kinase activity (H3-S10 specific)|protein serine/threonine kinase activity|cell division|histone phosphorylation|mitotic nuclear division|mitotic spindle organization|regula…
CL11097Contig1	17.17514797	1.478718954	32.87157698	22.22976644	4.474420885	0.001933711	0.018683935	Up	0	0.7237084	0	7.733255	6.068098	1.512642	451
CL11105Contig1	6.57331587	0	13.14663174	Inf	Inf	0.000759896	0.008501653	Up	0	0	0	1.32512	1.33514	3.302496	495
CL11108Contig1	676.0403843	263.6892875	1088.391481	4.127552892	2.045286703	4.41E-08	1.37E-06	Up	5.447472	9.383894	7.454012	31.70894	25.25869	35.51007	2554	gi|1026016150|ref|XP_016576633.1|PREDICTED: ETHYLENE INSENSITIVE 3-like 3 protein isoform X2 [Capsicum annuum]	2.06E-263	sp|O23116|EIL3_ARATH	4.00E-160	ETHYLENE INSENSITIVE 3-like 3 protein				ko04016;ko04075	MAPK signaling pathway - plant|Plant hormone signal transduction	2	K14514	EIN3	ethylene-insensitive protein 3	GO:0005634;GO:0003677;GO:0003700;GO:0071281;GO:0009873;GO:0042762;GO:0006355;GO:0006351	nucleus|DNA binding|transcription factor activity, sequence-specific DNA binding|cellular response to iron ion|ethylene-activated signaling pathway|regulation of sulfur metabolic process|regulation of transcription, DNA-templated|transcription, DNA-templated
CL11109Contig1	15.23118601	25.80959853	4.6527735	0.18027299	-2.471744838	0.008441606	0.062002386	Down	1.644706	3.775199	5.609553	0.4527053	0.9628473	0.7093084	494	gi|970020882|ref|XP_015071689.1|PREDICTED: proline-rich receptor-like protein kinase PERK9 isoform X2 [Solanum pennellii]	9.49E-57	sp|Q9C660|PEK10_ARATH	3.00E-39	Proline-rich receptor-like protein kinase PERK10	KOG1187	5.00E-40	Serine/threonine protein kinase
CL11113Contig1	172.8544302	22.83702964	322.8718308	14.13808345	3.821514658	5.02E-16	5.13E-14	Up	1.616145	5.119934	3.026149	44.57701	44.5179	47.71387	512	gi|971571052|ref|XP_015169598.1|PREDICTED: cold and drought-regulated protein CORA-like [Solanum tuberosum]	5.72E-50
CL11117Contig1	5.854240049	0	11.7084801	Inf	Inf	0.001750002	0.017229696	Up	0	0	0	1.585435	1.198351	1.685103	553
CL11119Contig1	3702.047058	853.5049109	6550.589205	7.674928546	2.940153319	1.21E-15	1.18E-13	Up	15.40218	17.30419	21.54455	134.3834	144.9203	146.1284	3345	gi|565354162|ref|XP_006343986.1|PREDICTED: sugar phosphatase YfbT [Solanum tuberosum]	7.83E-197	sp|Q9X0Y1|P1254_THEMA	2.00E-10	Phosphorylated carbohydrates phosphatase TM_1254	KOG2914	2.00E-149	Predicted haloacid-halidohydrolase and related hydrolases							GO:0005829;GO:0003850;GO:0004346;GO:0000287;GO:0005975	cytosol|2-deoxyglucose-6-phosphatase activity|glucose-6-phosphatase activity|magnesium ion binding|carbohydrate metabolic process
CL11136Contig1	18.15590388	34.02738206	2.284425695	0.067134924	-3.896792737	0.000431469	0.005244176	Down	6.452219	2.300778	7.381168	0.3700506	0	0.7683846	437	gi|1027852642|ref|NP_001311508.1|peroxidase N1-like [Capsicum annuum]	7.33E-45	sp|Q9XIV8|PERN1_TOBAC	2.00E-57	Peroxidase N1				ko00940	Phenylpropanoid biosynthesis	1	K00430	E1.11.1.7	peroxidase	GO:0005576;GO:0020037;GO:0046872;GO:0004601;GO:0042744;GO:0006979	extracellular region|heme binding|metal ion binding|peroxidase activity|hydrogen peroxide catabolic process|response to oxidative stress
CL11137Contig1	1221.512065	2002.94236	440.0817696	0.219717641	-2.18627739	0.001441565	0.014605032	Down	80.76091	47.89743	33.02039	10.45675	9.860016	16.02675	2652	gi|1111026823|ref|XP_019264496.1|PREDICTED: aldehyde dehydrogenase family 2 member B4, mitochondrial-like isoform X1 [Nicotiana attenuata]	1.57E-282	sp|Q8S528|AL2B7_ARATH	3.00E-145	Aldehyde dehydrogenase family 2 member B7, mitochondrial	KOG2450	3.00E-146	Aldehyde dehydrogenase	ko00280;ko00310;ko00330;ko00340;ko00380;ko00010;ko00053;ko00620;ko00071;ko00561;ko00410;ko00903;ko00981;ko00625	Valine, leucine and isoleucine degradation|Lysine degradation|Arginine and proline metabolism|Histidine metabolism|Tryptophan metabolism|Glycolysis / Gluconeogenesis|Ascorbate and aldarate metabolism|Pyruvate metabolism|Fatty acid degradation|Glycerolipid metabolism|beta-Alanine metabolism|Limonene and pinene degradation|Insect hormone biosynthesis|Chloroalkane and chloroalkene degradation	14	K00128	ALDH	aldehyde dehydrogenase (NAD+)	GO:0005759;GO:0004029	mitochondrial matrix|aldehyde dehydrogenase (NAD) activity
CL11139Contig1	120.668159	235.1510167	6.18530132	0.026303528	-5.248599881	7.47E-21	1.23E-18	Down	15.79209	20.34536	14.66592	0.3538121	0	1.064629	999
CL11144Contig1	7.535560329	1.847894307	13.22322635	7.155834779	2.839120077	0.036953884	0.191517973	Up	0.1771376	0.3350698	0	0.356925	1.594989	1.225749	932
CL1114Contig1	1203.303595	2143.829456	262.7777344	0.122573992	-3.028275198	0.029429956	0.161708056	Down	26.26647	47.82261	119.0461	7.072818	5.423201	12.4126	2317	gi|1026091944|ref|XP_016545161.1|PREDICTED: probable galacturonosyltransferase 12 [Capsicum annuum]	0	sp|Q9FH36|GAUTC_ARATH	0	Probable galacturonosyltransferase 12										GO:0005794;GO:0000139;GO:0016021;GO:0047262;GO:0071555;GO:0010417;GO:0010413;GO:0045489;GO:0045492	Golgi apparatus|Golgi membrane|integral component of membrane|polygalacturonate 4-alpha-galacturonosyltransferase activity|cell wall organization|glucuronoxylan biosynthetic process|glucuronoxylan metabolic process|pectin biosynthetic process|xylan biosynthetic process
CL11150Contig1	8.569929111	15.2429099	1.896948326	0.124447913	-3.006386057	0.020902613	0.124994624	Down	1.734445	2.544863	2.612781	0	0	0.8902744	464
CL11161Contig1	23.23055602	10.27074238	36.19036965	3.523637175	1.817065379	0.018604665	0.114735828	Up	0.5050572	4.009078	1.497858	6.362709	7.73029	6.332118	384	gi|1026067373|ref|XP_016578123.1|PREDICTED: heat stress transcription factor A-1b-like isoform X1 [Capsicum annuum]	9.46E-25	sp|P41151|HFA1A_ARATH	2.00E-20	Heat stress transcription factor A-1a	KOG0627	4.00E-21	Heat shock transcription factor							GO:0005737;GO:0005634;GO:0003677;GO:0043565;GO:0003700;GO:0009408;GO:0006351	cytoplasm|nucleus|DNA binding|sequence-specific DNA binding|transcription factor activity, sequence-specific DNA binding|response to heat|transcription, DNA-templated
CL11167Contig1	45.22706047	90.10230323	0.351817712	0.003904647	-8.00059206	2.81E-16	2.99E-14	Down	4.457543	5.665134	6.49745	0.08619583	0	0	1153	gi|460380513|ref|XP_004236000.1|PREDICTED: microtubule-associated protein RP/EB family member 1B [Solanum lycopersicum]	2.88E-135	sp|Q9FJJ5|EB1B_ARATH	4.00E-129	Microtubule-associated protein RP/EB family member 1B	KOG3000	1.00E-129	Microtubule-binding protein involved in cell cycle control							GO:0010005;GO:0005874;GO:0005815;GO:0005634;GO:0009524;GO:0005819;GO:0000922;GO:0051301;GO:0007067;GO:0009958;GO:0009652	cortical microtubule, transverse to long axis|microtubule|microtubule organizing center|nucleus|phragmoplast|spindle|spindle pole|cell division|mitotic nuclear division|positive gravitropism|thigmotropism
CL11180Contig1	116.7920253	63.0631289	170.5209216	2.703971791	1.435080101	0.001242104	0.012848516	Up	1.605929	1.811832	1.961145	3.841369	5.523118	5.480902	2515	gi|565345153|ref|XP_006339662.1|PREDICTED: uncharacterized protein At5g41620 [Solanum tuberosum]	0	sp|Q66GQ2|Y5162_ARATH	1.00E-58	Uncharacterized protein At5g41620										GO:0009507;GO:0005886;GO:0000902	chloroplast|plasma membrane|cell morphogenesis
CL11192Contig1	7.621895935	14.18833873	1.055453135	0.074388775	-3.748771253	0.008168415	0.060405296	Down	1.105246	1.005272	0.6942768	0.2065379	0	0	1083	gi|970032625|ref|XP_015077619.1|PREDICTED: C2 and GRAM domain-containing protein At1g03370 isoform X1 [Solanum pennellii]	2.20E-130	sp|Q8W4D4|BAGP1_ARATH	5.00E-101	BAG-associated GRAM protein 1 {ECO:0000303|PubMed:26739014}	KOG1032	1.00E-89	Uncharacterized conserved protein, contains GRAM domain							GO:0016021;GO:0050832	integral component of membrane|defense response to fungus
CL11198Contig1	9.226468148	1.478718954	16.97421734	11.47900167	3.520925271	0.007417665	0.055980571	Up	0	0.9885387	0	4.642731	2.374069	2.290671	385
CL11200Contig1	485.4621662	767.0024825	203.9218499	0.265868566	-1.911214881	0.004947152	0.040365108	Down	95.74581	137.5194	203.4091	33.89669	8.158788	79.30987	372	gi|729042213|dbj|BAP91041.1|glyceraldehyde 3-phosphate dehydrogenase-A [Nicotiana benthamiana]	6.85E-31	sp|P09043|G3PA_TOBAC	6.00E-28	Glyceraldehyde-3-phosphate dehydrogenase A, chloroplastic	KOG0657	5.00E-15	Glyceraldehyde 3-phosphate dehydrogenase	ko00710	Carbon fixation in photosynthetic organisms	1	K05298	GAPA	glyceraldehyde-3-phosphate dehydrogenase (NADP+) (phosphorylating)	GO:0009507;GO:0047100;GO:0051287;GO:0050661;GO:0006006;GO:0019253	chloroplast|glyceraldehyde-3-phosphate dehydrogenase (NADP+) (phosphorylating) activity|NAD binding|NADP binding|glucose metabolic process|reductive pentose-phosphate cycle
CL11203Contig1	9.510144036	1.662297859	17.35799021	10.44216602	3.384349096	0.005878407	0.046374575	Up	0.5382647	0	0	1.449618	2.293719	1.866762	670	gi|1026101040|ref|XP_016549660.1|PREDICTED: ethylene-responsive transcription factor ERF114-like, partial [Capsicum annuum]	3.33E-54	sp|Q9FH54|EF114_ARATH	5.00E-20	Ethylene-responsive transcription factor ERF114 {ECO:0000303|PubMed:16407444}										GO:0005634;GO:0043565;GO:0003700;GO:0050832;GO:0009873;GO:0007275;GO:0006351	nucleus|sequence-specific DNA binding|transcription factor activity, sequence-specific DNA binding|defense response to fungus|ethylene-activated signaling pathway|multicellular organism development|transcription, DNA-templated
CL11209Contig1	42.39015826	80.38391018	4.396406328	0.054692616	-4.192510122	1.54E-09	6.40E-08	Down	4.019702	4.410668	3.484001	0.1230641	0.4597042	0.06481712	1449	gi|648770575|gb|AIC34714.1|ornithine decarboxylase 2 [Atropa belladonna]	3.20E-205	sp|P50134|DCOR_DATST	1.00E-128	Ornithine decarboxylase	KOG0622	3.00E-85	Ornithine decarboxylase	ko00330;ko00480	Arginine and proline metabolism|Glutathione metabolism	2	K01581	E4.1.1.17, ODC1, speC, speF	ornithine decarboxylase	GO:0004586;GO:0033387	ornithine decarboxylase activity|putrescine biosynthetic process from ornithine
CL1120Contig1	15.17745255	6.703560227	23.65134487	3.52817668	1.818922809	0.038000073	0.195745088	Up	0.06866375	0.2695138	1.004577	1.142034	2.154434	1.722634	1032	gi|300294858|gb|ADJ96636.1|SGA [Solanum tuberosum]	2.26E-89	sp|D4Q9Z4|SGT2_SOYBN	4.00E-63	Soyasapogenol B glucuronide galactosyltransferase	KOG1192	3.00E-58	UDP-glucuronosyl and UDP-glucosyl transferase							GO:0043231;GO:0080043;GO:0080044;GO:0102240;GO:0009813;GO:0052696	intracellular membrane-bounded organelle|quercetin 3-O-glucosyltransferase activity|quercetin 7-O-glucosyltransferase activity|soyasapogenol B glucuronide galactosyltransferase activity|flavonoid biosynthetic process|flavonoid glucuronidation
CL11228Contig1	584.9152938	1029.033991	140.7965962	0.136824048	-2.869606277	1.35E-13	1.04E-11	Down	29.65865	32.16321	32.48048	5.437645	3.43388	4.045945	2332	gi|1102147631|gb|OIT03931.1|hypothetical protein A4A49_32827 [Nicotiana attenuata]	2.52E-259
CL11232Contig1	180.0820309	245.283069	114.8809928	0.468360875	-1.094307531	0.007887653	0.058709715	Down	5.476666	8.280222	7.294627	3.27242	2.431959	4.310019	2504	gi|460384664|ref|XP_004238030.1|PREDICTED: putative pentatricopeptide repeat-containing protein At5g52630 [Solanum lycopersicum]	0	sp|Q9SVP7|PP307_ARATH	7.00E-145	Pentatricopeptide repeat-containing protein At4g13650	KOG4197	4.00E-146	FOG: PPR repeat
CL11233Contig1	29.85038265	54.63745757	5.063307731	0.092670998	-3.431738278	0.021299869	0.126723256	Down	0.9784227	17.51709	9.359282	1.395475	0	0.9592453	435	gi|1026106541|ref|XP_016552273.1|PREDICTED: tetracycline resistance protein, class A-like [Capsicum annuum]	1.37E-47				KOG2816	3.00E-32	Predicted transporter ADD1 (major facilitator superfamily)
CL1123Contig1	74.51083679	111.5992048	37.42246878	0.335329171	-1.576350105	0.001462583	0.014779966	Down	1.391167	2.626418	1.710182	0.6289559	0.57545	0.7200208	4221	gi|969998726|ref|XP_015076651.1|PREDICTED: uncharacterized protein LOC107020703 [Solanum pennellii]	0				KOG0017	2.00E-15	FOG: Transposon-encoded proteins with TYA, reverse transcriptase, integrase domains in various combinations
CL11241Contig1	5.221053066	0.345875033	10.0962311	29.19040157	4.867422153	0.012856298	0.085979354	Up	0	0	0.2386298	2.1314	2.241932	1.619155	376	gi|697123023|ref|XP_009615501.1|PREDICTED: alkane hydroxylase MAH1-like [Nicotiana tomentosiformis]	9.77E-62	sp|Q9FVS9|C96AF_ARATH	2.00E-40	Alkane hydroxylase MAH1 {ECO:0000303|PubMed:17905869}	KOG0157	6.00E-49	Cytochrome P450 CYP4/CYP19/CYP26 subfamilies							GO:0005783;GO:0005789;GO:0016021;GO:0020037;GO:0005506;GO:0080133;GO:0010025	endoplasmic reticulum|endoplasmic reticulum membrane|integral component of membrane|heme binding|iron ion binding|midchain alkane hydroxylase activity|wax biosynthetic process
CL11245Contig1	24.29404515	42.56370561	6.024384689	0.141538069	-2.820737956	0.000290679	0.003739572	Down	7.794223	7.598081	7.684684	1.061067	1.066787	1.094374	392	gi|723688118|ref|XP_010319041.1|PREDICTED: uncharacterized protein LOC101256578 [Solanum lycopersicum]	1.23E-24
CL1125Contig1	568.7795966	1046.41363	91.14556284	0.087102805	-3.521137004	0.012349247	0.083370885	Down	7.368346	42.96607	62.99162	1.821026	2.739897	5.81474	1962	gi|460385608|ref|XP_004238495.1|PREDICTED: cytochrome P450 71A1-like [Solanum lycopersicum]	1.81E-244	sp|P24465|C71A1_PERAE	2.00E-120	Cytochrome P450 71A1	KOG0156	5.00E-106	Cytochrome P450 CYP2 subfamily	ko00905	Brassinosteroid biosynthesis	1	K20623	CYP92A6	typhasterol/6-deoxotyphasterol 2alpha-hydroxylase	GO:0005789;GO:0016021;GO:0031090;GO:0020037;GO:0005506;GO:0004497;GO:0016705;GO:0009835	endoplasmic reticulum membrane|integral component of membrane|organelle membrane|heme binding|iron ion binding|monooxygenase activity|oxidoreductase activity, acting on paired donors, with incorporation or reduction of molecular oxygen|fruit ripening
CL11283Contig1	200.2083212	283.2658788	117.1507635	0.413571744	-1.273790474	0.028294687	0.157022833	Down	17.4987	21.11955	36.11973	9.895522	8.527987	13.54749	800	gi|1102292907|gb|OIT38956.1|beta-galactosidase [Nicotiana attenuata]	1.30E-33	sp|Q9SCW1|BGAL1_ARATH	3.00E-29	Beta-galactosidase 1	KOG0496	6.00E-30	Beta-galactosidase							GO:0048046;GO:0005618;GO:0009505;GO:0009506;GO:0005773;GO:0004565;GO:0030246;GO:0005975	apoplast|cell wall|plant-type cell wall|plasmodesma|vacuole|beta-galactosidase activity|carbohydrate binding|carbohydrate metabolic process
CL1129Contig1	173.7890869	55.55434312	292.0238306	5.256543669	2.394114497	3.27E-07	8.53E-06	Up	1.036466	0.9435275	1.213596	6.324818	6.717592	3.961057	3689	gi|698524003|ref|XP_009758816.1|PREDICTED: 39S ribosomal protein L47, mitochondrial-like [Nicotiana sylvestris]	4.46E-52	sp|Q08DT6|RM47_BOVIN	4.00E-09	39S ribosomal protein L47, mitochondrial	KOG3331	4.00E-37	Mitochondrial/chloroplast ribosomal protein L4/L29							GO:0005743;GO:0005762;GO:0003735;GO:0032543;GO:0070125;GO:0070124	mitochondrial inner membrane|mitochondrial large ribosomal subunit|structural constituent of ribosome|mitochondrial translation|mitochondrial translational elongation|mitochondrial translational initiation
CL11301Contig1	46.50807242	86.84912153	6.167023318	0.071008471	-3.81586505	4.96E-09	1.91E-07	Down	8.56074	9.723763	12.56722	1.20297	0.7848527	0.2523801	597	gi|42362268|gb|AAS13367.1|cyclin-dependent kinases regulatory subunit [Glycine max]	5.58E-41	sp|Q9SJJ5|CKS2_ARATH	6.00E-45	Cyclin-dependent kinases regulatory subunit 2	KOG3484	1.00E-45	Cyclin-dependent protein kinase CDC28, regulatory subunit CKS1, and related proteins	ko04111	Cell cycle - yeast	1	K02219	CKS1	cyclin-dependent kinase regulatory subunit CKS1	GO:0000307;GO:0005737;GO:0005634;GO:0019005;GO:0061575;GO:0042393;GO:0019901;GO:0043130;GO:0007049;GO:0051301;GO:0045737;GO:0045893;GO:0007346	cyclin-dependent protein kinase holoenzyme complex|cytoplasm|nucleus|SCF ubiquitin ligase complex|cyclin-dependent protein serine/threonine kinase activator activity|histone binding|protein kinase binding|ubiquitin binding|cell cycle|cell division|positive regulation of cyclin-dependent protein serine/threonine kinase activity|positive regulation of transcription, DNA-templated|regulation of mito…
CL11305Contig1	11.32877567	4.178641912	18.47890944	4.42222852	2.144773579	0.039832363	0.20215624	Up	0.7494115	0.7050995	0.3654371	2.136053	1.840234	4.412022	489
CL11306Contig1	8.601473764	2.143638098	15.05930943	7.02511746	2.812522347	0.026148371	0.147798994	Up	0.1557908	0.4537764	0	0.8388378	0.7239887	2.505239	839
CL11308Contig1	44.49900622	77.80704554	11.19096689	0.143829737	-2.797566109	7.68E-06	0.000151206	Down	2.842433	2.208487	2.25826	0.1194484	0.4840743	0.4862372	2264	gi|1102282223|gb|OIT29800.1|hypothetical protein A4A49_27864 [Nicotiana attenuata]	1.26E-64
CL1130Contig1	39.4793801	68.99676586	9.961994334	0.144383497	-2.792022243	1.35E-05	0.000248346	Down	2.11447	4.789139	2.69708	0.2309581	0.7194355	0.4586747	1573	gi|1025360422|ref|XP_016512561.1|PREDICTED: uncharacterized protein LOC107829624 [Nicotiana tabacum]	3.65E-239
CL11319Contig1	55.97050304	34.44194701	77.49905906	2.250135831	1.170012093	0.03166187	0.171001713	Up	1.391495	1.983064	0.9983547	2.867495	3.59492	3.421917	1708
CL11322Contig1	26.64023213	0	53.28046426	Inf	Inf	6.87E-12	4.15E-10	Up	0	0	0	5.693378	8.609641	5.83574	575
CL11327Contig1	33.6762918	17.68007178	49.67251182	2.809519805	1.49032357	0.021647467	0.128115533	Up	3.668891	3.993454	0.6385137	4.952579	8.071006	9.875216	479
CL11331Contig1	4.505503756	9.011007511	0	0	#NAME?	0.029457733	0.161819655	Down	0.252346	0.755645	2.519611	0	0	0	524	gi|720078362|ref|XP_010241325.1|PREDICTED: 60S acidic ribosomal protein P2-2-like [Nelumbo nucifera]	1.36E-09
CL11334Contig1	28.89273526	50.29147547	7.493995058	0.149011239	-2.746506949	0.000180821	0.002459867	Down	4.593451	4.623739	6.039129	0.374527	0.3736077	1.533088	700
CL11337Contig1	40.48583059	58.35583916	22.61582203	0.387550284	-1.367544586	0.024096337	0.138884466	Down	7.897722	6.29165	6.969715	1.71289	3.871607	2.947545	588	gi|565352620|ref|XP_006343238.1|PREDICTED: origin of replication complex subunit 1A-like [Solanum tuberosum]	8.65E-17							ko04110;ko04111;ko04113	Cell cycle|Cell cycle - yeast|Meiosis - yeast	3	K02603	ORC1	origin recognition complex subunit 1
CL1133Contig1	26.23847465	7.316128123	45.16082117	6.172776148	2.625919474	0.021429953	0.12735733	Up	0.4889918	0.3206242	0	0.3734204	2.716614	1.934136	2009
CL11342Contig1	277.468846	126.3909331	428.5467588	3.39064479	1.761559653	8.85E-06	0.000171916	Up	9.005121	8.298119	8.201292	28.27328	36.84179	22.283	1060	gi|1111130630|ref|XP_019252583.1|PREDICTED: uncharacterized protein LOC109231388, partial [Nicotiana attenuata]	6.15E-57	sp|Q55G88|PSMG3_DICDI	2.00E-09	Proteasome assembly chaperone 3	KOG4828	1.00E-44	Uncharacterized conserved protein
CL11345Contig1	525.9013634	318.0027556	733.7999711	2.307527083	1.206347581	0.000956555	0.010367343	Up	10.42814	10.70182	10.90486	20.88207	26.49409	28.36206	2118	gi|971562760|ref|XP_015167312.1|PREDICTED: uncharacterized protein LOC102603974 isoform X1 [Solanum tuberosum]	1.10E-49	sp|A5VFP2|ACYP_SPHWW	2.00E-22	Acylphosphatase	KOG3360	2.00E-41	Acylphosphatase	ko00620;ko00627	Pyruvate metabolism|Aminobenzoate degradation	2	K01512	acyP	acylphosphatase	GO:0003998	acylphosphatase activity
CL1134Contig1	35.16960416	13.73584696	56.60336135	4.120849738	2.042941858	0.001544778	0.015502141	Up	0.768185	1.544584	1.039838	3.93995	3.213142	6.949875	879
CL11359Contig1	140.2215939	192.7597896	87.68339818	0.45488428	-1.136428515	0.041697415	0.208208454	Down	44.26453	32.01955	16.9942	19.3155	9.142386	13.63211	445	gi|565382179|ref|XP_006357426.1|PREDICTED: alanine aminotransferase 2-like [Solanum tuberosum]	3.92E-79	sp|Q9LDV4|ALAT2_ARATH	2.00E-83	Alanine aminotransferase 2, mitochondrial	KOG0258	5.00E-84	Alanine aminotransferase	ko00220;ko00250;ko00710	Arginine biosynthesis|Alanine, aspartate and glutamate metabolism|Carbon fixation in photosynthetic organisms	3	K00814	GPT, ALT	alanine transaminase	GO:0005739;GO:0004021;GO:0030170;GO:0009058;GO:0042853;GO:0001666	mitochondrion|L-alanine:2-oxoglutarate aminotransferase activity|pyridoxal phosphate binding|biosynthetic process|L-alanine catabolic process|response to hypoxia
CL11360Contig1	108.8243132	145.4348349	72.21379144	0.496537102	-1.010026573	0.024235335	0.139459359	Down	4.810259	6.36928	3.391524	1.956643	1.912553	3.421193	2169	gi|970052859|ref|XP_015088050.1|PREDICTED: histone-lysine N-methyltransferase ASHR2-like isoform X1 [Solanum pennellii]	3.45E-129	sp|Q9ZUM9|ASHR2_ARATH	2.00E-106	Histone-lysine N-methyltransferase ASHR2	KOG2084	4.00E-107	Predicted histone tail methylase containing SET domain							GO:0005694;GO:0005634;GO:0018024	chromosome|nucleus|histone-lysine N-methyltransferase activity
CL11371Contig1	235.2793167	469.21428	1.344353395	0.002865116	-8.447190676	4.83E-40	2.79E-37	Down	45.98041	39.11601	46.13192	0	0.4177265	0	760	gi|1026084191|ref|XP_016541390.1|PREDICTED: copper transporter 1-like [Capsicum annuum]	2.50E-52	sp|Q39065|COPT1_ARATH	1.00E-19	Copper transporter 1	KOG3386	2.00E-20	Copper transporter							GO:0016021;GO:0016020;GO:0005375;GO:0006825;GO:0048235;GO:0048364	integral component of membrane|membrane|copper ion transmembrane transporter activity|copper ion transport|pollen sperm cell differentiation|root development
CL11384Contig1	4.342668626	0	8.685337251	Inf	Inf	0.040147175	0.203237699	Up	0	0	0	2.844422	1.139221	0	452
CL11386Contig1	10.40829465	1.182975163	19.63361413	16.59681009	4.052834077	0.042709085	0.211481453	Up	0	0.4861083	0	1.823541	5.801014	0.5708014	517
CL11392Contig1	31.90940361	0.887231373	62.93157584	70.93028694	6.148329879	2.71E-09	1.08E-07	Up	0	0.2324816	0	3.276458	6.975233	3.671575	990
CL113Contig1	26.7303316	7.592102196	45.86856101	6.041615329	2.59493433	0.00044317	0.00535854	Up	0.1290774	0.1974707	0.06279449	0.5334239	0.7375696	1.212104	4090	gi|970038595|ref|XP_015080639.1|PREDICTED: uncharacterized protein LOC107024219 [Solanum pennellii]	1.35E-12	sp|Q852L0|HD16N_ORYSJ	1.00E-05	Casein kinase 1-like protein HD16 {ECO:0000305}	KOG1164	4.00E-13	Casein kinase (serine/threonine/tyrosine protein kinase)							GO:0005737;GO:0005634;GO:0005524;GO:0004674;GO:0006897;GO:0009908;GO:0009740;GO:0018105;GO:0008360;GO:0040008;GO:0016055	cytoplasm|nucleus|ATP binding|protein serine/threonine kinase activity|endocytosis|flower development|gibberellic acid mediated signaling pathway|peptidyl-serine phosphorylation|regulation of cell shape|regulation of growth|Wnt signaling pathway
CL11401Contig1	8.530120854	1.037625098	16.02261661	15.44162399	3.948752583	0.003797622	0.03242004	Up	0	0	0.2850293	2.170399	1.940659	0.6326593	716
CL11403Contig1	2436.307745	299.4519899	4573.163501	15.27177529	3.932795875	8.83E-08	2.59E-06	Up	7.865168	8.814044	5.846692	154.9202	95.52895	88.91107	2870	gi|723679271|ref|XP_010317498.1|PREDICTED: S-type anion channel SLAH2 [Solanum lycopersicum]	1.34E-291	sp|Q9FLV9|SLAH3_ARATH	0	S-type anion channel SLAH3										GO:0016021;GO:0005886;GO:0008308;GO:0006873;GO:0006821;GO:0009651;GO:0009414	integral component of membrane|plasma membrane|voltage-gated anion channel activity|cellular ion homeostasis|chloride transport|response to salt stress|response to water deprivation
CL11409Contig1	31.97927893	11.87100659	52.08755127	4.387795666	2.133496343	0.001530428	0.01537594	Up	2.057209	2.277621	1.3889	8.135574	7.275004	9.705003	451	gi|698529511|ref|XP_009761575.1|PREDICTED: uncharacterized protein LOC104213728 [Nicotiana sylvestris]	4.92E-82
CL11412Contig1	25.47614898	40.40937654	10.54292142	0.260902848	-1.938415403	0.008175909	0.060440091	Down	3.081972	7.88494	8.357112	0.516848	2.609743	2.125995	446
CL11416Contig1	27.26304115	6.963898833	47.56218347	6.829821141	2.771847798	0.0001928	0.002602411	Up	1.107761	1.68687	0.5795221	5.861836	8.369516	9.130344	447
CL11422Contig1	21.21131596	10.32238668	32.10024524	3.109769692	1.636807739	0.036416156	0.189477674	Up	0.4403301	0.8673092	0.7441488	2.292575	2.82812	1.281293	1073	gi|460404475|ref|XP_004247708.1|PREDICTED: 1-aminocyclopropane-1-carboxylate oxidase homolog [Solanum lycopersicum]	2.89E-64	sp|O04847|DV4H_CATRO	1.00E-19	Deacetoxyvindoline 4-hydroxylase	KOG0143	2.00E-18	Iron/ascorbate family oxidoreductases							GO:0005737;GO:0050590;GO:0031418;GO:0046872	cytoplasm|desacetoxyvindoline 4-hydroxylase activity|L-ascorbic acid binding|metal ion binding
CL11426Contig1	309.1736426	616.4304066	1.916878621	0.003109643	-8.32903523	7.21E-05	0.001100197	Down	41.91871	13.54285	9.064809	0	0.03772857	0.1884525	2031	gi|1111046192|ref|XP_019230166.1|PREDICTED: endoglucanase 17-like isoform X2 [Nicotiana attenuata]	4.91E-265	sp|O81416|GUN17_ARATH	0	Endoglucanase 17										GO:0005576;GO:0008810;GO:0071555;GO:0030245	extracellular region|cellulase activity|cell wall organization|cellulose catabolic process
CL1142Contig2	9.835000565	1.283237647	18.38676348	14.3284165	3.840807275	0.002642905	0.024151128	Up	0	0.1408728	0.1535998	1.686966	1.667928	0.5050315	1010
CL11431Contig1	45.86173845	12.77599014	78.94748676	6.17936347	2.627458235	0.000185318	0.00251394	Up	3.51519	0.9320582	0.6786474	8.647915	6.847171	16.61832	540	gi|1102142932|gb|OIS99306.1|putative nad(p)h dehydrogenase (quinone) fqr1-like 1 [Nicotiana attenuata]	1.44E-65	sp|Q9LSQ5|FQR1_ARATH	8.00E-67	NAD(P)H dehydrogenase (quinone) FQR1 {ECO:0000305}	KOG3135	2.00E-67	1,4-benzoquinone reductase-like; Trp repressor binding protein-like/protoplast-secreted protein	ko00130	Ubiquinone and other terpenoid-quinone biosynthesis	1	K03809	wrbA	NAD(P)H dehydrogenase (quinone)	GO:0010181;GO:0003955;GO:0071365;GO:0055114	FMN binding|NAD(P)H dehydrogenase (quinone) activity|cellular response to auxin stimulus|oxidation-reduction process
CL11434Contig1	16.78915477	31.57438224	2.003927298	0.063466873	-3.977852434	7.03E-05	0.001076244	Down	2.725398	1.313281	1.994082	0.1866211	0	0.1963931	1105	gi|565364971|ref|XP_006349191.1|PREDICTED: vacuolar protein sorting-associated protein 51 homolog [Solanum tuberosum]	3.95E-94	sp|Q3UVL4|VPS51_MOUSE	2.00E-27	Vacuolar protein sorting-associated protein 51 homolog	KOG2346	6.00E-85	Uncharacterized conserved protein							GO:0005829;GO:1990745;GO:0000938;GO:0005794;GO:0016021;GO:0016020;GO:0055037;GO:0005802;GO:0006914;GO:0032456;GO:0007030;GO:0048193;GO:0006869;GO:0007041;GO:0015031;GO:0042147	cytosol|EARP complex|GARP complex|Golgi apparatus|integral component of membrane|membrane|recycling endosome|trans-Golgi network|autophagy|endocytic recycling|Golgi organization|Golgi vesicle transport|lipid transport|lysosomal transport|protein transport|retrograde transport, endosome to Golgi
CL11441Contig1	42.76936095	22.88443639	62.65428551	2.737855739	1.453046431	0.015181387	0.097905888	Up	1.694698	1.158235	0.5915747	3.645114	3.726071	1.806831	1455
CL11443Contig1	34.81683409	66.55435746	3.079310727	0.046267605	-4.433853766	5.97E-09	2.25E-07	Down	11.74448	8.924791	9.998378	0.9597103	0.2027096	0.3880136	462	gi|1026057983|ref|XP_016573387.1|PREDICTED: transcription factor DIVARICATA-like [Capsicum annuum]	7.56E-46	sp|Q8S9H7|DIV_ANTMA	1.00E-30	Transcription factor DIVARICATA	KOG0724	1.00E-28	Zuotin and related molecular chaperones (DnaJ superfamily), contains DNA-binding domains							GO:0005634;GO:0003677;GO:0048262;GO:0009908;GO:0006355;GO:0006351	nucleus|DNA binding|determination of dorsal/ventral asymmetry|flower development|regulation of transcription, DNA-templated|transcription, DNA-templated
CL11452Contig1	24.72791254	5.560628984	43.89519609	7.893926427	2.980743073	0.00017154	0.002349835	Up	0.06558977	0.6210758	0.1952787	1.927768	2.568739	1.938051	1482	gi|1025095467|ref|XP_016458143.1|PREDICTED: uncharacterized protein LOC107781857 [Nicotiana tabacum]	1.16E-161				KOG4585	1.00E-20	Predicted transposase
CL11456Contig1	56.56832158	87.42265447	25.71398869	0.294134156	-1.76545377	0.001167211	0.012231448	Down	9.801278	17.07768	15.47023	4.000634	4.012367	4.612995	444	gi|1026092051|ref|XP_016545207.1|PREDICTED: cyclic nucleotide-gated ion channel 4-like [Capsicum annuum]	2.46E-73	sp|Q94AS9|CNGC4_ARATH	6.00E-49	Cyclic nucleotide-gated ion channel 4	KOG0498	1.00E-49	K+-channel ERG and related proteins, contain PAS/PAC sensor domain							GO:0005887;GO:0016020;GO:0030552;GO:0008324;GO:0030553;GO:0005249;GO:0009626;GO:0042391	integral component of plasma membrane|membrane|cAMP binding|cation transmembrane transporter activity|cGMP binding|voltage-gated potassium channel activity|plant-type hypersensitive response|regulation of membrane potential
CL11470Contig1	254.7917373	155.9799346	353.60354	2.266980948	1.180772267	0.002642232	0.024150065	Up	5.601002	4.31711	2.399042	6.40468	12.21533	9.87183	2725	gi|565365339|ref|XP_006349372.1|PREDICTED: probable receptor-like protein kinase At1g11050 [Solanum tuberosum]	0	sp|O04086|Y1105_ARATH	0	Probable receptor-like protein kinase At1g11050	KOG1187	0	Serine/threonine protein kinase
CL11474Contig1	692.1076576	295.138888	1089.076427	3.6900472	1.88363927	2.92E-05	0.000498993	Up	8.271749	10.72095	4.25222	21.02819	39.36395	25.44443	2771	gi|1111028835|ref|XP_019265527.1|PREDICTED: uncharacterized protein LOC109243087 [Nicotiana attenuata]	2.65E-79	sp|P0C2F6|RNHX1_ARATH	2.00E-29	Putative ribonuclease H protein At1g65750	KOG1075	3.00E-64	FOG: Reverse transcriptase							GO:0046872;GO:0003676;GO:0004523	metal ion binding|nucleic acid binding|RNA-DNA hybrid ribonuclease activity
CL11475Contig1	9.161224787	1.874725229	16.44772435	8.773405346	3.133136925	0.011792098	0.080385828	Up	0	0.305498	0.1626287	0.6793273	1.353715	2.049499	898
CL11481Contig1	102.4226237	137.7453967	67.09985063	0.487129532	-1.037622647	0.023506687	0.136256166	Down	7.069781	5.837884	6.206573	2.985381	3.697209	2.793956	1534	gi|1025235038|ref|XP_016485130.1|PREDICTED: uncharacterized protein LOC107805580 isoform X1 [Nicotiana tabacum]	6.93E-159	sp|Q9QWZ1|RAD1_MOUSE	2.00E-18	Cell cycle checkpoint protein RAD1				ko04111;ko04113;ko04218	Cell cycle - yeast|Meiosis - yeast|Cellular senescence	3	K02830	HRAD1, RAD17	cell cycle checkpoint protein	GO:0030896;GO:0005694;GO:0043231;GO:0005654;GO:0008408;GO:0003684;GO:0008853;GO:0071479;GO:0000077;GO:0006281;GO:0051598;GO:0021762	checkpoint clamp complex|chromosome|intracellular membrane-bounded organelle|nucleoplasm|3'-5' exonuclease activity|damaged DNA binding|exodeoxyribonuclease III activity|cellular response to ionizing radiation|DNA damage checkpoint|DNA repair|meiotic recombination checkpoint|substantia nigra development
CL11482Contig1	4.044051435	0	8.08810287	Inf	Inf	0.01313406	0.087362866	Up	0	0	0	0.9424352	0.9593446	0.5860524	703	gi|1026075372|ref|XP_016582092.1|PREDICTED: putative late blight resistance protein homolog R1A-3 [Capsicum annuum]	1.51E-74	sp|Q6L438|R1A6_SOLDE	1.00E-10	Putative late blight resistance protein homolog R1A-6										GO:0005737;GO:0016020;GO:0043531;GO:0005524;GO:0009626	cytoplasm|membrane|ADP binding|ATP binding|plant-type hypersensitive response
CL11494Contig1	10.32417088	1.356669209	19.29167256	14.21987941	3.829837326	0.001661237	0.016480051	Up	0.1077431	0	0.1061285	0.5554009	1.767318	1.03893	1273
CL11499Contig1	23.0198363	9.571931107	36.46774148	3.809862511	1.929738935	0.013403672	0.088815465	Up	1.334705	2.506169	0	3.798483	6.218937	4.202389	559	gi|1025031258|ref|XP_016494618.1|PREDICTED: protein AE7-like [Nicotiana tabacum]	1.45E-10	sp|Q9C9G6|AE7_ARATH	2.00E-09	Protein AE7 {ECO:0000303|PubMed:21070412}	KOG3381	4.00E-10	Uncharacterized conserved protein							GO:0005737;GO:0005634;GO:0007059	cytoplasm|nucleus|chromosome segregation
CL1149Contig1	3.340416012	0	6.680832024	Inf	Inf	0.028536818	0.158123594	Up	0	0	0	0.1987611	0.3959196	0.2622328	1761
CL11502Contig1	46.75613101	76.24914442	17.2631176	0.226404083	-2.14302812	0.000246208	0.003229762	Down	16.58265	11.23052	8.818631	3.545499	2.609839	2.025459	444	gi|1026067422|ref|XP_016578144.1|PREDICTED: protein DEK-like [Capsicum annuum]	3.69E-61				KOG2266	8.00E-21	Chromatin-associated protein Dek and related proteins, contains SAP DNA binding domain
CL1150Contig1	32.21052184	58.72541983	5.69562384	0.096987367	-3.366059349	0.000329669	0.004174269	Down	0.8961777	3.277834	2.872053	0.3609786	0	0.316467	1796	gi|697108150|ref|XP_009607923.1|PREDICTED: cation/calcium exchanger 1 [Nicotiana tomentosiformis]	1.25E-242	sp|Q9FKP1|CCX1_ARATH	1.00E-145	Cation/calcium exchanger 1	KOG2399	3.00E-146	K+-dependent Na+:Ca2+ antiporter							GO:0016021;GO:0005774;GO:0015297;GO:0006813;GO:0006814	integral component of membrane|vacuolar membrane|antiporter activity|potassium ion transport|sodium ion transport
CL11515Contig1	123.3373722	205.6933417	40.98140284	0.199235437	-2.327453819	5.52E-07	1.37E-05	Down	6.029541	4.500578	5.650009	0.9691088	0.6446036	1.740145	2695	gi|565349910|ref|XP_006341921.1|PREDICTED: uncharacterized protein LOC102584690 isoform X1 [Solanum tuberosum]	0
CL11516Contig1	818.4492364	1236.16386	400.7346133	0.324175966	-1.62515096	4.94E-05	0.000787075	Down	43.15033	33.39891	23.26714	8.589518	10.0216	14.49262	2659	gi|697167802|ref|XP_009592767.1|PREDICTED: auxin response factor 9-like isoform X1 [Nicotiana tomentosiformis]	0	sp|Q9XED8|ARFI_ARATH	0	Auxin response factor 9				ko04075	Plant hormone signal transduction	1	K14486	K14486, ARF	auxin response factor	GO:0005634;GO:0043565;GO:0003700;GO:0009734;GO:0006351	nucleus|sequence-specific DNA binding|transcription factor activity, sequence-specific DNA binding|auxin-activated signaling pathway|transcription, DNA-templated
CL11518Contig1	336.5060185	450.0408549	222.9711822	0.495446535	-1.013198714	0.00728374	0.055171593	Down	12.67107	10.13804	8.12738	5.29111	5.911332	4.231792	3114	gi|1111053397|ref|XP_019233488.1|PREDICTED: glucose-6-phosphate 1-dehydrogenase 4, chloroplastic isoform X3 [Nicotiana attenuata]	1.30E-255	sp|Q93ZW0|G6PD4_ARATH	1.00E-172	Glucose-6-phosphate 1-dehydrogenase 4, chloroplastic	KOG0563	7.00E-172	Glucose-6-phosphate 1-dehydrogenase	ko00030;ko00480	Pentose phosphate pathway|Glutathione metabolism	2	K00036	G6PD, zwf	glucose-6-phosphate 1-dehydrogenase	GO:0009507;GO:0004345;GO:0050661;GO:0006006;GO:0006098	chloroplast|glucose-6-phosphate dehydrogenase activity|NADP binding|glucose metabolic process|pentose-phosphate shunt
CL11520Contig1	11.55575187	4.155341592	18.95616214	4.561878181	2.189627922	0.038458882	0.197428032	Up	0.4392594	0.9085757	0.6495929	3.112808	4.591949	1.41775	445	gi|1025231920|ref|XP_016484357.1|PREDICTED: ABC transporter G family member 14-like [Nicotiana tabacum]	1.68E-68	sp|Q9C6W5|AB14G_ARATH	2.00E-55	ABC transporter G family member 14	KOG0061	5.00E-56	Transporter, ABC superfamily (Breast cancer resistance protein)							GO:0016021;GO:0005886;GO:0005524;GO:0042626;GO:0010588;GO:0010222	integral component of membrane|plasma membrane|ATP binding|ATPase activity, coupled to transmembrane movement of substances|cotyledon vascular tissue pattern formation|stem vascular tissue pattern formation
CL11521Contig1	6.272150041	0	12.54430008	Inf	Inf	0.001157353	0.012151648	Up	0	0	0	1.85423	3.472698	0.594975	447	gi|1067132453|gb|AOQ09294.1|Act57B-RA [synthetic construct]	1.07E-68	sp|P53463|ACTM_HELER	1.00E-88	Actin, cytoskeletal	KOG0676	3.00E-89	Actin and related proteins							GO:0005737;GO:0005856;GO:0005524	cytoplasm|cytoskeleton|ATP binding
CL11525Contig1	17.12202197	4.696697931	29.54734601	6.291089281	2.653309837	0.007146276	0.054381147	Up	0.3907872	1.185646	0.3973738	2.686069	6.68192	2.38472	545
CL1152Contig1	36.77108573	10.80372692	62.73844454	5.807111289	2.537820682	0.000408324	0.005009395	Up	0.1754699	0.8323638	0.5298835	1.334986	4.029619	3.831898	1513
CL11538Contig1	376.0523138	570.4116101	181.6930175	0.318529662	-1.650500369	1.68E-05	0.000302522	Down	16.09959	14.96989	13.55454	4.610699	4.434606	5.402982	2736	gi|1026080408|ref|XP_016539449.1|PREDICTED: QWRF motif-containing protein 2 [Capsicum annuum]	9.56E-252	sp|Q94AI1|QWRF2_ARATH	2.00E-137	QWRF motif-containing protein 2
CL11545Contig1	25.53831964	13.97238076	37.10425852	2.655543043	1.409006914	0.046554934	0.224670559	Up	4.014242	1.713535	0.9203572	4.49005	7.998282	5.338186	453
CL11549Contig1	32.31025378	51.63644474	12.98406282	0.251451526	-1.991647787	0.02877621	0.159144889	Down	7.277605	3.798447	11.38761	0.717587	1.158204	4.198352	482
CL1154Contig1	37.69254633	67.74005711	7.64503555	0.112858416	-3.147414088	2.91E-06	6.30E-05	Down	1.499392	2.092956	2.117603	0.168655	0.2400852	0.2652202	2527	gi|848876822|ref|XP_012838862.1|PREDICTED: protein SABRE [Erythranthe guttata]	0	sp|Q6IMT1|SAB_ARATH	0	Protein SABRE {ECO:0000303|PubMed:8275864}	KOG1910	0	Uncharacterized conserved protein							GO:0005576;GO:0005794;GO:0016036;GO:0007275;GO:0010105;GO:0030307	extracellular region|Golgi apparatus|cellular response to phosphate starvation|multicellular organism development|negative regulation of ethylene-activated signaling pathway|positive regulation of cell growth
CL11555Contig1	5624.126681	9621.32196	1626.931403	0.169096452	-2.564081709	0.019186158	0.117386573	Down	105.1347	194.3792	391.8223	42.00971	43.36359	34.73883	2923	gi|371917286|dbj|BAL44719.1|beta-D-xylosidase [Solanum lycopersicum]	0	sp|Q9SGZ5|BXL7_ARATH	0	Probable beta-D-xylosidase 7										GO:0048046;GO:0005618;GO:0009507;GO:0009505;GO:0009506;GO:0005578;GO:0046556;GO:0009044;GO:0031222;GO:0045493	apoplast|cell wall|chloroplast|plant-type cell wall|plasmodesma|proteinaceous extracellular matrix|alpha-L-arabinofuranosidase activity|xylan 1,4-beta-xylosidase activity|arabinan catabolic process|xylan catabolic process
CL11557Contig1	1467.051247	2227.290828	706.8116659	0.317341434	-1.655892193	3.68E-06	7.77E-05	Down	56.7777	65.81169	62.2643	18.86	17.36166	23.43816	2580	gi|697151244|ref|XP_009629837.1|PREDICTED: ascorbate transporter, chloroplastic isoform X1 [Nicotiana tomentosiformis]	0	sp|Q8GX78|ANTR2_ARATH	0	Ascorbate transporter, chloroplastic {ECO:0000303|PubMed:25557369}	KOG2532	0	Permease of the major facilitator superfamily							GO:0009507;GO:0009941;GO:0009706;GO:0016021;GO:0009536;GO:0005315;GO:0015229;GO:0098656;GO:0015882;GO:0010028	chloroplast|chloroplast envelope|chloroplast inner membrane|integral component of membrane|plastid|inorganic phosphate transmembrane transporter activity|L-ascorbic acid transporter activity|anion transmembrane transport|L-ascorbic acid transport|xanthophyll cycle
CL1155Contig1	26.3255057	2.922235186	49.72877622	17.01737644	4.08893673	0.000751414	0.008424157	Up	0.1168988	0.1158729	0.1181076	0.926865	3.198824	1.435606	1971	gi|1111115617|ref|XP_019248681.1|PREDICTED: uncharacterized protein LOC109227946 [Nicotiana attenuata]	3.52E-138	sp|P0C2F6|RNHX1_ARATH	9.00E-33	Putative ribonuclease H protein At1g65750	KOG1075	2.00E-36	FOG: Reverse transcriptase							GO:0046872;GO:0003676;GO:0004523	metal ion binding|nucleic acid binding|RNA-DNA hybrid ribonuclease activity
CL11560Contig1	8.8054848	2.070206536	15.54076306	7.506866003	2.908210731	0.024882374	0.142200929	Up	0	0.3290914	0	0.6835975	1.3319	0.3760262	1380	gi|971576551|ref|XP_015158211.1|PREDICTED: LRR receptor-like serine/threonine-protein kinase GSO2 [Solanum tuberosum]	2.52E-06
CL11561Contig1	42.79002848	21.66444382	63.91561314	2.950254051	1.560839193	0.011059522	0.076657895	Up	0.5067957	7.858015	2.587152	10.40166	9.931582	10.99905	445
CL11569Contig1	9.311095843	17.67371752	0.948474163	0.053665798	-4.219853246	0.001837941	0.017893089	Down	2.194404	3.638737	1.128772	0	0	0.3674774	559
CL11574Contig1	7.222799375	1.283237647	13.1623611	10.25715005	3.358558029	0.018013817	0.111775928	Up	0	0.2535073	0.2633112	1.131133	0.8815061	2.577126	641
CL11597Contig1	21.4363841	6.22575059	36.64701761	5.886361344	2.557376107	0.001084036	0.011512938	Up	0	0	3.350103	9.459177	4.46184	7.814995	363
CL11614Contig1	23.14542073	36.90352109	9.387320382	0.254374653	-1.974973172	0.009356291	0.067116911	Down	0.9032747	1.151674	1.577347	0.4903743	0	0.4348928	2160	gi|460374886|ref|XP_004233239.1|PREDICTED: pentatricopeptide repeat-containing protein At2g35130 [Solanum lycopersicum]	0	sp|O82178|PP186_ARATH	0	Pentatricopeptide repeat-containing protein At2g35130	KOG4197	0	FOG: PPR repeat
CL11629Contig1	11.58483385	1.256406725	21.91326097	17.44121591	4.124428716	0.008033544	0.059601137	Up	0.136791	0.1313353	0	0.405517	2.621215	1.272018	1121
CL11632Contig1	99.6667705	33.91935182	165.4141892	4.876690748	2.285902488	0.001038841	0.011106426	Up	4.408803	12.81348	3.000582	16.49487	32.45301	49.73579	374
CL11638Contig1	25242.93517	7577.532828	42908.33751	5.662573622	2.501457902	0.007761235	0.057947633	Up	1459.239	479.6696	1159.562	9070.148	5853.07	2754.864	511
CL11656Contig1	38.57063794	17.58354236	59.55773352	3.387129414	1.76006311	0.044548983	0.218199123	Up	3.244501	3.098587	3.353739	6.702864	6.893798	21.17262	382
CL11681Contig1	4.641787202	0.591487582	8.692086822	14.69529892	3.8772828	0.046986691	0.226223485	Up	0	0.4211026	0	2.077913	0.8618309	2.117063	371
CL11684Contig1	5.928934149	0	11.8578683	Inf	Inf	0.00154347	0.015492608	Up	0	0	0	0.5101149	0.3139139	1.127037	1336	gi|565353487|ref|XP_006343663.1|PREDICTED: CBL-interacting serine/threonine-protein kinase 6-like [Solanum tuberosum]	3.45E-167	sp|O65554|CIPK6_ARATH	2.00E-173	CBL-interacting serine/threonine-protein kinase 6	KOG0583	4.00E-174	Serine/threonine protein kinase							GO:0005783;GO:0005622;GO:0005524;GO:0004674;GO:0010540;GO:0042538;GO:0035556;GO:0007275;GO:0018105;GO:0018107;GO:0009651;GO:0009414	endoplasmic reticulum|intracellular|ATP binding|protein serine/threonine kinase activity|basipetal auxin transport|hyperosmotic salinity response|intracellular signal transduction|multicellular organism development|peptidyl-serine phosphorylation|peptidyl-threonine phosphorylation|response to salt stress|response to water deprivation
CL11687Contig1	9.335551485	2.922235186	15.74886778	5.389322481	2.430103916	0.03809105	0.196097198	Up	0.3364954	0.3300132	0.334052	1.770132	1.827104	1.761826	643
CL1168Contig1	5642.189796	2564.715155	8719.664437	3.399856869	1.765474012	4.40E-07	1.12E-05	Up	41.64941	49.13618	55.06964	155.2053	169.3924	181.4432	3750	gi|970011197|ref|XP_015066503.1|PREDICTED: aspartic proteinase isoform X1 [Solanum pennellii]	4.32E-284	sp|O04057|ASPR_CUCPE	0	Aspartic proteinase	KOG1339	0	Aspartyl protease							GO:0005773;GO:0004190;GO:0006629	vacuole|aspartic-type endopeptidase activity|lipid metabolic process
CL11692Contig1	112.9628017	155.1959959	70.72960756	0.455743765	-1.133705175	0.01119924	0.07736521	Down	7.785697	8.315887	7.657897	4.079252	2.913741	3.923283	1398	gi|970028320|ref|XP_015075466.1|PREDICTED: protein OBERON 2-like [Solanum pennellii]	6.93E-63	sp|Q84N38|PVIP_NICBE	5.00E-59	OBERON-like protein										GO:0005634;GO:0008270;GO:0007275;GO:0046740	nucleus|zinc ion binding|multicellular organism development|transport of virus in host, cell to cell
CL11693Contig1	4.823207104	0	9.646414209	Inf	Inf	0.008741289	0.063749778	Up	0	0	0	2.832525	2.731138	0	363
CL11697Contig1	25.20363975	4.295850458	46.11142904	10.73394651	3.424108699	1.53E-05	0.000278522	Up	0	0.746822	1.58926	7.650622	7.964622	8.912212	407
CL1169Contig1	13.69348581	4.36423836	23.02273326	5.275315269	2.399257316	0.016241105	0.103153863	Up	0.03513741	0.1968865	0.06948912	0.6537073	0.4599171	0.363675	3344	gi|970056485|ref|XP_015054847.1|PREDICTED: uncharacterized protein LOC107001230 [Solanum pennellii]	5.12E-47
CL11703Contig1	14.41496169	4.436156863	24.39376652	5.498851206	2.459130249	0.013520477	0.089329957	Up	0	2.266164	0	3.705618	3.74036	4.24155	450
CL11707Contig1	207.9575762	64.90294929	351.0122031	5.408262751	2.435165244	6.86E-05	0.001053601	Up	18.11328	10.71681	1.05557	60.18168	65.31792	33.32383	473
CL11717Contig1	356.2903661	702.4221615	10.15857062	0.014462201	-6.111569038	1.06E-10	5.33E-09	Down	31.68319	36.63656	11.82269	0.1916839	0.3385758	0.6478144	1916	gi|698577907|ref|XP_009776601.1|PREDICTED: uncharacterized protein LOC104226330 isoform X1 [Nicotiana sylvestris]	3.37E-237
CL11721Contig1	29.67640479	58.34454454	1.008265046	0.017281222	-5.854650924	2.81E-05	0.000481312	Down	1.826978	5.148843	7.13139	0	0.2181238	0	878
CL11723Contig1	22.16392285	41.77865097	2.54919473	0.061016684	-4.03465242	0.00386944	0.032916441	Down	4.410076	2.65835	0.753996	0	0.09264857	0.4674901	1146	gi|697099726|ref|XP_009587651.1|PREDICTED: transcription factor bHLH36-like [Nicotiana tomentosiformis]	1.05E-58	sp|Q9FLI0|BH120_ARATH	4.00E-35	Transcription factor bHLH120										GO:0090575;GO:0000977;GO:0006357;GO:0006351	RNA polymerase II transcription factor complex|RNA polymerase II regulatory region sequence-specific DNA binding|regulation of transcription from RNA polymerase II promoter|transcription, DNA-templated
CL11731Contig1	94.08561599	25.16777724	163.0034547	6.476672659	2.69525283	7.19E-08	2.15E-06	Up	2.700617	7.309109	4.611541	31.69551	32.7838	29.74427	375	gi|926777806|ref|XP_013897377.1|hypothetical protein MNEG_9603, partial [Monoraphidium neglectum]	4.75E-07
CL11739Contig1	15.35240395	4.290806798	26.41400111	6.155952097	2.621982005	0.006557307	0.050687855	Up	0	1.432439	0.3699606	4.857933	2.721429	2.664664	541
CL11749Contig1	444.5594672	179.5933425	709.525592	3.950734377	1.982120852	0.001233693	0.012779805	Up	12.36261	38.54014	6.919737	48.58911	63.39324	113.5651	697
CL11752Contig1	17.39194588	29.93034104	4.853550719	0.162161557	-2.624496245	0.003571221	0.030870338	Down	7.773464	5.262243	4.825234	0.3367123	0.3621053	2.234928	362	gi|1102284157|gb|OIT31344.1|udp-glucuronate 4-epimerase 3 [Nicotiana attenuata]	8.39E-61	sp|O22141|GAE4_ARATH	8.00E-64	UDP-glucuronate 4-epimerase 4	KOG1371	2.00E-64	UDP-glucose 4-epimerase/UDP-sulfoquinovose synthase	ko00520	Amino sugar and nucleotide sugar metabolism	1	K08679	E5.1.3.6	UDP-glucuronate 4-epimerase	GO:0032580;GO:0016021;GO:0050662;GO:0050378;GO:0005975	Golgi cisterna membrane|integral component of membrane|coenzyme binding|UDP-glucuronate 4-epimerase activity|carbohydrate metabolic process
CL1175Contig1	44.60044379	12.45109626	76.74979132	6.164099108	2.623890058	2.59E-05	0.000447163	Up	0.1789095	0.7842708	0.2369628	2.696456	1.915554	2.621191	2293
CL11762Contig1	3.187970927	6.375941853	0	0	#NAME?	0.034580303	0.182311094	Down	0.5639745	1.687931	1.104598	0	0	0	420
CL11764Contig1	426.413467	277.3197212	575.5072128	2.075248057	1.053283794	0.00503823	0.040956319	Up	6.728783	9.92686	4.413321	10.26178	13.43069	20.51815	2874	gi|565382848|ref|XP_006357742.1|PREDICTED: LRR receptor-like serine/threonine-protein kinase HSL2 [Solanum tuberosum]	0	sp|C0LGX3|HSL2_ARATH	0	LRR receptor-like serine/threonine-protein kinase HSL2										GO:0016021;GO:0005886;GO:0005524;GO:0004674;GO:0010102;GO:0010468	integral component of membrane|plasma membrane|ATP binding|protein serine/threonine kinase activity|lateral root morphogenesis|regulation of gene expression
CL11769Contig1	9.8411432	0.591487582	19.09079882	32.27590808	5.012385781	0.01313175	0.087362866	Up	0	0.3184684	0	3.816187	0	3.632651	541	gi|970003685|ref|XP_015062615.1|PREDICTED: RING-H2 finger protein ATL70-like [Solanum pennellii]	4.58E-43	sp|Q9FG21|ATL71_ARATH	9.00E-31	Putative RING-H2 finger protein ATL71	KOG0800	2.00E-31	FOG: Predicted E3 ubiquitin ligase
CL11784Contig1	8.033722726	14.11490717	1.952538278	0.138331641	-2.853796904	0.029481644	0.161927404	Down	0.622669	0.754698	0.4387071	0.03754479	0.03987592	0.1585662	1656	gi|1026035494|ref|XP_016563902.1|PREDICTED: testis-expressed sequence 2 protein-like isoform X2 [Capsicum annuum]	1.93E-171	sp|Q6ZPJ0|TEX2_MOUSE	5.00E-12	Testis-expressed protein 2	KOG2238	1.00E-83	Uncharacterized conserved protein TEX2, contains PH domain							GO:0005783;GO:0016021;GO:0008289	endoplasmic reticulum|integral component of membrane|lipid binding
CL11788Contig1	36.78815152	9.480242886	64.09606015	6.761014557	2.757239753	3.59E-05	0.000597337	Up	1.178538	2.654743	1.173163	10.21497	13.76675	9.4158	415	gi|1109298548|ref|XP_019174000.1|PREDICTED: triose phosphate/phosphate translocator, non-green plastid, chloroplastic [Ipomoea nil]	1.62E-08	sp|P52178|TPT2_BRAOB	6.00E-10	Triose phosphate/phosphate translocator, non-green plastid, chloroplastic	KOG1441	7.00E-10	Glucose-6-phosphate/phosphate and phosphoenolpyruvate/phosphate antiporter							GO:0031969;GO:0016021;GO:0005215	chloroplast membrane|integral component of membrane|transporter activity
CL11789Contig1	211.6979028	305.1974129	118.1983927	0.387285041	-1.368532315	0.0007159	0.008086671	Down	6.349704	8.196977	7.367445	2.980755	2.126473	3.457736	2991	gi|565356546|ref|XP_006345125.1|PREDICTED: uncharacterized protein LOC102591099 [Solanum tuberosum]	0
CL11792Contig1	96.16990009	3.82288202	188.5169182	49.31277428	5.623889515	7.00E-13	4.87E-11	Up	0.1161038	0.2799295	0.1729042	5.08502	12.47006	11.19747	1451	gi|1025402724|ref|XP_016437461.1|PREDICTED: protein NtpR-like [Nicotiana tabacum]	2.17E-215	sp|P49865|NTPR_ENTHA	5.00E-19	Protein NtpR										GO:0016787;GO:0006541	hydrolase activity|glutamine metabolic process
CL11799Contig1	43.89788156	20.54299781	67.25276531	3.273756145	1.710946862	0.004171895	0.035028727	Up	0.5789047	2.19847	1.16784	4.285899	2.801785	5.65436	1150
CL117Contig1	835.1173853	1198.174723	472.0600475	0.393982646	-1.343796012	0.000201571	0.002708146	Down	23.67629	24.19501	21.37892	9.201016	7.340075	11.17523	3707	gi|971561494|ref|XP_015166954.1|PREDICTED: 3-oxoacyl-[acyl-carrier-protein] synthase II, chloroplastic-like [Solanum tuberosum]	3.90E-245	sp|Q9C9P4|KASC2_ARATH	0	3-oxoacyl-[acyl-carrier-protein] synthase II, chloroplastic	KOG1394	0	3-oxoacyl-(acyl-carrier-protein) synthase (I and II)	ko00061;ko00780	Fatty acid biosynthesis|Biotin metabolism	2	K09458	fabF	3-oxoacyl-[acyl-carrier-protein] synthase II	GO:0009507;GO:0009570;GO:0009536;GO:0004315;GO:0009631;GO:0009793;GO:0006633;GO:0006636	chloroplast|chloroplast stroma|plastid|3-oxoacyl-[acyl-carrier-protein] synthase activity|cold acclimation|embryo development ending in seed dormancy|fatty acid biosynthetic process|unsaturated fatty acid biosynthetic process
CL11808Contig1	10.01038026	3.654231635	16.36652889	4.478788027	2.163108388	0.048985799	0.233030675	Up	0	0.3292793	1.011378	1.317782	3.489886	1.735794	544	gi|1102278745|gb|OIT27150.1|hypothetical protein A4A49_55465 [Nicotiana attenuata]	3.12E-28	sp|P08820|ICIS_VICFA	2.00E-08	Subtilisin inhibitor										GO:0004867;GO:0009611	serine-type endopeptidase inhibitor activity|response to wounding
CL11811Contig1	58.3766853	111.2318441	5.521526485	0.0496398	-4.33235889	1.01E-11	5.98E-10	Down	13.51107	14.11958	11.75258	0.2928397	0.3040622	1.422331	606	gi|971560172|ref|XP_015166626.1|PREDICTED: uncharacterized protein LOC102584641 [Solanum tuberosum]	3.93E-29				KOG0001	3.00E-12	Ubiquitin and ubiquitin-like proteins
CL11814Contig1	114.6008177	224.1299258	5.071709594	0.022628436	-5.46571934	3.54E-16	3.72E-14	Down	9.05157	13.61555	16.26213	0.3798679	0.226042	0.2258313	1225	gi|565361170|ref|XP_006347331.1|PREDICTED: high mobility group nucleosome-binding domain-containing protein 5-like [Solanum tuberosum]	1.51E-115
CL11816Contig1	817.4697633	1096.462637	538.47689	0.491103729	-1.025900317	0.02565066	0.145479052	Down	38.48993	25.80064	17.61349	15.09192	12.44102	12.94346	2870	gi|302143004|emb|CBI20299.3|unnamed protein product, partial [Vitis vinifera]	0	sp|F4I114|Y1960_ARATH	0	Probable serine/threonine-protein kinase At1g09600	KOG0600	0	Cdc2-related protein kinase							GO:0005634;GO:0005524;GO:0004693;GO:0006468	nucleus|ATP binding|cyclin-dependent protein serine/threonine kinase activity|protein phosphorylation
CL11819Contig1	2197.19664	3015.51166	1378.88162	0.457262905	-1.12890421	0.001231512	0.012762026	Down	81.35745	76.48617	61.59698	31.99299	31.58273	38.20583	2948	gi|38344929|emb|CAE03245.2|OSJNBa0018M05.20 [Oryza sativa Japonica Group]	0	sp|Q9FX21|STT3B_ARATH	0	Dolichyl-diphosphooligosaccharide--protein glycosyltransferase subunit STT3B	KOG2292	0	Oligosaccharyltransferase, STT3 subunit	ko04141;ko00510;ko00513	Protein processing in endoplasmic reticulum|N-Glycan biosynthesis|Various types of N-glycan biosynthesis	3	K07151	STT3	dolichyl-diphosphooligosaccharide---protein glycosyltransferase	GO:0005783;GO:0016021;GO:0016020;GO:0008250;GO:0005886;GO:0004579;GO:0043687;GO:0018279	endoplasmic reticulum|integral component of membrane|membrane|oligosaccharyltransferase complex|plasma membrane|dolichyl-diphosphooligosaccharide-protein glycotransferase activity|post-translational protein modification|protein N-linked glycosylation via asparagine
CL11824Contig1	18.88138345	5.323388235	32.43937866	6.093746544	2.607329496	0.008419153	0.061868923	Up	0	2.466907	0	1.859221	6.951321	5.100628	518
CL11826Contig1	13.46585472	23.85972621	3.071983228	0.128751822	-2.957335244	0.010198521	0.072020476	Down	1.266825	6.428435	2.918814	0.43679	0.8838666	0	494
CL11837Contig1	2267.658803	3711.134426	824.1831808	0.222083893	-2.170823332	0.022494114	0.131802065	Down	152.9409	84.91146	37.72493	19.30069	16.09102	26.73835	2896	gi|21536632|gb|AAM60964.1|subtilisin-like serine protease [Arabidopsis thaliana]	0	sp|Q9LUM3|SBT15_ARATH	0	Subtilisin-like protease SBT1.5 {ECO:0000303|PubMed:16193095}										GO:0005618;GO:0005576;GO:0004252	cell wall|extracellular region|serine-type endopeptidase activity
CL11845Contig1	19.40828314	30.36931819	8.447248082	0.278150732	-1.846061193	0.021493511	0.127560149	Down	2.040113	5.471195	5.762719	1.830235	0.6229214	1.193999	493
CL11859Contig1	68.10614078	122.5187301	13.69355146	0.111767005	-3.161433751	3.79E-07	9.73E-06	Down	11.08698	16.98098	21.84751	1.471806	2.45005	1.802299	523	gi|1111054355|ref|XP_019233987.1|PREDICTED: probable pectinesterase/pectinesterase inhibitor 51 [Nicotiana attenuata]	5.44E-61	sp|Q9LXD9|PME51_ARATH	3.00E-54	Pectinesterase 51										GO:0071944;GO:0005618;GO:0005576;GO:0045330;GO:0030599;GO:0046910;GO:0042545;GO:0045490	cell periphery|cell wall|extracellular region|aspartyl esterase activity|pectinesterase activity|pectinesterase inhibitor activity|cell wall modification|pectin catabolic process
CL11874Contig1	91.04724818	150.4385708	31.65592554	0.210424264	-2.248627024	0.00388175	0.032982317	Down	33.07361	19.13904	12.4602	4.322607	1.542827	8.135143	497	gi|1026025230|ref|XP_016558916.1|PREDICTED: L-ascorbate oxidase homolog [Capsicum annuum]	3.07E-23	sp|P29162|ASOL_TOBAC	5.00E-12	L-ascorbate oxidase homolog	KOG1263	2.00E-19	Multicopper oxidases							GO:0005615;GO:0005507;GO:0016491	extracellular space|copper ion binding|oxidoreductase activity
CL11878Contig1	75.1180753	118.6729489	31.56320166	0.265967956	-1.910675656	0.000167069	0.002294388	Down	16.59381	21.83149	19.97553	4.845762	3.905583	7.154496	437	gi|565392564|ref|XP_006361964.1|PREDICTED: protein NEDD1 isoform X2 [Solanum tuberosum]	4.42E-46	sp|B3H5K9|NEDD1_ARATH	2.00E-38	Protein NEDD1 {ECO:0000303|PubMed:19383896}	KOG4378	6.00E-39	Nuclear protein COP1							GO:0000777;GO:0005828;GO:0005635;GO:0009524;GO:0000919;GO:0009553;GO:0009555;GO:0032467;GO:0060236;GO:2000694	condensed chromosome kinetochore|kinetochore microtubule|nuclear envelope|phragmoplast|cell plate assembly|embryo sac development|pollen development|positive regulation of cytokinesis|regulation of mitotic spindle organization|regulation of phragmoplast microtubule organization
CL1187Contig1	162.0195727	308.2080078	15.8311376	0.051365108	-4.283067512	2.92E-18	3.83E-16	Down	5.178816	4.625401	5.416696	0.1646369	0.2601204	0.4014235	4310	gi|449436952|ref|XP_004136256.1|PREDICTED: kinesin-like protein BC2 [Cucumis sativus]	0	sp|F4K0J3|KN4C_ARATH	0	Kinesin-like protein KIN-4C {ECO:0000305}	KOG0244	0	Kinesin-like protein							GO:0005871;GO:0005874;GO:0009506;GO:0005524;GO:0016887;GO:0003777;GO:0071555;GO:0007018	kinesin complex|microtubule|plasmodesma|ATP binding|ATPase activity|microtubule motor activity|cell wall organization|microtubule-based movement
CL11882Contig1	36.26670988	5.16129457	67.37212518	13.05333851	3.706346932	2.90E-05	0.000496232	Up	0.1871953	0	0.9541158	5.532324	7.563117	2.66547	916
CL11885Contig1	129.4917445	193.2759359	65.7075532	0.339967585	-1.556530898	0.00041159	0.005042153	Down	22.00244	43.92929	28.3654	7.387956	9.262937	15.84679	446	gi|565398415|ref|XP_006364770.1|PREDICTED: uncharacterized protein LOC102604829 [Solanum tuberosum]	1.41E-34
CL11890Contig1	81.5973635	109.989961	53.204766	0.483723837	-1.047744461	0.030183858	0.164764329	Down	3.135975	3.490917	1.974588	1.006906	1.169554	2.06503	2765	gi|565347465|ref|XP_006340746.1|PREDICTED: oligopeptide transporter 7-like [Solanum tuberosum]	6.40E-149	sp|O82485|OPT7_ARATH	1.00E-127	Oligopeptide transporter 7	KOG2262	3.00E-128	Sexual differentiation process protein ISP4							GO:0005887;GO:0016020;GO:0035673;GO:0015031	integral component of plasma membrane|membrane|oligopeptide transmembrane transporter activity|protein transport
CL11894Contig1	51.15176843	5.562142043	96.74139481	17.39283069	4.120420846	1.78E-10	8.58E-09	Up	0.3334598	0.3180286	0.4391376	5.518984	6.602706	7.00023	1106
CL11899Contig1	62.71087582	86.38613751	39.03561413	0.451873591	-1.146008853	0.027724039	0.154673935	Down	10.90853	18.97097	10.45197	4.283762	3.029931	11.24251	466	gi|1026105485|ref|XP_016551767.1|PREDICTED: cysteine-rich receptor-like protein kinase 25 isoform X2 [Capsicum annuum]	6.85E-24	sp|Q9M0X5|CRK25_ARATH	2.00E-09	Cysteine-rich receptor-like protein kinase 25
CL1189Contig1	2813.271773	3812.084242	1814.459303	0.475975657	-1.071040303	0.003349224	0.029272449	Down	155.3013	122.5994	103.9432	61.59972	30.12358	94.08907	2136	gi|1025205449|ref|XP_016478189.1|PREDICTED: cytochrome P450 82C4-like [Nicotiana tabacum]	1.56E-233	sp|Q9SZ46|C82C4_ARATH	5.00E-166	Cytochrome P450 82C4	KOG0156	1.00E-166	Cytochrome P450 CYP2 subfamily	ko00904	Diterpenoid biosynthesis	1	K17961	CYP82G1	cytochrome P450 family 82 subfamily G polypeptide 1	GO:0016021;GO:0016020;GO:0020037;GO:0005506;GO:0004497;GO:0016709;GO:0071281;GO:0044550	integral component of membrane|membrane|heme binding|iron ion binding|monooxygenase activity|oxidoreductase activity, acting on paired donors, with incorporation or reduction of molecular oxygen, NAD(P)H as one donor, and incorporation of one atom of oxygen|cellular response to iron ion|secondary metabolite biosynthetic process
CL118Contig1	354.8484804	628.4115106	81.2854502	0.12935067	-2.950640563	0.000162734	0.002238402	Down	14.58023	21.88733	34.11072	2.268675	2.648603	4.619519	1884	gi|969997181|ref|XP_015066551.1|PREDICTED: MADS-box transcription factor 23 isoform X1 [Solanum pennellii]	3.77E-127	sp|Q38847|AGL15_ARATH	4.00E-52	Agamous-like MADS-box protein AGL15	KOG0014	1.00E-52	MADS box transcription factor							GO:0005737;GO:0005634;GO:0003677;GO:0042803;GO:0000977;GO:0003700;GO:0071365;GO:0009793;GO:0010227;GO:0060867;GO:0010047;GO:0045487;GO:0000165;GO:0060862;GO:0009910;GO:2000692;GO:0048577;GO:0045892;GO:0045944;GO:0045893;GO:0010262;GO:0006351	cytoplasm|nucleus|DNA binding|protein homodimerization activity|RNA polymerase II regulatory region sequence-specific DNA binding|transcription factor activity, sequence-specific DNA binding|cellular response to auxin stimulus|embryo development ending in seed dormancy|floral organ abscission|fruit abscission|fruit dehiscence|gibberellin catabolic process|MAPK cascade|negative regulation of flora…
CL11919Contig1	6.48115066	0.691750066	12.27055126	17.73841719	4.148805378	0.009289514	0.066759432	Up	0	0	0.2551281	0.7810975	2.254836	1.59813	578
CL1192Contig1	782.6858294	1068.362967	497.0086918	0.46520584	-1.104058886	0.002051844	0.019590436	Down	25.29644	27.25193	23.31034	11.91319	12.01552	11.67025	3022	gi|1026028587|ref|XP_016560552.1|PREDICTED: transmembrane and coiled-coil domain-containing protein 4-like isoform X1 [Capsicum annuum]	0	sp|Q5TGY1|TMCO4_HUMAN	2.00E-30	Transmembrane and coiled-coil domain-containing protein 4	KOG2385	4.00E-119	Uncharacterized conserved protein							GO:0016021	integral component of membrane
CL11931Contig1	9.111808315	0	18.22361663	Inf	Inf	5.30E-05	0.000840197	Up	0	0	0	0.5644504	1.388836	1.222461	1265
CL11947Contig1	500.2662868	900.0094851	100.5230886	0.111691144	-3.162413302	3.98E-10	1.81E-08	Down	26.44322	18.56088	15.15	2.051894	1.602527	3.226053	3200	gi|460401249|ref|XP_004246139.1|PREDICTED: uncharacterized protein LOC101245086 [Solanum lycopersicum]	0
CL11951Contig1	17.67511433	8.206890098	27.14333855	3.307384189	1.72569064	0.043898382	0.215906039	Up	1.649827	2.020679	0.4207966	2.989511	7.343212	3.134082	439
CL1195Contig1	62.32293516	26.1790759	98.46679442	3.761278465	1.91122312	0.00042627	0.005197011	Up	0.1110098	1.359209	0.5453234	1.835334	2.479245	3.28071	2850
CL11970Contig1	413.3138441	140.6667233	685.9609649	4.876497787	2.285845402	7.08E-09	2.64E-07	Up	3.53018	9.408642	3.330469	20.93015	31.36646	25.89342	1915	gi|1111026602|ref|XP_019264390.1|PREDICTED: vacuolar amino acid transporter 1-like [Nicotiana attenuata]	1.18E-196	sp|P47082|AVT1_YEAST	1.00E-31	Vacuolar amino acid transporter 1	KOG1303	9.00E-148	Amino acid transporters							GO:0000324;GO:0000329;GO:0016021;GO:0015186;GO:0015188;GO:0005302;GO:0003333;GO:0006865;GO:0015824;GO:0007034	fungal-type vacuole|fungal-type vacuole membrane|integral component of membrane|L-glutamine transmembrane transporter activity|L-isoleucine transmembrane transporter activity|L-tyrosine transmembrane transporter activity|amino acid transmembrane transport|amino acid transport|proline transport|vacuolar transport
CL11975Contig1	10.86811166	1.847894307	19.88832901	10.76269835	3.427967921	0.00357331	0.03087608	Up	0.1363154	0.2517923	0	0.5529656	2.034526	1.384414	1108
CL11977Contig1	27.87635791	50.23851684	5.514198986	0.109760386	-3.187570638	0.024278861	0.139680676	Down	8.195829	11.44462	0.4486424	0	0.903377	1.359571	556
CL11990Contig1	14.28615416	1.182975163	27.38933315	23.15292324	4.533122451	0.004628287	0.038258824	Up	0	0.3283899	0	3.512449	3.862587	0.379804	743
CL1199Contig1	32.35719336	10.03652775	54.67785897	5.447885998	2.445696514	0.000378911	0.004694905	Up	0.4765491	0.5459928	0.4725575	2.633253	3.944664	1.604216	1444
CL12000Contig1	7.543490743	13.7153703	1.371611189	0.100005407	-3.32185009	0.015679735	0.100412394	Down	2.903951	2.701359	0.882895	0.4631273	0	0.2333857	462
CL12001Contig1	13.26587488	24.24312314	2.288626627	0.094403127	-3.405021545	0.001300163	0.013372492	Down	2.104857	2.389802	1.01944	0.06365812	0.1327921	0.3323519	954	gi|1026051845|ref|XP_016570364.1|PREDICTED: uncharacterized protein LOC107868243 isoform X2 [Capsicum annuum]	5.39E-120
CL12003Contig1	73.57143103	118.4778647	28.66499737	0.241943906	-2.047255493	0.038725469	0.198467459	Down	30.6915	19.87795	6.104393	8.266443	4.030032	0.6160046	453
CL12008Contig1	185.1416079	251.5479574	118.7352583	0.472018376	-1.08308507	0.009416916	0.067462478	Down	11.55578	11.42023	16.55363	6.572972	4.58627	8.005321	1347	gi|970050257|ref|XP_015086645.1|PREDICTED: uncharacterized protein LOC107029715 [Solanum pennellii]	1.33E-87
CL1200Contig1	3.547783593	0	7.095567187	Inf	Inf	0.023027997	0.134246689	Up	0	0	0	0.9734927	0.4507976	0.6040909	747	gi|1102149622|gb|OIT05898.1|ethylene-responsive transcription factor 13 [Nicotiana attenuata]	5.81E-47	sp|Q8L9K1|ERF99_ARATH	2.00E-31	Ethylene-responsive transcription factor 13										GO:0005634;GO:0003677;GO:0043565;GO:0003700;GO:0006952;GO:0009873;GO:0010200;GO:0006351	nucleus|DNA binding|sequence-specific DNA binding|transcription factor activity, sequence-specific DNA binding|defense response|ethylene-activated signaling pathway|response to chitin|transcription, DNA-templated
CL12012Contig1	5.606274741	0	11.21254948	Inf	Inf	0.016532701	0.104637899	Up	0	0	0	1.077515	2.801172	0.07426052	597	gi|1063043422|gb|JAT59868.1|Elongation factor 1-alpha 1 [Anthurium amnicola]	1.10E-105	sp|P05303|EF1A2_DROME	2.00E-134	Elongation factor 1-alpha 2	KOG0052	5.00E-135	Translation elongation factor EF-1 alpha/Tu	ko03013	RNA transport	1	K03231	EEF1A	elongation factor 1-alpha	GO:0005853;GO:0005811;GO:0005525;GO:0003924;GO:0003746;GO:0022008;GO:0006414	eukaryotic translation elongation factor 1 complex|lipid particle|GTP binding|GTPase activity|translation elongation factor activity|neurogenesis|translational elongation
CL12013Contig1	19.43107638	3.844669281	35.01748348	9.108061297	3.187144001	0.000400508	0.00492728	Up	0	2.098359	0	3.511527	8.881515	5.19984	436
CL12016Contig1	53.31019363	0.678334605	105.9420527	156.1796375	7.287062559	1.42E-06	3.28E-05	Up	0.07657229	0	0.0749775	7.414156	8.677579	1.944983	1247	gi|970051324|ref|XP_015087250.1|PREDICTED: uncharacterized protein LOC107030494 [Solanum pennellii]	9.24E-74
CL12026Contig1	826.2266798	295.0928027	1357.360557	4.599775205	2.201563357	2.33E-09	9.40E-08	Up	41.49246	42.59414	59.09195	224.8198	209.287	239.661	437	gi|565361655|ref|XP_006347570.1|PREDICTED: cytochrome P450 89A2-like [Solanum tuberosum]	3.05E-63	sp|Q42602|C89A2_ARATH	7.00E-47	Cytochrome P450 89A2	KOG0156	4.00E-65	Cytochrome P450 CYP2 subfamily							GO:0016021;GO:0016020;GO:0020037;GO:0005506;GO:0016709;GO:0044550	integral component of membrane|membrane|heme binding|iron ion binding|oxidoreductase activity, acting on paired donors, with incorporation or reduction of molecular oxygen, NAD(P)H as one donor, and incorporation of one atom of oxygen|secondary metabolite biosynthetic process
CL12029Contig1	186.0482346	97.37183071	274.7246384	2.821397486	1.496409931	0.002991484	0.026705848	Up	4.398398	5.528414	5.825369	18.49481	16.50892	9.423576	1320	gi|970036091|ref|XP_015079372.1|PREDICTED: reticulon-like protein B16 [Solanum pennellii]	1.05E-70	sp|Q8GYH6|RTNLP_ARATH	9.00E-44	Reticulon-like protein B16	KOG1792	1.00E-17	Reticulon							GO:0005789;GO:0016021	endoplasmic reticulum membrane|integral component of membrane
CL12030Contig1	90.90611165	138.4001331	43.41209016	0.31367087	-1.67267654	0.018393482	0.113643661	Down	10.99642	14.12752	24.6051	3.773987	3.447801	9.236979	586
CL12038Contig1	125.2263344	0	250.4526688	Inf	Inf	3.44E-11	1.88E-09	Up	0	0	0	13.70444	54.08549	43.21106	502	gi|1025029728|ref|XP_016463861.1|PREDICTED: uncharacterized protein LOC107786840 [Nicotiana tabacum]	2.64E-55				KOG2886	1.00E-23	Uncharacterized conserved protein
CL12049Contig1	138.9490736	43.54897946	234.3491676	5.381278059	2.427948855	7.58E-08	2.26E-06	Up	1.432553	1.245795	0.8174574	5.778717	7.110754	6.070636	2682	gi|1027853457|ref|NP_001312709.1|L-type lectin-domain containing receptor kinase VII.1-like precursor [Nicotiana tabacum]	0	sp|Q9S9U1|LRK71_ARATH	0	L-type lectin-domain containing receptor kinase VII.1
CL12054Contig1	29.17674919	4.546304206	53.80719418	11.83537039	3.565032951	0.000714143	0.008073134	Up	0.1179717	0.5614769	0	0.8458602	3.273167	3.9875	1490
CL12058Contig1	185.5961826	270.1700264	101.0223388	0.373921342	-1.419193279	0.000703733	0.007970005	Down	8.998854	6.925733	6.981329	1.763363	3.426096	3.662425	2516	gi|970013485|ref|XP_015067716.1|PREDICTED: probable auxin efflux carrier component 1c [Solanum pennellii]	8.52E-283	sp|Q67UL3|PIN1C_ORYSJ	0	Probable auxin efflux carrier component 1c {ECO:0000305}										GO:0005783;GO:0016021;GO:0005886;GO:0010329;GO:0010252;GO:0009926;GO:0009734	endoplasmic reticulum|integral component of membrane|plasma membrane|auxin efflux transmembrane transporter activity|auxin homeostasis|auxin polar transport|auxin-activated signaling pathway
CL1205Contig1	1193.522099	1612.042976	775.0012215	0.480757172	-1.056619716	0.003144195	0.027806061	Down	36.86326	37.57295	49.72007	21.20292	17.08462	22.70593	2755	gi|1102142514|gb|OIS98902.1|hypothetical protein A4A49_26450 [Nicotiana attenuata]	2.43E-257	sp|O94260|G3BP_SCHPO	2.00E-19	Putative G3BP-like protein	KOG0116	2.00E-91	RasGAP SH3 binding protein rasputin, contains NTF2 and RRM domains							GO:0005737;GO:0005829;GO:0030529;GO:1990861;GO:0003729;GO:0000166;GO:0003723;GO:0051028;GO:0016579;GO:0060628;GO:0034517	cytoplasm|cytosol|intracellular ribonucleoprotein complex|Ubp3-Bre5 deubiquitination complex|mRNA binding|nucleotide binding|RNA binding|mRNA transport|protein deubiquitination|regulation of ER to Golgi vesicle-mediated transport|ribophagy
CL12062Contig1	29.336159	52.44237724	6.229940769	0.118795926	-3.073442733	0.000774151	0.008632173	Down	1.596017	1.758392	3.426788	0.6010352	0.1083184	0.1066673	1625	gi|1026018158|ref|XP_016540017.1|PREDICTED: 3'-N-debenzoyl-2'-deoxytaxol N-benzoyltransferase [Capsicum annuum]	1.95E-221	sp|Q5JNT2|AT4_ORYSJ	2.00E-81	Acyl transferase 4 {ECO:0000305}										GO:0016410;GO:0009809	N-acyltransferase activity|lignin biosynthetic process
CL12066Contig1	675.9905442	905.6051267	446.3759617	0.492903528	-1.020622788	0.005015142	0.040819961	Down	20.10448	18.86234	16.78131	8.850659	7.839772	11.26851	3478	gi|460404044|ref|XP_004247495.1|PREDICTED: probable inactive histone-lysine N-methyltransferase SUVR2 isoform X1 [Solanum lycopersicum]	0	sp|Q8W595|SUVR4_ARATH	1.00E-141	Histone-lysine N-methyltransferase SUVR4	KOG1082	4.00E-128	Histone H3 (Lys9) methyltransferase SUV39H1/Clr4, required for transcriptional silencing							GO:0005694;GO:0005730;GO:0009506;GO:0018024;GO:0008270;GO:0034968	chromosome|nucleolus|plasmodesma|histone-lysine N-methyltransferase activity|zinc ion binding|histone lysine methylation
CL12068Contig1	8.041481941	1.62911268	14.4538512	8.872223131	3.149295649	0.026402423	0.148904857	Up	0	0.1356997	0.2817271	0.7176419	2.361987	0.6034709	840
CL12073Contig1	19027.12983	37577.58503	476.6746315	0.012685079	-6.300723695	3.65E-42	2.47E-39	Down	5176.157	4759.533	6265.921	52.95924	3.89033	159.7883	492	gi|1657814|gb|AAB18190.1|TA20 [Nicotiana tabacum]	1.75E-10
CL12079Contig1	12.52501691	21.75734307	3.292690742	0.151336987	-2.724163469	0.009634552	0.068669747	Down	0.6983083	0.5689388	1.045593	0.06744668	0.1085043	0.1791891	1991	gi|565366665|ref|XP_006350007.1|PREDICTED: phospholipase D alpha 1-like [Solanum tuberosum]	0	sp|Q9SSQ9|PLDA2_ARATH	0	Phospholipase D alpha 2 {ECO:0000303|PubMed:11891260}	KOG1329	0	Phospholipase D1	ko04144;ko04014;ko04024;ko04071;ko04072;ko00564;ko00565	Endocytosis|Ras signaling pathway|cAMP signaling pathway|Sphingolipid signaling pathway|Phospholipase D signaling pathway|Glycerophospholipid metabolism|Ether lipid metabolism	7	K01115	PLD1_2	phospholipase D1/2	GO:0009941;GO:0030136;GO:0016020;GO:0005773;GO:0005509;GO:0070290;GO:0004630;GO:0009738;GO:0009873;GO:0016042;GO:0046470	chloroplast envelope|clathrin-coated vesicle|membrane|vacuole|calcium ion binding|N-acylphosphatidylethanolamine-specific phospholipase D activity|phospholipase D activity|abscisic acid-activated signaling pathway|ethylene-activated signaling pathway|lipid catabolic process|phosphatidylcholine metabolic process
CL12080Contig1	7.670853218	1.921325869	13.42038057	6.984958036	2.804251448	0.035708708	0.186760809	Up	0.5553616	0.265269	0	1.981433	1.761653	1.794733	518
CL12093Contig1	3.700098405	0	7.40019681	Inf	Inf	0.019245235	0.117664973	Up	0	0	0	0.8929871	0.9626106	0.6846924	636
CL12107Contig1	15.49050378	3.764378978	27.21662858	7.23004478	2.854004583	0.015110748	0.097521423	Up	0.2030252	0	0.6090727	0.4081184	3.398502	3.19189	875
CL12113Contig1	257.9228052	395.161022	120.6845885	0.305406105	-1.711199194	2.09E-05	0.000369647	Down	7.079739	7.57807	7.695055	1.826858	2.052688	3.146923	3776	gi|565392165|ref|XP_006361777.1|PREDICTED: uncharacterized protein LOC102582351 [Solanum tuberosum]	0
CL12114Contig1	524.3756883	718.8080284	329.9433483	0.459014556	-1.12338819	0.002386544	0.022235077	Down	111.4742	106.7926	127.6612	57.33323	49.80142	54.19917	442	gi|1026063216|ref|XP_016575962.1|PREDICTED: 60S ribosomal protein L5-like [Capsicum annuum]	4.56E-27	sp|P93779|RL5_SOLME	3.00E-18	60S ribosomal protein L5	KOG0875	8.00E-15	60S ribosomal protein L5	ko03010	Ribosome	1	K02932	RP-L5e, RPL5	large subunit ribosomal protein L5e	GO:0005840;GO:0008097;GO:0003735;GO:0006412	ribosome|5S rRNA binding|structural constituent of ribosome|translation
CL12127Contig1	9.397602865	1.665828461	17.12937727	10.28279782	3.362160952	0.031913279	0.172080782	Up	0.1765465	0.1667733	0.3596547	0.1809527	3.899326	2.371278	589	gi|697107446|ref|XP_009607556.1|PREDICTED: cytochrome P450 CYP72A219-like [Nicotiana tomentosiformis]	4.22E-102	sp|H2DH21|C7A29_PANGI	3.00E-61	Cytochrome P450 CYP72A219	KOG0157	1.00E-58	Cytochrome P450 CYP4/CYP19/CYP26 subfamilies							GO:0016021;GO:0020037;GO:0005506;GO:0004497;GO:0016705	integral component of membrane|heme binding|iron ion binding|monooxygenase activity|oxidoreductase activity, acting on paired donors, with incorporation or reduction of molecular oxygen
CL12140Contig1	6.751614157	0	13.50322831	Inf	Inf	0.000682786	0.007771351	Up	0	0	0	2.877156	1.488477	1.895957	469
CL12163Contig1	66.17213676	12.67492154	119.669352	9.441427434	3.239004995	1.09E-08	3.93E-07	Up	1.060754	2.6838	1.366228	13.69208	19.91363	13.53351	551	gi|1102147131|gb|OIT03444.1|putative glutathione s-transferase [Nicotiana attenuata]	5.33E-47	sp|P25317|GSTXA_TOBAC	6.00E-43	Probable glutathione S-transferase parA	KOG0406	5.00E-42	Glutathione S-transferase	ko00480;ko00980;ko00982	Glutathione metabolism|Metabolism of xenobiotics by cytochrome P450|Drug metabolism - cytochrome P450	3	K00799	GST, gst	glutathione S-transferase	GO:0004364;GO:0009734	glutathione transferase activity|auxin-activated signaling pathway
CL12174Contig1	18.34814953	33.0517906	3.644508453	0.110266596	-3.180932281	0.000462854	0.005566317	Down	3.781196	2.218684	4.503859	0.3178479	0.3508397	0.5023273	665
CL12180Contig1	19.519679	7.37180751	31.66755049	4.295764702	2.102914973	0.011724128	0.080062469	Up	0.2923134	2.489599	0.5754726	1.870551	5.944777	5.891201	510
CL12190Contig1	18.45455285	33.8612537	3.047852002	0.090010016	-3.473770634	0.00014366	0.002009853	Down	1.75187	3.438889	4.475136	0.3881615	0.307089	0.2055393	739	gi|970051462|ref|XP_015087325.1|PREDICTED: zinc finger protein ZAT5 [Solanum pennellii]	1.60E-64	sp|Q681X4|ZAT5_ARATH	7.00E-26	Zinc finger protein ZAT5	KOG1721	7.00E-27	FOG: Zn-finger							GO:0005634;GO:0046872;GO:0043565;GO:0003700;GO:0044212;GO:0006355;GO:0006351	nucleus|metal ion binding|sequence-specific DNA binding|transcription factor activity, sequence-specific DNA binding|transcription regulatory region DNA binding|regulation of transcription, DNA-templated|transcription, DNA-templated
CL12191Contig1	4.861162416	9.722324833	0	0	#NAME?	0.005154742	0.041690026	Down	1.714825	2.615737	0.4355	0	0	0	454
CL12194Contig1	59.01534832	83.8899681	34.14072854	0.406970336	-1.297004453	0.015315933	0.098592479	Down	9.408367	12.07608	11.69477	3.649691	4.025356	6.205314	542	gi|970008537|ref|XP_015065129.1|PREDICTED: uncharacterized protein LOC107010366 [Solanum pennellii]	5.00E-36
CL12195Contig1	14.66152412	23.95090995	5.372138286	0.224297878	-2.156512121	0.019133804	0.117165491	Down	2.627123	3.421139	1.741364	0.5892556	0.5874678	0.5905726	673
CL12200Contig1	2027.535374	2771.357544	1283.713205	0.463207358	-1.110269926	0.001696986	0.016796243	Down	63.78338	71.15431	70.76395	28.93571	23.6084	45.06662	2881	gi|970018736|ref|XP_015070546.1|PREDICTED: probable amino-acid acetyltransferase NAGS1, chloroplastic isoform X1 [Solanum pennellii]	8.25E-280	sp|Q84JF4|NAGS1_ARATH	0	Probable amino-acid acetyltransferase NAGS1, chloroplastic	KOG2436	0	Acetylglutamate kinase/acetylglutamate synthase	ko00220	Arginine biosynthesis	1	K14682	argAB	amino-acid N-acetyltransferase	GO:0009507;GO:0004042;GO:0006526	chloroplast|acetyl-CoA:L-glutamate N-acetyltransferase activity|arginine biosynthetic process
CL12201Contig1	20.38123538	7.268216886	33.49425387	4.608317885	2.204240238	0.033730045	0.179113896	Up	0.378663	0.703406	1.48247	0.8090426	5.945579	5.257638	627
CL12202Contig1	8.383615861	1.774462745	14.99276898	8.449187799	3.078812665	0.020768823	0.124521005	Up	0	0.8330987	0	2.528036	1.317698	3.104828	470
CL12207Contig1	2305.117306	1.67571332	4608.558899	2750.207237	11.42532462	2.69E-81	1.46E-77	Up	0.5937699	0	0.1461414	592.0184	715.726	597.5146	525	gi|1102291862|gb|OIT37999.1|protein emb-1 [Nicotiana attenuata]	8.35E-30	sp|Q02973|EM6_ARATH	1.00E-14	Em-like protein GEA6										GO:0005829;GO:0048700;GO:0009737;GO:0048316	cytosol|acquisition of desiccation tolerance in seed|response to abscisic acid|seed development
CL1220Contig1	28.36466244	12.94383441	43.78549046	3.382729496	1.758187815	0.011815986	0.080498027	Up	0.2417377	0.5238766	0.2157975	0.9022182	0.8794476	1.487593	2932
CL12210Contig1	12.09549091	1.774462745	22.41651908	12.63284853	3.659108078	0.001416612	0.014385849	Up	0	0.5650427	0	1.317873	2.149687	3.298179	733
CL12218Contig1	34.70042229	1.283237647	68.11760693	53.08261262	5.730167474	0.006656985	0.051339331	Up	0	0.04698106	0.04919765	0.4267617	4.069857	1.47997	2531			sp|Q8LJW3|ACR4_ARATH	1.00E-09	ACT domain-containing protein ACR4 {ECO:0000305}										GO:0009506;GO:0016597;GO:0008152	plasmodesma|amino acid binding|metabolic process
CL12220Contig1	54.54708135	94.65233636	14.44182634	0.1525776	-2.712384918	0.000103456	0.001505861	Down	20.98624	11.16326	10.96634	3.310882	2.99282	0.1855423	466	gi|1026094765|ref|XP_016546610.1|PREDICTED: chromatin accessibility complex protein 1-like [Capsicum annuum]	1.02E-50	sp|Q9SMP0|NFYC1_ARATH	6.00E-08	Nuclear transcription factor Y subunit C-1	KOG1657	1.00E-33	CCAAT-binding factor, subunit C (HAP5)							GO:0016602;GO:0005634;GO:0003677;GO:0003700;GO:0045893;GO:0006355;GO:0006351	CCAAT-binding factor complex|nucleus|DNA binding|transcription factor activity, sequence-specific DNA binding|positive regulation of transcription, DNA-templated|regulation of transcription, DNA-templated|transcription, DNA-templated
CL12223Contig1	154.4431918	56.69767555	252.188708	4.447954974	2.153142184	8.36E-07	2.01E-05	Up	12.5714	8.559573	6.249369	34.831	55.02021	33.50932	444
CL12227Contig1	14.24287588	23.78579017	4.699961588	0.197595352	-2.339379081	0.013454755	0.089031452	Down	2.266453	3.698064	2.878516	0.7780005	0.3431505	0.6720624	578	gi|565349029|ref|XP_006341501.1|PREDICTED: cell division cycle-associated protein 7-like [Solanum tuberosum]	3.42E-22
CL12231Contig1	28.8313613	54.64632933	3.016393276	0.055198461	-4.179228147	0.011467176	0.078678222	Down	9.756198	5.143537	0.9993784	0.175356	0.543712	0.1763857	738	gi|460390687|ref|XP_004240959.1|PREDICTED: protein IQ-DOMAIN 1 isoform X2 [Solanum lycopersicum]	2.59E-15
CL12243Contig1	67.49784841	130.4981647	4.497532076	0.034464332	-4.858752137	3.19E-07	8.35E-06	Down	15.13118	15.3387	28.71197	0.3156174	0	1.970886	465	gi|1025171785|ref|XP_016470988.1|PREDICTED: chlorophyll a-b binding protein 13, chloroplastic [Nicotiana tabacum]	9.72E-86	sp|P27489|CB23_SOLLC	2.00E-105	Chlorophyll a-b binding protein 13, chloroplastic				ko00196	Photosynthesis - antenna proteins	1	K08914	LHCB3	light-harvesting complex II chlorophyll a/b binding protein 3	GO:0009941;GO:0009535;GO:0016021;GO:0009522;GO:0009523;GO:0010287;GO:0016168;GO:0046872;GO:0031409;GO:0009768;GO:0018298;GO:0009416	chloroplast envelope|chloroplast thylakoid membrane|integral component of membrane|photosystem I|photosystem II|plastoglobule|chlorophyll binding|metal ion binding|pigment binding|photosynthesis, light harvesting in photosystem I|protein-chromophore linkage|response to light stimulus
CL12245Contig1	55.84238025	0	111.6847605	Inf	Inf	1.00E-09	4.28E-08	Up	0	0	0	2.406465	9.258959	8.879001	1215
CL1224Contig1	1483.563517	630.7553454	2336.371688	3.704085435	1.889117375	1.73E-07	4.79E-06	Up	11.50587	15.60253	9.253115	36.77837	51.1789	47.68223	3762	gi|460379738|ref|XP_004235618.1|PREDICTED: anoctamin-like protein At1g73020 [Solanum lycopersicum]	0	sp|A0MFS9|CACLC_ARATH	0	Anoctamin-like protein At1g73020	KOG2513	9.00E-135	Protein required for meiotic chromosome segregation							GO:0034707;GO:0005254	chloride channel complex|chloride channel activity
CL12250Contig1	85.56623968	119.8435176	51.28896174	0.427966091	-1.224431603	0.010218571	0.072133767	Down	1.960373	4.220584	2.834182	0.8352576	1.344615	1.731011	2888	gi|460400149|ref|XP_004245598.1|PREDICTED: uncharacterized protein LOC101256207 [Solanum lycopersicum]	0
CL12254Contig1	11790.73364	3018.478544	20562.98874	6.812368696	2.768156518	2.40E-14	2.02E-12	Up	58.58794	83.17746	84.17479	480.5199	561.5261	520.5323	2860	gi|1102140454|gb|OIS96867.1|ein3-binding f-box protein 1 [Nicotiana attenuata]	1.20E-283	sp|Q9SKK0|EBF1_ARATH	0	EIN3-binding F-box protein 1	KOG1947	0	Leucine rich repeat proteins, some proteins contain F-box	ko04016;ko04075	MAPK signaling pathway - plant|Plant hormone signal transduction	2	K14515	EBF1_2	EIN3-binding F-box protein
CL12259Contig1	42.67926347	83.46157862	1.896948326	0.022728402	-5.459359924	0.001322015	0.01356826	Down	6.690414	2.81872	1.402542	0	0	0.2896878	1641	gi|565358892|ref|XP_006346259.1|PREDICTED: endoglucanase 11-like [Solanum tuberosum]	1.56E-287	sp|O48766|GUN11_ARATH	0	Endoglucanase 11										GO:0005576;GO:0008810;GO:0071555;GO:0030245	extracellular region|cellulase activity|cell wall organization|cellulose catabolic process
CL12272Contig1	52.85424998	100.5025536	5.20594636	0.051799145	-4.270927901	0.000449221	0.005426463	Down	5.533154	4.028459	1.131318	0.4608916	0	0.08644957	2041	gi|1102272969|gb|OIT22769.1|btbpoz domain-containing protein [Nicotiana attenuata]	2.40E-226	sp|Q9LT24|Y3985_ARATH	1.00E-147	BTB/POZ domain-containing protein At3g19850
CL12274Contig1	37.31355748	72.6147858	2.012329161	0.027712389	-5.173325125	8.15E-11	4.19E-09	Down	3.514149	3.280956	3.651398	0.05727383	0.1780029	0.05855653	1479	gi|565390089|ref|XP_006360779.1|PREDICTED: uncharacterized protein LOC102603117 [Solanum tuberosum]	1.92E-153
CL12275Contig1	92.39913404	167.9274067	16.87086137	0.100465205	-3.315232166	2.99E-08	9.59E-07	Down	21.18804	21.89969	33.85455	1.875911	2.55254	3.660038	461	gi|1102293997|gb|OIT39953.1|nadp-dependent malic enzyme, chloroplastic [Nicotiana attenuata]	1.58E-35	sp|P34105|MAOX_POPTR	8.00E-09	NADP-dependent malic enzyme				ko00620;ko00710	Pyruvate metabolism|Carbon fixation in photosynthetic organisms	2	K00029	E1.1.1.40, maeB	malate dehydrogenase (oxaloacetate-decarboxylating)(NADP+)	GO:0005737;GO:0004471;GO:0004473;GO:0046872;GO:0051287;GO:0008948;GO:0006108	cytoplasm|malate dehydrogenase (decarboxylating) (NAD+) activity|malate dehydrogenase (decarboxylating) (NADP+) activity|metal ion binding|NAD binding|oxaloacetate decarboxylase activity|malate metabolic process
CL12276Contig1	25.43863249	37.05572989	13.82153509	0.372993195	-1.422778784	0.041597953	0.207879453	Down	3.458717	8.251331	5.580659	1.428552	4.287563	0.72431	464
CL12279Contig1	4.308283288	0	8.616566576	Inf	Inf	0.009438528	0.067561466	Up	0	0	0	1.244318	0.3211561	1.856102	576	gi|1026098940|ref|XP_016548554.1|PREDICTED: polygalacturonase At1g48100-like [Capsicum annuum]	2.45E-11							ko00040	Pentose and glucuronate interconversions	1	K01184	E3.2.1.15	polygalacturonase
CL1227Contig1	647.5849561	1029.362729	265.807183	0.258224993	-1.953299455	1.97E-07	5.36E-06	Down	25.90663	27.6744	35.98412	6.490954	7.794464	9.559325	2440	gi|565401065|ref|XP_006366036.1|PREDICTED: GTPase-activating protein GYP7-like isoform X1 [Solanum tuberosum]	6.27E-239	sp|Q9CXF4|TBC15_MOUSE	8.00E-29	TBC1 domain family member 15	KOG2197	0	Ypt/Rab-specific GTPase-activating protein GYP7 and related proteins							GO:0005737;GO:0012505;GO:0070062;GO:0005576;GO:0005739;GO:0005096;GO:0017137;GO:0090630;GO:0006886;GO:0043087;GO:0031338	cytoplasm|endomembrane system|extracellular exosome|extracellular region|mitochondrion|GTPase activator activity|Rab GTPase binding|activation of GTPase activity|intracellular protein transport|regulation of GTPase activity|regulation of vesicle fusion
CL12288Contig1	11.75165462	2.761956602	20.74135263	7.509659139	2.908747426	0.007719008	0.05773205	Up	0	1.097792	0.2842395	1.143086	4.339552	4.376622	468	gi|565389400|ref|XP_006360444.1|PREDICTED: probable serine/threonine-protein kinase At1g18390 [Solanum tuberosum]	1.06E-61	sp|F4HQ17|LRL14_ARATH	7.00E-38	LEAF RUST 10 DISEASE-RESISTANCE LOCUS RECEPTOR-LIKE PROTEIN KINASE-like 1.4 {ECO:0000303|PubMed:12805585}	KOG1187	2.00E-38	Serine/threonine protein kinase
CL1228Contig1	51.48031947	12.07859276	90.88204619	7.524224715	2.911542936	7.55E-07	1.83E-05	Up	0.2318182	0.5834684	0.8502056	2.479132	4.965546	5.814272	1519	gi|698505652|ref|XP_009798264.1|PREDICTED: E3 ubiquitin-protein ligase ATL42-like [Nicotiana sylvestris]	3.16E-152	sp|Q5XF85|ATL42_ARATH	6.00E-92	E3 ubiquitin-protein ligase ATL42	KOG0800	1.00E-92	FOG: Predicted E3 ubiquitin ligase
CL12291Contig1	16.07659604	4.348805355	27.80438673	6.393568914	2.676621474	0.002937125	0.026318149	Up	1.714493	0	0.3536202	3.148634	4.019663	5.993796	466	gi|1083890423|ref|XP_018631026.1|PREDICTED: random slug protein 5-like [Nicotiana tomentosiformis]	8.41E-13
CL12300Contig1	15.27061412	6.439488556	24.10173969	3.742803404	1.904119271	0.03550724	0.185953939	Up	0.2716697	1.448598	1.410206	3.714652	4.383363	3.781935	441	gi|971558987|ref|XP_015166334.1|PREDICTED: protein NLP7-like isoform X3 [Solanum tuberosum]	3.00E-62	sp|Q8RWY4|NLP6_ARATH	1.00E-49	Protein NLP6										GO:0005634;GO:0003677;GO:0003700;GO:0006351	nucleus|DNA binding|transcription factor activity, sequence-specific DNA binding|transcription, DNA-templated
CL12307Contig1	10842.47962	21591.27808	93.68116191	0.004338843	-7.84847396	6.82E-38	3.25E-35	Down	483.9256	492.37	678.9972	2.128651	1.212908	4.135301	2765	gi|698514227|ref|XP_009802011.1|PREDICTED: subtilisin-like protease [Nicotiana sylvestris]	0	sp|O65351|SBT17_ARATH	0	Subtilisin-like protease SBT1.7 {ECO:0000303|PubMed:16193095}										GO:0048046;GO:0005618;GO:0005576;GO:0009505;GO:0004252;GO:0080001;GO:0048359;GO:0010214	apoplast|cell wall|extracellular region|plant-type cell wall|serine-type endopeptidase activity|mucilage extrusion from seed coat|mucilage metabolic process involved in seed coat development|seed coat development
CL1231Contig1	51.38976729	77.50343444	25.27610014	0.326128775	-1.616486356	0.003975489	0.033646876	Down	2.526502	2.48514	2.314315	1.094973	0.00070711	1.357312	2255	gi|1026028086|ref|XP_016560299.1|PREDICTED: TMV resistance protein N-like [Capsicum annuum]	3.61E-271	sp|Q40392|TMVRN_NICGU	2.00E-39	TMV resistance protein N										GO:0005737;GO:0043531;GO:0005524;GO:0009626;GO:0007165	cytoplasm|ADP binding|ATP binding|plant-type hypersensitive response|signal transduction
CL12320Contig1	8.902704813	2.365950327	15.4394593	6.525690385	2.70613054	0.031276508	0.169469487	Up	0	1.298311	0	1.429957	2.202957	4.19985	440
CL12328Contig1	26.79692294	48.88235585	4.71149002	0.096384267	-3.375058524	0.000156526	0.002165379	Down	0.9494503	3.079508	2.857502	0.3492196	0	0.3048795	1530	gi|697182599|ref|XP_009600310.1|PREDICTED: uncharacterized protein LOC104095801 [Nicotiana tomentosiformis]	1.42E-170	sp|P34024|PLC_LISMO	1.00E-14	1-phosphatidylinositol phosphodiesterase	KOG4306	3.00E-174	Glycosylphosphatidylinositol-specific phospholipase C							GO:0005737;GO:0005576;GO:0004436;GO:0008081;GO:0016042;GO:0009405	cytoplasm|extracellular region|phosphatidylinositol diacylglycerol-lyase activity|phosphoric diester hydrolase activity|lipid catabolic process|pathogenesis
CL12329Contig1	35.13041977	3.251164156	67.00967539	20.61097877	4.365341111	7.23E-09	2.69E-07	Up	0.7313885	0.2152023	0	5.72035	8.707153	5.793992	720
CL1233Contig1	701.6890082	1105.162779	298.2152371	0.269838292	-1.889833002	0.001398504	0.014231973	Down	97.51245	47.80411	57.52335	15.31143	25.23433	15.64144	1154	gi|1026017456|ref|XP_016581773.1|PREDICTED: arp2/3 complex-activating protein rickA-like [Capsicum annuum]	9.96E-69
CL12351Contig1	67.51905186	130.5762313	4.461872419	0.034170633	-4.871099236	2.03E-14	1.72E-12	Down	4.742855	5.364165	3.589983	0.04167819	0	0.4762896	2058	gi|697176218|ref|XP_009597063.1|PREDICTED: zinc finger protein CONSTANS-LIKE 12-like [Nicotiana tomentosiformis]	3.13E-126	sp|Q9LJ44|COL12_ARATH	4.00E-62	Zinc finger protein CONSTANS-LIKE 12										GO:0005634;GO:0003700;GO:0008270;GO:0006355	nucleus|transcription factor activity, sequence-specific DNA binding|zinc ion binding|regulation of transcription, DNA-templated
CL12354Contig1	90.00880315	121.7725079	58.24509837	0.47831074	-1.063979909	0.024125826	0.139003999	Down	15.95746	13.94125	13.05553	8.03865	4.540815	8.122569	606	gi|565360396|ref|XP_006346954.1|PREDICTED: tubby-like F-box protein 5 [Solanum tuberosum]	7.34E-39	sp|Q8GVE5|TLP2_ARATH	5.00E-22	Tubby-like F-box protein 2	KOG2502	1.00E-22	Tub family proteins
CL12373Contig1	126.2133656	178.2025812	74.22414989	0.416515571	-1.263557664	0.004064947	0.034296851	Down	27.40047	22.05424	17.72495	9.631633	8.314576	10.50691	567	gi|565356022|ref|XP_006344873.1|PREDICTED: 65-kDa microtubule-associated protein 1-like [Solanum tuberosum]	7.03E-42	sp|Q8LEG3|MA652_ARATH	2.00E-16	65-kDa microtubule-associated protein 2	KOG4302	4.00E-17	Microtubule-associated protein essential for anaphase spindle elongation							GO:0055028;GO:0005874;GO:0072686;GO:0005634;GO:0009524;GO:0009574;GO:0005819;GO:0000922;GO:0008283;GO:0000911;GO:0000226;GO:0007067;GO:0048528	cortical microtubule|microtubule|mitotic spindle|nucleus|phragmoplast|preprophase band|spindle|spindle pole|cell proliferation|cytokinesis by cell plate formation|microtubule cytoskeleton organization|mitotic nuclear division|post-embryonic root development
CL12378Contig1	118.647812	9.198720668	228.0969034	24.79658983	4.632069821	4.69E-15	4.29E-13	Up	3.578018	0.4993608	0	20.68096	42.24039	41.22091	484
CL1237Contig1	1551.734939	2351.087131	752.3827468	0.320014829	-1.643789335	0.042519405	0.210948365	Down	38.1084	72.89782	122.8475	23.91503	21.52604	31.87624	2123	gi|1102150334|gb|OIT06610.1|udp-arabinose 4-epimerase 1 [Nicotiana attenuata]	8.60E-228	sp|Q9SA77|ARAE1_ARATH	0	UDP-arabinose 4-epimerase 1	KOG1371	0	UDP-glucose 4-epimerase/UDP-sulfoquinovose synthase	ko00520	Amino sugar and nucleotide sugar metabolism	1	K12448	UXE, uxe	UDP-arabinose 4-epimerase	GO:0005794;GO:0032580;GO:0016021;GO:0050373;GO:0003978;GO:0019567;GO:0045227;GO:0006012;GO:0009832;GO:0033358	Golgi apparatus|Golgi cisterna membrane|integral component of membrane|UDP-arabinose 4-epimerase activity|UDP-glucose 4-epimerase activity|arabinose biosynthetic process|capsule polysaccharide biosynthetic process|galactose metabolic process|plant-type cell wall biogenesis|UDP-L-arabinose biosynthetic process
CL12383Contig1	6.318094109	12.63618822	0	0	#NAME?	0.001146947	0.012062848	Down	2.059901	1.862896	1.545595	0	0	0	504
CL12384Contig1	48.45613313	2.327217003	94.58504926	40.64298652	5.344934513	2.13E-08	7.12E-07	Up	1.124957	0	0	9.688558	22.88249	12.31166	460
CL12395Contig1	1114.6834	77.26709897	2152.099702	27.85273073	4.799746874	0.003161974	0.027931041	Up	14.10324	6.11585	4.730898	410.44	190.0619	77.72791	660
CL1239Contig1	18.11720486	28.8342129	7.40019681	0.256646396	-1.962146096	0.019932648	0.120608802	Down	3.083835	1.550424	1.904813	0.6071541	0.6535237	0.4761708	935	gi|1025303079|ref|XP_016499928.1|PREDICTED: uncharacterized protein LOC107818429 [Nicotiana tabacum]	6.87E-10
CL12403Contig1	3.113530593	6.227061186	0	0	#NAME?	0.039186592	0.200046626	Down	0.8317835	0.5590745	0.874811	0	0	0	566
CL12408Contig1	10.90661634	18.54047223	3.272760447	0.1765198	-2.502098078	0.046414102	0.224167595	Down	3.409874	3.72671	0.2869964	0.2785676	0.2843537	0.8286531	560	gi|565358280|ref|XP_006345955.1|PREDICTED: uncharacterized protein LOC102580380 [Solanum tuberosum]	1.92E-45
CL12409Contig1	162.927716	231.1648341	94.69059784	0.409623714	-1.287628857	0.003882767	0.032984497	Down	20.08874	45.63453	35.26945	8.526804	13.65082	20.35447	495
CL1240Contig1	40.78609842	61.27020703	20.30198981	0.331351742	-1.593564592	0.008388345	0.061705304	Down	1.432499	1.606115	1.525208	0.4723976	0.4351171	0.6388665	2880	gi|1026030101|ref|XP_016561302.1|PREDICTED: uncharacterized protein LOC107860449 [Capsicum annuum]	5.84E-255	sp|Q9Y4F3|MARF1_HUMAN	3.00E-08	Meiosis arrest female protein 1										GO:0016020;GO:0005777;GO:0000166;GO:0003723;GO:0006302;GO:0007143;GO:0010923;GO:0048477;GO:0010468	membrane|peroxisome|nucleotide binding|RNA binding|double-strand break repair|female meiotic division|negative regulation of phosphatase activity|oogenesis|regulation of gene expression
CL12413Contig1	482.6079868	659.2052534	306.0107202	0.464211592	-1.107145545	0.005567465	0.044357547	Down	114.1739	64.64665	84.42428	38.85564	50.38719	35.96538	530	gi|1026105043|ref|XP_016551555.1|PREDICTED: serine/threonine-protein kinase 16-like isoform X2 [Capsicum annuum]	2.04E-42	sp|Q10078|PPK13_SCHPO	3.00E-06	Serine/threonine-protein kinase ppk13	KOG2345	5.00E-39	Serine/threonine protein kinase/TGF-beta stimulated factor							GO:0005737;GO:0005783;GO:0005794;GO:0005773;GO:0005524;GO:0004674;GO:0032889;GO:0006624	cytoplasm|endoplasmic reticulum|Golgi apparatus|vacuole|ATP binding|protein serine/threonine kinase activity|regulation of vacuole fusion, non-autophagic|vacuolar protein processing
CL12421Contig1	6.167184779	0.641618824	11.69275073	18.22382746	4.187754088	0.012394838	0.083587532	Up	0	0.07790666	0.07967143	0.7126659	0.6591692	0.8232319	1183	gi|565391478|ref|XP_006361449.1|PREDICTED: GDSL esterase/lipase At5g03610-like [Solanum tuberosum]	2.57E-149	sp|Q9LZS7|GDL71_ARATH	7.00E-113	GDSL esterase/lipase At5g03610										GO:0005576;GO:0016788;GO:0016042	extracellular region|hydrolase activity, acting on ester bonds|lipid catabolic process
CL12427Contig1	15.5464633	1.037625098	30.0553015	28.96547274	4.856262306	1.86E-05	0.000333376	Up	0	0	0.2810087	1.159506	4.559177	3.791446	693
CL12431Contig1	4064.06756	6785.185864	1342.949255	0.197923724	-2.336983543	0.003603472	0.031087118	Down	275.7753	153.062	97.17052	34.51694	31.48355	39.69563	2762	gi|460383995|ref|XP_004237701.1|PREDICTED: probable methyltransferase PMT24 [Solanum lycopersicum]	0	sp|Q8L7V3|PMTQ_ARATH	0	Probable methyltransferase PMT26										GO:0005768;GO:0005794;GO:0000139;GO:0016021;GO:0005802;GO:0005774;GO:0008757;GO:0032259	endosome|Golgi apparatus|Golgi membrane|integral component of membrane|trans-Golgi network|vacuolar membrane|S-adenosylmethionine-dependent methyltransferase activity|methylation
CL12434Contig1	15.97594426	3.112875295	28.83901323	9.264429344	3.211702114	0.000635848	0.007326168	Up	0	0	0.4553105	1.737379	1.87973	0.7144667	1415
CL12436Contig1	43.15834621	0	86.31669242	Inf	Inf	0.000963905	0.010433877	Up	0	0	0	1.719498	15.5316	4.588038	874
CL12448Contig1	38.96777039	71.97094697	5.964593806	0.082875022	-3.592918843	1.69E-07	4.67E-06	Down	2.998642	2.579579	2.208072	0.2230062	0.1163968	0.3421327	1983	gi|698519281|ref|XP_009804504.1|PREDICTED: exonuclease 1 isoform X1 [Nicotiana sylvestris]	1.70E-269	sp|Q60GC1|EXO1_ORYSJ	4.00E-41	Exonuclease 1	KOG2518	2.00E-101	5'-3' exonuclease	ko03430	Mismatch repair	1	K10746	EXO1	exonuclease 1	GO:0005634;GO:0035312;GO:0003677;GO:0004519;GO:0046872;GO:0006281	nucleus|5'-3' exodeoxyribonuclease activity|DNA binding|endonuclease activity|metal ion binding|DNA repair
CL12459Contig1	15.33688411	25.64084484	5.032923369	0.196285395	-2.348975262	0.047821481	0.229122113	Down	5.027171	2.216394	1.111899	0.1857558	1.196058	0.1896478	654
CL12464Contig1	7.068050406	1.62911268	12.50698813	7.677178065	2.94057611	0.033588045	0.178556732	Up	0	0.2716376	0.2951937	0.6316843	1.620613	2.153288	629
CL12466Contig1	29.65248906	44.06209512	15.24288301	0.345940949	-1.531402298	0.040312797	0.20374933	Down	2.364284	9.324425	8.791974	1.39377	3.02043	2.842125	461	gi|565402031|ref|XP_006366494.1|PREDICTED: uncharacterized protein At1g04910-like [Solanum tuberosum]	5.20E-79	sp|Q8W486|Y1491_ARATH	5.00E-18	Uncharacterized protein At1g04910										GO:0005737;GO:0005768;GO:0005794;GO:0000139;GO:0016021;GO:0005802;GO:0016757	cytoplasm|endosome|Golgi apparatus|Golgi membrane|integral component of membrane|trans-Golgi network|transferase activity, transferring glycosyl groups
CL12467Contig1	13.82119787	0	27.64239574	Inf	Inf	4.94E-07	1.24E-05	Up	0	0	0	1.434512	1.245114	1.924019	1314	gi|1102142959|gb|OIS99333.1|putative ribonuclease h protein [Nicotiana attenuata]	1.80E-22	sp|P0C2F6|RNHX1_ARATH	2.00E-12	Putative ribonuclease H protein At1g65750	KOG1075	2.00E-19	FOG: Reverse transcriptase							GO:0046872;GO:0003676;GO:0004523	metal ion binding|nucleic acid binding|RNA-DNA hybrid ribonuclease activity
CL12469Contig1	80.51930205	134.9151555	26.12344855	0.193628718	-2.368635156	3.43E-06	7.31E-05	Down	14.99507	15.45957	22.35973	4.682437	1.217172	4.456959	541	gi|565402171|ref|XP_006366560.1|PREDICTED: rhodanese-like domain-containing protein 4, chloroplastic [Solanum tuberosum]	8.43E-64	sp|Q9M158|STR4_ARATH	7.00E-53	Rhodanese-like domain-containing protein 4, chloroplastic										GO:0009507;GO:0009941;GO:0009534;GO:0009535;GO:0005576;GO:0016021;GO:0008061;GO:0004568;GO:0006032;GO:0042742;GO:0009772	chloroplast|chloroplast envelope|chloroplast thylakoid|chloroplast thylakoid membrane|extracellular region|integral component of membrane|chitin binding|chitinase activity|chitin catabolic process|defense response to bacterium|photosynthetic electron transport in photosystem II
CL12471Contig1	22.63696493	8.6919634	36.58196646	4.208711516	2.073378624	0.033409172	0.177998813	Up	0	0.7637712	2.535781	1.357403	7.365617	5.994962	551
CL12473Contig1	445.1238404	696.8200963	193.4275845	0.277586117	-1.848992681	1.32E-06	3.06E-05	Down	19.79246	15.34189	17.78701	5.506785	3.316985	6.152742	2798	gi|297828457|ref|XP_002882111.1|hypothetical protein ARALYDRAFT_483891 [Arabidopsis lyrata subsp. lyrata]	0	sp|Q9M1P7|BOR2_ARATH	0	Probable boron transporter 2	KOG1172	0	Na+-independent Cl/HCO3 exchanger AE1 and related transporters (SLC4 family)							GO:0005887;GO:0005886;GO:0015301;GO:0005452;GO:0051453;GO:0048364	integral component of plasma membrane|plasma membrane|anion:anion antiporter activity|inorganic anion exchanger activity|regulation of intracellular pH|root development
CL1247Contig1	15709.82867	38.23668751	31381.42066	820.714939	9.680737404	1.39E-83	1.00E-79	Up	2.369961	3.741604	2.834384	2059.624	2688.32	2676.826	923	gi|697132614|ref|XP_009620358.1|PREDICTED: late embryogenesis abundant protein Dc3-like [Nicotiana tomentosiformis]	7.77E-71	sp|P83442|LEAD3_DAUCA	9.00E-41	Late embryogenesis abundant protein Dc3	KOG4744	4.00E-31	Uncharacterized conserved protein
CL1247Contig2	45.94382861	1.037625098	90.85003212	87.55573884	6.452129838	1.89E-07	5.17E-06	Up	0	0	0.3349775	15.78891	15.53997	5.395824	526	gi|565397210|ref|XP_006364193.1|PREDICTED: late embryogenesis abundant protein 2-like [Solanum tuberosum]	3.39E-60	sp|P83442|LEAD3_DAUCA	5.00E-39	Late embryogenesis abundant protein Dc3	KOG4744	6.00E-34	Uncharacterized conserved protein
CL12496Contig1	10.26138066	16.9023841	3.620377227	0.214193288	-2.223014822	0.047285461	0.227268792	Down	1.007989	3.583027	4.628646	0.6939071	0	1.405251	385	gi|565361186|ref|XP_006347339.1|PREDICTED: WEB family protein At3g02930, chloroplastic-like [Solanum tuberosum]	2.58E-14
CL12497Contig1	1276.019626	762.8685038	1789.170748	2.345319985	1.229784771	0.00053621	0.006308473	Up	19.36197	21.86731	19.64214	50.39812	46.23246	47.36686	2687	gi|1002255354|ref|XP_015631955.1|PREDICTED: oxysterol-binding protein-related protein 1C isoform X2 [Oryza sativa Japonica Group]	0	sp|Q8L751|ORP1C_ARATH	0	Oxysterol-binding protein-related protein 1C	KOG1737	0	Oxysterol-binding protein							GO:0008289;GO:0006869	lipid binding|lipid transport
CL12530Contig1	21.78223509	37.75766645	5.806803743	0.153791383	-2.700953424	0.000798967	0.008867821	Down	8.700864	3.849513	5.051999	1.608532	0.3343772	0.628808	457
CL12533Contig1	12.3552105	0	24.710421	Inf	Inf	1.94E-06	4.33E-05	Up	0	0	0	1.094616	4.543493	4.164705	563	gi|1102286426|gb|OIT33236.1|xyloglucan endotransglucosylasehydrolase protein 22 [Nicotiana attenuata]	7.21E-47	sp|Q38857|XTH22_ARATH	2.00E-41	Xyloglucan endotransglucosylase/hydrolase protein 22				ko04075	Plant hormone signal transduction	1	K14504	TCH4	xyloglucan:xyloglucosyl transferase TCH4	GO:0048046;GO:0005618;GO:0005794;GO:0004553;GO:0016762;GO:0042546;GO:0009664;GO:0009733;GO:0009741;GO:0009409;GO:0009408;GO:0009612;GO:0010411	apoplast|cell wall|Golgi apparatus|hydrolase activity, hydrolyzing O-glycosyl compounds|xyloglucan:xyloglucosyl transferase activity|cell wall biogenesis|plant-type cell wall organization|response to auxin|response to brassinosteroid|response to cold|response to heat|response to mechanical stimulus|xyloglucan metabolic process
CL1253Contig1	1119.538625	84.63578493	2154.441465	25.45544378	4.669902312	6.72E-07	1.65E-05	Up	1.345165	1.466009	2.679787	67.58272	43.97652	29.36407	3239	gi|565369032|ref|XP_006351141.1|PREDICTED: beta-galactosidase 16-like isoform X1 [Solanum tuberosum]	0	sp|Q9FFN4|BGAL6_ARATH	0	Beta-galactosidase 6	KOG0496	0	Beta-galactosidase							GO:0048046;GO:0005618;GO:0005773;GO:0004565;GO:0005975;GO:0048354;GO:0009827	apoplast|cell wall|vacuole|beta-galactosidase activity|carbohydrate metabolic process|mucilage biosynthetic process involved in seed coat development|plant-type cell wall modification
CL12557Contig1	21.71336136	2.320862746	41.10585998	17.71145668	4.146610967	9.64E-06	0.000185296	Up	0	0.1511145	0.3230008	1.765316	4.335065	2.228811	1079
CL12558Contig1	1418.961831	908.441223	1929.482439	2.123948573	1.086748835	0.002223132	0.020964963	Up	16.5296	21.41575	15.4742	35.95083	41.08264	37.13165	3668	gi|460391210|ref|XP_004241216.1|PREDICTED: pumilio homolog 2-like [Solanum lycopersicum]	0	sp|Q9ZW06|PUM2_ARATH	0	Pumilio homolog 2	KOG1488	0	Translational repressor Pumilio/PUF3 and related RNA-binding proteins (Puf superfamily)							GO:0005829;GO:0003730;GO:0003729;GO:0003723;GO:0006417	cytosol|mRNA 3'-UTR binding|mRNA binding|RNA binding|regulation of translation
CL1255Contig1	56.53317576	78.65352644	34.41282508	0.437524249	-1.192565117	0.024737207	0.141611246	Down	3.614939	6.228679	3.268605	1.53693	1.394382	2.828504	1307	gi|1026040119|ref|XP_016566120.1|PREDICTED: E3 ubiquitin-protein ligase PRT1-like [Capsicum annuum]	1.36E-45	sp|Q8LBL5|PRT1_ARATH	1.00E-17	E3 ubiquitin-protein ligase PRT1	KOG4582	3.00E-20	Uncharacterized conserved protein, contains ZZ-type Zn-finger
CL12569Contig1	25.66349654	38.73295627	12.59403681	0.325150415	-1.620820829	0.024088933	0.138884466	Down	3.366057	5.176261	4.607502	1.013854	1.576091	1.838789	630	gi|565403536|ref|XP_006367213.1|PREDICTED: polyubiquitin-like [Solanum tuberosum]	1.10E-48	sp|P62972|UBIQP_XENLA	3.00E-10	Ubiquitin	KOG0001	9.00E-11	Ubiquitin and ubiquitin-like proteins							GO:0005737;GO:0005634	cytoplasm|nucleus
CL12571Contig1	42.697723	0	85.395446	Inf	Inf	2.06E-13	1.55E-11	Up	0	0	0	14.07135	11.26891	7.142034	563
CL12574Contig1	15.38771643	25.22244766	5.552985211	0.220160441	-2.183372827	0.020173179	0.121724337	Down	1.982185	1.036241	2.481724	0.3384588	0	0.9463373	963	gi|698512917|ref|XP_009801442.1|PREDICTED: transcription factor bHLH36-like [Nicotiana sylvestris]	3.16E-86	sp|Q9FLI0|BH120_ARATH	1.00E-35	Transcription factor bHLH120										GO:0090575;GO:0000977;GO:0006357;GO:0006351	RNA polymerase II transcription factor complex|RNA polymerase II regulatory region sequence-specific DNA binding|regulation of transcription from RNA polymerase II promoter|transcription, DNA-templated
CL12577Contig1	43.30010663	11.98165842	74.61855485	6.227731774	2.63870681	3.27E-05	0.000551696	Up	0.5499798	3.699899	0.82788	10.31186	11.12135	8.539694	538	gi|209954701|dbj|BAG80541.1|UDP-glucose:glucosyltransferase [Lycium barbarum]	6.35E-42	sp|Q6VAA6|U74G1_STERE	1.00E-18	UDP-glycosyltransferase 74G1 {ECO:0000303|PubMed:15610349}	KOG1192	1.00E-16	UDP-glucuronosyl and UDP-glucosyl transferase							GO:0035251;GO:0008152	UDP-glucosyltransferase activity|metabolic process
CL1258Contig1	70.39197041	127.4401549	13.34378596	0.104706291	-3.255579967	9.51E-08	2.77E-06	Down	4.571916	3.840444	2.117229	0.4975568	0.02991809	0.5633391	2616	gi|697149521|ref|XP_009628971.1|PREDICTED: G-type lectin S-receptor-like serine/threonine-protein kinase At1g11330 isoform X1 [Nicotiana tomentosiformis]	0	sp|Q9SXB8|Y1133_ARATH	0	G-type lectin S-receptor-like serine/threonine-protein kinase At1g11330
CL12590Contig1	25.11337952	0	50.22675904	Inf	Inf	2.20E-11	1.23E-09	Up	0	0	0	1.152813	1.766058	1.815447	2335	gi|1012353101|gb|KYP64289.1|Retrovirus-related Pol polyprotein from transposon TNT 1-94, partial [Cajanus cajan]	1.64E-123	sp|P10978|POLX_TOBAC	8.00E-62	Endonuclease	KOG0017	5.00E-62	FOG: Transposon-encoded proteins with TYA, reverse transcriptase, integrase domains in various combinations							GO:0004190;GO:0004519;GO:0003676;GO:0003964;GO:0008270;GO:0015074	aspartic-type endopeptidase activity|endonuclease activity|nucleic acid binding|RNA-directed DNA polymerase activity|zinc ion binding|DNA integration
CL12596Contig1	118.1993989	229.0982524	7.300545338	0.031866438	-4.971818408	1.74E-10	8.39E-09	Down	33.16159	17.0915	21.25116	0.830277	0.3593471	1.229464	678	gi|971567378|ref|XP_015168596.1|PREDICTED: uncharacterized protein LOC107062455 isoform X2 [Solanum tuberosum]	8.30E-27
CL12605Contig1	750.7762956	1301.507314	200.0452772	0.153702768	-2.701784945	1.23E-12	8.28E-11	Down	39.20201	28.77595	28.18913	5.430917	4.686223	4.864955	2885	gi|75318695|sp|O80786.1|MCM5_ARATHRecName: Full=DNA replication licensing factor MCM5; AltName: Full=Minichromosome maintenance protein 5; Short=AtMCM5	0	sp|O80786|MCM5_ARATH	0	DNA replication licensing factor MCM5	KOG0481	0	DNA replication licensing factor, MCM5 component	ko04110;ko04111;ko04113;ko03030	Cell cycle|Cell cycle - yeast|Meiosis - yeast|DNA replication	4	K02209	MCM5, CDC46	DNA replication licensing factor MCM5	GO:0005737;GO:0042555;GO:0005634;GO:0000347;GO:0005524;GO:0003682;GO:0003678;GO:0003688;GO:0007049;GO:0006270;GO:0006268	cytoplasm|MCM complex|nucleus|THO complex|ATP binding|chromatin binding|DNA helicase activity|DNA replication origin binding|cell cycle|DNA replication initiation|DNA unwinding involved in DNA replication
CL12608Contig1	77.8278956	150.2437923	5.411998875	0.036021447	-4.795000034	0.00428806	0.035858206	Down	12.22675	4.980838	2.123773	0.246238	0.3230973	0.1287722	1666	gi|1102142663|gb|OIS99037.1|protein detoxification 18 [Nicotiana attenuata]	1.04E-228	sp|Q9LUH2|DTX19_ARATH	1.00E-177	Protein DETOXIFICATION 19 {ECO:0000303|PubMed:11739388}	KOG1347	5.00E-174	Uncharacterized membrane protein, predicted efflux pump							GO:0016021;GO:0015297;GO:0015238;GO:0006855;GO:0009636	integral component of membrane|antiporter activity|drug transmembrane transporter activity|drug transmembrane transport|response to toxic substance
CL12610Contig1	9.043753586	15.02392581	3.063581365	0.203913505	-2.293970771	0.045900756	0.222581177	Down	0.7825437	1.613243	0.3940416	0.2661969	0.1350802	0.1352734	1191
CL12629Contig1	23.07980548	6.499504657	39.6601063	6.10201983	2.609286868	0.00914916	0.065980517	Up	0.3216812	0.4582403	0.4929471	2.520283	0.8533446	4.305929	1135
CL12634Contig1	22.23596112	0	44.47192224	Inf	Inf	2.54E-10	1.19E-08	Up	0	0	0	5.796792	7.75965	6.571859	480	gi|971571182|ref|XP_015169630.1|PREDICTED: probable serine/threonine-protein kinase DDB_G0290621 [Solanum tuberosum]	2.72E-53				KOG0192	5.00E-14	Tyrosine kinase specific for activated (GTP-bound) p21cdc42Hs
CL12638Contig1	29.91564555	12.7329201	47.09837101	3.69894499	1.887113845	0.02831542	0.157117774	Up	1.34163	0.7079047	0.7381388	5.138674	3.58976	1.50529	969
CL12640Contig1	34.53161958	5.082819347	63.9804198	12.58758485	3.653929598	8.94E-05	0.001328368	Up	0	1.070919	0.7512737	3.345731	7.876443	12.16645	612
CL12647Contig1	1752.298453	2877.645342	626.9515639	0.217869643	-2.198462902	1.49E-09	6.22E-08	Down	155.1651	153.8825	138.7223	28.01829	27.2052	44.70648	1376	gi|1026080907|ref|XP_016539699.1|PREDICTED: cold-regulated 413 plasma membrane protein 2 isoform X1 [Capsicum annuum]	2.27E-91	sp|Q9SVL6|CRPM2_ARATH	8.00E-44	Cold-regulated 413 plasma membrane protein 2										GO:0016021;GO:0005886;GO:0005774	integral component of membrane|plasma membrane|vacuolar membrane
CL12659Contig1	166.5907091	232.4163955	100.7650226	0.433553848	-1.205716905	0.004318602	0.036057958	Down	5.415379	7.704565	5.29543	2.207843	0.8717304	5.105405	2731	gi|350536739|ref|NP_001234774.1|subtilisin-like protease precursor [Solanum lycopersicum]	0	sp|O65351|SBT17_ARATH	6.00E-133	Subtilisin-like protease SBT1.7 {ECO:0000303|PubMed:16193095}										GO:0048046;GO:0005618;GO:0005576;GO:0009505;GO:0004252;GO:0080001;GO:0048359;GO:0010214	apoplast|cell wall|extracellular region|plant-type cell wall|serine-type endopeptidase activity|mucilage extrusion from seed coat|mucilage metabolic process involved in seed coat development|seed coat development
CL1267Contig1	24.4685685	12.66654974	36.27058727	2.863493848	1.517776504	0.035004367	0.18389581	Up	0.2578029	0.4294693	0.466829	0.5980458	1.767883	1.084359	2294
CL1268Contig1	907.2580063	79.42354888	1735.092464	21.8460707	4.44930191	1.90E-27	4.97E-25	Up	5.34863	2.914983	3.192057	79.76377	80.89167	95.62154	1474	gi|778700767|ref|XP_004143609.2|PREDICTED: uncharacterized protein LOC101203086 [Cucumis sativus]	3.59E-22	sp|Q9ARD5|LT02_HORVU	1.00E-20	Low temperature-induced protein lt101.2	KOG1773	2.00E-19	Stress responsive protein							GO:0016021	integral component of membrane
CL12691Contig1	50.86874993	2.327217003	99.41028285	42.71637872	5.416717443	0.001934803	0.018684987	Up	0.9746132	0	0	3.483612	28.86203	13.83658	480
CL1269Contig1	245.2512089	95.88433503	394.6180827	4.115563638	2.041090025	4.77E-07	1.20E-05	Up	1.952996	2.556067	1.863025	7.097524	8.317722	11.22209	3251	gi|723707542|ref|XP_010322424.1|PREDICTED: putative phospholipid:diacylglycerol acyltransferase 2 isoform X2 [Solanum lycopersicum]	0	sp|Q9FYC7|PDAT2_ARATH	0	Putative phospholipid:diacylglycerol acyltransferase 2	KOG2369	0	Lecithin:cholesterol acyltransferase (LCAT)/Acyl-ceramide synthase	ko00561	Glycerolipid metabolism	1	K00679	E2.3.1.158	phospholipid:diacylglycerol acyltransferase	GO:0016021;GO:0008374;GO:0046027;GO:0006071;GO:0006629	integral component of membrane|O-acyltransferase activity|phospholipid:diacylglycerol acyltransferase activity|glycerol metabolic process|lipid metabolic process
CL126Contig1	15.05982788	2.320862746	27.79879302	11.97778416	3.582289135	0.012939792	0.086348955	Up	0	0.02715361	0.08293252	0.7587753	0.3988607	0.1476298	4434	gi|1111060306|ref|XP_019236840.1|PREDICTED: uncharacterized protein LOC109217066 [Nicotiana attenuata]	2.03E-104	sp|P14381|YTX2_XENLA	3.00E-06	Transposon TX1 uncharacterized 149 kDa protein	KOG1075	2.00E-48	FOG: Reverse transcriptase
CL1270Contig1	2219.996157	762.7025783	3677.289735	4.821394132	2.26945037	3.30E-06	7.06E-05	Up	12.59	16.83397	14.02151	89.09103	57.06364	62.32388	3776	gi|565351144|ref|XP_006342519.1|PREDICTED: protein NRT1/ PTR FAMILY 1.2 isoform X1 [Solanum tuberosum]	1.77E-291	sp|Q9M817|PTR6_ARATH	2.00E-143	Protein NRT1/ PTR FAMILY 1.2	KOG1237	4.00E-144	H+/oligopeptide symporter							GO:0016021;GO:0005886;GO:0080054;GO:0080055	integral component of membrane|plasma membrane|low-affinity nitrate transmembrane transporter activity|low-affinity nitrate transport
CL12724Contig1	29.5374856	9.70205063	49.37292056	5.088915988	2.347358374	0.037696696	0.194529137	Up	2.480466	0.2465356	1.494605	11.40962	9.167108	1.764279	466	gi|697123411|ref|XP_009615698.1|PREDICTED: heat shock 70 kDa protein [Nicotiana tomentosiformis]	1.61E-80	sp|P24629|HSP71_SOLLC	4.00E-95	Heat shock cognate 70 kDa protein 1	KOG0101	9.00E-95	Molecular chaperones HSP70/HSC70, HSP70 superfamily	ko04144;ko04010;ko04141;ko03040	Endocytosis|MAPK signaling pathway|Protein processing in endoplasmic reticulum|Spliceosome	4	K03283	HSPA1s	heat shock 70kDa protein 1/2/6/8	GO:0005524	ATP binding
CL1272Contig1	135.1892388	57.55878295	212.8196946	3.69743215	1.886523673	1.95E-05	0.00034725	Up	5.212456	4.817983	3.746806	12.34357	22.59405	16.89644	899	gi|1026006464|ref|XP_016555039.1|PREDICTED: DNA ligase 1-like [Capsicum annuum]	3.36E-31
CL12731Contig1	18.14668036	30.72719479	5.566165935	0.181147872	-2.46476024	0.003484426	0.030216489	Down	5.884762	4.334054	2.829428	1.655509	0.589233	0	505	gi|565349372|ref|XP_006341667.1|PREDICTED: uncharacterized protein LOC102585550 [Solanum tuberosum]	1.67E-21				KOG1454	1.00E-09	Predicted hydrolase/acyltransferase (alpha/beta hydrolase superfamily)
CL12741Contig1	27.54207281	1.182975163	53.90117045	45.56407616	5.509824911	2.48E-05	0.000431089	Up	0	0.6676734	0	2.949338	13.2668	9.506417	466
CL12742Contig1	293.3037448	181.9371032	404.6703864	2.224232327	1.15330749	0.002866118	0.025799225	Up	9.429576	8.364265	6.199327	15.28398	20.86393	18.06015	1628
CL12750Contig1	315.5289167	462.7086168	168.3492166	0.363834194	-1.458646958	0.000134237	0.001898855	Down	9.91888	12.82748	7.688267	4.355231	2.599003	4.045666	3296	gi|15226808|ref|NP_181018.1|Homeobox-leucine zipper family protein / lipid-binding START domain-containing protein [Arabidopsis thaliana]	0	sp|Q6AST1|HOX32_ORYSJ	0	Homeobox-leucine zipper protein HOX32										GO:0005634;GO:0003677;GO:0008289;GO:0006355;GO:0006351	nucleus|DNA binding|lipid binding|regulation of transcription, DNA-templated|transcription, DNA-templated
CL12752Contig1	499.7735682	770.1797775	229.3673588	0.297810155	-1.747535147	4.84E-05	0.000774379	Down	26.73774	17.07971	16.14928	6.004546	5.156764	7.074476	2737	gi|565362666|ref|XP_006348067.1|PREDICTED: uncharacterized protein LOC102579963 isoform X1 [Solanum tuberosum]	0
CL12754Contig1	3265.542738	5032.778736	1498.306741	0.297709639	-1.748022162	0.045593524	0.22156234	Down	55.53417	126.3352	207.6784	38.52007	35.02217	45.7918	2731	gi|906847359|ref|NP_001234693.2|glycosyltransferase [Solanum lycopersicum]	2.57E-236	sp|Q9FH90|IX14H_ARATH	0	Probable beta-1,4-xylosyltransferase IRX14H	KOG1476	0	Beta-1,3-glucuronyltransferase B3GAT1/SQV-8							GO:0005794;GO:0000139;GO:0016021;GO:0015018;GO:0042285;GO:0071555;GO:0010417;GO:0009834	Golgi apparatus|Golgi membrane|integral component of membrane|galactosylgalactosylxylosylprotein 3-beta-glucuronosyltransferase activity|xylosyltransferase activity|cell wall organization|glucuronoxylan biosynthetic process|plant-type secondary cell wall biogenesis
CL12758Contig1	16.93934308	0	33.87868617	Inf	Inf	2.78E-08	8.99E-07	Up	0	0	0	1.008898	1.558742	0.9585125	2093	gi|970045869|ref|XP_015084421.1|PREDICTED: LOW QUALITY PROTEIN: retrovirus-related Pol polyprotein from transposon TNT 1-94 [Solanum pennellii]	1.80E-42	sp|P10978|POLX_TOBAC	4.00E-20	Endonuclease	KOG0017	8.00E-36	FOG: Transposon-encoded proteins with TYA, reverse transcriptase, integrase domains in various combinations							GO:0004190;GO:0004519;GO:0003676;GO:0003964;GO:0008270;GO:0015074	aspartic-type endopeptidase activity|endonuclease activity|nucleic acid binding|RNA-directed DNA polymerase activity|zinc ion binding|DNA integration
CL12760Contig1	33.02514808	8.653027614	57.39726854	6.633200667	2.729705171	6.69E-05	0.001030591	Up	1.354458	1.556908	0.825787	5.708865	9.726142	10.35778	492
CL12769Contig1	9606.649335	14420.2782	4793.020468	0.332380582	-1.589091992	0.00022941	0.003033989	Down	274.5778	400.2467	324.7574	91.55707	16.94902	234.5932	3107	gi|75277587|sp|O24370.1|LOX21_SOLTURecName: Full=Linoleate 13S-lipoxygenase 2-1, chloroplastic; AltName: Full=Lipoxygenase 2-1; Flags: Precursor	0	sp|O24370|LOX21_SOLTU	0	Linoleate 13S-lipoxygenase 2-1, chloroplastic				ko00591;ko00592	Linoleic acid metabolism|alpha-Linolenic acid metabolism	2	K00454	LOX2S	lipoxygenase	GO:0009570;GO:0009534;GO:0016165;GO:0046872;GO:0010597;GO:0031408	chloroplast stroma|chloroplast thylakoid|linoleate 13S-lipoxygenase activity|metal ion binding|green leaf volatile biosynthetic process|oxylipin biosynthetic process
CL12771Contig1	98.04481137	144.6385885	51.45103423	0.355721352	-1.491180521	0.001428067	0.014478433	Down	19.75431	22.23246	21.76566	7.724592	6.375593	8.764762	485	gi|565398130|ref|XP_006364633.1|PREDICTED: HMG-Y-related protein A-like [Solanum tuberosum]	6.64E-63	sp|Q9FYS5|HMGYA_MAIZE	8.00E-13	HMG-Y-related protein A										GO:0005730;GO:0000786;GO:0043565;GO:0006334;GO:2000014;GO:0006355	nucleolus|nucleosome|sequence-specific DNA binding|nucleosome assembly|regulation of endosperm development|regulation of transcription, DNA-templated
CL12784Contig1	144.4355053	212.4818388	76.38917183	0.359509181	-1.475899481	0.023164952	0.134875785	Down	19.03872	26.52231	44.8657	12.1562	11.6921	9.33242	496	gi|565377788|ref|XP_006355350.1|PREDICTED: uncharacterized protein LOC102587312 [Solanum tuberosum]	8.06E-32
CL12789Contig1	108.5343987	199.6894025	17.37939478	0.087032134	-3.522308023	6.71E-06	0.000133741	Down	22.29902	12.52492	28.04588	1.344542	0.8614915	3.498666	665	gi|1102289909|gb|OIT36252.1|hypothetical protein A4A49_04389 [Nicotiana attenuata]	1.94E-09
CL12790Contig1	262.9100447	355.460937	170.3591525	0.479262655	-1.061111567	0.033787938	0.179289695	Down	64.30973	39.79451	30.11766	17.48014	18.3983	30.31887	566	gi|1025145038|ref|XP_016467046.1|PREDICTED: uncharacterized protein LOC107789706 [Nicotiana tabacum]	1.21E-39
CL12791Contig1	15.68945297	6.236946045	25.14195989	4.03113314	2.011185433	0.022296631	0.130963627	Up	1.124373	0.474393	0.5336442	1.211299	4.782288	3.49745	597
CL12810Contig1	20.39581646	36.00882359	4.782809334	0.13282326	-2.912420282	0.000825117	0.00912069	Down	5.06357	6.85906	1.777202	1.174009	0	0.4918159	578	gi|698539091|ref|XP_009765338.1|PREDICTED: auxin-induced protein 15A-like [Nicotiana sylvestris]	2.35E-46	sp|Q9FK62|SAU24_ARATH	3.00E-28	Auxin-responsive protein SAUR24 {ECO:0000305}				ko04075	Plant hormone signal transduction	1	K14488	SAUR	SAUR family protein	GO:0005886;GO:0009734;GO:0007275;GO:0040008	plasma membrane|auxin-activated signaling pathway|multicellular organism development|regulation of growth
CL12811Contig1	9529.742452	16779.27488	2280.210024	0.135894432	-2.879441752	3.08E-15	2.86E-13	Down	505.7939	408.7129	332.9004	49.40352	66.0342	56.96564	2881	gi|460396280|ref|XP_004243704.1|PREDICTED: subtilisin-like protease SBT1.8 [Solanum lycopersicum]	0	sp|Q9ZUF6|SBT18_ARATH	0	Subtilisin-like protease SBT1.8 {ECO:0000303|PubMed:16193095}										GO:0005618;GO:0005576;GO:0005794;GO:0009505;GO:0009506;GO:0004252	cell wall|extracellular region|Golgi apparatus|plant-type cell wall|plasmodesma|serine-type endopeptidase activity
CL12817Contig1	610.9705031	170.5568213	1051.384185	6.164421785	2.623965578	6.22E-12	3.78E-10	Up	3.621696	4.55162	4.575336	21.41489	25.71258	33.38829	2864	gi|460404554|ref|XP_004247746.1|PREDICTED: phosphate transporter PHO1 [Solanum lycopersicum]	0	sp|Q8S403|PHO1_ARATH	0	Phosphate transporter PHO1 {ECO:0000303|PubMed:11971143}	KOG1162	0	Predicted small molecule transporter							GO:0005789;GO:0005794;GO:0000139;GO:0016021;GO:0005886;GO:0005802;GO:0000822;GO:0015114;GO:0016036;GO:0048016;GO:0006799	endoplasmic reticulum membrane|Golgi apparatus|Golgi membrane|integral component of membrane|plasma membrane|trans-Golgi network|inositol hexakisphosphate binding|phosphate ion transmembrane transporter activity|cellular response to phosphate starvation|inositol phosphate-mediated signaling|polyphosphate biosynthetic process
CL12830Contig1	10.37567486	18.4228625	2.328487216	0.126391174	-2.984032375	0.021546038	0.127747108	Down	0.5431793	1.243786	2.351817	0.08933556	0.280975	0.1871242	945	gi|1026106980|ref|XP_016552467.1|PREDICTED: uncharacterized protein LOC107851890 isoform X2 [Capsicum annuum]	2.64E-77
CL12837Contig1	79.42282236	130.7057476	28.13989715	0.215291964	-2.215633622	6.45E-05	0.000996649	Down	3.122998	7.443752	4.705237	0.4098847	1.130799	1.859428	1860	gi|1025216928|ref|XP_016481083.1|PREDICTED: putative glycosyltransferase 7 [Nicotiana tabacum]	3.68E-38	sp|O81007|GT7_ARATH	7.00E-32	Putative glycosyltransferase 7	KOG4748	4.00E-25	Subunit of Golgi mannosyltransferase complex							GO:0005768;GO:0005794;GO:0000139;GO:0016021;GO:0005802;GO:0008378;GO:0010392;GO:0051070;GO:0010192;GO:0010214	endosome|Golgi apparatus|Golgi membrane|integral component of membrane|trans-Golgi network|galactosyltransferase activity|galactoglucomannan metabolic process|galactomannan biosynthetic process|mucilage biosynthetic process|seed coat development
CL12847Contig1	23.86891477	10.98226216	36.75556738	3.346812054	1.742787536	0.02112239	0.125943957	Up	0.9957645	2.367597	0.6968057	3.817778	5.197018	4.509393	594	gi|1025332635|ref|XP_016506682.1|PREDICTED: S-type anion channel SLAH2-like [Nicotiana tabacum]	3.43E-51	sp|Q9FLV9|SLAH3_ARATH	2.00E-15	S-type anion channel SLAH3										GO:0016021;GO:0005886;GO:0008308;GO:0006873;GO:0006821;GO:0009651;GO:0009414	integral component of membrane|plasma membrane|voltage-gated anion channel activity|cellular ion homeostasis|chloride transport|response to salt stress|response to water deprivation
CL1284Contig1	17.79254098	5.717376967	29.867705	5.22402234	2.385161066	0.017613948	0.109845141	Up	0.2973795	0.2832801	0.07525623	0.7065648	1.974683	0.703289	1936
CL12851Contig1	13.33276586	5.548726582	21.11680514	3.805702953	1.928162959	0.044044893	0.216439199	Up	0.8768243	0.7811881	0.828383	3.288505	2.895713	3.212933	480
CL12853Contig1	109.8642095	182.170817	37.5576019	0.206166951	-2.278115011	1.76E-06	3.97E-05	Down	29.1468	22.43544	31.36621	5.026267	2.794601	10.165	464	gi|1025374776|ref|XP_016515652.1|PREDICTED: uncharacterized protein LOC107832343 [Nicotiana tabacum]	2.66E-83
CL12857Contig1	7.461359872	2.035003814	12.88771593	6.333018073	2.662893197	0.043459277	0.214339096	Up	0.3249625	0	0.3113548	1.692544	2.086014	0.6863563	609
CL12861Contig1	135.7186316	200.3684408	71.06882248	0.3546907	-1.495366592	0.00058841	0.006848243	Down	28.25452	33.2408	30.39337	12.91013	7.740982	12.23783	467	gi|565367394|ref|XP_006350354.1|PREDICTED: mechanosensitive ion channel protein 10-like [Solanum tuberosum]	3.87E-17
CL12866Contig1	70.60626612	38.3824425	102.8300897	2.679091872	1.421744055	0.003634538	0.031274199	Up	3.209575	3.712133	8.134214	9.380915	13.88467	19.61341	531	gi|1025257772|ref|XP_016490324.1|PREDICTED: mannan endo-1,4-beta-mannosidase 2-like [Nicotiana tabacum]	4.05E-62	sp|Q7Y223|MAN2_ARATH	1.00E-45	Mannan endo-1,4-beta-mannosidase 2				ko00051	Fructose and mannose metabolism	1	K19355	MAN	mannan endo-1,4-beta-mannosidase	GO:0005576;GO:0016985;GO:0046355;GO:0010412	extracellular region|mannan endo-1,4-beta-mannosidase activity|mannan catabolic process|mannan metabolic process
CL12867Contig1	3266.608061	1929.120258	4604.095863	2.386629783	1.254974791	0.000273152	0.003534016	Up	43.88297	55.99758	50.45216	102.3931	93.48109	171.3295	2753	gi|557792111|gb|AHA36636.1|sulfate transporter 4.1-like protein [Solanum lycopersicum]	0	sp|Q8GYH8|SUT42_ARATH	0	Probable sulfate transporter 4.2	KOG0236	0	Sulfate/bicarbonate/oxalate exchanger SAT-1 and related transporters (SLC26 family)							GO:0005887;GO:0008271;GO:0015116;GO:0015293	integral component of plasma membrane|secondary active sulfate transmembrane transporter activity|sulfate transmembrane transporter activity|symporter activity
CL12868Contig1	12.53779561	2.17046902	22.9051222	10.55307493	3.399591524	0.007247334	0.054972686	Up	0	0.2613256	0.1381258	0.8440134	0.7219808	2.569461	1232	gi|1023985229|gb|KZV23211.1|hypothetical protein F511_05050 [Dorcoceras hygrometricum]	1.13E-07
CL12874Contig1	227.2043595	308.5563057	145.8524134	0.472693025	-1.08102452	0.006950534	0.053233798	Down	6.210954	7.655675	8.20741	3.227257	3.457632	3.946404	2985	gi|1026033065|ref|XP_016562719.1|PREDICTED: uncharacterized protein LOC107861856 [Capsicum annuum]	1.56E-227
CL12875Contig1	12.80708169	22.7687409	2.84542249	0.124970568	-3.000339728	0.046287991	0.223733032	Down	8.312985	3.215826	1.657485	0	0	1.694251	371
CL1287Contig1	915.5562408	8.761661898	1822.35082	207.9914565	7.700380459	5.26E-05	0.000833207	Up	0.2389179	0.4259595	0.07901503	84.08622	49.9245	11.04174	2616	gi|565378539|ref|XP_006355713.1|PREDICTED: CBL-interacting serine/threonine-protein kinase 1-like [Solanum tuberosum]	2.00E-202	sp|Q8RWC9|CIPK1_ARATH	2.00E-177	CBL-interacting serine/threonine-protein kinase 1	KOG0583	7.00E-178	Serine/threonine protein kinase	ko04530;ko04140;ko04068;ko04150;ko04151;ko04152;ko04371	Tight junction|Autophagy - animal|FoxO signaling pathway|mTOR signaling pathway|PI3K-Akt signaling pathway|AMPK signaling pathway|Apelin signaling pathway	7	K07198	PRKAA, AMPK	5'-AMP-activated protein kinase, catalytic alpha subunit	GO:0005737;GO:0005634;GO:0005886;GO:0005524;GO:0004674;GO:0035556;GO:0006468;GO:0009737;GO:0006970;GO:0009651	cytoplasm|nucleus|plasma membrane|ATP binding|protein serine/threonine kinase activity|intracellular signal transduction|protein phosphorylation|response to abscisic acid|response to osmotic stress|response to salt stress
CL12881Contig1	4.168034089	0	8.336068179	Inf	Inf	0.011187912	0.077333304	Up	0	0	0	1.124243	0.1951443	1.284286	695	gi|698468629|ref|XP_009783397.1|PREDICTED: ethylene-responsive transcription factor ERF069-like [Nicotiana sylvestris]	6.32E-09	sp|Q9FYK5|ESR2_ARATH	8.00E-07	Ethylene-responsive transcription factor ESR2										GO:0005634;GO:0003677;GO:0003700;GO:0048825;GO:0009736;GO:0009880;GO:0009873;GO:0009740;GO:0051726;GO:0006355;GO:0009733;GO:0006351	nucleus|DNA binding|transcription factor activity, sequence-specific DNA binding|cotyledon development|cytokinin-activated signaling pathway|embryonic pattern specification|ethylene-activated signaling pathway|gibberellic acid mediated signaling pathway|regulation of cell cycle|regulation of transcription, DNA-templated|response to auxin|transcription, DNA-templated
CL12888Contig1	102.9379675	18.87031061	187.0056245	9.910044849	3.308891587	5.05E-11	2.68E-09	Up	2.024168	2.943777	3.522237	32.63413	27.45194	26.15951	467
CL12900Contig1	10.66369155	3.513722768	17.81366033	5.069739847	2.341911717	0.033699481	0.178995455	Up	0.2401024	0.4543381	0.2391808	1.240835	2.709364	1.05774	768
CL12908Contig1	42.48948268	20.46472505	64.5142403	3.152460643	1.656478359	0.005283988	0.042600189	Up	0.9146236	6.040765	5.158734	9.414263	11.36826	18.16816	366	gi|1026045029|ref|XP_016568694.1|PREDICTED: cytochrome P450 82A3-like [Capsicum annuum]	2.97E-58	sp|O49858|C82A3_SOYBN	1.00E-45	Cytochrome P450 82A3	KOG0156	1.00E-39	Cytochrome P450 CYP2 subfamily	ko00140	Steroid hormone biosynthesis	1	K00512	CYP17A	steroid 17alpha-monooxygenase / 17alpha-hydroxyprogesterone deacetylase	GO:0016020;GO:0020037;GO:0005506;GO:0016709;GO:0044550	membrane|heme binding|iron ion binding|oxidoreductase activity, acting on paired donors, with incorporation or reduction of molecular oxygen, NAD(P)H as one donor, and incorporation of one atom of oxygen|secondary metabolite biosynthetic process
CL1290Contig2	709.9006904	1120.989102	298.8122784	0.26656127	-1.907460917	6.28E-07	1.55E-05	Down	49.55194	46.9151	26.45648	10.64615	12.1519	10.06684	1970	gi|970058402|ref|XP_015055898.1|PREDICTED: transcription factor bHLH48-like [Solanum pennellii]	2.89E-122	sp|Q8VZ02|BH048_ARATH	2.00E-72	Transcription factor bHLH48										GO:0005634;GO:0003677;GO:0003700;GO:0006355;GO:0006351	nucleus|DNA binding|transcription factor activity, sequence-specific DNA binding|regulation of transcription, DNA-templated|transcription, DNA-templated
CL12910Contig1	11.68281516	22.1009981	1.264632218	0.057220593	-4.12732174	0.000660878	0.007573716	Down	5.289953	3.404357	2.859704	0	0	0.6993486	407
CL12920Contig1	2141.540743	2952.074044	1331.007442	0.450871971	-1.14921027	0.001145428	0.012060148	Down	76.00915	68.11818	76.12114	31.28643	30.0258	40.38068	2854	gi|460379814|ref|XP_004235655.1|PREDICTED: ruBisCO large subunit-binding protein subunit beta, chloroplastic-like [Solanum lycopersicum]	0	sp|P21240|CPNB1_ARATH	0	Chaperonin 60 subunit beta 1, chloroplastic	KOG0356	0	Mitochondrial chaperonin, Cpn60/Hsp60p	ko03018	RNA degradation	1	K04077	groEL, HSPD1	chaperonin GroEL	GO:0048046;GO:0009507;GO:0009941;GO:0009570;GO:0022626;GO:0016020;GO:0005739;GO:0005886;GO:0010319;GO:0005524;GO:0044183;GO:0051082;GO:0008219;GO:0051085;GO:0007005;GO:0042026;GO:0009409;GO:0009627	apoplast|chloroplast|chloroplast envelope|chloroplast stroma|cytosolic ribosome|membrane|mitochondrion|plasma membrane|stromule|ATP binding|protein binding involved in protein folding|unfolded protein binding|cell death|chaperone mediated protein folding requiring cofactor|mitochondrion organization|protein refolding|response to cold|systemic acquired resistance
CL12922Contig1	8.345325386	1.329838287	15.36081248	11.55088753	3.529931802	0.007396213	0.055838122	Up	0.536311	0	0	0.556765	2.880551	3.900884	467
CL12925Contig1	111.3329222	170.4723885	52.19345588	0.306169558	-1.707597249	0.018704988	0.115125192	Down	25.72272	12.56047	10.49906	5.691886	3.500502	5.991139	745	gi|697128318|ref|XP_009618211.1|PREDICTED: disease resistance protein RPP13-like [Nicotiana tomentosiformis]	3.03E-90	sp|Q9STE7|R13L3_ARATH	3.00E-29	Putative disease resistance RPP13-like protein 3	KOG4658	7.00E-30	Apoptotic ATPase
CL12945Contig1	17.88246002	4.586550589	31.17836945	6.797781654	2.765064023	0.049333484	0.234196261	Up	0	1.721602	0.4559059	0.4878202	8.224633	6.267092	472
CL12947Contig1	171.379138	297.2780886	45.48018729	0.152988697	-2.70850303	6.94E-05	0.001064135	Down	57.3572	28.85584	31.27011	5.260786	7.372209	5.866036	537	gi|1102260808|gb|OIT19518.1|uncharacterized protein A4A49_41505 [Nicotiana attenuata]	1.33E-15
CL12948Contig1	5.26598546	0	10.53197092	Inf	Inf	0.003465979	0.03008059	Up	0	0	0	1.477382	2.445881	0.4974017	506
CL1294Contig1	4.388004465	0	8.776008931	Inf	Inf	0.008981473	0.065107045	Up	0	0	0	0.3138899	0.3307509	0.1870679	2200	gi|224814374|gb|ACN65408.1|cytokinin oxidase/dehydrogenase 1 [Solanum tuberosum]	9.92E-286	sp|O22213|CKX1_ARATH	0	Cytokinin dehydrogenase 1	KOG1231	0	Proteins containing the FAD binding domain	ko00908	Zeatin biosynthesis	1	K00279	CKX	cytokinin dehydrogenase	GO:0005773;GO:0019139;GO:0050660;GO:0016614;GO:0009823;GO:0048507	vacuole|cytokinin dehydrogenase activity|flavin adenine dinucleotide binding|oxidoreductase activity, acting on CH-OH group of donors|cytokinin catabolic process|meristem development
CL12951Contig1	268.6726731	163.3459956	373.9993506	2.289614442	1.195104677	0.002540146	0.023394606	Up	3.650509	4.601152	2.925263	7.563467	10.95517	7.171519	3160	gi|698550280|ref|XP_009768924.1|PREDICTED: uncharacterized protein LOC104219871 isoform X5 [Nicotiana sylvestris]	2.09E-200
CL12963Contig1	124.0219152	61.69163073	186.3521996	3.020704712	1.594885161	0.003058132	0.027187375	Up	8.664676	21.42525	6.247298	22.55322	33.88403	53.59006	376	gi|1102143066|gb|OIS99440.1|pleiotropic drug resistance protein 1 [Nicotiana attenuata]	3.70E-69	sp|Q949G3|PDR1_NICPL	6.00E-77	Pleiotropic drug resistance protein 1	KOG0065	9.00E-60	Pleiotropic drug resistance proteins (PDR1-15), ABC superfamily							GO:0016021;GO:0005886;GO:0005524;GO:0016887;GO:0006952;GO:0006810	integral component of membrane|plasma membrane|ATP binding|ATPase activity|defense response|transport
CL12981Contig1	31.44885293	52.18546593	10.71223992	0.205272478	-2.284387883	0.001114449	0.01178683	Down	11.88413	5.997641	11.46136	0	2.881313	3.67823	372
CL12989Contig1	17.78527942	4.641725491	30.92883334	6.663218969	2.736219305	0.001648568	0.016384374	Up	0	0.5188928	1.318812	2.815972	5.572584	4.655818	517	gi|698429537|ref|XP_009791594.1|PREDICTED: transcriptional regulator TAC1-like [Nicotiana sylvestris]	2.66E-36	sp|Q9SR34|TAC1_ARATH	2.00E-15	Transcriptional regulator TAC1										GO:0005634;GO:0003677;GO:0046872;GO:0003700;GO:0051973;GO:0006355;GO:0006351	nucleus|DNA binding|metal ion binding|transcription factor activity, sequence-specific DNA binding|positive regulation of telomerase activity|regulation of transcription, DNA-templated|transcription, DNA-templated
CL12994Contig1	71.48984579	0.591487582	142.388204	240.728983	7.911266038	4.76E-06	9.78E-05	Up	0	0.1499415	0	2.604272	17.33472	12.86604	972
CL13009Contig1	6.014294291	1.283237647	10.74535093	8.373625071	3.065852323	0.047792592	0.229038758	Up	0	0.1896803	0.1983272	0.6077513	1.836984	0.6089494	754
CL1300Contig1	603.9814491	841.0912191	366.8716791	0.436185363	-1.196986735	0.000949471	0.010303443	Down	22.04695	28.22344	18.74543	9.934323	9.002273	11.31873	2634	gi|723661613|ref|XP_010327133.1|PREDICTED: auxin response factor 18 [Solanum lycopersicum]	0	sp|Q9XED8|ARFI_ARATH	0	Auxin response factor 9										GO:0005634;GO:0043565;GO:0003700;GO:0009734;GO:0006351	nucleus|sequence-specific DNA binding|transcription factor activity, sequence-specific DNA binding|auxin-activated signaling pathway|transcription, DNA-templated
CL13013Contig1	15.00617866	0.691750066	29.32060726	42.38612863	5.405520298	0.00083843	0.00925133	Up	0	0	0.350279	1.762361	3.360992	8.611069	484	gi|1026083628|ref|XP_016541150.1|PREDICTED: GDSL esterase/lipase At2g24560-like [Capsicum annuum]	1.75E-63	sp|Q9SJA9|GDL39_ARATH	4.00E-33	GDSL esterase/lipase At2g24560										GO:0005576;GO:0016788;GO:0016042	extracellular region|hydrolase activity, acting on ester bonds|lipid catabolic process
CL13015Contig1	26.83962088	50.20150317	3.477738598	0.069275587	-3.85150916	0.014352503	0.093712893	Down	0.2554377	6.657812	5.990871	0	0	0.9991796	845
CL1301Contig1	8779.262059	13671.8359	3886.688212	0.284284294	-1.814593701	2.91E-07	7.67E-06	Down	346.9304	293.9707	380.6526	93.9001	90.4639	113.6523	2839	gi|42765931|gb|AAS45400.1|endo-1,4-beta-glucanase [Populus tremuloides]	0	sp|Q38890|GUN25_ARATH	0	Endoglucanase 25										GO:0009504;GO:0005769;GO:0005768;GO:0005794;GO:0016021;GO:0005886;GO:0005802;GO:0008810;GO:0071555;GO:0030244;GO:0030245;GO:0043622;GO:0042538;GO:0009735;GO:0048367;GO:0009826	cell plate|early endosome|endosome|Golgi apparatus|integral component of membrane|plasma membrane|trans-Golgi network|cellulase activity|cell wall organization|cellulose biosynthetic process|cellulose catabolic process|cortical microtubule organization|hyperosmotic salinity response|response to cytokinin|shoot system development|unidimensional cell growth
CL13024Contig1	339.2102742	508.0944104	170.326138	0.335225373	-1.576796747	0.000763264	0.008526133	Down	7.393292	15.83792	14.70166	2.822191	4.348536	5.904929	2881	gi|698541285|ref|XP_009766038.1|PREDICTED: homeobox-leucine zipper protein HDG2-like [Nicotiana sylvestris]	0	sp|Q94C37|HDG2_ARATH	0	Homeobox-leucine zipper protein HDG2										GO:0005634;GO:0008289;GO:0043565;GO:0003700;GO:0048497;GO:0006351;GO:0010090	nucleus|lipid binding|sequence-specific DNA binding|transcription factor activity, sequence-specific DNA binding|maintenance of floral organ identity|transcription, DNA-templated|trichome morphogenesis
CL1302Contig1	54.7164134	17.94464793	91.48817886	5.098354629	2.350031727	0.00045118	0.005446511	Up	0.2131669	0.7064503	0.1329115	0.8424759	2.201806	2.253931	3847	gi|565379802|ref|XP_006356307.1|PREDICTED: ribosome maturation protein SBDS [Solanum tuberosum]	4.39E-199	sp|F4HRJ4|M3K3A_ARATH	1.00E-84	Mitogen-activated protein kinase kinase kinase 3 {ECO:0000303|PubMed:27679653}	KOG2917	8.00E-152	Predicted exosome subunit	ko03008	Ribosome biogenesis in eukaryotes	1	K14574	SDO1, SBDS	ribosome maturation protein SDO1	GO:0005737;GO:0005524;GO:0004709;GO:0004702	cytoplasm|ATP binding|MAP kinase kinase kinase activity|signal transducer, downstream of receptor, with serine/threonine kinase activity
CL13042Contig1	15.38900797	30.07438051	0.703635423	0.023396506	-5.417563096	4.76E-06	9.79E-05	Down	3.429971	2.63605	3.343414	0.1972345	0	0	675	gi|1026095253|ref|XP_016546826.1|PREDICTED: uncharacterized protein LOC107847100 [Capsicum annuum]	2.59E-97	sp|Q681K2|ATS3A_ARATH	6.00E-18	Embryo-specific protein ATS3A {ECO:0000305}										GO:0005576;GO:0009506	extracellular region|plasmodesma
CL13049Contig1	1057.794309	1492.863572	622.7250465	0.417134598	-1.261415117	0.004736233	0.03898914	Down	88.82347	201.4516	160.5904	42.37892	55.3217	94.75359	716	gi|970007889|ref|XP_015064861.1|PREDICTED: amino acid transporter ANTL1-like [Solanum pennellii]	9.07E-115	sp|F4ILY9|ANTL1_ARATH	2.00E-103	Amino acid transporter ANTL1 {ECO:0000305}	KOG1304	2.00E-102	Amino acid transporters	ko04138	Autophagy - yeast	1	K14209	SLC36A, PAT	solute carrier family 36 (proton-coupled amino acid transporter)	GO:0016021;GO:0005886;GO:0015171;GO:0003333	integral component of membrane|plasma membrane|amino acid transmembrane transporter activity|amino acid transmembrane transport
CL13052Contig1	18.50347226	3.107831634	33.89911289	10.90764137	3.447267266	0.002255002	0.021196337	Up	0	0.5075003	0.1899007	1.011943	4.093665	2.282052	1014
CL1305Contig1	613.3200601	836.9661408	389.6739794	0.465579144	-1.102901662	0.002825406	0.025490385	Down	89.14523	53.69772	75.07694	33.85728	36.3977	33.76758	812	gi|1102151646|gb|OIT07905.1|hypothetical protein A4A49_33762 [Nicotiana attenuata]	1.38E-22
CL13060Contig1	44.25537557	27.03413067	61.47662047	2.274037261	1.185255894	0.04265395	0.211329159	Up	0.7965705	1.743003	1.572608	2.628203	4.414342	2.274472	1426	gi|1025232981|ref|XP_016484628.1|PREDICTED: uncharacterized protein LOC107805148 [Nicotiana tabacum]	3.57E-33
CL1306Contig1	743.7066943	4.88733804	1482.526051	303.3401902	8.244792846	1.13E-09	4.81E-08	Up	0	0.1083736	0.1579696	35.50809	37.29387	10.46908	3778
CL13074Contig1	613.871962	1106.534895	121.2090293	0.109539274	-3.190479868	6.73E-16	6.77E-14	Down	32.02188	23.74657	26.42898	2.603128	2.998277	3.643916	2863	gi|460374616|ref|XP_004233106.1|PREDICTED: DNA replication licensing factor MCM3 homolog 2 isoform X1 [Solanum lycopersicum]	0	sp|Q43704|MCM31_MAIZE	0	DNA replication licensing factor MCM3 homolog 1	KOG0479	0	DNA replication licensing factor, MCM3 component	ko04110;ko04111;ko04113;ko03030	Cell cycle|Cell cycle - yeast|Meiosis - yeast|DNA replication	4	K02541	MCM3	DNA replication licensing factor MCM3	GO:0042555;GO:0005634;GO:0005524;GO:0003677;GO:0003678;GO:0007049;GO:0006270	MCM complex|nucleus|ATP binding|DNA binding|DNA helicase activity|cell cycle|DNA replication initiation
CL13077Contig1	29.39139251	49.98009621	8.802688796	0.176123887	-2.505337509	0.00047455	0.005686472	Down	8.232773	7.099207	6.545406	0.3991533	1.199648	2.423326	487
CL13081Contig1	350.1164845	194.9641594	505.2688096	2.591598432	1.37384219	0.001240632	0.012836351	Up	13.49488	45.62408	31.10401	47.99931	86.62509	102.4903	471
CL13090Contig1	7.389074953	12.80988226	1.968267641	0.153652282	-2.702258902	0.048549145	0.231487024	Down	1.156494	0.599809	0.893732	0.1364088	0	0.277902	1009	gi|971559823|ref|XP_015166549.1|PREDICTED: guanylate-binding protein 5-like isoform X1 [Solanum tuberosum]	1.92E-73	sp|Q96PP9|GBP4_HUMAN	7.00E-17	Guanylate-binding protein 4	KOG2037	2.00E-61	Guanylate-binding protein							GO:0000139;GO:0005634;GO:0048471;GO:0005525;GO:0003924	Golgi membrane|nucleus|perinuclear region of cytoplasm|GTP binding|GTPase activity
CL13099Contig1	11.49327561	20.0257479	2.960803324	0.147849825	-2.757795558	0.011216061	0.077421011	Down	2.233019	1.480615	0.8121839	0.1055879	0.3259936	0.315728	952	gi|1026101046|ref|XP_016549663.1|PREDICTED: peroxidase 46-like [Capsicum annuum]	1.84E-139	sp|O81772|PER46_ARATH	2.00E-134	Peroxidase 46				ko00940	Phenylpropanoid biosynthesis	1	K00430	E1.11.1.7	peroxidase	GO:0005576;GO:0009505;GO:0020037;GO:0046872;GO:0004601;GO:0042744;GO:0009664;GO:0006979	extracellular region|plant-type cell wall|heme binding|metal ion binding|peroxidase activity|hydrogen peroxide catabolic process|plant-type cell wall organization|response to oxidative stress
CL1309Contig1	610.9821069	823.8539518	398.1102619	0.483229171	-1.049220547	0.003645609	0.031363233	Down	28.3688	26.20623	20.41311	13.57283	11.23016	11.59371	2359	gi|970006730|ref|XP_015064226.1|PREDICTED: AAA-ATPase At2g18193-like [Solanum pennellii]	1.94E-276	sp|Q8GW96|AATP3_ARATH	3.00E-167	AAA-ATPase At2g18193	KOG0743	1.00E-161	AAA+-type ATPase							GO:0005783;GO:0016021;GO:0005524;GO:0016887	endoplasmic reticulum|integral component of membrane|ATP binding|ATPase activity
CL130Contig1	14.42419859	4.915479559	23.93291763	4.868887632	2.283592205	0.020453303	0.12308901	Up	0.193119	0.4310158	3.96E-22	0.4033358	1.565129	0.8694226	1836
CL13101Contig1	40.05290312	77.76579059	2.340015647	0.030090553	-5.054545567	3.83E-11	2.08E-09	Down	5.445813	6.598567	4.386101	0.2103421	0.1069702	0.2086375	1024	gi|1025408789|ref|XP_016438984.1|PREDICTED: uncharacterized protein LOC107764915 [Nicotiana tabacum]	7.80E-59
CL13106Contig1	5.148983916	9.94615012	0.351817712	0.03537225	-4.821238187	0.014200198	0.092956497	Down	0.9896911	0.9364222	0.4369181	0.09303429	0	0	906	gi|971582846|ref|XP_015159862.1|PREDICTED: probable disease resistance protein At4g27220 [Solanum tuberosum]	1.06E-72
CL13107Contig1	37.81686793	6.115400785	69.51833508	11.36774801	3.506874574	4.83E-07	1.21E-05	Up	0	2.447797	0.6611892	10.15091	8.145216	14.2779	465
CL13118Contig1	3190.480898	2124.018136	4256.94366	2.00419365	1.003021912	0.003964899	0.033570355	Up	51.80004	51.47521	50.77729	118.5406	104.2712	87.85158	2946	gi|225445200|ref|XP_002284283.1|PREDICTED: peroxisomal fatty acid beta-oxidation multifunctional protein AIM1 [Vitis vinifera]	0	sp|Q9ZPI6|AIM1_ARATH	0	3-hydroxyacyl-CoA dehydrogenase	KOG1683	0	Hydroxyacyl-CoA dehydrogenase/enoyl-CoA hydratase	ko00071;ko00592	Fatty acid degradation|alpha-Linolenic acid metabolism	2	K10527	MFP2	enoyl-CoA hydratase/3-hydroxyacyl-CoA dehydrogenase	GO:0005618;GO:0009507;GO:0005777;GO:0009506;GO:0018812;GO:0003857;GO:0008692;GO:0004165;GO:0004300;GO:0003729;GO:0006635;GO:0009908;GO:0009695	cell wall|chloroplast|peroxisome|plasmodesma|3-hydroxyacyl-CoA dehydratase activity|3-hydroxyacyl-CoA dehydrogenase activity|3-hydroxybutyryl-CoA epimerase activity|dodecenoyl-CoA delta-isomerase activity|enoyl-CoA hydratase activity|mRNA binding|fatty acid beta-oxidation|flower development|jasmonic acid biosynthetic process
CL13121Contig1	13.53308261	4.496375426	22.5697898	5.019551897	2.327558578	0.047917772	0.22942736	Up	0	0	1.599759	3.796525	3.921256	0.6580032	571	gi|698519820|ref|XP_009804781.1|PREDICTED: CLAVATA3/ESR (CLE)-related protein 5-like [Nicotiana sylvestris]	5.07E-30	sp|Q8S8N3|CLE6_ARATH	1.00E-07	CLE6p										GO:0005615;GO:0045168;GO:0007275	extracellular space|cell-cell signaling involved in cell fate commitment|multicellular organism development
CL13144Contig1	33.58121163	2.922235186	64.24018808	21.9832368	4.458331918	0.001239061	0.012826219	Up	0.2080618	0.182922	0.2081348	1.308206	7.807914	4.51267	1050
CL13149Contig1	39.08233083	23.14043828	55.02422337	2.377838428	1.249650688	0.045517933	0.221269434	Up	1.316168	2.10655	0.2899014	2.776306	2.437128	3.447152	1386	gi|1026101554|ref|XP_016549905.1|PREDICTED: bidirectional sugar transporter SWEET4-like [Capsicum annuum]	1.89E-76	sp|Q6L568|SWET5_ORYSJ	9.00E-43	Bidirectional sugar transporter SWEET5	KOG1623	3.00E-38	Multitransmembrane protein							GO:0016021;GO:0005887;GO:0005886;GO:0051119;GO:0060918;GO:0009734;GO:0015757;GO:0010930	integral component of membrane|integral component of plasma membrane|plasma membrane|sugar transmembrane transporter activity|auxin transport|auxin-activated signaling pathway|galactose transport|negative regulation of auxin mediated signaling pathway
CL13152Contig1	578.7812468	1097.434524	60.12796962	0.054789574	-4.189954814	6.65E-24	1.36E-21	Down	21.11531	23.00206	20.56326	1.426151	0.9200125	1.222403	3637	gi|565390029|ref|XP_006360749.1|PREDICTED: protein tesmin/TSO1-like CXC 2 isoform X1 [Solanum tuberosum]	0	sp|F4JIF5|TCX2_ARATH	3.00E-128	Protein tesmin/TSO1-like CXC 2	KOG1171	2.00E-122	Metallothionein-like protein							GO:0005634;GO:0046872;GO:0007275	nucleus|metal ion binding|multicellular organism development
CL13161Contig1	1574.981766	2209.856698	940.1068335	0.425415292	-1.2330562	0.000527742	0.006224052	Down	43.93843	56.53714	67.04465	31.94996	20.76417	18.5887	2810	gi|596295299|ref|XP_007226981.1|hypothetical protein PRUPE_ppa002255mg [Prunus persica]	0	sp|Q9CAP8|LACS9_ARATH	0	Long chain acyl-CoA synthetase 9, chloroplastic	KOG1180	0	Acyl-CoA synthetase	ko04216;ko02024;ko04146;ko00061;ko00071	Ferroptosis|Quorum sensing|Peroxisome|Fatty acid biosynthesis|Fatty acid degradation	5	K01897	ACSL, fadD	long-chain acyl-CoA synthetase	GO:0009507;GO:0009941;GO:0016020;GO:0009536;GO:0005524;GO:0102391;GO:0004467;GO:0006631	chloroplast|chloroplast envelope|membrane|plastid|ATP binding|decanoate--CoA ligase activity|long-chain fatty acid-CoA ligase activity|fatty acid metabolic process
CL13164Contig1	15.43194461	3.65705529	27.20683393	7.439546788	2.895214736	0.005112202	0.041418737	Up	2.140982	0	0	6.234562	7.395423	2.049926	368
CL13171Contig1	1732.846931	2340.072016	1125.621845	0.481020173	-1.055830697	0.003080643	0.027344102	Down	48.89806	67.02679	66.50738	25.0138	16.45332	48.88217	2747	gi|460379608|ref|XP_004235553.1|PREDICTED: uncharacterized protein LOC101253877 isoform X1 [Solanum lycopersicum]	0	sp|A6X935|ITIH4_MOUSE	3.00E-12	Inter alpha-trypsin inhibitor, heavy chain 4										GO:0072562;GO:0005737;GO:0070062;GO:0005886;GO:0004867;GO:0006953;GO:0030212;GO:0034097	blood microparticle|cytoplasm|extracellular exosome|plasma membrane|serine-type endopeptidase inhibitor activity|acute-phase response|hyaluronan metabolic process|response to cytokine
CL13177Contig1	9.903335978	1.182975163	18.62369679	15.74310042	3.976647786	0.002230312	0.021014388	Up	0	0.5584224	0	1.323964	4.79626	2.614671	467
CL13180Contig1	657.20483	308.7750836	1005.634576	3.256851442	1.703477914	3.50E-06	7.43E-05	Up	3.751585	4.631986	3.577248	9.089961	14.2224	16.4952	5565	gi|565399038|ref|XP_006365069.1|PREDICTED: uncharacterized protein slr1919 [Solanum tuberosum]	0	sp|Q55680|Y005_SYNY3	2.00E-44	Uncharacterized protein sll0005	KOG1235	2.00E-111	Predicted unusual protein kinase							GO:0005524;GO:0004672	ATP binding|protein kinase activity
CL13190Contig1	195.7934996	13.99184885	377.5951503	26.98679455	4.754181721	2.12E-11	1.19E-09	Up	0.02406084	0.6823782	0.119311	5.682758	5.20749	10.72733	3849	gi|566164047|ref|XP_006386098.1|hypothetical protein POPTR_0003s220801g [Populus trichocarpa]	0	sp|Q8YK97|LILIP_NOSS1	1.00E-25	Linolenate 9R-lipoxygenase										GO:0004096;GO:0020037;GO:0102299;GO:0046872;GO:0016702;GO:0055114;GO:0031408	catalase activity|heme binding|linolenate 9R-lipoxygenase activity|metal ion binding|oxidoreductase activity, acting on single donors with incorporation of molecular oxygen, incorporation of two atoms of oxygen|oxidation-reduction process|oxylipin biosynthetic process
CL13194Contig1	23.08149696	36.17061523	9.992378697	0.276256808	-1.855918078	0.013215633	0.087784207	Down	6.854885	6.235858	2.584507	1.734344	0.5801871	2.084021	501
CL13206Contig1	1561.286272	2943.494418	179.0781261	0.060838616	-4.03886886	5.86E-08	1.78E-06	Down	131.4151	277.8148	306.5151	14.88889	4.339816	25.38608	880	gi|698502763|ref|XP_009797006.1|PREDICTED: CASP-like protein 4D2 [Nicotiana sylvestris]	1.88E-63	sp|B9SXY8|CSPLE_RICCO	7.00E-09	CASP-like protein 4D1										GO:0016021;GO:0005886	integral component of membrane|plasma membrane
CL1321Contig1	17.61254588	0	35.22509177	Inf	Inf	1.51E-08	5.26E-07	Up	0	0	0	1.872871	1.611585	1.72308	1457	gi|565392334|ref|XP_006361859.1|PREDICTED: mevalonate kinase [Solanum tuberosum]	4.78E-11							ko04146;ko00900	Peroxisome|Terpenoid backbone biosynthesis	2	K00869	E2.7.1.36, MVK, mvaK1	mevalonate kinase
CL13229Contig1	25.61614443	5.625688746	45.60660012	8.10684739	3.019140985	8.27E-05	0.001241721	Up	0.4947097	0.5012216	1.017162	7.004324	5.467989	4.299873	578	gi|697107144|ref|XP_009607405.1|PREDICTED: monothiol glutaredoxin-S10 [Nicotiana tomentosiformis]	5.40E-51	sp|Q9LIF1|GRS10_ARATH	3.00E-51	Monothiol glutaredoxin-S10	KOG1752	6.00E-44	Glutaredoxin and related proteins							GO:0005737;GO:0005634;GO:0051537;GO:0009055;GO:0046872;GO:0015035;GO:0045454	cytoplasm|nucleus|2 iron, 2 sulfur cluster binding|electron carrier activity|metal ion binding|protein disulfide oxidoreductase activity|cell redox homeostasis
CL13235Contig1	6.136838912	0	12.27367782	Inf	Inf	0.001255667	0.012970236	Up	0	0	0	1.442418	1.821902	2.532345	469
CL13251Contig1	6.76902501	1.329838287	12.20821173	9.180222776	3.198529164	0.028065404	0.156110207	Up	0.4560642	0	0	1.491764	2.642943	0.4875948	559
CL1326Contig1	24.1586041	35.40281241	12.9143958	0.36478446	-1.454883825	0.048665505	0.231888775	Down	0.7863159	0.8983655	0.9379948	0.1813481	0.3933649	0.4116185	2893	gi|225428314|ref|XP_002279899.1|PREDICTED: glutamate receptor 3.2 [Vitis vinifera]	0	sp|Q93YT1|GLR32_ARATH	0	Glutamate receptor 3.2	KOG1052	0	Glutamate-gated kainate-type ion channel receptor subunit GluR5 and related subunits							GO:0016021;GO:0005622;GO:0005886;GO:0005262;GO:0008066;GO:0004970;GO:0006816;GO:0019722;GO:0071230	integral component of membrane|intracellular|plasma membrane|calcium channel activity|glutamate receptor activity|ionotropic glutamate receptor activity|calcium ion transport|calcium-mediated signaling|cellular response to amino acid stimulus
CL13296Contig1	281.6640748	430.2187613	133.1093883	0.309399311	-1.692458111	1.93E-05	0.000345406	Down	17.69026	14.53694	13.80489	4.76158	3.962354	5.823838	1996	gi|971555209|ref|XP_015165361.1|PREDICTED: probable GMP synthase [glutamine-hydrolyzing] isoform X1 [Solanum tuberosum]	7.13E-192	sp|Q7VG78|GUAA_HELHP	4.00E-46	Probable GMP synthase [glutamine-hydrolyzing]				ko03410	Base excision repair	1	K01246	tag	DNA-3-methyladenine glycosylase I	GO:0005524;GO:0008725;GO:0003922;GO:0008080;GO:0016462;GO:0006284;GO:0006541;GO:0006177	ATP binding|DNA-3-methyladenine glycosylase activity|GMP synthase (glutamine-hydrolyzing) activity|N-acetyltransferase activity|pyrophosphatase activity|base-excision repair|glutamine metabolic process|GMP biosynthetic process
CL13300Contig1	5.961969991	11.29162387	0.632316109	0.055998687	-4.158463194	0.020274246	0.122198074	Down	0.4393957	0.7230782	1.812434	0	0	0.1542941	818	gi|970049584|ref|XP_015086306.1|PREDICTED: high mobility group B protein 15-like [Solanum pennellii]	1.11E-19	sp|Q9MAT6|HMG15_ARATH	4.00E-12	High mobility group B protein 15	KOG2744	5.00E-13	DNA-binding proteins Bright/BRCAA1/RBP1 and related proteins containing BRIGHT domain							GO:0005634;GO:0090406;GO:0000400;GO:0043565;GO:0003700;GO:0008134;GO:0044212;GO:0019760;GO:0009846;GO:0009860;GO:0006355;GO:0006351	nucleus|pollen tube|four-way junction DNA binding|sequence-specific DNA binding|transcription factor activity, sequence-specific DNA binding|transcription factor binding|transcription regulatory region DNA binding|glucosinolate metabolic process|pollen germination|pollen tube growth|regulation of transcription, DNA-templated|transcription, DNA-templated
CL13325Contig1	38.02269436	14.33036066	61.71502806	4.306592801	2.10654692	0.000612156	0.007090342	Up	1.109428	0.3907155	1.138001	2.365761	5.179805	4.576364	1125
CL1332Contig1	141.6222419	81.20376262	202.0407212	2.48807093	1.315027614	0.002663806	0.024311371	Up	0.7710927	1.655281	0.9676348	2.743729	2.737945	2.975282	5195	gi|1025399018|ref|XP_016452549.1|PREDICTED: uncharacterized protein LOC107777081 [Nicotiana tabacum]	1.22E-19
CL13333Contig1	59.29959762	10.64496139	107.9542339	10.14134574	3.342177203	0.046008355	0.222878522	Up	1.028092	2.664242	2.541221	7.484216	45.05672	12.25203	367	gi|12082120|dbj|BAB20771.1|3-hydroxy-3-methylglutaryl coenzyme A reductase [Solanum tuberosum]	3.17E-60	sp|P48022|HMDH2_SOLLC	7.00E-75	3-hydroxy-3-methylglutaryl-coenzyme A reductase 2	KOG2480	1.00E-62	3-hydroxy-3-methylglutaryl-CoA (HMG-CoA) reductase	ko04152;ko00900	AMPK signaling pathway|Terpenoid backbone biosynthesis	2	K00021	HMGCR	hydroxymethylglutaryl-CoA reductase (NADPH)	GO:0005789;GO:0016021;GO:0005778;GO:0004420;GO:0050661;GO:0015936;GO:0008299;GO:0016126	endoplasmic reticulum membrane|integral component of membrane|peroxisomal membrane|hydroxymethylglutaryl-CoA reductase (NADPH) activity|NADP binding|coenzyme A metabolic process|isoprenoid biosynthetic process|sterol biosynthetic process
CL13334Contig1	172.9796374	299.2670966	46.69217811	0.156021757	-2.680180874	3.32E-08	1.05E-06	Down	11.31191	13.28114	6.20337	1.227497	0.8381365	2.835584	2113	gi|565351732|ref|XP_006342808.1|PREDICTED: putative E3 ubiquitin-protein ligase LIN [Solanum tuberosum]	9.47E-145
CL13343Contig1	237.8698089	70.76326173	404.9763562	5.722974694	2.516765228	1.14E-09	4.85E-08	Up	8.120069	15.40849	17.60208	64.35556	72.66287	104.5702	368	gi|565356752|ref|XP_006345227.1|PREDICTED: EIN3-binding F-box protein 1-like [Solanum tuberosum]	6.45E-56	sp|Q9SKK0|EBF1_ARATH	3.00E-23	EIN3-binding F-box protein 1	KOG1947	7.00E-24	Leucine rich repeat proteins, some proteins contain F-box	ko04016;ko04075	MAPK signaling pathway - plant|Plant hormone signal transduction	2	K14515	EBF1_2	EIN3-binding F-box protein
CL13348Contig1	18.30587783	28.63903362	7.972722036	0.278386559	-1.844838536	0.02389406	0.13804537	Down	4.625637	6.812381	1.5577	1.164069	0.8164044	1.638072	487	gi|698496066|ref|XP_009794105.1|PREDICTED: kinesin-3-like [Nicotiana sylvestris]	1.95E-09	sp|Q07970|KN14C_ARATH	3.00E-11	Kinesin-like protein KIN-14C {ECO:0000305}	KOG0239	6.00E-12	Kinesin (KAR3 subfamily)							GO:0000777;GO:0005737;GO:0005874;GO:0005872;GO:0005634;GO:0009524;GO:0005819;GO:0005524;GO:0008569;GO:0009971;GO:0051301;GO:0007018;GO:0007067	condensed chromosome kinetochore|cytoplasm|microtubule|minus-end kinesin complex|nucleus|phragmoplast|spindle|ATP binding|ATP-dependent microtubule motor activity, minus-end-directed|anastral spindle assembly involved in male meiosis|cell division|microtubule-based movement|mitotic nuclear division
CL13359Contig1	22.93766658	2.394294307	43.48103885	18.16027325	4.182714005	1.66E-06	3.77E-05	Up	0.223904	0	0.6497367	5.756799	7.0509	3.91103	558	gi|1025376356|ref|XP_016516049.1|PREDICTED: uncharacterized protein PB18E9.04c-like [Nicotiana tabacum]	1.44E-34
CL1335Contig1	40.73261308	20.82179554	60.64343062	2.912497652	1.542256887	0.012589565	0.08457175	Up	0.5186799	1.245108	0.515272	2.539352	2.025243	1.85385	2028
CL13369Contig1	884.0829316	427.7131087	1340.452755	3.133999701	1.648005042	5.66E-06	0.000114266	Up	11.9419	11.16513	9.053316	33.21821	33.79755	34.96595	2853	gi|565354959|ref|XP_006344374.1|PREDICTED: putative leucine-rich repeat-containing protein DDB_G0290503 [Solanum tuberosum]	0
CL13370Contig1	130.9117148	232.8011988	29.02223077	0.124665298	-3.003868167	0.000565533	0.006610388	Down	50.21459	71.56434	18.12851	4.094099	1.029811	12.56505	367	gi|1025416840|ref|XP_016441412.1|PREDICTED: 11S globulin seed storage protein 2-like [Nicotiana tabacum]	2.97E-50	sp|Q9XHP0|11S2_SESIN	2.00E-36	11S globulin seed storage protein 2 basic chain										GO:0042735;GO:0045735;GO:0051259	protein body|nutrient reservoir activity|protein oligomerization
CL13373Contig1	37.11572196	60.6863843	13.54505961	0.223197671	-2.163606124	0.000863571	0.009490087	Down	13.6644	12.58144	8.95586	0.5141121	1.665547	6.203756	370	gi|1026093788|ref|XP_016546017.1|PREDICTED: protein yippee-like [Capsicum annuum]	7.11E-28	sp|P59234|YIPL_SOLTU	1.00E-23	Protein yippee-like	KOG3399	2.00E-22	Predicted Yippee-type zinc-binding protein							GO:0046872	metal ion binding
CL13378Contig1	99.32571583	157.1806698	41.4707619	0.263841361	-1.922257347	4.93E-05	0.000786699	Down	24.8925	26.62784	38.70652	10.23083	6.688733	7.122845	369	gi|565385720|ref|XP_006358716.1|PREDICTED: tubulin beta-2 chain-like [Solanum tuberosum]	5.43E-36	sp|P29516|TBB8_ARATH	1.00E-41	Tubulin beta-8 chain	KOG1375	5.00E-41	Beta tubulin	ko04540;ko04145	Gap junction|Phagosome	2	K07375	TUBB	tubulin beta	GO:0005794;GO:0016020;GO:0005874;GO:0045298;GO:0005525;GO:0003924;GO:0005200;GO:0007017;GO:0009651	Golgi apparatus|membrane|microtubule|tubulin complex|GTP binding|GTPase activity|structural constituent of cytoskeleton|microtubule-based process|response to salt stress
CL13379Contig1	2712.867398	5263.032045	162.7027515	0.030914262	-5.015583625	1.03E-11	6.05E-10	Down	1341.986	691.9699	888.9132	33.72918	21.18452	37.65831	381	gi|1083915582|ref|XP_018622959.1|PREDICTED: extensin-2-like isoform X2 [Nicotiana tomentosiformis]	4.24E-41
CL13393Contig1	53.28478988	97.76269003	8.806889727	0.090084364	-3.472579476	1.59E-08	5.50E-07	Down	20.16852	18.12212	12.22024	0.3481207	1.810757	2.628642	416	gi|697144214|ref|XP_009626220.1|PREDICTED: probable methyltransferase PMT15 isoform X2 [Nicotiana tomentosiformis]	2.53E-39	sp|Q9ZPH9|PMTF_ARATH	1.00E-14	Probable methyltransferase PMT15										GO:0005768;GO:0005794;GO:0000139;GO:0016021;GO:0005802;GO:0005774;GO:0008757;GO:0032259	endosome|Golgi apparatus|Golgi membrane|integral component of membrane|trans-Golgi network|vacuolar membrane|S-adenosylmethionine-dependent methyltransferase activity|methylation
CL13396Contig1	83.61578966	0	167.2315793	Inf	Inf	7.97E-26	1.82E-23	Up	0	0	0	16.80798	17.18304	30.15488	574	gi|1025309736|ref|XP_016501537.1|PREDICTED: uncharacterized protein LOC107819879 [Nicotiana tabacum]	5.17E-22
CL133Contig2	178.8111615	18.76429752	338.8580255	18.05865768	4.174618755	1.68E-09	6.97E-08	Up	0.4443769	0.3821612	0.08352482	5.781023	6.998441	3.374054	4502	gi|1026012619|ref|XP_016559299.1|PREDICTED: uncharacterized protein LOC107858972 [Capsicum annuum]	0	sp|P10978|POLX_TOBAC	1.00E-73	Endonuclease	KOG0017	3.00E-124	FOG: Transposon-encoded proteins with TYA, reverse transcriptase, integrase domains in various combinations							GO:0004190;GO:0004519;GO:0003676;GO:0003964;GO:0008270;GO:0015074	aspartic-type endopeptidase activity|endonuclease activity|nucleic acid binding|RNA-directed DNA polymerase activity|zinc ion binding|DNA integration
CL13401Contig1	559.972639	214.35353	905.591748	4.2247578	2.078868636	3.28E-08	1.04E-06	Up	22.24291	22.25669	19.38524	84.12199	86.04895	103.903	720	gi|1026056375|ref|XP_016572697.1|PREDICTED: PLASMODESMATA CALLOSE-BINDING PROTEIN 3-like [Capsicum annuum]	3.10E-86	sp|Q9FZ86|PDCB3_ARATH	6.00E-35	PLASMODESMATA CALLOSE-BINDING PROTEIN 3										GO:0031225;GO:0046658;GO:0009505;GO:0009506;GO:0001872;GO:0004553;GO:0030247;GO:0052543;GO:0009408	anchored component of membrane|anchored component of plasma membrane|plant-type cell wall|plasmodesma|(1->3)-beta-D-glucan binding|hydrolase activity, hydrolyzing O-glycosyl compounds|polysaccharide binding|callose deposition in cell wall|response to heat
CL13431Contig1	12.22628978	0	24.45257956	Inf	Inf	0.003917416	0.033220236	Up	0	0	0	0.8884522	4.879192	1.116229	782
CL13435Contig1	10.0706542	2.070206536	18.07110186	8.729129943	3.125837864	0.03541555	0.185630763	Up	0	0.5557465	0	0.8036814	3.104957	1.008386	824	gi|1102281616|gb|OIT29321.1|putative wrky transcription factor 45 [Nicotiana attenuata]	1.56E-62	sp|Q9S763|WRK45_ARATH	2.00E-48	Probable WRKY transcription factor 45										GO:0005634;GO:0043565;GO:0003700;GO:0008134;GO:0044212;GO:0006817;GO:0006351	nucleus|sequence-specific DNA binding|transcription factor activity, sequence-specific DNA binding|transcription factor binding|transcription regulatory region DNA binding|phosphate ion transport|transcription, DNA-templated
CL13436Contig1	19.79677731	4.511101483	35.08245314	7.776915076	2.959197985	0.000531031	0.006259436	Up	0.8883892	0.6833979	0.4297823	4.857909	4.630175	5.475825	508
CL13439Contig1	3511.155645	2284.657283	4737.654007	2.073682579	1.052195076	0.002509211	0.023158904	Up	50.77401	70.13338	77.18968	164.2426	129.9801	118.6458	2463	gi|698580020|ref|XP_009777178.1|PREDICTED: nucleobase-ascorbate transporter 3 [Nicotiana sylvestris]	0	sp|Q8GZD4|NAT3_ARATH	0	Nucleobase-ascorbate transporter 3	KOG1292	0	Xanthine/uracil transporters							GO:0016021;GO:0005886;GO:0009506;GO:0015207;GO:0015208;GO:0015294;GO:0015210;GO:0098702;GO:0098710;GO:0035344;GO:0098721	integral component of membrane|plasma membrane|plasmodesma|adenine transmembrane transporter activity|guanine transmembrane transporter activity|solute:cation symporter activity|uracil transmembrane transporter activity|adenine import across plasma membrane|guanine import across plasma membrane|hypoxanthine transport|uracil import across plasma membrane
CL13440Contig1	39.34646698	13.68218512	65.01074885	4.751488763	2.248379618	0.000345909	0.004353186	Up	1.412569	1.975152	0.8470909	6.274646	4.315438	9.914854	696
CL13447Contig1	3.876293338	0.332459572	7.420127104	22.31888546	4.48019308	0.047451222	0.227881535	Up	0.05252294	0	0	0.3182325	0.375772	0.2160908	1813	gi|334902911|gb|AEH25587.1|transposase [Solanum demissum]	1.25E-114
CL13451Contig1	14.59683652	5.189436088	24.00423694	4.625596411	2.209639394	0.017598764	0.109808713	Up	1.163321	0.8876845	0.5946198	2.236641	7.019579	3.485253	416	gi|1026054004|ref|XP_016571558.1|PREDICTED: heavy metal-associated isoprenylated plant protein 22-like [Capsicum annuum]	7.95E-56	sp|O81464|HIP24_ARATH	3.00E-48	Heavy metal-associated isoprenylated plant protein 24 {ECO:0000303|PubMed:21072340, ECO:0000303|PubMed:23368984}	KOG1603	6.00E-49	Copper chaperone							GO:0005737;GO:0046914;GO:0046916;GO:0030001	cytoplasm|transition metal ion binding|cellular transition metal ion homeostasis|metal ion transport
CL13459Contig1	46.05794706	0	92.11589413	Inf	Inf	3.43E-10	1.58E-08	Up	0	0	0	3.434704	11.47476	8.412777	876
CL1345Contig1	37.77915213	4.905594699	70.65270956	14.40247593	3.848244941	1.38E-06	3.19E-05	Up	0.0460182	0.2717526	0.04691099	1.464724	2.485085	1.115685	3020	gi|1104622229|ref|XP_019069519.1|PREDICTED: uncharacterized protein LOC109120312 [Solanum lycopersicum]	4.07E-122	sp|P04146|COPIA_DROME	4.00E-46	Copia protease	KOG0017	4.00E-103	FOG: Transposon-encoded proteins with TYA, reverse transcriptase, integrase domains in various combinations							GO:0004190;GO:0005524;GO:0003676;GO:0008270;GO:0015074	aspartic-type endopeptidase activity|ATP binding|nucleic acid binding|zinc ion binding|DNA integration
CL13460Contig1	13.6655333	1.037625098	26.2934415	25.34002073	4.663345799	5.16E-05	0.000819678	Up	0	0	0.1627176	1.537742	2.704287	1.009936	1068
CL13461Contig1	14.36299878	4.178641912	24.54735565	5.874481749	2.554461582	0.007632932	0.057285982	Up	0.5843856	0.5661512	0.299338	2.378361	2.749316	4.055295	590
CL13464Contig1	37.74591192	67.72573224	7.766091592	0.114669732	-3.124443459	3.71E-06	7.84E-05	Down	7.969944	9.202139	5.606709	0.5395994	0	2.159416	642
CL13473Contig1	62.39191725	118.9759564	5.807878107	0.048815561	-4.356515067	1.97E-12	1.28E-10	Down	3.263569	4.500632	5.110805	0.1961779	0.4252255	0	1970	gi|697140680|ref|XP_009624443.1|PREDICTED: probable receptor-like protein kinase At5g15080 [Nicotiana tomentosiformis]	4.15E-124	sp|Q9LFP7|PIX7_ARATH	1.00E-116	Probable serine/threonine-protein kinase PIX7 {ECO:0000305}	KOG1187	4.00E-117	Serine/threonine protein kinase
CL13476Contig1	52.25918315	91.30716482	13.21120148	0.144689647	-2.788966394	1.89E-06	4.24E-05	Down	11.16332	9.387049	8.963476	1.926016	1.321834	1.001555	661	gi|1026067422|ref|XP_016578144.1|PREDICTED: protein DEK-like [Capsicum annuum]	2.74E-40	sp|P35659|DEK_HUMAN	2.00E-08	Protein DEK	KOG2266	3.00E-26	Chromatin-associated protein Dek and related proteins, contains SAP DNA binding domain
CL13479Contig1	62.4036989	97.45282796	27.35456984	0.280695496	-1.832922182	0.000546771	0.006413578	Down	2.553027	4.740727	4.408452	0.9863258	1.114677	1.238194	1791	gi|1111067318|ref|XP_019240206.1|PREDICTED: putative G3BP-like protein [Nicotiana attenuata]	5.82E-110	sp|O94260|G3BP_SCHPO	2.00E-14	Putative G3BP-like protein	KOG0116	4.00E-33	RasGAP SH3 binding protein rasputin, contains NTF2 and RRM domains							GO:0005737;GO:0005829;GO:0030529;GO:1990861;GO:0003729;GO:0000166;GO:0003723;GO:0051028;GO:0016579;GO:0060628;GO:0034517	cytoplasm|cytosol|intracellular ribonucleoprotein complex|Ubp3-Bre5 deubiquitination complex|mRNA binding|nucleotide binding|RNA binding|mRNA transport|protein deubiquitination|regulation of ER to Golgi vesicle-mediated transport|ribophagy
CL13487Contig1	6143.515807	10785.02419	1502.007424	0.139267877	-2.844065563	8.88E-15	7.82E-13	Down	238.4939	197.3622	205.5231	26.42602	28.56485	36.59505	3584	gi|4510395|gb|AAD21482.1|putative beta-galactosidase [Arabidopsis thaliana]	0	sp|Q9SCV4|BGAL8_ARATH	0	Beta-galactosidase 8	KOG0496	0	Beta-galactosidase							GO:0048046;GO:0005618;GO:0005773;GO:0004565;GO:0030246;GO:0005975	apoplast|cell wall|vacuole|beta-galactosidase activity|carbohydrate binding|carbohydrate metabolic process
CL13488Contig1	26.34581026	4.511101483	48.18051903	10.68043342	3.416898288	0.017806005	0.110692468	Up	0.4002348	0.3686547	0.2025372	1.661678	7.096647	2.25887	959
CL134Contig1	411.7493249	113.407865	710.0907848	6.261389231	2.646482787	1.49E-11	8.61E-10	Up	2.513187	3.301584	5.754716	23.15242	28.40196	23.07504	2065	gi|209954691|dbj|BAG80536.1|UDP-glucose:glucosyltransferase [Lycium barbarum]	1.34E-264	sp|Q9AT54|SCGT_TOBAC	0	Scopoletin glucosyltransferase	KOG1192	1.00E-164	UDP-glucuronosyl and UDP-glucosyl transferase							GO:0042802;GO:0050275;GO:0008152	identical protein binding|scopoletin glucosyltransferase activity|metabolic process
CL13506Contig1	1199.023262	571.833554	1826.212969	3.193609323	1.675187837	0.000370548	0.004607088	Up	10.01269	14.76211	16.77751	57.20062	33.62323	42.34129	2938	gi|1102149591|gb|OIT05867.1|protein reveille 1 [Nicotiana attenuata]	3.47E-167	sp|F4KGY6|RVE1_ARATH	2.00E-31	Protein REVEILLE 1	KOG0724	6.00E-32	Zuotin and related molecular chaperones (DnaJ superfamily), contains DNA-binding domains							GO:0005634;GO:0003677;GO:0003700;GO:0009851;GO:0009734;GO:0007623;GO:0010600;GO:0006355;GO:0006351	nucleus|DNA binding|transcription factor activity, sequence-specific DNA binding|auxin biosynthetic process|auxin-activated signaling pathway|circadian rhythm|regulation of auxin biosynthetic process|regulation of transcription, DNA-templated|transcription, DNA-templated
CL13510Contig1	229.6365432	0.997378715	458.2757076	459.4801358	8.843858682	2.66E-09	1.06E-07	Up	0.2689701	0	0	15.72964	67.34234	45.15441	794
CL13517Contig1	8.598970343	16.24946652	0.948474163	0.058369557	-4.09864007	0.031341772	0.169738233	Down	4.054662	1.497555	0.6207079	0	0	0.3261812	572
CL13527Contig1	2576.458351	584.6752008	4568.241502	7.81329787	2.965931616	3.34E-08	1.06E-06	Up	15.59635	28.04415	18.65591	112.5598	142.6128	241.1172	2035	gi|970037189|ref|XP_015079945.1|PREDICTED: mannose-1-phosphate guanylyltransferase 1 [Solanum pennellii]	7.23E-200	sp|O22287|GMPP1_ARATH	0	Mannose-1-phosphate guanylyltransferase 1	KOG1322	0	GDP-mannose pyrophosphorylase/mannose-1-phosphate guanylyltransferase	ko00051;ko00520	Fructose and mannose metabolism|Amino sugar and nucleotide sugar metabolism	2	K00966	GMPP	mannose-1-phosphate guanylyltransferase	GO:0005829;GO:0005634;GO:0005525;GO:0004475;GO:0030244;GO:0042742;GO:0009298;GO:0019853;GO:0060359;GO:0009408;GO:0009753;GO:0010193;GO:0009651	cytosol|nucleus|GTP binding|mannose-1-phosphate guanylyltransferase activity|cellulose biosynthetic process|defense response to bacterium|GDP-mannose biosynthetic process|L-ascorbic acid biosynthetic process|response to ammonium ion|response to heat|response to jasmonic acid|response to ozone|response to salt stress
CL13537Contig1	90.664006	134.2439776	47.08403443	0.350734799	-1.511547519	0.001446959	0.014656247	Down	29.0544	24.52513	16.11522	7.44574	8.492779	8.90184	414	gi|970065207|ref|XP_015059573.1|PREDICTED: UDP-glucuronate 4-epimerase 6-like [Solanum pennellii]	7.16E-73	sp|Q9LIS3|GAE6_ARATH	9.00E-67	UDP-glucuronate 4-epimerase 6	KOG1371	2.00E-67	UDP-glucose 4-epimerase/UDP-sulfoquinovose synthase	ko00520	Amino sugar and nucleotide sugar metabolism	1	K08679	E5.1.3.6	UDP-glucuronate 4-epimerase	GO:0005768;GO:0005794;GO:0032580;GO:0016021;GO:0005802;GO:0050378;GO:0050832;GO:0050829;GO:0033481	endosome|Golgi apparatus|Golgi cisterna membrane|integral component of membrane|trans-Golgi network|UDP-glucuronate 4-epimerase activity|defense response to fungus|defense response to Gram-negative bacterium|galacturonate biosynthetic process
CL13541Contig1	27.42471136	0	54.84942271	Inf	Inf	0.00744373	0.05613156	Up	0	0	0	2.743165	17.22295	1.839348	550	gi|460393282|ref|XP_004242239.1|PREDICTED: cannabidiolic acid synthase-like [Solanum lycopersicum]	1.21E-74	sp|Q9FKU8|BBE26_ARATH	3.00E-50	Berberine bridge enzyme-like 26 {ECO:0000303|PubMed:26037923}										GO:0005618;GO:0005576;GO:0009506;GO:0050660;GO:0016614	cell wall|extracellular region|plasmodesma|flavin adenine dinucleotide binding|oxidoreductase activity, acting on CH-OH group of donors
CL13548Contig1	660.1073251	1011.7629	308.45175	0.304865646	-1.713754507	0.006182085	0.048286884	Down	34.6307	23.13345	12.92258	8.160075	6.530243	6.907202	3078	gi|1026007733|ref|XP_016555648.1|PREDICTED: uncharacterized protein LOC107855158 [Capsicum annuum]	7.63E-82
CL13550Contig1	983.4251688	1348.551755	618.2985831	0.458490808	-1.125035286	0.003731175	0.031953482	Down	295.1295	177.7448	190.5021	110.9848	96.062	102.1456	432	gi|164449276|gb|ABY56104.1|ribosomal protein [Cucumis sativus]	5.24E-47	sp|Q07760|RL23_TOBAC	2.00E-59	60S ribosomal protein L23	KOG0901	3.00E-59	60S ribosomal protein L14/L17/L23	ko03010	Ribosome	1	K02894	RP-L23e, RPL23	large subunit ribosomal protein L23e	GO:0005840;GO:0003735;GO:0006412	ribosome|structural constituent of ribosome|translation
CL13558Contig1	65.79731899	43.22761618	88.36702181	2.044226113	1.031554783	0.048614383	0.231696128	Up	1.038255	2.36868	1.301938	3.469707	2.49904	3.574531	2007
CL13560Contig1	9.236904003	16.5170688	1.95673921	0.118467704	-3.077434287	0.014222071	0.09307157	Down	3.517735	0.9650572	1.7382	0	0.3775498	0.3632996	547
CL13568Contig1	505.5422159	38.43549696	972.6489348	25.30600647	4.661407949	2.80E-05	0.000480903	Up	0.915246	2.063237	0.746486	21.49881	52.38887	19.55918	2267
CL13569Contig1	177.287364	245.46685	109.107878	0.444491295	-1.16977293	0.005057891	0.041067647	Down	37.25478	34.43319	45.00147	19.24565	13.88554	19.81535	446	gi|565375699|ref|XP_006354354.1|PREDICTED: cell division cycle protein 48 homolog [Solanum tuberosum]	2.08E-80	sp|Q9SCN8|CD48D_ARATH	8.00E-88	Cell division control protein 48 homolog D	KOG0730	2.00E-88	AAA+-type ATPase	ko04141	Protein processing in endoplasmic reticulum	1	K13525	VCP, CDC48	transitional endoplasmic reticulum ATPase	GO:0005856;GO:0005829;GO:0005794;GO:0005730;GO:0005654;GO:0009524;GO:0005886;GO:0005524;GO:0016787;GO:0007049;GO:0051301;GO:0045732;GO:0015031;GO:0046686	cytoskeleton|cytosol|Golgi apparatus|nucleolus|nucleoplasm|phragmoplast|plasma membrane|ATP binding|hydrolase activity|cell cycle|cell division|positive regulation of protein catabolic process|protein transport|response to cadmium ion
CL13572Contig1	6.065035628	0.591487582	11.53858367	19.50773614	4.285974459	0.012944983	0.086370294	Up	0	0.2463188	0	0.8016026	1.918857	2.478546	486
CL13574Contig1	421.3858566	642.1508657	200.6208475	0.312420115	-1.67844075	8.20E-06	0.000160364	Down	16.05977	23.38181	15.30157	5.570577	5.412629	6.15042	2539	gi|697139354|ref|XP_009623766.1|PREDICTED: zinc finger CCCH domain-containing protein 19 [Nicotiana tomentosiformis]	2.62E-254	sp|Q9FT92|Y5843_ARATH	1.00E-79	Uncharacterized protein At5g08430	KOG1946	2.00E-67	RNA polymerase I transcription factor UAF							GO:0003677	DNA binding
CL13582Contig1	894.212328	465.9869181	1322.437738	2.837928892	1.504838441	3.83E-05	0.000632187	Up	11.14126	18.55301	11.28795	41.2283	32.16631	42.56763	2469	gi|565352967|ref|XP_006343408.1|PREDICTED: cysteine-rich receptor-like protein kinase 10 [Solanum tuberosum]	1.93E-170	sp|Q9M0X5|CRK25_ARATH	3.00E-46	Cysteine-rich receptor-like protein kinase 25
CL13585Contig1	23460.59377	765.7864788	46155.40105	60.27189345	5.913413483	2.06E-08	6.92E-07	Up	38.92482	13.3054	16.14158	1716.803	1806.483	625.6624	2367	gi|1025082273|ref|XP_016454850.1|PREDICTED: protein DETOXIFICATION 35-like [Nicotiana tabacum]	1.96E-268	sp|F4JTB3|DTX35_ARATH	0	Protein DETOXIFICATION 35 {ECO:0000303|PubMed:11739388}	KOG1347	0	Uncharacterized membrane protein, predicted efflux pump							GO:0016021;GO:0005774;GO:0005773;GO:0015297;GO:0015238;GO:0009813	integral component of membrane|vacuolar membrane|vacuole|antiporter activity|drug transmembrane transporter activity|flavonoid biosynthetic process
CL13587Contig1	9.731842679	0.997378715	18.46630664	18.51483931	4.210610123	0.001991037	0.019131951	Up	0.3059395	0	0	1.842248	0.635584	3.473155	673
CL1358Contig1	237.751888	457.3840118	18.11976423	0.039616086	-4.657769848	2.71E-08	8.82E-07	Down	14.67897	7.945327	7.282539	0.2395052	0.3969012	0.62054	3256	gi|297744356|emb|CBI37326.3|unnamed protein product, partial [Vitis vinifera]	0	sp|C0LGV0|Y5487_ARATH	0	Probable LRR receptor-like serine/threonine-protein kinase At5g48740
CL1359Contig1	7.453016216	1.662297859	13.24373457	7.967124846	2.994059182	0.028016107	0.155936059	Up	0.376164	0	0	1.188542	1.600888	0.3779219	901	gi|460369212|ref|XP_004230457.1|PREDICTED: uncharacterized protein LOC101243831 [Solanum lycopersicum]	4.85E-54
CL13600Contig1	7.797048261	14.18682568	1.407270847	0.099195611	-3.333579895	0.012556206	0.084373811	Down	1.355995	2.527755	0.8717164	0.4658855	0	0	662	gi|970041665|ref|XP_015082220.1|PREDICTED: uncharacterized protein LOC107025935 [Solanum pennellii]	1.12E-17	sp|Q9M0C5|SMXL2_ARATH	7.00E-11	Protein SMAX1-LIKE 2 {ECO:0000303|PubMed:23893171}	KOG1051	2.00E-11	Chaperone HSP104 and related ATP-dependent Clp proteases							GO:0007623;GO:0019538;GO:0006355;GO:1902347;GO:0006351	circadian rhythm|protein metabolic process|regulation of transcription, DNA-templated|response to strigolactone|transcription, DNA-templated
CL13602Contig1	17.33606588	1.182975163	33.48915659	28.30926432	4.823202353	0.001417347	0.014388997	Up	0	0.4666366	0	2.142044	7.248902	2.546054	618
CL13605Contig1	14.46642574	6.130329304	22.80252218	3.719624354	1.89515693	0.04113598	0.206236628	Up	0.3133712	0.905788	0.9362484	1.942061	4.35964	1.992909	597
CL13606Contig1	3.100115132	6.200230264	0	0	#NAME?	0.039527095	0.201266842	Down	1.182599	0.5982729	0.5866334	0	0	0	550
CL1361Contig1	341.4730203	5.703961506	677.2420791	118.7318811	6.891563559	2.51E-39	1.36E-36	Up	0.1294711	0.1233132	0.02115911	7.530561	12.00134	11.77158	4747	gi|970050530|ref|XP_015086781.1|PREDICTED: cytochrome P450 71A1-like [Solanum pennellii]	1.27E-94	sp|Q9LIP3|C71BY_ARATH	3.00E-69	Cytochrome P450 71B37	KOG0156	6.00E-70	Cytochrome P450 CYP2 subfamily							GO:0016021;GO:0016020;GO:0020037;GO:0005506;GO:0016709;GO:0044550	integral component of membrane|membrane|heme binding|iron ion binding|oxidoreductase activity, acting on paired donors, with incorporation or reduction of molecular oxygen, NAD(P)H as one donor, and incorporation of one atom of oxygen|secondary metabolite biosynthetic process
CL13624Contig1	189.8343492	278.8950808	100.7736176	0.361331642	-1.468604496	0.011454118	0.078638425	Down	18.01166	50.17207	38.90133	5.658422	13.71199	20.53463	564
CL13630Contig1	3.409274384	6.818548768	0	0	#NAME?	0.027748529	0.154744818	Down	0.9751037	0.9279649	0.9978452	0	0	0	508
CL13631Contig1	217.6734194	330.4157189	104.9311199	0.317573027	-1.654839714	4.34E-05	0.000705805	Down	42.80673	55.42075	30.37069	9.99267	14.50091	16.85607	558	gi|697180800|ref|XP_009599383.1|PREDICTED: subtilisin-like protease SBT1.7 [Nicotiana tomentosiformis]	2.34E-43	sp|O65351|SBT17_ARATH	2.00E-21	Subtilisin-like protease SBT1.7 {ECO:0000303|PubMed:16193095}										GO:0048046;GO:0005618;GO:0005576;GO:0009505;GO:0004252;GO:0080001;GO:0048359;GO:0010214	apoplast|cell wall|extracellular region|plant-type cell wall|serine-type endopeptidase activity|mucilage extrusion from seed coat|mucilage metabolic process involved in seed coat development|seed coat development
CL13637Contig1	1861.714752	3712.586651	10.84285368	0.002920566	-8.419536385	3.73E-31	1.23E-28	Down	243.4135	334.5842	417.1659	1.521877	0.5296025	0.8535601	794	gi|565360082|ref|XP_006346810.1|PREDICTED: cysteine proteinase inhibitor 5-like [Solanum tuberosum]	5.73E-50	sp|Q41916|CYT5_ARATH	2.00E-30	Cysteine proteinase inhibitor 5										GO:0005618;GO:0005576;GO:0004869;GO:0002020;GO:0006952;GO:2000117	cell wall|extracellular region|cysteine-type endopeptidase inhibitor activity|protease binding|defense response|negative regulation of cysteine-type endopeptidase activity
CL13639Contig1	31.78550451	56.49957305	7.071435961	0.125159104	-2.998164855	2.44E-05	0.000425391	Down	5.531339	3.516583	5.297402	0.9351403	0.1387445	0.7071823	833	gi|1102276989|gb|OIT25911.1|autophagy-related protein 101, partial [Nicotiana attenuata]	1.30E-71	sp|F4K265|AT101_ARATH	4.00E-58	Autophagy-related protein 101 {ECO:0000303|PubMed:24563201}	KOG4493	5.00E-44	Uncharacterized conserved protein	ko04136;ko04140	Autophagy - other eukaryotes|Autophagy - animal	2	K19730	ATG101	autophagy-related protein 101	GO:0005776;GO:0031410;GO:0006914;GO:0015031	autophagosome|cytoplasmic vesicle|autophagy|protein transport
CL13644Contig1	253.1758996	490.7203644	15.63143474	0.031854058	-4.972379035	1.58E-25	3.46E-23	Down	33.32123	54.72633	45.10275	0.5223396	2.60033	1.228642	794	gi|1026022642|ref|XP_016557704.1|PREDICTED: early nodulin-like protein 3 [Capsicum annuum]	3.37E-71	sp|Q8LC95|ENL3_ARATH	1.00E-38	Early nodulin-like protein 3										GO:0031225;GO:0046658;GO:0005886;GO:0009506;GO:0009055	anchored component of membrane|anchored component of plasma membrane|plasma membrane|plasmodesma|electron carrier activity
CL13648Contig1	564.1942903	783.8441117	344.544469	0.439557386	-1.185876567	0.001271391	0.01311426	Down	23.20278	18.46718	15.54418	6.940523	10.04258	8.684338	2931	gi|1026089009|ref|XP_016543621.1|PREDICTED: uncharacterized protein LOC107843752 [Capsicum annuum]	1.57E-60
CL13658Contig1	598.4675572	950.1300067	246.8051078	0.259759302	-1.944752679	1.87E-07	5.13E-06	Down	94.55034	79.99128	91.13838	25.87277	26.10277	17.72334	761
CL13668Contig1	222.2983117	133.931693	310.6649303	2.319577415	1.213861997	0.002529955	0.02332553	Up	2.656978	3.581651	2.188728	5.356816	6.441767	7.940822	3446	gi|643720343|gb|KDP30740.1|hypothetical protein JCGZ_15169 [Jatropha curcas]	4.65E-74	sp|Q8S8V7|RK14_ATRBE	1.00E-74	50S ribosomal protein L14, chloroplastic {ECO:0000255|HAMAP-Rule:MF_01367}	KOG0901	5.00E-70	60S ribosomal protein L14/L17/L23	ko03010	Ribosome	1	K02874	RP-L14, MRPL14, rplN	large subunit ribosomal protein L14	GO:0009507;GO:0015934;GO:0019843;GO:0003735;GO:0006412	chloroplast|large ribosomal subunit|rRNA binding|structural constituent of ribosome|translation
CL13674Contig1	1865.478141	2576.160447	1154.795836	0.448262389	-1.157584638	0.001003902	0.010783423	Down	69.27786	72.89439	52.13232	28.20209	17.16471	43.1623	2855	gi|1027857510|ref|NP_001312398.1|subtilisin-like protease SBT1.7 precursor [Nicotiana tabacum]	0	sp|O65351|SBT17_ARATH	0	Subtilisin-like protease SBT1.7 {ECO:0000303|PubMed:16193095}										GO:0048046;GO:0005618;GO:0005576;GO:0009505;GO:0004252;GO:0080001;GO:0048359;GO:0010214	apoplast|cell wall|extracellular region|plant-type cell wall|serine-type endopeptidase activity|mucilage extrusion from seed coat|mucilage metabolic process involved in seed coat development|seed coat development
CL13680Contig1	4.212632791	0	8.425265582	Inf	Inf	0.040909463	0.205528914	Up	0	0	0	0.2420272	1.39715	0.1399422	1027	gi|995941494|gb|KXG54138.1|hypothetical protein PGRI_072820 [Penicillium griseofulvum]	1.62E-99	sp|P19109|DDX17_DROME	7.00E-121	ATP-dependent RNA helicase p62	KOG0331	4.00E-123	ATP-dependent RNA helicase	ko03040	Spliceosome	1	K12823	DDX5, DBP2	ATP-dependent RNA helicase DDX5/DBP2	GO:0071013;GO:0005737;GO:0005875;GO:0005634;GO:0005700;GO:0005703;GO:0071011;GO:0005524;GO:0004004;GO:0003729;GO:0019730;GO:0000398;GO:0022008;GO:0045893;GO:0000381;GO:0050688;GO:0006417;GO:0016246;GO:0010501	catalytic step 2 spliceosome|cytoplasm|microtubule associated complex|nucleus|polytene chromosome|polytene chromosome puff|precatalytic spliceosome|ATP binding|ATP-dependent RNA helicase activity|mRNA binding|antimicrobial humoral response|mRNA splicing, via spliceosome|neurogenesis|positive regulation of transcription, DNA-templated|regulation of alternative mRNA splicing, via spliceosome|regula…
CL13683Contig1	6.929906668	0.664919144	13.19489419	19.844359	4.310657057	0.006081046	0.047686754	Up	0.288011	0	0	0.9290291	2.180859	2.670356	510
CL136Contig2	12.65695784	4.150500393	21.1634153	5.099003323	2.350215278	0.014973329	0.096890718	Up	2.21E-11	1.11E-08	1.225755	1.674962	1.970289	3.388767	663	gi|970045563|ref|XP_015084238.1|PREDICTED: LOW QUALITY PROTEIN: uncharacterized protein LOC107027646 [Solanum pennellii]	8.37E-102	sp|Q7LHG5|YI31B_YEAST	6.00E-36	Integrase p49	KOG0017	2.00E-78	FOG: Transposon-encoded proteins with TYA, reverse transcriptase, integrase domains in various combinations							GO:0005737;GO:0005634;GO:0000943;GO:0004190;GO:0005524;GO:0003677;GO:0003887;GO:0008233;GO:0004540;GO:0003723;GO:0003964;GO:0004523;GO:0008270;GO:0015074;GO:0006310;GO:0032197	cytoplasm|nucleus|retrotransposon nucleocapsid|aspartic-type endopeptidase activity|ATP binding|DNA binding|DNA-directed DNA polymerase activity|peptidase activity|ribonuclease activity|RNA binding|RNA-directed DNA polymerase activity|RNA-DNA hybrid ribonuclease activity|zinc ion binding|DNA integration|DNA recombination|transposition, RNA-mediated
CL13701Contig1	34.00275531	56.55504998	11.45046063	0.20246575	-2.304250216	0.00057521	0.006709034	Down	3.668566	4.089152	3.406216	0.5178281	0.3425112	1.526255	1088
CL13702Contig1	23.4266002	37.93035192	8.922848491	0.235242966	-2.087776509	0.004871051	0.039894388	Down	7.115844	7.638976	4.822234	2.141546	2.074405	0.2561982	418	gi|970013903|ref|XP_015067933.1|PREDICTED: inositol hexakisphosphate and diphosphoinositol-pentakisphosphate kinase 2-like [Solanum pennellii]	2.30E-71	sp|Q5XHF8|VIP2_XENLA	1.00E-20	Inositol hexakisphosphate and diphosphoinositol-pentakisphosphate kinase 2	KOG1057	3.00E-68	Arp2/3 complex-interacting protein VIP1/Asp1, involved in regulation of actin cytoskeleton	ko04070	Phosphatidylinositol signaling system	1	K13024	PPIP5K, VIP	inositol-hexakisphosphate/diphosphoinositol-pentakisphosphate 1-kinase	GO:0005829;GO:0003993;GO:0005524;GO:0033857;GO:0052723;GO:0052724;GO:0000832;GO:0000827;GO:0006020	cytosol|acid phosphatase activity|ATP binding|diphosphoinositol-pentakisphosphate kinase activity|inositol hexakisphosphate 1-kinase activity|inositol hexakisphosphate 3-kinase activity|inositol hexakisphosphate 5-kinase activity|inositol-1,3,4,5,6-pentakisphosphate kinase activity|inositol metabolic process
CL13708Contig1	33.39450743	64.07725121	2.711763653	0.042320224	-4.562508911	5.30E-09	2.03E-07	Down	4.286458	5.794416	4.455023	0.2871424	0.1566954	0.1501522	950	gi|697136269|ref|XP_009622210.1|PREDICTED: monosaccharide-sensing protein 2-like [Nicotiana tomentosiformis]	1.98E-109	sp|Q8LPQ8|MSSP2_ARATH	2.00E-94	Monosaccharide-sensing protein 2	KOG0254	4.00E-95	Predicted transporter (major facilitator superfamily)							GO:0005794;GO:0005887;GO:0005774;GO:0005773;GO:0005355;GO:0005351;GO:0046323;GO:0035428	Golgi apparatus|integral component of plasma membrane|vacuolar membrane|vacuole|glucose transmembrane transporter activity|sugar:proton symporter activity|glucose import|hexose transmembrane transport
CL13709Contig1	21.92742849	40.50237536	3.352481625	0.082772469	-3.594705191	2.45E-05	0.00042694	Down	5.083094	10.00414	5.957821	0.2658578	1.109696	0.2776326	418	gi|1026024748|ref|XP_016558722.1|PREDICTED: ATP-dependent DNA helicase DDM1-like [Capsicum annuum]	7.89E-72	sp|Q9XFH4|DDM1_ARATH	1.00E-79	ATP-dependent DNA helicase DDM1	KOG0385	2.00E-80	Chromatin remodeling complex WSTF-ISWI, small subunit							GO:0000786;GO:0005634;GO:0005524;GO:0004003;GO:0016887;GO:0003677;GO:0009294;GO:0006344;GO:0006346;GO:0090241;GO:0051574;GO:0044030;GO:0006349;GO:0006351;GO:0032197	nucleosome|nucleus|ATP binding|ATP-dependent DNA helicase activity|ATPase activity|DNA binding|DNA mediated transformation|maintenance of chromatin silencing|methylation-dependent chromatin silencing|negative regulation of histone H4 acetylation|positive regulation of histone H3-K9 methylation|regulation of DNA methylation|regulation of gene expression by genetic imprinting|transcription, DNA-tem…
CL1370Contig1	53.59465747	26.15224498	81.03706995	3.098665909	1.631647215	0.006002606	0.047182613	Up	0.2596219	2.077433	0.7724164	3.67041	1.954877	3.612686	1892
CL13720Contig1	39.21077338	67.32710477	11.09444199	0.164784184	-2.60135032	5.77E-05	0.000906263	Down	6.313244	8.081497	7.529212	0.8121957	0.34297	2.598572	658	gi|565351194|ref|XP_006342544.1|PREDICTED: uncharacterized protein LOC102580145 [Solanum tuberosum]	1.84E-36
CL13728Contig1	295.7363412	407.1876609	184.2850214	0.452580073	-1.14375503	0.003045655	0.027111267	Down	10.53434	11.14517	7.439501	4.138814	3.412857	5.810742	3014	gi|565345031|ref|XP_006339602.1|PREDICTED: G-type lectin S-receptor-like serine/threonine-protein kinase SD2-2 [Solanum tuberosum]	0	sp|Q39203|SD22_ARATH	0	G-type lectin S-receptor-like serine/threonine-protein kinase SD2-2
CL13729Contig1	12.72600813	0.664919144	24.78709711	37.27836286	5.220266598	4.04E-05	0.000661678	Up	0.2353534	0	0	2.953262	3.347696	1.184882	704	gi|697094196|ref|XP_009602001.1|PREDICTED: polygalacturonase-like [Nicotiana tomentosiformis]	2.79E-64	sp|P48979|PGLR_PRUPE	8.00E-39	Polygalacturonase				ko00040	Pentose and glucuronate interconversions	1	K01184	E3.2.1.15	polygalacturonase	GO:0005618;GO:0005576;GO:0004650;GO:0005975;GO:0071555;GO:0009835	cell wall|extracellular region|polygalacturonase activity|carbohydrate metabolic process|cell wall organization|fruit ripening
CL13731Contig1	6.65246687	11.72414347	1.580790272	0.134832048	-2.890764648	0.047649725	0.228617538	Down	0.7784542	1.729793	0.7783313	0	0	0.4620522	759	gi|1102142955|gb|OIS99329.1|patatin-like protein 2 [Nicotiana attenuata]	2.62E-126	sp|O48723|PLP2_ARATH	9.00E-95	Patatin-like protein 2	KOG0513	2.00E-95	Ca2+-independent phospholipase A2							GO:0005737;GO:0016020;GO:0047372;GO:0016298;GO:0004620;GO:0071456;GO:0051607;GO:0016042;GO:0006629;GO:0031408;GO:0009626;GO:0046686	cytoplasm|membrane|acylglycerol lipase activity|lipase activity|phospholipase activity|cellular response to hypoxia|defense response to virus|lipid catabolic process|lipid metabolic process|oxylipin biosynthetic process|plant-type hypersensitive response|response to cadmium ion
CL13742Contig1	3.678067645	0	7.35613529	Inf	Inf	0.01951305	0.118916567	Up	0	0	0	1.407889	0.7389626	1.532012	428
CL13744Contig1	4.614429112	8.596542115	0.632316109	0.073554704	-3.765038586	0.049753232	0.235569649	Down	0.2576077	1.433191	1.021533	0	0	0.2682145	675
CL13745Contig1	9.474994682	16.62570308	2.324286284	0.139800782	-2.838555669	0.018369535	0.113564358	Down	2.216204	1.095023	0.934658	0.1625551	0.1721705	0.2467025	845	gi|1102285366|gb|OIT32339.1|hypothetical protein A4A49_10199 [Nicotiana attenuata]	8.58E-59
CL13746Contig1	25.84969609	44.8733729	6.826019292	0.152117366	-2.716743231	0.000397893	0.004899287	Down	2.837845	3.437352	5.122822	0.252024	0.3886528	1.250453	835	gi|1102272924|gb|OIT22737.1|hypothetical protein A4A49_34414 [Nicotiana attenuata]	2.50E-63
CL13747Contig1	81.05474033	128.9004226	33.20905811	0.257633431	-1.956608283	0.005119438	0.041466395	Down	1.70529	3.270583	4.524421	0.5731168	0.9473974	0.993844	2879	gi|969997798|ref|XP_015069449.1|PREDICTED: pentatricopeptide repeat-containing protein At2g13600-like [Solanum pennellii]	0	sp|Q9SKQ4|PP167_ARATH	1.00E-114	Pentatricopeptide repeat-containing protein At2g21090	KOG4197	3.00E-115	FOG: PPR repeat
CL1375Contig1	159.2204053	303.3012021	15.13960854	0.049916085	-4.324351408	1.40E-18	1.91E-16	Down	6.050997	6.179258	6.203403	0.4014771	0.2148753	0.3081559	3517	gi|355514332|gb|AES95955.1|kinesin motor domain Di-glucose-binding protein [Medicago truncatula]	0	sp|F4IJK6|KN14R_ARATH	0	Kinesin-like protein KIN-14R {ECO:0000305}	KOG0239	0	Kinesin (KAR3 subfamily)							GO:0005871;GO:0005874;GO:0005524;GO:0016887;GO:0003777;GO:0007018	kinesin complex|microtubule|ATP binding|ATPase activity|microtubule motor activity|microtubule-based movement
CL13772Contig1	830.7534341	1133.373738	528.1331298	0.465983207	-1.101650129	0.002552099	0.02346978	Down	35.18992	22.9366	24.67829	11.55053	10.97182	17.15979	2911	gi|460391218|ref|XP_004241220.1|PREDICTED: scarecrow-like protein 14 [Solanum lycopersicum]	0	sp|Q9XE58|SCL14_ARATH	0	Scarecrow-like protein 14										GO:0005829;GO:0005634;GO:0043565;GO:0003700;GO:0045893;GO:0006355;GO:0009410;GO:0006351	cytosol|nucleus|sequence-specific DNA binding|transcription factor activity, sequence-specific DNA binding|positive regulation of transcription, DNA-templated|regulation of transcription, DNA-templated|response to xenobiotic stimulus|transcription, DNA-templated
CL13774Contig1	662.1835818	1156.519634	167.8475292	0.145131586	-2.784566553	4.49E-13	3.23E-11	Down	29.4237	26.03876	26.65606	4.151162	3.802566	4.125148	3005	gi|166079860|gb|ABY81650.1|minichromosome maintenance 4 protein [Pisum sativum]	0	sp|Q5JKB0|MCM4_ORYSJ	0	DNA replication licensing factor MCM4	KOG0478	0	DNA replication licensing factor, MCM4 component	ko04110;ko04111;ko04113;ko03030	Cell cycle|Cell cycle - yeast|Meiosis - yeast|DNA replication	4	K02212	MCM4, CDC54	DNA replication licensing factor MCM4	GO:0005829;GO:0042555;GO:0000347;GO:0005524;GO:0003677;GO:0003678;GO:0046872;GO:0007049;GO:0006270	cytosol|MCM complex|THO complex|ATP binding|DNA binding|DNA helicase activity|metal ion binding|cell cycle|DNA replication initiation
CL13779Contig1	129.7312377	45.14995062	214.3125248	4.746683481	2.246919851	6.85E-07	1.68E-05	Up	4.953227	4.455355	4.270942	20.92187	25.19732	19.75895	705
CL13781Contig1	202.2236897	401.7870048	2.660374633	0.006621356	-7.238657673	1.19E-28	3.40E-26	Down	76.13641	72.75179	41.67929	0.2439204	0.5642671	0.5244069	455	gi|565360545|ref|XP_006347027.1|PREDICTED: pistil-specific extensin-like protein [Solanum tuberosum]	1.04E-38
CL13782Contig1	165.0482187	66.77213051	263.3243069	3.943625954	1.979522721	4.20E-06	8.76E-05	Up	1.787247	2.387057	1.60232	6.19593	8.904165	7.911501	2497	gi|1025042421|ref|XP_016445492.1|PREDICTED: senescence-associated carboxylesterase 101-like isoform X2 [Nicotiana tabacum]	1.30E-252	sp|Q4F883|SG101_ARATH	1.00E-74	Senescence-associated carboxylesterase 101										GO:0005737;GO:0016021;GO:0005634;GO:0052689;GO:0007568;GO:0006952;GO:0016042;GO:1900426;GO:1902290;GO:0002230;GO:1900057	cytoplasm|integral component of membrane|nucleus|carboxylic ester hydrolase activity|aging|defense response|lipid catabolic process|positive regulation of defense response to bacterium|positive regulation of defense response to oomycetes|positive regulation of defense response to virus by host|positive regulation of leaf senescence
CL13795Contig1	19.28854599	0	38.57709198	Inf	Inf	0.000435746	0.005281354	Up	0	0	0	0.5225337	3.418045	1.383585	1610	gi|1025070678|ref|XP_016451963.1|PREDICTED: 14.7 kDa ribonuclease H-like protein [Nicotiana tabacum]	3.11E-28
CL13797Contig1	10.31049496	2.616606536	18.00438339	6.880814192	2.782579286	0.01313325	0.087362866	Up	0	0.3672826	0.5736693	1.131675	1.592585	3.911626	598	gi|1026045491|ref|XP_016568935.1|PREDICTED: G-type lectin S-receptor-like serine/threonine-protein kinase At4g27290 [Capsicum annuum]	4.24E-65	sp|O81833|SD11_ARATH	3.00E-36	G-type lectin S-receptor-like serine/threonine-protein kinase SD1-1
CL1380Contig1	63.54995186	29.18008794	97.91981579	3.355706672	1.746616613	0.001635702	0.016260225	Up	2.229412	1.154198	1.437541	6.760333	6.040236	3.404228	1286	gi|1102285266|gb|OIT32254.1|putative galacturonosyltransferase-like 9 [Nicotiana attenuata]	1.60E-114	sp|O04536|GATL9_ARATH	3.00E-107	Probable galacturonosyltransferase-like 9										GO:0005794;GO:0000139;GO:0016021;GO:0047262;GO:0016757;GO:0071555;GO:0045489;GO:0000271	Golgi apparatus|Golgi membrane|integral component of membrane|polygalacturonate 4-alpha-galacturonosyltransferase activity|transferase activity, transferring glycosyl groups|cell wall organization|pectin biosynthetic process|polysaccharide biosynthetic process
CL13811Contig1	26.3192113	11.54056456	41.09785803	3.561165297	1.832349402	0.011680998	0.079836768	Up	0.7255082	4.007308	1.465267	5.487226	6.515601	9.835603	416
CL13824Contig1	1008.768222	1476.53198	541.0044645	0.366402131	-1.4485002	6.02E-05	0.000942278	Down	37.33131	34.57044	38.27103	14.22729	10.94754	15.93464	2855	gi|565377119|ref|XP_006355037.1|PREDICTED: 65-kDa microtubule-associated protein 6 [Solanum tuberosum]	0	sp|Q9SIS3|MA656_ARATH	0	65-kDa microtubule-associated protein 6	KOG4302	0	Microtubule-associated protein essential for anaphase spindle elongation							GO:0005874;GO:0005739;GO:0005634;GO:0009524;GO:0009536;GO:0009574;GO:0008017;GO:0000910;GO:0000226;GO:0007067	microtubule|mitochondrion|nucleus|phragmoplast|plastid|preprophase band|microtubule binding|cytokinesis|microtubule cytoskeleton organization|mitotic nuclear division
CL13829Contig1	14.56023483	28.11220461	1.008265046	0.035865741	-4.801249757	0.006524774	0.050481391	Down	0.573237	1.346402	3.004793	0	0.2050819	0	1203	gi|747041618|ref|XP_011074190.1|PREDICTED: transcription repressor MYB6 [Sesamum indicum]	1.59E-55	sp|Q9SJX8|MYB14_ARATH	9.00E-26	Transcription factor MYB14 {ECO:0000303|PubMed:9839469}	KOG0048	1.00E-33	Transcription factor, Myb superfamily							GO:0003677;GO:0003700;GO:0009733;GO:0009723;GO:0009753;GO:0009751;GO:0009651	DNA binding|transcription factor activity, sequence-specific DNA binding|response to auxin|response to ethylene|response to jasmonic acid|response to salicylic acid|response to salt stress
CL13832Contig1	51.22028688	97.67241943	4.768154334	0.048817817	-4.356448396	0.000837076	0.009238741	Down	5.315036	6.885185	15.79786	0.3368123	1.051048	0	731	gi|1102286887|gb|OIT33626.1|hypothetical protein A4A49_38285 [Nicotiana attenuata]	2.33E-28
CL13839Contig1	129.0966147	74.67379688	183.5194326	2.457614856	1.297258842	0.023418424	0.135910827	Up	1.792209	2.007427	2.472586	2.938773	8.086564	4.887329	2532
CL13842Contig1	79.28416298	130.7387336	27.82959232	0.212864172	-2.231994948	0.000379387	0.004698116	Down	8.432596	9.24203	15.40317	1.24635	3.314707	2.85214	833	gi|1102283798|gb|OIT31055.1|hypothetical protein A4A49_34801 [Nicotiana attenuata]	1.57E-14
CL13844Contig1	985.0867956	1672.455686	297.7179049	0.178012432	-2.489950092	2.80E-11	1.54E-09	Down	43.37982	41.31419	42.03115	6.88372	6.405755	9.792048	2817	gi|460383398|ref|XP_004237412.1|PREDICTED: uncharacterized protein LOC101265534 [Solanum lycopersicum]	0
CL13847Contig1	30.27121706	2.035003814	58.50743031	28.75052612	4.845516452	0.02092858	0.125081274	Up	0.3555033	0	0.3494089	1.521324	18.11722	5.913669	509	gi|697110358|ref|XP_009609049.1|PREDICTED: proteinase inhibitor PSI-1.2-like [Nicotiana tomentosiformis]	1.15E-25	sp|P83241|IP23_CAPAN	2.00E-14	Proteinase inhibitor PSI-1.2										GO:0004867	serine-type endopeptidase inhibitor activity
CL13849Contig1	239.5149405	433.5077809	45.52210009	0.105008727	-3.251418868	0.038771833	0.198658091	Down	17.41608	51.45418	121.6006	7.237825	6.053248	7.480627	476	gi|1102150633|gb|OIT06909.1|uncharacterized protein A4A49_26206 [Nicotiana attenuata]	4.64E-73	sp|Q681Q7|Y1390_ARATH	4.00E-80	Uncharacterized protein At1g03900	KOG2500	1.00E-77	Uncharacterized conserved protein							GO:0005576;GO:0016020;GO:0042626;GO:0006897;GO:0006858	extracellular region|membrane|ATPase activity, coupled to transmembrane movement of substances|endocytosis|extracellular transport
CL13854Contig1	26.7233846	41.2118776	12.2348916	0.296877801	-1.752058875	0.013604274	0.089746796	Down	4.107145	4.457654	3.021349	0.4328233	1.773998	1.309828	766	gi|1025199428|ref|XP_016476686.1|PREDICTED: uncharacterized protein LOC107798227 [Nicotiana tabacum]	1.57E-110				KOG2246	2.00E-40	Galactosyltransferases
CL13860Contig1	170.0442745	331.8909184	8.197630481	0.024699773	-5.339358383	2.50E-16	2.67E-14	Down	12.85524	16.54792	21.70797	0.3179131	0.2397462	0.8078993	1380	gi|1025252195|ref|XP_016489368.1|PREDICTED: probable purine permease 4 [Nicotiana tabacum]	3.46E-173	sp|Q9SY29|PUP4_ARATH	2.00E-118	Probable purine permease 4										GO:0016021;GO:0016020;GO:0005345;GO:0006863	integral component of membrane|membrane|purine nucleobase transmembrane transporter activity|purine nucleobase transport
CL13865Contig1	5.806514779	0	11.61302956	Inf	Inf	0.001801613	0.017614601	Up	0	0	0	1.112632	0.5690886	1.679307	764	gi|698578293|ref|XP_009776711.1|PREDICTED: secoisolariciresinol dehydrogenase-like [Nicotiana sylvestris]	1.43E-74	sp|Q94KL8|SILD_PODPE	1.00E-47	Secoisolariciresinol dehydrogenase	KOG0725	4.00E-34	Reductases with broad range of substrate specificities	ko00906	Carotenoid biosynthesis	1	K09841	ABA2	xanthoxin dehydrogenase	GO:0000166;GO:0016491	nucleotide binding|oxidoreductase activity
CL13866Contig1	547.2872983	730.125173	364.4494237	0.499160195	-1.002425202	0.006807804	0.052350816	Down	17.68061	19.69715	22.13984	7.74155	11.7412	11.02541	2615	gi|998613708|ref|NP_001307278.1|K(+) efflux antiporter 5 [Solanum lycopersicum]	0	sp|Q8VYR9|KEA5_ARATH	0	K(+) efflux antiporter 5 {ECO:0000303|PubMed:11500563}	KOG1650	0	Predicted K+/H+-antiporter							GO:0016021;GO:0016020;GO:0022890;GO:0015299;GO:0006813	integral component of membrane|membrane|inorganic cation transmembrane transporter activity|solute:proton antiporter activity|potassium ion transport
CL13868Contig1	1250.961867	675.322889	1826.600845	2.704781483	1.435512045	0.030881191	0.167725885	Up	19.40631	13.23202	15.81626	59.71928	49.87224	21.27082	2958	gi|187610414|gb|ACD13461.1|raffionse synthase 2 [Glycine max]	0	sp|Q9FND9|RFS5_ARATH	0	Probable galactinol--sucrose galactosyltransferase 5				ko00052	Galactose metabolism	1	K06617	E2.4.1.82	raffinose synthase	GO:0009507;GO:0047274;GO:0005975;GO:0009737;GO:0006979;GO:0009414	chloroplast|galactinol-sucrose galactosyltransferase activity|carbohydrate metabolic process|response to abscisic acid|response to oxidative stress|response to water deprivation
CL13874Contig1	3441.503412	1529.981916	5353.024908	3.498750443	1.806839765	3.24E-07	8.47E-06	Up	38.2666	39.19882	35.94652	133.0201	144.8857	123.3077	2888	gi|1102272033|gb|OIT22165.1|protein ethylene insensitive 3 [Nicotiana attenuata]	0	sp|O24606|EIN3_ARATH	0	Protein ETHYLENE INSENSITIVE 3				ko04016;ko04075	MAPK signaling pathway - plant|Plant hormone signal transduction	2	K14514	EIN3	ethylene-insensitive protein 3	GO:0005634;GO:0003700;GO:0044212;GO:0000976;GO:0071281;GO:0042742;GO:0009873;GO:0006355;GO:0009723;GO:0001666;GO:0010182;GO:0006351	nucleus|transcription factor activity, sequence-specific DNA binding|transcription regulatory region DNA binding|transcription regulatory region sequence-specific DNA binding|cellular response to iron ion|defense response to bacterium|ethylene-activated signaling pathway|regulation of transcription, DNA-templated|response to ethylene|response to hypoxia|sugar mediated signaling pathway|transcript…
CL13902Contig1	10.05257482	2.421125229	17.68402441	7.304051931	2.868697023	0.010424303	0.073203202	Up	0	0	1.103411	1.862062	1.963629	5.592714	418
CL13905Contig1	7.248384767	13.86445343	0.632316109	0.045606999	-4.454600958	0.005476224	0.04380777	Down	1.588103	1.220777	2.564601	0	0	0.3310457	546
CL13909Contig1	334.5633887	576.5021055	92.62467202	0.160666667	-2.637857443	5.48E-11	2.90E-09	Down	87.91082	75.41071	106.6856	18.33809	14.50219	10.92042	452	gi|1026030089|ref|XP_016561296.1|PREDICTED: protein SPIRAL1-like 3 [Capsicum annuum]	2.31E-47	sp|B3H4F1|SP1L1_ARATH	4.00E-30	Protein SPIRAL1-like 1										GO:0005874	microtubule
CL13919Contig1	184.9173995	75.65715649	294.1776425	3.888298955	1.959139146	3.01E-06	6.48E-05	Up	2.108008	3.237189	5.029046	14.45697	16.43703	10.18746	1541	gi|1026066730|ref|XP_016577784.1|PREDICTED: putative E3 ubiquitin-protein ligase XBAT31 [Capsicum annuum]	9.31E-113	sp|Q94B55|XB31_ARATH	1.00E-44	Putative E3 ubiquitin-protein ligase XBAT31
CL1392Contig1	33.53914615	60.54850076	6.529791532	0.107843984	-3.212982399	0.00216941	0.020556745	Down	0.9285641	4.79701	3.554326	0.1591854	0.2379146	0.6265329	1425	gi|970051547|ref|XP_015087370.1|PREDICTED: RING-H2 finger protein ATL16 [Solanum pennellii]	1.39E-130	sp|Q9LSW9|ATL16_ARATH	1.00E-82	RING-H2 finger protein ATL16	KOG0800	3.00E-83	FOG: Predicted E3 ubiquitin ligase
CL13930Contig1	300.1184579	590.7589238	9.477992062	0.016043756	-5.961844254	1.10E-32	4.09E-30	Down	43.1138	36.12598	34.68834	0.4564913	0.2097972	1.299026	1107	gi|460412936|ref|XP_004251852.1|PREDICTED: protochlorophyllide reductase-like [Solanum lycopersicum]	7.84E-167	sp|Q9SDT1|POR_DAUCA	0	Protochlorophyllide reductase, chloroplastic	KOG1208	0	Dehydrogenases with different specificities (related to short-chain alcohol dehydrogenases)	ko00860	Porphyrin and chlorophyll metabolism	1	K00218	por	protochlorophyllide reductase	GO:0009507;GO:0016630;GO:0015995;GO:0015979	chloroplast|protochlorophyllide reductase activity|chlorophyll biosynthetic process|photosynthesis
CL13943Contig1	4.107700979	7.899243904	0.316158054	0.040023838	-4.64299669	0.040306788	0.20374933	Down	1.321738	0.3474904	0.4637053	0	0	0.1332486	785	gi|698520984|ref|XP_009757307.1|PREDICTED: non-specific lipid-transfer protein 1-like [Nicotiana sylvestris]	1.47E-48	sp|Q39950|NLTP_HELAN	3.00E-30	Non-specific lipid-transfer protein										GO:0008289;GO:0006869	lipid binding|lipid transport
CL13947Contig1	14.76812012	25.46019289	4.076047343	0.160094912	-2.643000636	0.005468332	0.043752712	Down	1.108913	1.803461	2.462795	0.2865256	0.4891821	0.09483633	1013	gi|565381407|ref|XP_006357062.1|PREDICTED: protein GLUTAMINE DUMPER 1-like [Solanum tuberosum]	2.67E-44	sp|O81775|GDU1_ARATH	2.00E-11	Protein GLUTAMINE DUMPER 1										GO:0016021;GO:0016020;GO:0005634;GO:0005886;GO:0010585;GO:0080143;GO:0006521	integral component of membrane|membrane|nucleus|plasma membrane|glutamine secretion|regulation of amino acid export|regulation of cellular amino acid metabolic process
CL13957Contig1	601.8280214	937.3229448	266.3330981	0.284142301	-1.815314471	1.18E-06	2.75E-05	Down	30.08811	28.42911	26.58837	6.943524	8.003938	9.774104	2355	gi|565376810|ref|XP_006354889.1|PREDICTED: protein CYPRO4 [Solanum tuberosum]	0	sp|P40781|CYPR4_CYNCA	0	Protein CYPRO4	KOG2395	0	Protein involved in vacuole import and degradation
CL1395Contig2	49.40652326	16.00304786	82.80999866	5.174639192	2.371458272	0.043432769	0.214257121	Up	0.6246721	1.030795	0.6245659	6.751905	1.929733	2.81869	1511	gi|48210029|gb|AAT40540.1|kelch repeat-containing F-box family protein, putative [Solanum demissum]	1.16E-155	sp|Q8L736|SKI11_ARATH	4.00E-154	F-box/kelch-repeat protein SKIP11	KOG1072	1.00E-154	FOG: Kelch repeat
CL13967Contig1	11.7837139	20.04925069	3.518177116	0.175476738	-2.510648299	0.029335467	0.161311573	Down	3.957053	0.8351533	3.138411	1.321593	0	0	534
CL13983Contig1	1216.172578	1654.211339	778.1338179	0.47039565	-1.088053376	0.002357771	0.022009588	Down	59.89813	46.93574	40.3545	18.55543	22.62672	29.85253	2404	gi|1102274366|gb|OIT23805.1|protein wvd2-like 5 [Nicotiana attenuata]	1.07E-196	sp|Q94C48|WDL5_ARATH	2.00E-61	Protein WVD2-like 5 {ECO:0000305}										GO:0005737;GO:0005874;GO:0008017;GO:0071369	cytoplasm|microtubule|microtubule binding|cellular response to ethylene stimulus
CL13988Contig1	40.98456324	0	81.96912648	Inf	Inf	0.001506362	0.015169318	Up	0	0	0	4.66358	32.38407	7.268639	409
CL13991Contig1	23.77531354	8.975602327	38.57502475	4.297764467	2.10358642	0.005797212	0.045850872	Up	1.361481	2.092659	1.410027	8.018668	7.861261	4.345844	410
CL13993Contig1	83.87329323	46.21652374	121.5300627	2.629580351	1.394832581	0.005487377	0.043864609	Up	0.6076088	1.756399	0.3314021	1.769861	2.897649	2.248608	3842	gi|970045563|ref|XP_015084238.1|PREDICTED: LOW QUALITY PROTEIN: uncharacterized protein LOC107027646 [Solanum pennellii]	3.40E-134
CL13Contig2	22.35210453	7.861015065	36.84319399	4.686823989	2.228610616	0.00501941	0.040847026	Up	0.2686318	0.35624	0.05872341	1.257802	1.148665	0.7182654	2524	gi|970045563|ref|XP_015084238.1|PREDICTED: LOW QUALITY PROTEIN: uncharacterized protein LOC107027646 [Solanum pennellii]	9.07E-271	sp|P04323|POL3_DROME	2.00E-65	Endonuclease	KOG0017	5.00E-173	FOG: Transposon-encoded proteins with TYA, reverse transcriptase, integrase domains in various combinations							GO:0004190;GO:0004519;GO:0003676;GO:0003964;GO:0015074	aspartic-type endopeptidase activity|endonuclease activity|nucleic acid binding|RNA-directed DNA polymerase activity|DNA integration
CL14004Contig1	248.1253511	341.7737202	154.4769819	0.451986132	-1.145649586	0.004040907	0.034140546	Down	10.36904	9.537555	12.23442	4.405946	5.526668	4.972196	2257	gi|565350408|ref|XP_006342161.1|PREDICTED: protein S-acyltransferase 21 isoform X2 [Solanum tuberosum]	0	sp|Q6DR03|ZDHC3_ARATH	0	Protein S-acyltransferase 21	KOG1311	4.00E-179	DHHC-type Zn-finger proteins							GO:0016021;GO:0005886;GO:0019706	integral component of membrane|plasma membrane|protein-cysteine S-palmitoyltransferase activity
CL14006Contig1	47.19327164	19.09746404	75.28907925	3.942360049	1.979059541	0.000759465	0.008499024	Up	0.3826733	0.7262477	0.3845656	1.838266	2.018901	1.983218	2799	gi|970015206|ref|XP_015068623.1|PREDICTED: uncharacterized protein LOC107013150 [Solanum pennellii]	3.73E-72				KOG0017	3.00E-09	FOG: Transposon-encoded proteins with TYA, reverse transcriptase, integrase domains in various combinations
CL14011Contig1	122.0378647	188.4080614	55.667668	0.295463302	-1.758949142	7.98E-05	0.001205802	Down	36.43545	36.03059	21.53629	8.613136	11.21893	8.159983	433	gi|407947990|gb|AFU52650.1|beta-1,3-glucanase 16 [Solanum tuberosum]	9.00E-23	sp|Q93Z08|E136_ARATH	1.00E-15	Glucan endo-1,3-beta-glucosidase 6				ko00500	Starch and sucrose metabolism	1	K19893	GN5_6	glucan endo-1,3-beta-glucosidase 5/6	GO:0031225;GO:0046658;GO:0005886;GO:0009506;GO:0042973;GO:0004553;GO:0030247;GO:0005975;GO:0006952	anchored component of membrane|anchored component of plasma membrane|plasma membrane|plasmodesma|glucan endo-1,3-beta-D-glucosidase activity|hydrolase activity, hydrolyzing O-glycosyl compounds|polysaccharide binding|carbohydrate metabolic process|defense response
CL14024Contig1	11.84596727	2.365950327	21.32598422	9.013707506	3.172120635	0.004886891	0.040001441	Up	0	0.9513446	0	2.302299	2.361068	2.95288	613	gi|1111026872|ref|XP_019264522.1|PREDICTED: uncharacterized protein LOC109242142 [Nicotiana attenuata]	2.37E-29				KOG1075	7.00E-10	FOG: Reverse transcriptase
CL14026Contig1	132.6820224	202.0214533	63.34259148	0.313543886	-1.673260708	0.000812604	0.008998435	Down	8.552471	6.182329	3.975991	2.450928	1.630598	1.769196	2319	gi|1026026649|ref|XP_016559595.1|PREDICTED: IRK-interacting protein [Capsicum annuum]	2.51E-244	sp|Q9LXU9|IRKI_ARATH	6.00E-06	IRK-interacting protein {ECO:0000303|PubMed:15618632}
CL14045Contig1	13.97241862	1.383500131	26.5613371	19.19865167	4.262933088	9.88E-05	0.001448084	Up	0	0	0.7303724	4.427041	5.999998	3.624722	406
CL14091Contig1	72.87872546	28.87012257	116.8873283	4.048729895	2.017469399	8.59E-05	0.00128429	Up	3.63789	5.092725	5.29675	22.56253	18.37788	16.58213	437
CL14094Contig1	8.088363655	14.16019722	2.016530093	0.142408334	-2.811894518	0.031015099	0.168305549	Down	1.301128	1.175694	2.205202	0	0.6909464	0	626
CL14100Contig1	13.02124117	22.03462774	4.007854596	0.181888918	-2.45887045	0.014055677	0.092163562	Down	3.595609	4.062528	3.940227	1.043408	0	1.09329	408	gi|971559823|ref|XP_015166549.1|PREDICTED: guanylate-binding protein 5-like isoform X1 [Solanum tuberosum]	3.26E-41
CL14102Contig1	951.5395329	267.9092798	1635.169786	6.103445866	2.609623985	4.84E-06	9.94E-05	Up	8.518141	10.50991	6.137337	29.72596	51.726	75.90976	2307	gi|1025345440|ref|XP_016509333.1|PREDICTED: uncharacterized protein LOC107826814 [Nicotiana tabacum]	0	sp|F4I9E1|NFD4_ARATH	2.00E-23	Protein NUCLEAR FUSION DEFECTIVE 4 {ECO:0000303|PubMed:16698901}										GO:0016021;GO:0000741;GO:0010197;GO:0009651;GO:0006810	integral component of membrane|karyogamy|polar nucleus fusion|response to salt stress|transport
CL14103Contig1	13.03576583	1.037625098	25.03390656	24.12615751	4.592526256	7.66E-05	0.001162905	Up	0	0	0.3935703	1.703747	4.510715	5.479558	476
CL14106Contig1	24.64396728	41.52184296	7.766091592	0.187036293	-2.418609852	0.00229201	0.02149758	Down	3.655109	2.227056	1.54584	0.306593	0	1.196516	1200
CL14110Contig1	875.007835	1673.365886	76.64978382	0.045805753	-4.448327396	3.46E-25	7.53E-23	Down	295.2051	287.7594	177.168	11.32102	1.901071	22.4544	475	gi|1025261140|ref|XP_016491158.1|PREDICTED: kirola-like [Nicotiana tabacum]	1.84E-36	sp|Q941R6|MLP31_ARATH	2.00E-13	MLP-like protein 31										GO:0006952;GO:0009607	defense response|response to biotic stimulus
CL14111Contig1	14.58076047	0	29.16152094	Inf	Inf	0.001349762	0.013813783	Up	0	0	0	1.887242	4.754621	0.4763831	877	gi|697171910|ref|XP_009594893.1|PREDICTED: uncharacterized protein LOC104091284 [Nicotiana tomentosiformis]	3.58E-52
CL14122Contig1	310.229297	466.6795722	153.7790217	0.329517362	-1.601573612	4.18E-05	0.00068178	Down	16.52566	13.17265	11.99342	4.031458	4.833315	5.166564	2391	gi|970043475|ref|XP_015083145.1|PREDICTED: uncharacterized RING finger protein C4G3.12c isoform X1 [Solanum pennellii]	1.60E-273	sp|Q93Z92|RING4_ARATH	4.00E-11	E3 ubiquitin-protein ligase At4g11680	KOG0800	8.00E-72	FOG: Predicted E3 ubiquitin ligase
CL14124Contig1	9.343884229	1.256406725	17.43136173	13.87397996	3.794309801	0.00363229	0.031270673	Up	0.1065692	0.09712676	0	1.59034	0.3472806	1.491784	1079
CL14132Contig1	16.43071876	3.842651738	29.01878579	7.551760546	2.91681302	0.001734261	0.017094913	Up	1.418668	0.6683393	0	6.693752	4.023285	4.476197	407
CL14133Contig1	81.0322683	139.2731429	22.79139366	0.163645289	-2.611356028	0.002969409	0.026556347	Down	3.230389	5.789618	9.251034	0.8024591	0.7047236	1.594148	1615	gi|698490968|ref|XP_009791924.1|PREDICTED: UDP-glucuronate:xylan alpha-glucuronosyltransferase 2-like isoform X1 [Nicotiana sylvestris]	1.58E-186	sp|Q8GWW4|GUX2_ARATH	1.00E-174	UDP-glucuronate:xylan alpha-glucuronosyltransferase 2	KOG1950	3.00E-94	Glycosyl transferase, family 8 - glycogenin							GO:0005794;GO:0000139;GO:0016021;GO:0015020;GO:0080116;GO:0046872;GO:0071555;GO:0010417;GO:0009834;GO:0045492	Golgi apparatus|Golgi membrane|integral component of membrane|glucuronosyltransferase activity|glucuronoxylan glucuronosyltransferase activity|metal ion binding|cell wall organization|glucuronoxylan biosynthetic process|plant-type secondary cell wall biogenesis|xylan biosynthetic process
CL14134Contig1	899.6218613	1781.515059	17.72866386	0.009951453	-6.650877058	2.09E-05	0.000369503	Down	137.0746	74.47997	27.21848	0.8560827	0.5963457	0.9311756	1607	gi|1025398676|ref|XP_016451801.1|PREDICTED: glucose-6-phosphate/phosphate translocator 2, chloroplastic-like [Nicotiana tabacum]	8.36E-198	sp|Q94B38|GPT2_ARATH	3.00E-163	Glucose-6-phosphate/phosphate translocator 2, chloroplastic	KOG1441	2.00E-161	Glucose-6-phosphate/phosphate and phosphoenolpyruvate/phosphate antiporter							GO:0031969;GO:0016021;GO:0005774;GO:0015152;GO:0005315;GO:0015120;GO:0071917;GO:0015760;GO:0015714;GO:0015713;GO:0015979;GO:0009643;GO:0010109;GO:0009749;GO:0080167;GO:0009624;GO:0009744;GO:0035436	chloroplast membrane|integral component of membrane|vacuolar membrane|glucose-6-phosphate transmembrane transporter activity|inorganic phosphate transmembrane transporter activity|phosphoglycerate transmembrane transporter activity|triose-phosphate transmembrane transporter activity|glucose-6-phosphate transport|phosphoenolpyruvate transport|phosphoglycerate transport|photosynthesis|photosyntheti…
CL14136Contig1	255.7073882	373.6462649	137.7685115	0.368713739	-1.439426919	0.000307284	0.003927543	Down	17.5099	15.65492	17.37906	5.677932	6.252736	7.164593	1574	gi|1102139934|gb|OIS96348.1|abscisic acid-insensitive 5-like protein 7 [Nicotiana attenuata]	2.09E-149	sp|Q9M7Q5|AI5L4_ARATH	9.00E-51	ABSCISIC ACID-INSENSITIVE 5-like protein 4				ko04075	Plant hormone signal transduction	1	K14432	ABF	ABA responsive element binding factor	GO:0005634;GO:0043565;GO:0003700;GO:0009738;GO:0006351	nucleus|sequence-specific DNA binding|transcription factor activity, sequence-specific DNA binding|abscisic acid-activated signaling pathway|transcription, DNA-templated
CL14143Contig1	7.467438351	1.921325869	13.01355083	6.773213771	2.75984053	0.043395235	0.214120704	Up	0.7175499	0.3763884	0	3.956182	1.572869	1.14776	412	gi|698493130|ref|XP_009792859.1|PREDICTED: TBC1 domain family member 15 [Nicotiana sylvestris]	1.47E-25				KOG2197	2.00E-26	Ypt/Rab-specific GTPase-activating protein GYP7 and related proteins	ko04137	Mitophagy - animal	1	K20168	TBC1D15	TBC1 domain family member 15
CL14150Contig1	7.492525734	0.591487582	14.39356389	24.33451577	4.604932162	0.005084683	0.041223404	Up	0	0.2001922	0	2.760236	1.574084	0.6451181	610	gi|565361912|ref|XP_006347696.1|PREDICTED: calcium and calcium/calmodulin-dependent serine/threonine-protein kinase-like [Solanum tuberosum]	2.73E-46	sp|Q6AVM3|CCAMK_ORYSJ	6.00E-44	Calcium and calcium/calmodulin-dependent serine/threonine-protein kinase	KOG0032	5.00E-14	Ca2+/calmodulin-dependent protein kinase, EF-Hand protein superfamily							GO:0005737;GO:0016021;GO:0005634;GO:0005524;GO:0005509;GO:0009931;GO:0005516;GO:0004683;GO:0035556;GO:0018105;GO:0046777	cytoplasm|integral component of membrane|nucleus|ATP binding|calcium ion binding|calcium-dependent protein serine/threonine kinase activity|calmodulin binding|calmodulin-dependent protein kinase activity|intracellular signal transduction|peptidyl-serine phosphorylation|protein autophosphorylation
CL14154Contig1	14.89321949	2.962481569	26.82395741	9.054556723	3.178644014	0.001164072	0.012207407	Up	0	0.2123694	0.4456127	2.700872	1.377367	2.478424	889
CL14159Contig1	36.60880679	56.16903186	17.04858173	0.303522798	-1.72012321	0.034384588	0.181514054	Down	1.10331	3.236856	3.99285	0.3237124	0.9483302	1.387619	1440
CL1415Contig1	62.87781325	28.4057284	97.34989811	3.427122049	1.776997571	0.000615379	0.007123861	Up	0.5876743	0.7943072	1.085183	1.94047	2.615274	4.345471	2424
CL1416Contig1	1594.826127	2338.808403	850.8438509	0.363793738	-1.458807386	0.028850846	0.159415266	Down	27.10584	47.2018	72.34138	17.54265	14.85141	22.52467	3377	gi|565381260|ref|XP_006356993.1|PREDICTED: squamosa promoter-binding-like protein 7 isoform X1 [Solanum tuberosum]	0	sp|Q8S9G8|SPL7_ARATH	7.00E-122	Squamosa promoter-binding-like protein 7										GO:0016607;GO:0003677;GO:0046872;GO:0006355;GO:0006351	nuclear speck|DNA binding|metal ion binding|regulation of transcription, DNA-templated|transcription, DNA-templated
CL14173Contig1	2842.079616	271.4593291	5412.699903	19.93926648	4.317540432	2.77E-07	7.32E-06	Up	2.509473	9.439939	11.47101	178.8046	206.7037	81.40146	2478	gi|1102141371|gb|OIS97772.1|cytochrome c biogenesis protein ccs1, chloroplastic [Nicotiana attenuata]	2.90E-129	sp|Q9XIA4|CCS1_ARATH	1.00E-113	Cytochrome c biogenesis protein CCS1, chloroplastic										GO:0009535;GO:0016021;GO:0017004	chloroplast thylakoid membrane|integral component of membrane|cytochrome complex assembly
CL14176Contig1	28.46147119	9.971670446	46.95127194	4.708466068	2.235257133	0.00118273	0.01236418	Up	0.3711233	0.6935876	1.887593	3.658475	3.95734	7.130058	704			sp|Q2VEC3|TI214_SOLTU	4.00E-06	Protein TIC 214 {ECO:0000250|UniProtKB:P56785}										GO:0009706;GO:0016021;GO:0015031	chloroplast inner membrane|integral component of membrane|protein transport
CL14177Contig1	197.9476547	30.76229835	365.133011	11.8694971	3.569186905	2.11E-09	8.58E-08	Up	0.3597098	3.007008	2.023194	22.06222	26.57888	14.06277	1252
CL14181Contig1	1821.656579	2510.19552	1133.117638	0.451406127	-1.147502094	0.001104822	0.011699292	Down	66.05207	70.72662	92.8221	39.95788	32.61704	32.54663	2321	gi|565398840|ref|XP_006364972.1|PREDICTED: glutamyl-tRNA reductase 1, chloroplastic [Solanum tuberosum]	2.02E-270	sp|P93111|HEM11_CUCSA	0	Glutamyl-tRNA reductase 1, chloroplastic				ko00860	Porphyrin and chlorophyll metabolism	1	K02492	hemA	glutamyl-tRNA reductase	GO:0009507;GO:0008883;GO:0050661;GO:0015995;GO:0006782	chloroplast|glutamyl-tRNA reductase activity|NADP binding|chlorophyll biosynthetic process|protoporphyrinogen IX biosynthetic process
CL14186Contig1	1140.605202	270.9529685	2010.257435	7.419211704	2.891265908	1.19E-14	1.04E-12	Up	5.924747	8.17014	10.49124	48.64959	65.27058	74.44037	2340	gi|565347557|ref|XP_006340791.1|PREDICTED: thiosulfate sulfurtransferase 16, chloroplastic isoform X1 [Solanum tuberosum]	1.37E-82	sp|Q38853|STR15_ARATH	7.00E-24	Rhodanese-like domain-containing protein 15, chloroplastic	KOG1530	2.00E-24	Rhodanese-related sulfurtransferase							GO:0009507;GO:0009579;GO:0007568;GO:0009753;GO:0006979;GO:0009611	chloroplast|thylakoid|aging|response to jasmonic acid|response to oxidative stress|response to wounding
CL14189Contig1	688.6777804	1211.011427	166.3441334	0.137359673	-2.863969587	1.11E-13	8.67E-12	Down	44.06044	33.58617	31.60033	5.405994	3.725773	6.100424	2366	gi|1111059717|ref|XP_019236548.1|PREDICTED: uncharacterized protein LOC109216810 [Nicotiana attenuata]	0	sp|P53285|VPS62_YEAST	1.00E-07	Vacuolar protein sorting-associated protein 62										GO:0016021;GO:0015031	integral component of membrane|protein transport
CL14191Contig1	10.32916794	1.283237647	19.37509823	15.0986049	3.916343347	0.00178339	0.017475853	Up	0.03335492	0.1776733	0.1809387	2.052246	2.364037	0.7496687	800
CL14196Contig1	164.8825001	268.1521723	61.61282795	0.229768148	-2.121749281	1.15E-05	0.000216529	Down	5.650454	12.07232	6.717852	1.297114	2.420113	1.943424	2394	gi|565387704|ref|XP_006359628.1|PREDICTED: intracellular protein transport protein USO1-like [Solanum tuberosum]	1.01E-281
CL1419Contig1	3110.276226	63.03629384	6157.516158	97.68207778	6.610021983	3.17E-06	6.80E-05	Up	3.771232	1.320966	0.4924045	247.0425	239.9309	50.57692	2418	gi|970065568|ref|XP_015059744.1|PREDICTED: L-ascorbate oxidase homolog [Solanum pennellii]	0	sp|Q00624|ASOL_BRANA	1.00E-176	L-ascorbate oxidase homolog	KOG1263	0	Multicopper oxidases							GO:0005576;GO:0005507;GO:0016491	extracellular region|copper ion binding|oxidoreductase activity
CL141Contig1	69.66913602	34.78449391	104.5537781	3.00575821	1.58772896	0.001792117	0.017540308	Up	0.3829687	0.3757584	0.4001906	1.148934	1.239182	1.139531	6435	gi|969998696|ref|XP_015076192.1|PREDICTED: uncharacterized protein LOC107020370 [Solanum pennellii]	0	sp|P04323|POL3_DROME	6.00E-65	Endonuclease	KOG0017	2.00E-160	FOG: Transposon-encoded proteins with TYA, reverse transcriptase, integrase domains in various combinations							GO:0004190;GO:0004519;GO:0003676;GO:0003964;GO:0015074	aspartic-type endopeptidase activity|endonuclease activity|nucleic acid binding|RNA-directed DNA polymerase activity|DNA integration
CL14203Contig1	15.11997967	0.591487582	29.64847176	50.12526497	5.647466053	4.54E-06	9.37E-05	Up	0	0.1354525	0	1.115676	2.375743	1.707123	1243
CL14204Contig1	38.15070836	71.32095674	4.980459985	0.069831649	-3.839975158	1.18E-05	0.000220834	Down	2.194012	5.809308	2.53421	0.2121808	0.1450255	0.3506079	1485	gi|723718787|ref|XP_010324383.1|PREDICTED: uncharacterized protein LOC101263830 isoform X2 [Solanum lycopersicum]	3.15E-28
CL14218Contig1	41.04176346	65.07735442	17.0061725	0.261322432	-1.936097126	0.001378613	0.014049342	Down	3.937109	9.353663	7.218595	1.342473	2.273669	1.810929	686	gi|1025368494|ref|XP_016514067.1|PREDICTED: cyclic nucleotide-gated ion channel 4-like [Nicotiana tabacum]	7.70E-23	sp|Q94AS9|CNGC4_ARATH	4.00E-13	Cyclic nucleotide-gated ion channel 4	KOG0498	9.00E-14	K+-channel ERG and related proteins, contain PAS/PAC sensor domain							GO:0005887;GO:0016020;GO:0030552;GO:0008324;GO:0030553;GO:0005249;GO:0009626;GO:0042391	integral component of plasma membrane|membrane|cAMP binding|cation transmembrane transporter activity|cGMP binding|voltage-gated potassium channel activity|plant-type hypersensitive response|regulation of membrane potential
CL1421Contig1	331.0827016	77.05114513	585.114258	7.593842467	2.924830071	0.007297478	0.055237037	Up	3.492595	3.506926	4.470922	44.62613	31.36009	10.19941	1426	gi|1025086953|ref|XP_016456004.1|PREDICTED: auxin-responsive protein SAUR72-like [Nicotiana tabacum]	3.66E-45	sp|O65695|SAU50_ARATH	1.00E-14	Auxin-responsive protein SAUR50 {ECO:0000303|PubMed:12036261}				ko04075	Plant hormone signal transduction	1	K14488	SAUR	SAUR family protein	GO:0009734;GO:0040008	auxin-activated signaling pathway|regulation of growth
CL1422Contig1	412.0500998	604.8531593	219.2470403	0.36247978	-1.464027573	0.000140644	0.001974186	Down	29.36112	23.63289	30.19448	9.812476	5.340833	15.97908	1542	gi|723218800|gb|AIX87525.1|carotenoid beta-ring hydroxylase 1 [Lycium ruthenicum]	4.76E-174	sp|O49814|BCH2_CAPAN	4.00E-149	Beta-carotene hydroxylase 2, chloroplastic				ko00906	Carotenoid biosynthesis	1	K15746	crtZ	beta-carotene 3-hydroxylase	GO:0031969;GO:0016021;GO:0016787;GO:0005506;GO:0016491;GO:0016117;GO:0006633	chloroplast membrane|integral component of membrane|hydrolase activity|iron ion binding|oxidoreductase activity|carotenoid biosynthetic process|fatty acid biosynthetic process
CL14238Contig1	13.14412453	25.29991431	0.988334752	0.039064747	-4.677988918	8.80E-05	0.00131186	Down	1.475639	3.455881	4.038941	0	0.286498	0.1353221	597	gi|970006926|ref|XP_015064331.1|PREDICTED: monosaccharide-sensing protein 2-like [Solanum pennellii]	2.23E-98	sp|Q8LPQ8|MSSP2_ARATH	2.00E-47	Monosaccharide-sensing protein 2	KOG0254	5.00E-48	Predicted transporter (major facilitator superfamily)							GO:0005794;GO:0005887;GO:0005774;GO:0005773;GO:0005355;GO:0005351;GO:0046323;GO:0035428	Golgi apparatus|integral component of plasma membrane|vacuolar membrane|vacuole|glucose transmembrane transporter activity|sugar:proton symporter activity|glucose import|hexose transmembrane transport
CL14248Contig1	9.865687232	2.957437909	16.77393656	5.671779788	2.50380152	0.036767036	0.190959482	Up	0	1.071321	0	1.310278	3.166346	1.347854	627
CL14264Contig1	296.8435387	526.8850253	66.80205208	0.126786773	-2.979523851	5.71E-13	4.06E-11	Down	17.04727	15.27949	16.21235	2.590553	1.842017	1.750806	2314	gi|565343371|ref|XP_006338811.1|PREDICTED: histone-lysine N-methyltransferase, H3 lysine-9 specific SUVH4 isoform X2 [Solanum tuberosum]	0	sp|Q8GZB6|SUVH4_ARATH	0	Histone-lysine N-methyltransferase, H3 lysine-9 specific SUVH4	KOG1082	4.00E-135	Histone H3 (Lys9) methyltransferase SUV39H1/Clr4, required for transcriptional silencing	ko00310	Lysine degradation	1	K11420	EHMT	euchromatic histone-lysine N-methyltransferase	GO:0000775;GO:0005634;GO:0010385;GO:0046974;GO:0008327;GO:0010428;GO:0010429;GO:0008270;GO:0051567;GO:0016571;GO:0010216;GO:0018022	chromosome, centromeric region|nucleus|double-stranded methylated DNA binding|histone methyltransferase activity (H3-K9 specific)|methyl-CpG binding|methyl-CpNpG binding|methyl-CpNpN binding|zinc ion binding|histone H3-K9 methylation|histone methylation|maintenance of DNA methylation|peptidyl-lysine methylation
CL1426Contig1	41.34641535	2.207184801	80.48564591	36.46529546	5.188452179	1.40E-11	8.11E-10	Up	0.02779689	0.1101977	0.05564362	1.893209	2.602163	1.810552	2778	gi|565369201|ref|XP_006351225.1|PREDICTED: guanylate kinase 2-like isoform X1 [Solanum tuberosum]	1.58E-99	sp|Q9M682|GMK2_ARATH	2.00E-40	Guanylate kinase 2	KOG0707	6.00E-41	Guanylate kinase	ko00230	Purine metabolism	1	K00942	E2.7.4.8, gmk	guanylate kinase	GO:0005829;GO:0005524;GO:0004385;GO:0048229;GO:0048638	cytosol|ATP binding|guanylate kinase activity|gametophyte development|regulation of developmental growth
CL14273Contig1	38.56655931	62.69294457	14.44017405	0.230331725	-2.118214961	0.002632548	0.024076784	Down	8.713485	3.462651	8.325698	1.813309	1.380679	1.65551	639
CL14287Contig1	10.0741071	17.78406733	2.364146873	0.13293623	-2.911193744	0.012934356	0.086334818	Down	1.485557	1.092492	1.879594	0.2078399	0.337228	0.1147738	827	gi|77549399|gb|ABA92196.1|retrotransposon protein, putative, unclassified, expressed [Oryza sativa Japonica Group]	9.43E-17				KOG0017	6.00E-19	FOG: Transposon-encoded proteins with TYA, reverse transcriptase, integrase domains in various combinations
CL14290Contig1	48.1775401	91.38614865	4.968931554	0.054372918	-4.200967939	0.001104608	0.011699292	Down	2.150016	10.17391	12.24727	0.2862661	0.5775512	0.5636953	794
CL14305Contig1	21.11987445	9.485286546	32.75446235	3.453186384	1.787928205	0.019572976	0.119197967	Up	0.839599	1.007125	1.45389	2.169194	4.643704	4.890598	618
CL14312Contig1	125.0508273	212.932508	37.16914669	0.174558347	-2.518218747	6.29E-08	1.90E-06	Down	6.025235	6.974833	5.880133	0.4955498	1.291317	1.650398	2423	gi|723727466|ref|XP_010325859.1|PREDICTED: kinesin-like protein KIN-10B [Solanum lycopersicum]	0	sp|Q5E913|KN10B_ARATH	7.00E-173	Kinesin-like protein KIN-10B {ECO:0000305}	KOG0242	1.00E-161	Kinesin-like protein							GO:0009507;GO:0005871;GO:0005874;GO:0005524;GO:0016887;GO:0003777;GO:0007018	chloroplast|kinesin complex|microtubule|ATP binding|ATPase activity|microtubule motor activity|microtubule-based movement
CL14320Contig1	10.49157315	0	20.9831463	Inf	Inf	1.42E-05	0.000261262	Up	0	0	0	3.627148	2.970942	2.026288	528
CL14321Contig1	15.54066589	26.76884757	4.312484219	0.161100855	-2.633963948	0.005024157	0.040873028	Down	5.624998	2.639389	2.339617	0.5801468	0.4058537	0.7669964	540	gi|565343551|ref|XP_006338894.1|PREDICTED: serine/threonine-protein kinase D6PK [Solanum tuberosum]	6.88E-68	sp|A2YBX5|G11A_ORYSI	1.00E-62	Protein kinase G11A	KOG0610	1.00E-69	Putative serine/threonine protein kinase							GO:0005524;GO:0004674	ATP binding|protein serine/threonine kinase activity
CL14328Contig1	8.288916301	1.924856471	14.65297613	7.612503245	2.928370938	0.02432527	0.13986546	Up	0	0.2235325	0.2376279	0.2484399	1.26027	1.990145	950
CL14330Contig1	6.062681994	0	12.12536399	Inf	Inf	0.002851983	0.025698676	Up	0	0	0	1.177328	3.473064	0.7426511	486	gi|565401630|ref|XP_006366300.1|PREDICTED: glutaredoxin-C9-like [Solanum tuberosum]	3.29E-44	sp|Q9SGP6|GRXC9_ARATH	3.00E-32	Glutaredoxin-C9	KOG1752	6.00E-33	Glutaredoxin and related proteins							GO:0005737;GO:0005634;GO:0009055;GO:0015035;GO:0045454;GO:0009867;GO:0009751;GO:0009863	cytoplasm|nucleus|electron carrier activity|protein disulfide oxidoreductase activity|cell redox homeostasis|jasmonic acid mediated signaling pathway|response to salicylic acid|salicylic acid mediated signaling pathway
CL14338Contig1	466.7367456	864.4673124	69.00617866	0.079825087	-3.647013965	4.96E-08	1.53E-06	Down	33.59146	53.71088	69.11034	4.654918	3.495393	4.606684	1176	gi|1026070708|ref|XP_016579758.1|PREDICTED: uncharacterized protein LOC107877591 isoform X2 [Capsicum annuum]	5.24E-93	sp|Q93ZT6|IF4G1_ARATH	1.00E-79	Eukaryotic translation initiation factor isoform 4G-1	KOG0401	3.00E-80	Translation initiation factor 4F, ribosome/mRNA-bridging subunit (eIF-4G)	ko03013	RNA transport	1	K03260	EIF4G	translation initiation factor 4G	GO:0005737;GO:0005829;GO:0005634;GO:0003729;GO:0003743;GO:0006417	cytoplasm|cytosol|nucleus|mRNA binding|translation initiation factor activity|regulation of translation
CL14339Contig1	26.83590263	13.33984069	40.33196458	3.023421758	1.596182245	0.035472704	0.185862903	Up	0.4210008	0.9139849	0.4851724	2.713914	1.152333	1.487759	1600
CL14352Contig1	3.947453595	7.894907191	0	0	#NAME?	0.014476967	0.094284105	Down	0	2.151192	1.361236	0	0	0	491
CL14353Contig1	86.50874149	148.1923556	24.82512739	0.167519622	-2.577598003	1.92E-05	0.000343312	Down	17.09905	39.36723	22.43113	3.274214	1.140272	9.14924	410
CL1436Contig1	155.3083454	245.4416242	65.17506658	0.265542028	-1.912987878	0.000273116	0.003534016	Down	7.431212	8.309132	3.266748	1.307139	2.164225	1.581433	2813	gi|698567896|ref|XP_009773905.1|PREDICTED: 60S ribosomal protein L23-like isoform X1 [Nicotiana sylvestris]	1.82E-15
CL1437Contig1	56.76837602	87.10250223	26.43424982	0.303484391	-1.720305779	0.015976792	0.101818281	Down	0.9323132	1.658885	2.273796	0.3056179	0.2222241	1.022109	3802	gi|460377127|ref|XP_004234346.1|PREDICTED: ABC transporter B family member 28 isoform X1 [Solanum lycopersicum]	0	sp|Q8LPQ6|AB28B_ARATH	0	ABC transporter B family member 28	KOG0055	2.00E-77	Multidrug/pheromone exporter, ABC superfamily							GO:0009507;GO:0009941;GO:0016021;GO:0016020;GO:0005524;GO:0042626;GO:0005215;GO:0055085	chloroplast|chloroplast envelope|integral component of membrane|membrane|ATP binding|ATPase activity, coupled to transmembrane movement of substances|transporter activity|transmembrane transport
CL14380Contig1	96.08958673	175.7073179	16.47185557	0.093745985	-3.415099288	3.49E-11	1.90E-09	Down	3.983941	4.785237	2.321791	0.1615104	0.4209193	0.4875094	3440	gi|225447292|ref|XP_002273713.1|PREDICTED: glutamate receptor 3.7 [Vitis vinifera]	0	sp|Q9SDQ4|GLR37_ARATH	0	Glutamate receptor 3.7	KOG1052	0	Glutamate-gated kainate-type ion channel receptor subunit GluR5 and related subunits							GO:0016021;GO:0005622;GO:0005886;GO:0009506;GO:0005262;GO:0008066;GO:0004970;GO:0006816;GO:0019722;GO:0071230	integral component of membrane|intracellular|plasma membrane|plasmodesma|calcium channel activity|glutamate receptor activity|ionotropic glutamate receptor activity|calcium ion transport|calcium-mediated signaling|cellular response to amino acid stimulus
CL14383Contig1	105.8725081	176.3925187	35.35249747	0.200419483	-2.318905331	9.63E-06	0.000185102	Down	22.13658	29.05929	39.74075	4.549284	7.939309	6.364228	411	gi|19569609|gb|AAL92118.1|AF487511_1beta-tubulin [Gossypium hirsutum]	1.89E-73	sp|P25862|TBB1_AVESA	1.00E-95	Tubulin beta-1 chain	KOG1375	3.00E-95	Beta tubulin	ko04540;ko04145	Gap junction|Phagosome	2	K07375	TUBB	tubulin beta	GO:0005737;GO:0005874;GO:0005525;GO:0003924;GO:0005200;GO:0007017	cytoplasm|microtubule|GTP binding|GTPase activity|structural constituent of cytoskeleton|microtubule-based process
CL143Contig1	90.36430378	146.7473214	33.98128619	0.231563247	-2.110521805	0.01425979	0.093262082	Down	13.18551	5.670966	5.317991	1.520831	1.23642	3.092411	1289	gi|565342183|ref|XP_006338240.1|PREDICTED: dof zinc finger protein DOF3.4 [Solanum tuberosum]	7.37E-99	sp|Q39088|DOF34_ARATH	2.00E-46	Dof zinc finger protein DOF3.4										GO:0005634;GO:0003677;GO:0046872;GO:0003700;GO:0044212;GO:0042545;GO:0045787;GO:0045893;GO:0009733;GO:0009751;GO:0006351	nucleus|DNA binding|metal ion binding|transcription factor activity, sequence-specific DNA binding|transcription regulatory region DNA binding|cell wall modification|positive regulation of cell cycle|positive regulation of transcription, DNA-templated|response to auxin|response to salicylic acid|transcription, DNA-templated
CL14402Contig1	15.34628147	0.664919144	30.02764379	45.15984248	5.496968549	0.04442413	0.21783354	Up	0.15632	0	0	0.338293	4.764847	0.985197	1088
CL14405Contig1	6.453823112	0	12.90764622	Inf	Inf	0.000957663	0.010376753	Up	0	0	0	1.437743	1.794479	0.5431846	738	gi|698519842|ref|XP_009804791.1|PREDICTED: protein Brevis radix-like 2 [Nicotiana sylvestris]	3.46E-54	sp|Q5HZ09|BRXL3_ARATH	9.00E-48	Protein Brevis radix-like 3										GO:0005634	nucleus
CL14407Contig1	9.982158923	1.638997539	18.32532031	11.18081014	3.482952822	0.004083279	0.034418028	Up	0.1274421	0.06227251	0.06367375	0.8161956	0.5848539	1.059192	1618	gi|565367387|ref|XP_006350351.1|PREDICTED: probable LRR receptor-like serine/threonine-protein kinase At3g47570 [Solanum tuberosum]	8.77E-251	sp|C0LGT6|EFR_ARATH	4.00E-100	LRR receptor-like serine/threonine-protein kinase EFR
CL14416Contig1	3474.242827	6302.574866	645.9107876	0.102483636	-3.28653453	2.67E-13	1.99E-11	Down	744.7593	484.2076	627.8399	92.78681	54.5521	43.05207	719	gi|1026078832|ref|XP_016538629.1|PREDICTED: histone H2A.1-like [Capsicum annuum]	2.79E-71	sp|P25469|H2A1_SOLLC	9.00E-58	Histone H2A.1	KOG1756	1.00E-53	Histone 2A	ko04217	Necroptosis	1	K11251	H2A	histone H2A	GO:0000790;GO:0000786;GO:0003677;GO:0006342	nuclear chromatin|nucleosome|DNA binding|chromatin silencing
CL14432Contig1	40.99832381	3.358487844	78.63815977	23.41475194	4.549345849	6.00E-06	0.000120762	Up	0	0.233331	0.7250065	7.944101	3.342792	11.74024	745
CL14433Contig1	1414.553379	2311.187144	517.9196137	0.22409246	-2.157833984	2.86E-09	1.14E-07	Down	52.77592	63.87359	53.9472	13.30648	9.133372	16.24565	2910	gi|75221108|sp|Q41059.1|GLGB2_PEARecName: Full=1,4-alpha-glucan-branching enzyme 1, chloroplastic/amyloplastic; AltName: Full=Starch branching enzyme I; Flags: Precursor	0	sp|P30924|GLGB_SOLTU	0	1,4-alpha-glucan-branching enzyme	KOG0470	0	1,4-alpha-glucan branching enzyme/starch branching enzyme II	ko00500	Starch and sucrose metabolism	1	K00700	GBE1, glgB	1,4-alpha-glucan branching enzyme	GO:0009501;GO:0009507;GO:0003844;GO:0043169;GO:0004553;GO:0005978;GO:0019252	amyloplast|chloroplast|1,4-alpha-glucan branching enzyme activity|cation binding|hydrolase activity, hydrolyzing O-glycosyl compounds|glycogen biosynthetic process|starch biosynthetic process
CL14437Contig1	18.0736365	31.25806262	4.889210377	0.156414377	-2.676554974	0.002507596	0.023148932	Down	2.683556	5.173163	6.625754	0.3812051	0.3874406	1.54098	459
CL14443Contig1	59.28718768	115.5495802	3.024795139	0.026177465	-5.255530772	0.013411927	0.088829424	Down	36.86561	0	18.08766	0	1.552111	0	433
CL14444Contig1	159.9164083	1.182975163	318.6498414	269.3630866	8.073408348	6.37E-11	3.34E-09	Up	0	0.5700735	0	29.72371	84.24953	47.40439	434
CL14446Contig1	4356.403324	1799.370329	6913.436319	3.842142002	1.941910841	4.43E-08	1.37E-06	Up	37.11962	50.24511	41.48315	166.5085	154.6201	178.1817	3004	gi|6706423|emb|CAB66109.1|imbibition protein homolog [Arabidopsis thaliana]	0	sp|Q94A08|RFS2_ARATH	0	Probable galactinol--sucrose galactosyltransferase 2				ko00052	Galactose metabolism	1	K06617	E2.4.1.82	raffinose synthase	GO:0009506;GO:0052692;GO:0016757;GO:0034484;GO:0080167;GO:0006979	plasmodesma|raffinose alpha-galactosidase activity|transferase activity, transferring glycosyl groups|raffinose catabolic process|response to karrikin|response to oxidative stress
CL14451Contig1	5.561387074	0	11.12277415	Inf	Inf	0.002268578	0.021310082	Up	0	0	0	0.4753362	0.6362674	1.562606	924
CL14452Contig1	114.4446387	186.1257291	42.76354826	0.229756243	-2.121824031	0.00013602	0.001922201	Down	8.104131	5.688498	3.926575	1.409713	0.567357	2.173461	2254	gi|698567201|ref|XP_009773708.1|PREDICTED: (-)-camphene/tricyclene synthase, chloroplastic-like [Nicotiana sylvestris]	9.52E-257	sp|G1JUH1|TPS3_SOLLC	0	(-)-camphene/tricyclene synthase, chloroplastic										GO:0009507;GO:0050552;GO:0102703;GO:0000287;GO:0050551;GO:0102701;GO:0016114	chloroplast|(4S)-limonene synthase activity|camphene synthase activity|magnesium ion binding|myrcene synthase activity|tricyclene synthase activity|terpenoid biosynthetic process
CL14454Contig1	328.0226031	503.9862649	152.0589413	0.301712471	-1.728753765	9.26E-06	0.000179267	Down	26.17416	33.91362	26.48191	7.548323	6.23469	12.85867	1254	gi|1025346425|ref|XP_016509570.1|PREDICTED: putative NAC domain-containing protein 94 isoform X1 [Nicotiana tabacum]	1.87E-82	sp|Q9ZVP8|NAC35_ARATH	3.00E-29	NAC domain-containing protein 35 {ECO:0000303|PubMed:15029955}										GO:0005634;GO:0003677;GO:0003700;GO:0009908;GO:0006351	nucleus|DNA binding|transcription factor activity, sequence-specific DNA binding|flower development|transcription, DNA-templated
CL14467Contig1	8.204822421	1.478718954	14.93092589	10.09720329	3.335883847	0.014535578	0.094623164	Up	0	0.4160025	0	0.6456521	1.791509	1.342747	884
CL14468Contig1	32.50442565	14.35063486	50.65821643	3.530033125	1.819681722	0.030249945	0.165062712	Up	1.658033	2.761076	1.642224	1.984998	10.32928	9.48732	518
CL1446Contig1	3.965811486	7.931622971	0	0	#NAME?	0.014304726	0.093518014	Down	0.0403583	0.5063355	0.355334	0	0	0	1964	gi|1026097802|ref|XP_016548046.1|PREDICTED: ubiquitin-like-conjugating enzyme ATG10 [Capsicum annuum]	2.79E-105	sp|Q8VZ52|ATG10_ARATH	1.00E-25	Ubiquitin-like-conjugating enzyme ATG10	KOG4741	3.00E-13	Uncharacterized conserved protein	ko04136;ko04138;ko04140	Autophagy - other eukaryotes|Autophagy - yeast|Autophagy - animal	3	K17888	ATG10L, ATG10	ubiquitin-like-conjugating enzyme ATG10	GO:0016021;GO:0016874;GO:0006914;GO:0043482;GO:0006995;GO:0042742;GO:0050832;GO:2000786;GO:0090549	integral component of membrane|ligase activity|autophagy|cellular pigment accumulation|cellular response to nitrogen starvation|defense response to bacterium|defense response to fungus|positive regulation of autophagosome assembly|response to carbon starvation
CL14474Contig1	933.2050595	1288.948405	577.4617143	0.448009953	-1.158397311	0.001166334	0.012228169	Down	26.72193	37.71902	28.56836	13.3593	10.63364	18.15166	2989	gi|460385876|ref|XP_004238626.1|PREDICTED: mechanosensitive ion channel protein 8-like [Solanum lycopersicum]	0	sp|F4IME2|MSL8_ARATH	0	Mechanosensitive ion channel protein 8 {ECO:0000303|Ref.4}	KOG4629	0	Predicted mechanosensitive ion channel							GO:0012505;GO:0016021;GO:0005886;GO:0008381;GO:0006820	endomembrane system|integral component of membrane|plasma membrane|mechanically-gated ion channel activity|anion transport
CL1447Contig1	172.1638865	0.591487582	343.7362854	581.1386342	9.182738558	1.67E-18	2.26E-16	Up	0	0.04824019	0	10.4702	12.38462	5.943586	2563	gi|698585909|ref|XP_009778775.1|PREDICTED: uncharacterized protein LOC104228072 [Nicotiana sylvestris]	5.92E-08
CL14483Contig1	132.7636771	36.8164716	228.7108826	6.212189072	2.63510174	1.18E-08	4.22E-07	Up	4.836907	8.305399	5.43947	32.47625	51.70238	31.42506	430	gi|697095084|ref|XP_009609576.1|PREDICTED: 8-hydroxygeraniol dehydrogenase-like [Nicotiana tomentosiformis]	8.05E-72	sp|Q6V4H0|10HGO_CATRO	2.00E-68	8-hydroxygeraniol dehydrogenase	KOG0023	1.00E-55	Alcohol dehydrogenase, class V	ko00940	Phenylpropanoid biosynthesis	1	K00083	E1.1.1.195	cinnamyl-alcohol dehydrogenase	GO:0016491;GO:0008270	oxidoreductase activity|zinc ion binding
CL14485Contig1	907.4228814	1331.344406	483.5013566	0.363167753	-1.461291989	0.02470304	0.141493216	Down	36.73144	48.55038	79.26614	18.00015	10.03846	34.2683	1709	gi|565384948|ref|XP_006358383.1|PREDICTED: PGR5-like protein 1B, chloroplastic [Solanum tuberosum]	5.35E-158	sp|Q8H112|PGL1A_ARATH	4.00E-145	PGR5-like protein 1A, chloroplastic										GO:0009507;GO:0009534;GO:0009535;GO:0016021;GO:0009579;GO:0042802;GO:0016730;GO:0015979;GO:0009773	chloroplast|chloroplast thylakoid|chloroplast thylakoid membrane|integral component of membrane|thylakoid|identical protein binding|oxidoreductase activity, acting on iron-sulfur proteins as donors|photosynthesis|photosynthetic electron transport in photosystem I
CL14492Contig1	32.56974956	46.92370642	18.2157927	0.38820021	-1.365127196	0.033241797	0.177390538	Down	1.329821	0.971713	0.6819796	0.4566025	0.4003381	0.3086044	3381	gi|16508164|gb|AAL17950.1|type IIB calcium ATPase [Medicago truncatula]	0	sp|Q9LIK7|ACA13_ARATH	0	Putative calcium-transporting ATPase 13, plasma membrane-type	KOG0204	0	Calcium transporting ATPase							GO:0005887;GO:0043231;GO:0005524;GO:0005388;GO:0046872	integral component of plasma membrane|intracellular membrane-bounded organelle|ATP binding|calcium-transporting ATPase activity|metal ion binding
CL14493Contig1	989.6868541	1775.858457	203.5152508	0.114601054	-3.125307783	0.001028605	0.011010569	Down	21.77125	39.1941	64.40574	4.301761	3.932212	6.683751	2993	gi|460397208|ref|XP_004244160.1|PREDICTED: kinesin-like protein KIN-14N [Solanum lycopersicum]	0	sp|Q07970|KN14C_ARATH	0	Kinesin-like protein KIN-14C {ECO:0000305}	KOG0239	0	Kinesin (KAR3 subfamily)							GO:0000777;GO:0005737;GO:0005874;GO:0005872;GO:0005634;GO:0009524;GO:0005819;GO:0005524;GO:0008569;GO:0009971;GO:0051301;GO:0007018;GO:0007067	condensed chromosome kinetochore|cytoplasm|microtubule|minus-end kinesin complex|nucleus|phragmoplast|spindle|ATP binding|ATP-dependent microtubule motor activity, minus-end-directed|anastral spindle assembly involved in male meiosis|cell division|microtubule-based movement|mitotic nuclear division
CL14497Contig1	9.301115387	15.85900839	2.743222379	0.172975656	-2.531359084	0.028639409	0.15852992	Down	2.767096	3.12889	0.7487025	0.7831142	0	0.2590521	522
CL14503Contig1	91.1917826	43.37397482	139.0095904	3.204907804	1.680282855	0.000424895	0.005183163	Up	0.7579766	0.7863083	0.6721376	2.332761	2.257867	2.653985	4174	gi|565354989|ref|XP_006344387.1|PREDICTED: ABC transporter A family member 7-like [Solanum tuberosum]	5.68E-90	sp|Q1PEH6|AB3A_ARATH	2.00E-23	ABC transporter A family member 3	KOG0059	5.00E-17	Lipid exporter ABCA1 and related proteins, ABC superfamily							GO:0016021;GO:0043231;GO:0005524;GO:0042626;GO:0006869	integral component of membrane|intracellular membrane-bounded organelle|ATP binding|ATPase activity, coupled to transmembrane movement of substances|lipid transport
CL14504Contig1	19.95286221	32.33875776	7.566966665	0.233990641	-2.095477266	0.008884332	0.064532384	Down	1.712739	2.021076	2.731342	0.7388268	0.7474076	0	1055
CL14511Contig1	1364.587057	837.6610099	1891.513103	2.258088989	1.175102343	0.000939588	0.010214104	Up	25.99142	21.60357	17.82983	54.06906	52.96355	41.46711	2743	gi|970026051|ref|XP_015074330.1|PREDICTED: probable protein phosphatase 2C 12 [Solanum pennellii]	9.73E-238	sp|Q9FX08|P2C12_ARATH	0	Probable protein phosphatase 2C 12	KOG0698	0	Serine/threonine protein phosphatase							GO:0005829;GO:0046872;GO:0004722	cytosol|metal ion binding|protein serine/threonine phosphatase activity
CL14515Contig1	24.81497784	45.02437027	4.605585411	0.102290946	-3.289249646	4.18E-05	0.00068178	Down	7.733751	5.359488	5.873387	0	1.354935	0.7107786	506
CL1451Contig1	291.0212819	431.1943611	150.8482028	0.349838069	-1.515240803	0.00011143	0.001606117	Down	6.668664	8.07677	9.068072	2.538005	3.163814	2.810679	3861	gi|1102269913|gb|OIT20943.1|hypothetical protein A4A49_37530 [Nicotiana attenuata]	4.89E-201
CL14525Contig1	5158.004708	9687.281226	628.7281896	0.06490244	-3.94558347	4.65E-13	3.33E-11	Down	396.6136	435.0362	613.0718	24.17596	27.51555	45.80019	1421	gi|698449979|ref|XP_009774922.1|PREDICTED: agamous-like MADS-box protein AGL11 isoform X1 [Nicotiana sylvestris]	4.31E-105	sp|Q38836|AGL11_ARATH	8.00E-92	Agamous-like MADS-box protein AGL11	KOG0014	2.00E-92	MADS box transcription factor							GO:0005634;GO:0000977;GO:0003700;GO:0000165;GO:0045944;GO:0006351	nucleus|RNA polymerase II regulatory region sequence-specific DNA binding|transcription factor activity, sequence-specific DNA binding|MAPK cascade|positive regulation of transcription from RNA polymerase II promoter|transcription, DNA-templated
CL14528Contig1	533.100646	772.0680082	294.1332839	0.380968102	-1.392257886	0.009268775	0.066643541	Down	22.2729	24.48358	8.407874	5.861892	6.739152	8.483295	3055	gi|359481824|ref|XP_002283010.2|PREDICTED: LOW QUALITY PROTEIN: probably inactive leucine-rich repeat receptor-like protein kinase At5g06940 [Vitis vinifera]	0	sp|Q9FL51|Y5694_ARATH	0	Probably inactive leucine-rich repeat receptor-like protein kinase At5g06940
CL14529Contig1	5.599436162	0	11.19887232	Inf	Inf	0.002402596	0.022351006	Up	0	0	0	2.801512	1.443518	1.34267	436
CL1452Contig1	17.18133159	5.238054271	29.1246089	5.560196094	2.475135764	0.00574064	0.045478123	Up	0.08693287	0.3447187	0.04370662	0.6280194	0.7980226	1.200483	2458
CL14533Contig1	16.60953152	1.478718954	31.74034408	21.46475772	4.423897983	0.000300987	0.003859574	Up	0	0.7937668	0	2.329702	4.670348	9.327334	437
CL14543Contig1	22.41132184	7.870899924	36.95174376	4.694729207	2.231041945	0.010721919	0.074760204	Up	1.213712	1.11464	0	2.585446	5.758588	2.275581	759
CL14548Contig1	7.083501574	0	14.16700315	Inf	Inf	0.000477935	0.0057207	Up	0	0	0	3.17264	1.07281	2.179154	470
CL14552Contig1	7.640545654	0	15.28109131	Inf	Inf	0.001012947	0.010867114	Up	0	0	0	0.6016221	2.362565	5.04567	431
CL14561Contig1	206.0584589	289.0714055	123.0455123	0.425657848	-1.232233866	0.002709369	0.024644172	Down	7.450068	6.43018	6.820557	2.713263	2.0161	4.311534	2973	gi|971565486|ref|XP_015168040.1|PREDICTED: isoamylase isoform 2 isoform X1 [Solanum tuberosum]	0	sp|Q8L735|ISOA2_ARATH	0	Isoamylase 2, chloroplastic	KOG0470	0	1,4-alpha-glucan branching enzyme/starch branching enzyme II	ko00500	Starch and sucrose metabolism	1	K01214	ISA, treX	isoamylase	GO:0009507;GO:0019156;GO:0010021;GO:0019252	chloroplast|isoamylase activity|amylopectin biosynthetic process|starch biosynthetic process
CL14564Contig1	5.708521832	0.295743791	11.12129987	37.60450842	5.232833732	0.0167884	0.105946831	Up	0	0.09225431	0	0.5615368	1.975581	0.3961322	816	gi|970016945|ref|XP_015069595.1|PREDICTED: transcription factor TGA6-like [Solanum pennellii]	4.30E-106	sp|Q58FV0|DOGL3_ARATH	2.00E-58	Protein DOG1-like 3 {ECO:0000303|PubMed:17065317}										GO:0043565;GO:0006351	sequence-specific DNA binding|transcription, DNA-templated
CL14566Contig1	7.245455728	12.76328162	1.727629833	0.135359376	-2.885133275	0.035114527	0.184387427	Down	0.9439314	0.8333072	1.057525	0.1843236	0.1920332	0	957	gi|1102270466|gb|OIT21240.1|f-box protein [Nicotiana attenuata]	1.18E-92	sp|Q9SFC7|FB135_ARATH	2.00E-09	F-box protein At3g07870
CL1456Contig1	50.29697298	86.65242918	13.94151677	0.160890086	-2.635852666	7.57E-06	0.000149278	Down	4.949025	9.554156	7.284736	1.019021	0.874113	1.602023	862
CL14572Contig1	1079.987089	1452.234493	707.7396845	0.487345321	-1.036983703	0.003685714	0.031639181	Down	33.45579	34.608	37.46714	16.07996	17.80991	18.57556	2935	gi|565349952|ref|XP_006341939.1|PREDICTED: probable methyltransferase PMT28 [Solanum tuberosum]	0	sp|Q9LN50|PMTS_ARATH	0	Probable methyltransferase PMT28										GO:0005768;GO:0005794;GO:0000139;GO:0016021;GO:0005802;GO:0005774;GO:0008757;GO:0032259	endosome|Golgi apparatus|Golgi membrane|integral component of membrane|trans-Golgi network|vacuolar membrane|S-adenosylmethionine-dependent methyltransferase activity|methylation
CL14575Contig1	84.27105257	30.42358369	138.1185214	4.539850495	2.182644788	0.000571315	0.006676177	Up	5.007115	6.318879	3.59539	30.8991	18.40544	17.44172	441	gi|698532340|ref|XP_009762997.1|PREDICTED: uncharacterized protein LOC104214960 [Nicotiana sylvestris]	5.67E-39
CL14582Contig1	28.11041589	44.80125193	11.41957984	0.254894213	-1.972029477	0.004797526	0.03941884	Down	3.043309	3.743867	3.961915	1.253565	0.4437821	1.074867	884
CL14589Contig1	7.688058917	1.924856471	13.45126136	6.988189285	2.804918686	0.033106654	0.17697442	Up	0	0.4059222	0.3999511	1.199349	2.045881	3.686632	435
CL14594Contig1	26.51593756	43.87004111	9.161834007	0.208840333	-2.259527729	0.001967616	0.018942786	Down	1.336468	1.55534	0.8444342	0.1803338	0.07542799	0.5298327	2540	gi|971558934|ref|XP_015166321.1|PREDICTED: pentatricopeptide repeat-containing protein At5g55740, chloroplastic isoform X1 [Solanum tuberosum]	0	sp|Q9FM64|PP431_ARATH	0	Pentatricopeptide repeat-containing protein At5g55740, chloroplastic	KOG4197	0	FOG: PPR repeat
CL14595Contig1	22.54311373	1.588866297	43.49736117	27.37635083	4.774858248	0.038404476	0.197218816	Up	0.2771373	0.2526063	0	1.371603	11.03143	2.206502	654
CL14599Contig1	4.794630075	0.628203363	8.961056788	14.26457947	3.83436531	0.040853616	0.205343551	Up	0.1270361	0.1198686	0	0.8368398	0.7364286	1.329517	679	gi|525314049|ref|NP_001265939.1|Hop-interacting protein THI026 [Solanum lycopersicum]	4.00E-13
CL14616Contig1	617.9039138	905.8951232	329.9127044	0.364184215	-1.457259702	8.06E-05	0.00121495	Down	23.7521	19.59511	20.72543	7.541106	7.373142	8.927378	3013	gi|460403283|ref|XP_004247122.1|PREDICTED: receptor-like serine/threonine-protein kinase ALE2 [Solanum lycopersicum]	0	sp|Q8RWW0|ALE2_ARATH	0	Receptor-like serine/threonine-protein kinase ALE2	KOG1187	0	Serine/threonine protein kinase
CL14627Contig1	98.77543571	167.6785656	29.87230584	0.178152203	-2.488817772	3.56E-07	9.23E-06	Down	2.986987	3.797197	4.530205	0.4977983	0.7072874	0.8628904	3159	gi|565403946|ref|XP_006367412.1|PREDICTED: calcium uptake protein 1, mitochondrial-like [Solanum tuberosum]	1.17E-200	sp|Q9SZ45|MICU_ARATH	3.00E-87	Calcium uptake protein, mitochondrial {ECO:0000250|UniProtKB:Q9BPX6}	KOG2643	8.00E-88	Ca2+ binding protein, contains EF-hand motifs							GO:0005743;GO:0005758;GO:0005739;GO:0005509;GO:0006816;GO:0051562	mitochondrial inner membrane|mitochondrial intermembrane space|mitochondrion|calcium ion binding|calcium ion transport|negative regulation of mitochondrial calcium ion concentration
CL1462Contig1	1338.838607	700.9848984	1976.692316	2.819878603	1.495633055	4.62E-05	0.000743942	Up	26.07798	18.25587	9.896968	58.90109	50.58862	43.12746	2783	gi|3687309|emb|CAA07001.1|subtilisin-like protease [Solanum lycopersicum]	0	sp|Q9FHA4|SBT19_ARATH	2.00E-158	Subtilisin-like protease SBT1.9 {ECO:0000303|PubMed:16193095}										GO:0005618;GO:0005576;GO:0004252;GO:0006508	cell wall|extracellular region|serine-type endopeptidase activity|proteolysis
CL14631Contig1	810.8896874	1194.865063	426.9143113	0.357290814	-1.484829272	4.85E-05	0.000776039	Down	58.05244	58.50955	61.83821	19.50848	18.39718	27.38733	1429	gi|14135|emb|CAA43428.1|29kD B ribonucleoprotein [Nicotiana sylvestris]	1.52E-97	sp|Q08937|ROC2_NICSY	2.00E-103	29 kDa ribonucleoprotein B, chloroplastic	KOG0118	6.00E-87	FOG: RRM domain							GO:0009507;GO:0030529;GO:0000166;GO:0003723;GO:0006397	chloroplast|intracellular ribonucleoprotein complex|nucleotide binding|RNA binding|mRNA processing
CL14648Contig1	2953.613153	1158.525195	4748.701112	4.098919152	2.035243534	1.16E-08	4.15E-07	Up	22.29045	29.62593	27.67602	104.7728	111.9904	113.6085	3122	gi|49657861|emb|CAG90683.1|DEHA2G14960p [Debaryomyces hansenii CBS767]	0	sp|P54774|CDC48_SOYBN	0	Cell division cycle protein 48 homolog	KOG0730	0	AAA+-type ATPase	ko04141	Protein processing in endoplasmic reticulum	1	K13525	VCP, CDC48	transitional endoplasmic reticulum ATPase	GO:0005886;GO:0005524;GO:0016787;GO:0007049	plasma membrane|ATP binding|hydrolase activity|cell cycle
CL14652Contig1	34.22687775	48.55917336	19.89458215	0.40969771	-1.287368264	0.044206204	0.217010453	Down	11.12139	7.233467	4.74138	2.579811	2.644814	4.468713	450	gi|565354410|ref|XP_006344103.1|PREDICTED: mitochondrial import receptor subunit TOM40-1-like [Solanum tuberosum]	1.46E-09	sp|Q9LHE5|TO401_ARATH	2.00E-10	Mitochondrial import receptor subunit TOM40-1, N-terminally processed	KOG3296	5.00E-11	Translocase of outer mitochondrial membrane complex, subunit TOM40							GO:0005743;GO:0005741;GO:0005739;GO:0046930;GO:0005774;GO:0015450;GO:0015288;GO:0015266;GO:0006811;GO:0030150;GO:0006626	mitochondrial inner membrane|mitochondrial outer membrane|mitochondrion|pore complex|vacuolar membrane|P-P-bond-hydrolysis-driven protein transmembrane transporter activity|porin activity|protein channel activity|ion transport|protein import into mitochondrial matrix|protein targeting to mitochondrion
CL14654Contig1	53.88905657	0	107.7781131	Inf	Inf	9.55E-17	1.07E-14	Up	0	0	0	4.319955	9.930301	10.45322	965
CL14673Contig1	348.8959747	626.8369369	70.95501244	0.113195328	-3.143113686	4.21E-09	1.64E-07	Down	23.12255	14.72283	13.8115	1.753802	1.865968	2.378557	2586	gi|697115088|ref|XP_009611468.1|PREDICTED: CSC1-like protein ERD4 isoform X2 [Nicotiana tomentosiformis]	0	sp|Q9C8G5|CSCLD_ARATH	0	CSC1-like protein ERD4	KOG1134	0	Uncharacterized conserved protein							GO:0009507;GO:0009941;GO:0016021;GO:0016020;GO:0005886;GO:0009506;GO:0005774;GO:0005773;GO:0006811	chloroplast|chloroplast envelope|integral component of membrane|membrane|plasma membrane|plasmodesma|vacuolar membrane|vacuole|ion transport
CL14677Contig1	238.6898124	435.8517021	41.52792265	0.095279937	-3.391683733	3.97E-06	8.32E-05	Down	17.30156	12.86454	6.718871	0.9621458	1.568126	1.004967	2547	gi|1061899832|ref|NP_001317921.1|alcohol oxidase [Solanum lycopersicum]	0	sp|O65709|FAO4A_ARATH	0	Long-chain-alcohol oxidase FAO4A										GO:0016021;GO:0050660;GO:0046577	integral component of membrane|flavin adenine dinucleotide binding|long-chain-alcohol oxidase activity
CL14678Contig1	7.923937674	2.048419275	13.79945607	6.73663651	2.752028458	0.031168671	0.168990813	Up	0.2201268	0	0.4206039	2.123442	0.8991159	1.63577	633
CL14690Contig1	1995.118883	2810.831341	1179.406424	0.419593451	-1.252935933	0.000382942	0.004731324	Down	79.54593	59.31932	62.82767	29.06613	26.6859	30.46717	2967	gi|75220243|sp|O82392.1|THIC_ARATHRecName: Full=Phosphomethylpyrimidine synthase, chloroplastic; AltName: Full=Hydroxymethylpyrimidine phosphate synthase; Short=HMP-P synthase; Short=HMP-phosphate synthase; Short=HMPP synthase; AltName: Full=Protein PYRIMIDINE REQUIRING; AltName: Full=Thiamine biosynthesis protein ThiC; Short=Protein THIAMINE C; Flags: Precursor	0	sp|O82392|THIC_ARATH	0	Phosphomethylpyrimidine synthase, chloroplastic				ko00730	Thiamine metabolism	1	K03147	thiC	phosphomethylpyrimidine synthase	GO:0009507;GO:0009570;GO:0009536;GO:0051539;GO:0080041;GO:0051536;GO:0016829;GO:0046872;GO:0010266;GO:0009228;GO:0009229	chloroplast|chloroplast stroma|plastid|4 iron, 4 sulfur cluster binding|ADP-ribose pyrophosphohydrolase activity|iron-sulfur cluster binding|lyase activity|metal ion binding|response to vitamin B1|thiamine biosynthetic process|thiamine diphosphate biosynthetic process
CL14692Contig1	10.93485686	18.66827258	3.201441133	0.171491021	-2.54379505	0.020887526	0.124945292	Down	1.342467	4.379171	2.318631	0	0.2856171	1.145647	501
CL14697Contig1	3.406097255	6.812194511	0	0	#NAME?	0.027805557	0.154989546	Down	0	0.9091938	1.133511	0	0	0	723	gi|1025194134|ref|XP_016473685.1|PREDICTED: uncharacterized protein LOC107795538 [Nicotiana tabacum]	4.21E-59
CL146Contig1	7.013973688	12.34750563	1.680441744	0.136095645	-2.877307192	0.040161916	0.203257561	Down	0.1807984	0.356235	0.410534	0	0.1348353	0	2783	gi|1009166699|ref|XP_015901733.1|PREDICTED: disease resistance protein RPP13-like [Ziziphus jujuba]	1.45E-81	sp|Q9M667|RPP13_ARATH	2.00E-74	Disease resistance protein RPP13	KOG4658	5.00E-75	Apoptotic ATPase
CL14700Contig1	26.98693708	10.71617295	43.25770121	4.036674419	2.01316723	0.040656711	0.204757514	Up	2.665904	2.399448	0	4.210314	11.80894	4.262718	463	gi|1111069560|ref|XP_019240786.1|PREDICTED: cinnamoyl-CoA reductase-like SNL6, partial [Nicotiana attenuata]	5.83E-22	sp|Q0JKZ0|SNL6_ORYSJ	3.00E-14	Cinnamoyl-CoA reductase-like SNL6 {ECO:0000305}	KOG1502	5.00E-20	Flavonol reductase/cinnamoyl-CoA reductase							GO:0003854;GO:0006952;GO:0009809;GO:0006694	3-beta-hydroxy-delta5-steroid dehydrogenase activity|defense response|lignin biosynthetic process|steroid biosynthetic process
CL14721Contig1	3.324149467	0	6.648298935	Inf	Inf	0.028831931	0.159377109	Up	0	0	0	0.3982245	0.08392969	0.5140586	1389	gi|1026027139|ref|XP_016559836.1|PREDICTED: ABA-inducible protein PHV A1-like [Capsicum annuum]	6.10E-111				KOG4744	1.00E-13	Uncharacterized conserved protein
CL14731Contig1	12.81767094	0	25.63534187	Inf	Inf	1.30E-06	3.02E-05	Up	0	0	0	1.5497	2.34127	2.249062	905	gi|698489422|ref|XP_009791263.1|PREDICTED: uncharacterized protein LOC104238561 [Nicotiana sylvestris]	9.76E-29				KOG1075	1.00E-12	FOG: Reverse transcriptase
CL14749Contig1	18.58377284	32.60182086	4.565724822	0.140045087	-2.836036728	0.008190908	0.060520003	Down	0.7040296	3.932844	3.178254	0	0.5445336	0.5417255	909
CL14752Contig1	1958.24494	3898.646412	17.84346676	0.004576836	-7.771433565	5.05E-07	1.26E-05	Down	188.8041	245.8097	560.3108	0.9056886	1.73561	2.174624	820	gi|1104637151|ref|XP_019071583.1|PREDICTED: non-specific lipid-transfer protein 13-like [Solanum lycopersicum]	2.39E-46	sp|A8MQA2|NLTPD_ARATH	5.00E-10	Non-specific lipid-transfer protein 13										GO:0016020;GO:0008289;GO:0006869	membrane|lipid binding|lipid transport
CL14756Contig1	8.238918794	1.478718954	14.99911863	10.14331939	3.342457944	0.028501507	0.157948127	Up	0	0.5949585	0	0.6957653	3.632729	1.436294	573
CL14759Contig1	660.7238293	900.5404757	420.9071828	0.467393964	-1.097288991	0.002897155	0.026012184	Down	133.026	112.5033	151.2924	55.3854	66.6701	68.56688	481	gi|1102292049|gb|OIT38169.1|60s ribosomal protein l30-2 [Nicotiana attenuata]	1.61E-24	sp|Q9M5M6|RL30_EUPES	3.00E-30	60S ribosomal protein L30	KOG2988	5.00E-29	60S ribosomal protein L30	ko03010	Ribosome	1	K02908	RP-L30e, RPL30	large subunit ribosomal protein L30e	GO:0005840;GO:0003735;GO:0006412	ribosome|structural constituent of ribosome|translation
CL14763Contig1	42.89065632	82.50435126	3.276961379	0.039718649	-4.654039634	8.93E-09	3.27E-07	Down	2.663803	5.726838	5.9787	0.05697075	0.239591	0.3050942	1230	gi|565346668|ref|XP_006340370.1|PREDICTED: 65-kDa microtubule-associated protein 3-like [Solanum tuberosum]	5.90E-179	sp|Q9FHM4|MA653_ARATH	2.00E-140	65-kDa microtubule-associated protein 3	KOG4302	4.00E-141	Microtubule-associated protein essential for anaphase spindle elongation							GO:0055028;GO:0005874;GO:0005634;GO:0009524;GO:0009574;GO:0008017;GO:0000911;GO:0052096;GO:0000226;GO:0046785;GO:0007067;GO:0000280;GO:0009624	cortical microtubule|microtubule|nucleus|phragmoplast|preprophase band|microtubule binding|cytokinesis by cell plate formation|formation by symbiont of syncytium involving giant cell for nutrient acquisition from host|microtubule cytoskeleton organization|microtubule polymerization|mitotic nuclear division|nuclear division|response to nematode
CL14770Contig1	18.05016331	30.19865026	5.901676354	0.195428481	-2.355287358	0.006993308	0.05348579	Down	0.9243754	1.228902	2.020957	0.104744	0.3186298	0.4327187	1535
CL14783Contig1	3.431665621	0	6.863331242	Inf	Inf	0.026953227	0.151243755	Up	0	0	0	1.201887	1.56767	0	526	gi|220956848|gb|ACL90967.1|alphaTub84D-PA [synthetic construct]	2.66E-79	sp|P06605|TBA3_DROME	2.00E-99	Tubulin alpha-3 chain	KOG1376	4.00E-100	Alpha tubulin	ko04210;ko04530;ko04540;ko04145	Apoptosis|Tight junction|Gap junction|Phagosome	4	K07374	TUBA	tubulin alpha	GO:0005811;GO:0005874;GO:0048471;GO:0005525;GO:0003924;GO:0017022;GO:0005200;GO:0007017;GO:0000281	lipid particle|microtubule|perinuclear region of cytoplasm|GTP binding|GTPase activity|myosin binding|structural constituent of cytoskeleton|microtubule-based process|mitotic cytokinesis
CL1478Contig1	15.19150326	25.69037244	4.692634088	0.182661193	-2.452757931	0.009004267	0.065200197	Down	1.865843	1.414525	2.470925	0.2104479	0.6687318	0.2157644	942	gi|723686171|ref|XP_010318696.1|PREDICTED: uncharacterized protein LOC101254582 isoform X2 [Solanum lycopersicum]	3.60E-66
CL14792Contig1	53.26006398	84.77578558	21.74434239	0.256492373	-1.96301217	0.000509599	0.006042962	Down	15.08393	13.08236	10.20471	1.980793	2.934822	5.081809	476	gi|697175392|ref|XP_009596637.1|PREDICTED: protein NSP-INTERACTING KINASE 3-like [Nicotiana tomentosiformis]	7.03E-20	sp|Q9LFS4|NIK1_ARATH	3.00E-07	Protein NSP-INTERACTING KINASE 1 {ECO:0000303|PubMed:15489295}
CL14793Contig1	88.98650685	131.6305046	46.34250912	0.352065118	-1.5060858	0.014963662	0.096842619	Down	11.40179	23.46935	28.5733	4.098234	7.12149	12.08903	443	gi|460384171|ref|XP_004237787.1|PREDICTED: fructose-1,6-bisphosphatase, cytosolic [Solanum lycopersicum]	2.12E-24	sp|P46276|F16P2_SOLTU	2.00E-30	Fructose-1,6-bisphosphatase, cytosolic	KOG1458	4.00E-29	Fructose-1,6-bisphosphatase	ko04152;ko00010;ko00030;ko00051;ko00680;ko00710	AMPK signaling pathway|Glycolysis / Gluconeogenesis|Pentose phosphate pathway|Fructose and mannose metabolism|Methane metabolism|Carbon fixation in photosynthetic organisms	6	K03841	FBP, fbp	fructose-1,6-bisphosphatase I	GO:0005737;GO:0042132;GO:0046872;GO:0006001	cytoplasm|fructose 1,6-bisphosphate 1-phosphatase activity|metal ion binding|fructose catabolic process
CL14796Contig1	446.4543763	242.434567	650.4741857	2.683091746	1.423896387	0.020820166	0.124690845	Up	5.23281	6.093533	5.892106	22.21755	12.23752	11.35453	3013	gi|565361968|ref|XP_006347724.1|PREDICTED: myosin-binding protein 1-like isoform X1 [Solanum tuberosum]	0	sp|F4HXQ7|MYOB1_ARATH	2.00E-56	Myosin-binding protein 1 {ECO:0000303|PubMed:23995081}										GO:0016021;GO:0030133;GO:0017022	integral component of membrane|transport vesicle|myosin binding
CL14803Contig1	7.253520963	1.283237647	13.22380428	10.30503142	3.365276999	0.019210925	0.117488349	Up	0	0.2132211	0.2187345	1.579151	1.940178	0.682154	672
CL14811Contig1	875.117624	1253.240724	496.9945244	0.396567487	-1.334361693	0.048496904	0.231336088	Down	47.30866	29.58349	15.19352	11.8702	8.783965	16.39002	2927	gi|731378018|ref|XP_010658648.1|PREDICTED: cation/H(+) antiporter 18 [Vitis vinifera]	0	sp|Q9FFR9|CHX18_ARATH	0	Cation/H(+) antiporter 18	KOG1650	0	Predicted K+/H+-antiporter							GO:0016021;GO:0005770;GO:0005451;GO:0006813;GO:0006885	integral component of membrane|late endosome|monovalent cation:proton antiporter activity|potassium ion transport|regulation of pH
CL14823Contig1	484.0703361	748.078201	220.0624712	0.29417041	-1.765275958	2.02E-05	0.000358017	Down	12.50102	19.31282	21.96768	6.211759	4.073825	5.692624	2969	gi|460393138|ref|XP_004242168.1|PREDICTED: ABC transporter A family member 7-like [Solanum lycopersicum]	0	sp|Q9STT5|AB7A_ARATH	0	ABC transporter A family member 7	KOG0059	0	Lipid exporter ABCA1 and related proteins, ABC superfamily							GO:0016021;GO:0043231;GO:0005886;GO:0009506;GO:0005524;GO:0042626;GO:0005215;GO:0006869	integral component of membrane|intracellular membrane-bounded organelle|plasma membrane|plasmodesma|ATP binding|ATPase activity, coupled to transmembrane movement of substances|transporter activity|lipid transport
CL14825Contig1	587.256449	1023.780491	150.7324071	0.147231177	-2.763844889	2.32E-12	1.50E-10	Down	30.94166	21.13063	22.86777	4.299417	3.472059	3.375431	2906	gi|75290366|sp|Q6F353.1|MCM6_ORYSJRecName: Full=DNA replication licensing factor MCM6; AltName: Full=Minichromosome maintenance protein 6; Short=OsMCM6	0	sp|F4KAB8|MCM6_ARATH	0	DNA replication licensing factor MCM6	KOG0480	0	DNA replication licensing factor, MCM6 component	ko04110;ko04111;ko04113;ko03030	Cell cycle|Cell cycle - yeast|Meiosis - yeast|DNA replication	4	K02542	MCM6	DNA replication licensing factor MCM6	GO:0042555;GO:0000347;GO:0005524;GO:0003677;GO:0003678;GO:0046872;GO:0007049;GO:0006270;GO:0006268	MCM complex|THO complex|ATP binding|DNA binding|DNA helicase activity|metal ion binding|cell cycle|DNA replication initiation|DNA unwinding involved in DNA replication
CL14830Contig1	8371.085218	12098.35483	4643.815603	0.383838602	-1.381428288	6.96E-05	0.001067293	Down	294.492	289.1763	274.2062	101.4811	118.7997	114.6923	3016	gi|808154184|ref|NP_001234649.2|arginine decarboxylase [Solanum lycopersicum]	0	sp|Q43075|SPE1_PEA	0	Arginine decarboxylase				ko00330	Arginine and proline metabolism	1	K01583	E4.1.1.19	arginine decarboxylase	GO:0008792;GO:0006527;GO:0009446;GO:0008295	arginine decarboxylase activity|arginine catabolic process|putrescine biosynthetic process|spermidine biosynthetic process
CL14834Contig1	744.7730419	1426.775477	62.77060657	0.043994733	-4.506525365	1.08E-09	4.62E-08	Down	285.426	156.3155	163.2954	8.04121	0	19.75945	501	gi|565403520|ref|XP_006367205.1|PREDICTED: kirola-like [Solanum tuberosum]	5.56E-25
CL14861Contig1	85.0826124	1.478718954	168.6865058	114.0761098	6.833852879	8.58E-10	3.70E-08	Up	0	0.7153288	0	12.65549	36.14612	22.73523	520
CL14866Contig1	2070.504306	77.88108115	4063.127531	52.17091842	5.705173926	1.88E-40	1.16E-37	Up	1.68475	2.868674	0.8779387	76.78699	108.5061	95.42484	3159	gi|723697906|ref|XP_010320761.1|PREDICTED: uncharacterized protein LOC101244872 isoform X1 [Solanum lycopersicum]	0
CL14876Contig1	430.2477755	249.5297931	610.9657579	2.448468178	1.291879446	0.005318795	0.042801193	Up	4.854218	6.321598	4.239384	15.05878	14.30491	7.979709	3496	gi|1025252480|ref|XP_016489435.1|PREDICTED: uncharacterized protein LOC107809347 [Nicotiana tabacum]	4.43E-121	sp|P04323|POL3_DROME	5.00E-44	Endonuclease	KOG0017	2.00E-112	FOG: Transposon-encoded proteins with TYA, reverse transcriptase, integrase domains in various combinations	ko00270	Cysteine and methionine metabolism	1	K17398	DNMT3A	DNA (cytosine-5)-methyltransferase 3A	GO:0004190;GO:0004519;GO:0003676;GO:0003964;GO:0015074	aspartic-type endopeptidase activity|endonuclease activity|nucleic acid binding|RNA-directed DNA polymerase activity|DNA integration
CL14879Contig1	9.187333513	0.591487582	17.78317944	30.06517802	4.910021596	0.001039157	0.011107066	Up	0	0.2190554	0	2.415329	0.4611269	2.117597	751
CL14885Contig1	49.57952615	29.11149757	70.04755473	2.406181769	1.266745631	0.024366148	0.140026198	Up	6.28232	4.281907	2.881118	12.69579	10.03923	9.46361	466	gi|697182805|ref|XP_009600417.1|PREDICTED: arabinogalactan peptide 20-like [Nicotiana tomentosiformis]	2.79E-16	sp|Q9M373|AGP20_ARATH	1.00E-18	Arabinogalactan peptide 20										GO:0031225;GO:0005886	anchored component of membrane|plasma membrane
CL14886Contig1	20.01251884	2.885519405	37.13951827	12.87099931	3.686052164	0.022090969	0.130125953	Up	0.04233479	0.1178901	0.08335218	0.7000235	2.101041	0.3571257	2548
CL14893Contig1	3.395102394	6.790204787	0	0	#NAME?	0.025988308	0.147009296	Down	0.6053626	2.03249	0.3053327	0	0	0	525	gi|1026099900|ref|XP_016548976.1|PREDICTED: uncharacterized protein LOC107848723 [Capsicum annuum]	8.99E-27				KOG0017	7.00E-07	FOG: Transposon-encoded proteins with TYA, reverse transcriptase, integrase domains in various combinations
CL1489Contig1	11.27653278	3.191148055	19.36191751	6.067383016	2.601074387	0.016425883	0.104084152	Up	0.1885978	0.1328792	0.02699574	0.6099877	0.8136638	0.7735388	1916
CL148Contig2	751.316675	500.698694	1001.934656	2.001073036	1.000773825	0.004978514	0.040582797	Up	6.421632	7.451733	8.913126	15.11614	15.11836	16.29458	4676	gi|970036394|ref|XP_015079531.1|PREDICTED: uncharacterized protein LOC107023368 [Solanum pennellii]	8.71E-251	sp|Q3A097|TOLB_PELCD	3.00E-15	Protein TolB {ECO:0000255|HAMAP-Rule:MF_00671}										GO:0042597;GO:0017038	periplasmic space|protein import
CL14906Contig1	23.78643888	45.23286212	2.340015647	0.051732646	-4.272781204	0.000212826	0.002839992	Down	3.960656	4.414356	0.896526	0.176177	0.09028232	0.1822265	1066	gi|747066811|ref|XP_011080101.1|PREDICTED: acid phosphatase 1-like [Sesamum indicum]	1.48E-97	sp|P27061|PPA1_SOLLC	8.00E-58	Acid phosphatase 1										GO:0003993	acid phosphatase activity
CL14917Contig1	1728.897422	2661.059919	796.7349243	0.299405105	-1.739829275	1.27E-06	2.95E-05	Down	67.03871	60.50053	62.07988	16.73064	16.99863	24.51339	2994	gi|565365152|ref|XP_006349281.1|PREDICTED: auxin response factor 1 [Solanum tuberosum]	0	sp|Q8L7G0|ARFA_ARATH	0	Auxin response factor 1				ko04075	Plant hormone signal transduction	1	K14486	K14486, ARF	auxin response factor	GO:0005634;GO:0003677;GO:0042802;GO:0003700;GO:0009734;GO:0010150;GO:0045892;GO:0009733;GO:0006351	nucleus|DNA binding|identical protein binding|transcription factor activity, sequence-specific DNA binding|auxin-activated signaling pathway|leaf senescence|negative regulation of transcription, DNA-templated|response to auxin|transcription, DNA-templated
CL1491Contig1	108.2931905	15.45967398	201.1267069	13.0097638	3.701522864	2.74E-11	1.51E-09	Up	0.4281166	0.1956804	0.2928171	3.746245	5.351765	2.973587	3606	gi|1083882321|ref|XP_018629379.1|PREDICTED: uncharacterized protein LOC108946712 [Nicotiana tomentosiformis]	1.29E-128	sp|P92519|M810_ARATH	4.00E-44	Uncharacterized mitochondrial protein AtMg00810	KOG0017	5.00E-74	FOG: Transposon-encoded proteins with TYA, reverse transcriptase, integrase domains in various combinations							GO:0005739	mitochondrion
CL14921Contig1	288.8368817	446.3340733	131.3396902	0.294263195	-1.764820989	6.26E-06	0.000125408	Down	15.11861	11.79663	10.74342	5.382804	3.000291	2.629074	2534	gi|565370589|ref|XP_006351902.1|PREDICTED: filament-like plant protein isoform X2 [Solanum tuberosum]	0	sp|Q8LLE5|FPP_SOLLC	0	Filament-like plant protein
CL14928Contig1	11.80058006	2.294031824	21.30712829	9.288070056	3.215378854	0.003269512	0.028738022	Up	0.2098653	0.2074308	0.4163062	1.854478	3.458394	2.758886	579	gi|1026009259|ref|XP_016556365.1|PREDICTED: reticulon-like protein B22 [Capsicum annuum]	3.35E-32	sp|Q8GWH5|RTNLT_ARATH	3.00E-21	Reticulon-like protein B22										GO:0005789;GO:0016021	endoplasmic reticulum membrane|integral component of membrane
CL14931Contig1	38.11594524	70.75277322	5.479117258	0.077440318	-3.690771313	0.006117255	0.047892712	Down	1.810458	8.071613	11.66859	0.9360764	0.4816192	0.235382	700
CL14942Contig1	24.20729053	40.3795195	8.035061558	0.198988538	-2.329242762	0.016994187	0.106903056	Down	1.552753	7.242253	4.942469	0.1985347	0.4033743	2.322292	642	gi|1098816024|ref|XP_018814153.1|PREDICTED: serine/threonine-protein kinase Nek6-like isoform X1 [Juglans regia]	9.57E-11				KOG0589	4.00E-06	Serine/threonine protein kinase
CL1495Contig1	110.1408482	205.6732782	14.60841818	0.071027303	-3.815482492	0.0017934	0.017546173	Down	4.663008	9.035904	16.81145	0.9400433	0.07278116	1.272515	1420	gi|565380703|ref|XP_006356735.1|PREDICTED: stearoyl-[acyl-carrier-protein] 9-desaturase 6, chloroplastic-like [Solanum tuberosum]	3.47E-192	sp|Q84VY3|STAD6_ARATH	0	Stearoyl-[acyl-carrier-protein] 9-desaturase 6, chloroplastic				ko00061;ko01040	Fatty acid biosynthesis|Biosynthesis of unsaturated fatty acids	2	K03921	FAB2, SSI2, desA1	acyl-[acyl-carrier-protein] desaturase	GO:0009507;GO:0016020;GO:0045300;GO:0046872;GO:0006633	chloroplast|membrane|acyl-[acyl-carrier-protein] desaturase activity|metal ion binding|fatty acid biosynthetic process
CL14978Contig1	8.422627935	0	16.84525587	Inf	Inf	0.000116173	0.001665076	Up	0	0	0	1.097148	2.160569	0.7139842	913
CL1497Contig1	17.15398524	29.20480215	5.10316832	0.174737302	-2.516740479	0.016350145	0.10372482	Down	0.9300667	2.109631	3.535552	0.6363829	0.171986	0.3375613	937	gi|752280185|dbj|GAM83867.1|hypothetical protein ANO11243_018570 [fungal sp. No.11243]	1.33E-09
CL14980Contig1	423.7147193	585.1525015	262.2769372	0.4482198	-1.157721714	0.00175032	0.017229696	Down	55.64022	69.99546	48.57979	22.9363	32.06187	23.65173	725	gi|1102287544|gb|OIT34185.1|plasmodesmata callose-binding protein 3 [Nicotiana attenuata]	5.94E-57	sp|Q9FZ86|PDCB3_ARATH	3.00E-32	PLASMODESMATA CALLOSE-BINDING PROTEIN 3										GO:0031225;GO:0046658;GO:0009505;GO:0009506;GO:0001872;GO:0004553;GO:0030247;GO:0052543;GO:0009408	anchored component of membrane|anchored component of plasma membrane|plant-type cell wall|plasmodesma|(1->3)-beta-D-glucan binding|hydrolase activity, hydrolyzing O-glycosyl compounds|polysaccharide binding|callose deposition in cell wall|response to heat
CL14987Contig1	8.760683014	0.345875033	17.17549099	49.65808274	5.633956656	0.000388868	0.004794967	Up	0	0	0.1008252	0.7634528	1.584752	1.860835	899
CL14Contig1	667.2514053	407.7204472	926.7823634	2.273082868	1.18465028	0.001195811	0.012449873	Up	14.82722	19.47955	13.85688	31.10595	43.61997	35.78606	1827	gi|1104637217|ref|XP_019071587.1|PREDICTED: protein ROS1 isoform X2 [Solanum lycopersicum]	4.11E-118
CL15002Contig1	63.46863272	34.37658523	92.56068021	2.692550164	1.428973224	0.00598063	0.047044005	Up	5.86638	4.088851	5.452392	17.69104	12.99211	11.16895	472	gi|703096796|ref|XP_010095941.1|ABC transporter G family member 16 [Morus notabilis]	1.35E-06
CL1500Contig1	19.98725236	6.801602705	33.17290202	4.877218422	2.286058584	0.00510879	0.041403363	Up	0.303535	0.1618474	0.06819457	0.9740283	0.7167643	0.9534026	2715	gi|1111027891|ref|XP_019265021.1|PREDICTED: uncharacterized protein LOC109242642 [Nicotiana attenuata]	2.06E-172	sp|P10978|POLX_TOBAC	4.00E-33	Endonuclease	KOG0017	7.00E-56	FOG: Transposon-encoded proteins with TYA, reverse transcriptase, integrase domains in various combinations							GO:0004190;GO:0004519;GO:0003676;GO:0003964;GO:0008270;GO:0015074	aspartic-type endopeptidase activity|endonuclease activity|nucleic acid binding|RNA-directed DNA polymerase activity|zinc ion binding|DNA integration
CL15018Contig1	215.1262962	318.159202	112.0933905	0.352318556	-1.505047636	0.000195537	0.002636884	Down	11.3581	13.55617	12.98186	5.150809	3.648272	4.620873	1799	gi|1102142152|gb|OIS98540.1|protein xri1 [Nicotiana attenuata]	7.50E-107	sp|Q6NLW5|XRI1_ARATH	3.00E-48	Protein XRI1										GO:0005634;GO:0006281;GO:0007143;GO:0007140;GO:0009555;GO:0010165	nucleus|DNA repair|female meiotic division|male meiosis|pollen development|response to X-ray
CL15023Contig1	13.89410015	4.397423539	23.39077676	5.319200336	2.411209374	0.013871299	0.091230629	Up	1.099807	1.100556	0	2.759166	5.166452	3.50016	449
CL15026Contig1	84.64422375	122.938033	46.35041455	0.377022582	-1.407277159	0.003447647	0.029955075	Down	17.78785	25.44652	15.465	6.072448	5.743665	10.71429	454	gi|1130830955|dbj|GAV85866.1|MAP65_ASE1 domain-containing protein [Cephalotus follicularis]	1.01E-18	sp|Q8LEG3|MA652_ARATH	1.00E-18	65-kDa microtubule-associated protein 2	KOG4302	2.00E-19	Microtubule-associated protein essential for anaphase spindle elongation							GO:0055028;GO:0005874;GO:0072686;GO:0005634;GO:0009524;GO:0009574;GO:0005819;GO:0000922;GO:0008283;GO:0000911;GO:0000226;GO:0007067;GO:0048528	cortical microtubule|microtubule|mitotic spindle|nucleus|phragmoplast|preprophase band|spindle|spindle pole|cell proliferation|cytokinesis by cell plate formation|microtubule cytoskeleton organization|mitotic nuclear division|post-embryonic root development
CL15027Contig1	10.80431567	0	21.60863134	Inf	Inf	7.82E-05	0.001184226	Up	0	0	0	1.186164	5.229173	2.705243	525
CL15036Contig1	396.6534356	582.5172359	210.7896353	0.361859911	-1.466496808	0.000107511	0.001555837	Down	27.37979	21.51387	23.58429	10.63898	7.785851	8.044371	1710	gi|565384911|ref|XP_006358365.1|PREDICTED: AT-hook motif nuclear-localized protein 1-like [Solanum tuberosum]	9.10E-124	sp|Q8VYJ2|AHL1_ARATH	2.00E-79	AT-hook motif nuclear-localized protein 1 {ECO:0000303|PubMed:15604740}										GO:0098687;GO:0005737;GO:0005739;GO:0005730;GO:0005654;GO:0005634;GO:0003680;GO:0003677;GO:0043565;GO:0006355;GO:0006351	chromosomal region|cytoplasm|mitochondrion|nucleolus|nucleoplasm|nucleus|AT DNA binding|DNA binding|sequence-specific DNA binding|regulation of transcription, DNA-templated|transcription, DNA-templated
CL15038Contig1	263.915682	41.54615225	486.2852117	11.70469912	3.549015944	2.22E-09	9.01E-08	Up	6.406616	11.08224	3.033191	46.33094	84.34121	111.5791	445	gi|726965363|ref|NP_001289823.1|aquaporin PIP2-1-like [Solanum lycopersicum]	8.90E-15	sp|Q8H5N9|PIP21_ORYSJ	7.00E-16	Probable aquaporin PIP2-1	KOG0223	7.00E-15	Aquaporin (major intrinsic protein family)							GO:0005887;GO:0009506;GO:0005773;GO:0015254;GO:0015250;GO:0009992;GO:0034220	integral component of plasma membrane|plasmodesma|vacuole|glycerol channel activity|water channel activity|cellular water homeostasis|ion transmembrane transport
CL15047Contig1	43.96627142	85.87302559	2.05951725	0.023983285	-5.381826909	1.75E-12	1.14E-10	Down	4.413132	3.976084	5.801813	0.2036987	0.05491848	0.05548249	1282	gi|565375929|ref|XP_006354467.1|PREDICTED: kinesin-II 95 kDa subunit [Solanum tuberosum]	1.38E-122	sp|Q8VWI7|KN10A_ARATH	5.00E-41	Kinesin-like protein KIN-10A {ECO:0000305}	KOG0243	4.00E-32	Kinesin-like protein							GO:0005737;GO:0005871;GO:0005874;GO:0009524;GO:0005524;GO:0016887;GO:0008017;GO:0003777;GO:0007018;GO:0047496	cytoplasm|kinesin complex|microtubule|phragmoplast|ATP binding|ATPase activity|microtubule binding|microtubule motor activity|microtubule-based movement|vesicle transport along microtubule
CL1504Contig1	736.2610046	1426.575876	45.94613346	0.032207283	-4.956469213	7.17E-31	2.32E-28	Down	44.21287	37.5307	34.63298	1.095758	0.7681385	1.999224	2620	gi|848897926|ref|XP_012849061.1|PREDICTED: subtilisin-like protease SBT1.7 [Erythranthe guttata]	0	sp|Q9FK76|SBT56_ARATH	0	Subtilisin-like protease SBT5.6 {ECO:0000303|PubMed:16193095}										GO:0005618;GO:0005576;GO:0004252	cell wall|extracellular region|serine-type endopeptidase activity
CL15050Contig1	55.38769406	81.59684155	29.17854656	0.357594069	-1.483605288	0.022385987	0.131310525	Down	20.15854	10.44032	9.996445	2.979188	3.55632	8.809891	426	gi|1026068781|ref|XP_016578802.1|PREDICTED: arogenate dehydrogenase 2, chloroplastic-like [Capsicum annuum]	1.55E-14							ko00400	Phenylalanine, tyrosine and tryptophan biosynthesis	1	K15227	TYRAAT	arogenate dehydrogenase (NADP+), plant
CL15064Contig1	3149.245919	1207.074793	5091.417045	4.217979758	2.076552172	5.19E-09	1.99E-07	Up	21.99386	29.25711	30.50556	100.0652	120.5327	131.5845	3157	gi|1026066402|ref|XP_016577613.1|PREDICTED: probable serine/threonine-protein kinase WNK4 isoform X2 [Capsicum annuum]	0	sp|Q9LVL5|WNK4_ARATH	0	Probable serine/threonine-protein kinase WNK4	KOG0584	0	Serine/threonine protein kinase							GO:0005737;GO:0005829;GO:0005634;GO:0005524;GO:0004672;GO:0004674;GO:0035556;GO:0046777;GO:0006468	cytoplasm|cytosol|nucleus|ATP binding|protein kinase activity|protein serine/threonine kinase activity|intracellular signal transduction|protein autophosphorylation|protein phosphorylation
CL15070Contig1	8.61970688	15.34246543	1.896948326	0.123640385	-3.015778048	0.02061198	0.12378612	Down	4.374522	1.815945	1.461495	0	0	1.045424	434
CL15073Contig1	408.5194862	581.7000922	235.3388802	0.404570815	-1.305535846	0.018579565	0.11461365	Down	20.24571	12.70224	8.291613	5.532232	5.179454	6.168383	3023	gi|697105438|ref|XP_009606532.1|PREDICTED: homeobox-leucine zipper protein HDG1-like isoform X1 [Nicotiana tomentosiformis]	0	sp|Q0WV12|ANL2_ARATH	0	Homeobox-leucine zipper protein ANTHOCYANINLESS 2										GO:0005634;GO:0008289;GO:0043565;GO:0003700;GO:0043481;GO:0042335;GO:0009827;GO:0048364;GO:0048765;GO:0006351	nucleus|lipid binding|sequence-specific DNA binding|transcription factor activity, sequence-specific DNA binding|anthocyanin accumulation in tissues in response to UV light|cuticle development|plant-type cell wall modification|root development|root hair cell differentiation|transcription, DNA-templated
CL15075Contig1	13.91185973	5.373014993	22.45070446	4.178418354	2.062956946	0.026309855	0.148576125	Up	1.7623	0	0.5937398	2.348533	5.515943	2.532942	467
CL15089Contig1	74.02990227	102.081138	45.97866655	0.45041295	-1.150679786	0.021504373	0.127607138	Down	11.05128	20.75226	19.97177	6.194486	5.945708	11.588	424	gi|723690276|ref|XP_010319394.1|PREDICTED: putative 1-phosphatidylinositol-3-phosphate 5-kinase FAB1C [Solanum lycopersicum]	1.21E-72	sp|Q9SSJ8|FAB1C_ARATH	7.00E-63	Putative 1-phosphatidylinositol-3-phosphate 5-kinase FAB1C	KOG0230	1.00E-63	Phosphatidylinositol-4-phosphate 5-kinase and related FYVE finger-containing proteins	ko04810;ko04145;ko04070;ko00562	Regulation of actin cytoskeleton|Phagosome|Phosphatidylinositol signaling system|Inositol phosphate metabolism	4	K00921	PIKFYVE, FAB1	1-phosphatidylinositol-3-phosphate 5-kinase	GO:0005829;GO:0010008;GO:0000285;GO:0005524;GO:0042147;GO:0090332	cytosol|endosome membrane|1-phosphatidylinositol-3-phosphate 5-kinase activity|ATP binding|retrograde transport, endosome to Golgi|stomatal closure
CL15091Contig1	69.4812362	118.2572759	20.70519654	0.175086027	-2.513864146	0.000498846	0.005930053	Down	14.49792	11.99602	24.63397	3.232841	2.503205	3.618492	485
CL15098Contig1	994.0329471	45.96485857	1942.101036	42.2518658	5.400943146	3.84E-33	1.47E-30	Up	1.536214	1.812914	0.5009537	36.32022	61.45588	65.13789	2625
CL150Contig1	133.3311626	258.7525206	7.909804584	0.030568995	-5.031787054	9.45E-21	1.55E-18	Down	2.231735	2.006993	1.780608	0.03023863	0.07041369	0.09011643	9205	gi|297329000|gb|EFH59419.1|hypothetical protein ARALYDRAFT_479423 [Arabidopsis lyrata subsp. lyrata]	0	sp|Q27IK6|KN12D_ARATH	0	Kinesin-like protein KIN-12D {ECO:0000305}	KOG4280	0	Kinesin-like protein							GO:0005871;GO:0005874;GO:0009524;GO:0005524;GO:0016887;GO:0003777;GO:0000911;GO:0007018;GO:0000281	kinesin complex|microtubule|phragmoplast|ATP binding|ATPase activity|microtubule motor activity|cytokinesis by cell plate formation|microtubule-based movement|mitotic cytokinesis
CL15104Contig1	26.62964163	10.99214702	42.26713623	3.845212055	1.943063162	0.040929442	0.205583203	Up	1.766077	2.723101	0.5768369	1.883444	10.20146	7.361063	485	gi|1026054004|ref|XP_016571558.1|PREDICTED: heavy metal-associated isoprenylated plant protein 22-like [Capsicum annuum]	1.96E-14
CL15106Contig1	12.70168902	20.3872584	5.016119643	0.246041893	-2.023024116	0.043120888	0.213106674	Down	1.512447	1.306814	2.189984	0.4789153	0.2578853	0.5234634	865	gi|565356034|ref|XP_006344879.1|PREDICTED: cell division protein FtsZ homolog 1, chloroplastic-like [Solanum tuberosum]	1.09E-53	sp|Q42545|FTSZ1_ARATH	3.00E-16	Cell division protein FtsZ homolog 1, chloroplastic				ko04112	Cell cycle - Caulobacter	1	K03531	ftsZ	cell division protein FtsZ	GO:0009507;GO:0009570;GO:0009535;GO:0005874;GO:0005525;GO:0003924;GO:0042802;GO:0043621;GO:0007049;GO:0010020;GO:0009658;GO:0009902;GO:0007017;GO:0043572;GO:0009637	chloroplast|chloroplast stroma|chloroplast thylakoid membrane|microtubule|GTP binding|GTPase activity|identical protein binding|protein self-association|cell cycle|chloroplast fission|chloroplast organization|chloroplast relocation|microtubule-based process|plastid fission|response to blue light
CL1510Contig1	154.898733	302.1681598	7.629306187	0.025248544	-5.307655974	2.11E-23	4.12E-21	Down	4.71786	6.72384	6.984785	0.1038066	0.1977294	0.1995651	3512	gi|723716633|ref|XP_010323972.1|PREDICTED: microtubule-associated protein TORTIFOLIA1 [Solanum lycopersicum]	0	sp|F4IK92|TORL2_ARATH	0	TORTIFOLIA1-like protein 2 {ECO:0000303|PubMed:15324671}										GO:0005874;GO:0008017	microtubule|microtubule binding
CL15114Contig1	20.90620093	8.872313726	32.94008814	3.712682977	1.89246213	0.023155028	0.134854234	Up	2.06E-23	2.643842	7.51E-22	2.320676	3.157377	3.476184	801
CL15127Contig1	39.46248545	70.94804793	7.976922967	0.112433297	-3.152858739	1.84E-06	4.13E-05	Down	2.544542	2.160091	1.381891	0.1930749	0.2042614	0.3018668	2509	gi|1026006084|ref|XP_016554852.1|PREDICTED: protein EARLY FLOWERING 3-like isoform X1 [Capsicum annuum]	0	sp|Q657D6|ELF32_ORYSJ	5.00E-48	ELF3-like protein 2 {ECO:0000305}										GO:0005634;GO:0009908;GO:0006355;GO:0006351	nucleus|flower development|regulation of transcription, DNA-templated|transcription, DNA-templated
CL15137Contig1	25.97180289	13.86576402	38.07784175	2.746176965	1.457424596	0.039730743	0.20190056	Up	1.239181	0.995425	0.6087605	2.839212	1.890871	3.200249	1045
CL15139Contig1	11.06434659	0	22.12869319	Inf	Inf	7.11E-06	0.000140914	Up	0	0	0	1.140882	2.634118	2.979368	721	gi|1026080077|ref|XP_016539279.1|PREDICTED: acetyl-CoA-benzylalcohol acetyltransferase-like [Capsicum annuum]	1.17E-16							ko00940;ko00941;ko00945	Phenylpropanoid biosynthesis|Flavonoid biosynthesis|Stilbenoid, diarylheptanoid and gingerol biosynthesis	3	K13065	E2.3.1.133, HCT	shikimate O-hydroxycinnamoyltransferase
CL15146Contig1	97.13327925	140.0780586	54.18849991	0.386845024	-1.370172379	0.003504228	0.030369743	Down	4.309455	3.134766	2.468535	0.858852	1.651301	1.434959	3028	gi|971548114|ref|XP_015163615.1|PREDICTED: uncharacterized protein LOC102604714 [Solanum tuberosum]	0
CL15150Contig1	17.38186119	32.47089483	2.292827558	0.070611776	-3.823947382	0.000665098	0.007614015	Down	2.337413	2.165005	5.112508	0	0.4420546	0.2737738	708
CL15154Contig1	18.44208482	30.48491038	6.399259263	0.209915633	-2.252118482	0.009344345	0.06704231	Down	4.785316	4.997491	1.281665	1.254673	0	0.9845628	603
CL15163Contig1	6.407353209	12.111071	0.703635423	0.05809853	-4.105354525	0.034660238	0.182653315	Down	2.236776	0.6279399	0.4511943	0.2219903	0	0	763
CL15178Contig1	147.7822395	251.5445223	44.01995663	0.174998669	-2.514584144	1.89E-08	6.42E-07	Down	47.66393	39.70108	38.28142	8.812539	6.001318	7.474185	427	gi|1026061809|ref|XP_016575349.1|PREDICTED: probable RNA helicase SDE3 [Capsicum annuum]	4.06E-23
CL15190Contig1	31.98408685	60.89619048	3.071983228	0.05044623	-4.309109735	3.14E-08	1.00E-06	Down	7.676732	8.745977	10.15868	0.4151467	0.8806157	0	488	gi|1026024748|ref|XP_016558722.1|PREDICTED: ATP-dependent DNA helicase DDM1-like [Capsicum annuum]	2.14E-40	sp|Q9XFH4|DDM1_ARATH	1.00E-23	ATP-dependent DNA helicase DDM1	KOG0385	3.00E-24	Chromatin remodeling complex WSTF-ISWI, small subunit							GO:0000786;GO:0005634;GO:0005524;GO:0004003;GO:0016887;GO:0003677;GO:0009294;GO:0006344;GO:0006346;GO:0090241;GO:0051574;GO:0044030;GO:0006349;GO:0006351;GO:0032197	nucleosome|nucleus|ATP binding|ATP-dependent DNA helicase activity|ATPase activity|DNA binding|DNA mediated transformation|maintenance of chromatin silencing|methylation-dependent chromatin silencing|negative regulation of histone H4 acetylation|positive regulation of histone H3-K9 methylation|regulation of DNA methylation|regulation of gene expression by genetic imprinting|transcription, DNA-tem…
CL15196Contig1	3763.634505	49.11969576	7478.149313	152.2433964	7.250235842	4.06E-57	5.17E-54	Up	1.256957	1.06604	1.074842	145.2266	184.2313	199.5021	3091	gi|296084929|emb|CBI28338.3|unnamed protein product, partial [Vitis vinifera]	0	sp|Q9SWB4|PARP3_SOYBN	0	Poly [ADP-ribose] polymerase 3	KOG1037	0	NAD+ ADP-ribosyltransferase Parp, required for poly-ADP ribosylation of nuclear proteins	ko04210;ko04214;ko04217;ko03410	Apoptosis|Apoptosis - fly|Necroptosis|Base excision repair	4	K10798	PARP	poly	GO:0005737;GO:0005634;GO:0003677;GO:0003910;GO:0003950;GO:0051103;GO:0006273;GO:0006471	cytoplasm|nucleus|DNA binding|DNA ligase (ATP) activity|NAD+ ADP-ribosyltransferase activity|DNA ligation involved in DNA repair|lagging strand elongation|protein ADP-ribosylation
CL151Contig2	55.3810231	26.79366095	83.96838526	3.133889969	1.647954527	0.002908401	0.026094957	Up	3.097148	0.6818715	1.203068	5.098364	3.458504	7.710776	1129	gi|1025186586|ref|XP_016474153.1|PREDICTED: delta(24)-sterol reductase-like [Nicotiana tabacum]	7.98E-183	sp|Q39085|DIM_ARATH	0	Delta(24)-sterol reductase	KOG1262	0	FAD-binding protein DIMINUTO	ko00100	Steroid biosynthesis	1	K09828	DHCR24, DWF1	Delta24-sterol reductase	GO:0005783;GO:0016021;GO:0016020;GO:0005886;GO:0005774;GO:0005773;GO:0005516;GO:0050614;GO:0050660;GO:0016614;GO:0016132;GO:0009808;GO:0009834;GO:0009826	endoplasmic reticulum|integral component of membrane|membrane|plasma membrane|vacuolar membrane|vacuole|calmodulin binding|delta24-sterol reductase activity|flavin adenine dinucleotide binding|oxidoreductase activity, acting on CH-OH group of donors|brassinosteroid biosynthetic process|lignin metabolic process|plant-type secondary cell wall biogenesis|unidimensional cell growth
CL15210Contig1	14.17828108	2.566475294	25.79008686	10.04883504	3.328956354	0.001183411	0.012368317	Up	0	0.322979	0.3630662	3.307215	2.348365	1.564163	759
CL15221Contig1	28.8503605	10.93646763	46.76425337	4.275992482	2.096259316	0.002807692	0.025377451	Up	3.428867	1.43705	0	7.82296	6.572588	6.189476	489
CL15230Contig1	240.5583385	477.2315307	3.885146262	0.008141009	-6.940576643	9.09E-26	2.04E-23	Down	26.54523	18.4094	16.44755	0.08536041	0.04389179	0.3997772	1660	gi|1025108642|ref|XP_016460905.1|PREDICTED: cytochrome P450 CYP749A22-like [Nicotiana tabacum]	1.75E-278	sp|H2DH17|C7A22_PANGI	0	Cytochrome P450 CYP749A22	KOG0157	2.00E-118	Cytochrome P450 CYP4/CYP19/CYP26 subfamilies	ko00905	Brassinosteroid biosynthesis	1	K15639	CYP734A1, BAS1	PHYB activation tagged suppressor 1	GO:0016021;GO:0020037;GO:0005506;GO:0004497;GO:0016705	integral component of membrane|heme binding|iron ion binding|monooxygenase activity|oxidoreductase activity, acting on paired donors, with incorporation or reduction of molecular oxygen
CL15249Contig1	219.2136089	0	438.4272179	Inf	Inf	3.62E-09	1.42E-07	Up	0	0	0	30.18845	96.07359	36.84271	589
CL15250Contig1	3.123415452	6.246830904	0	0	#NAME?	0.038938197	0.199204359	Down	1.64938	0.3220907	0.3296667	0	0	0	562
CL15251Contig1	186.1675398	315.2246591	57.11042049	0.181173708	-2.464554485	1.18E-08	4.20E-07	Down	49.98713	44.8513	46.71983	7.634266	6.893682	11.83006	475	gi|565403781|ref|XP_006367334.1|PREDICTED: triosephosphate isomerase, chloroplastic-like [Solanum tuberosum]	6.08E-13	sp|P48496|TPIC_SPIOL	6.00E-10	Triosephosphate isomerase, chloroplastic				ko00010;ko00051;ko00562;ko00710	Glycolysis / Gluconeogenesis|Fructose and mannose metabolism|Inositol phosphate metabolism|Carbon fixation in photosynthetic organisms	4	K01803	TPI, tpiA	triosephosphate isomerase (TIM)	GO:0009507;GO:0004807;GO:0006096;GO:0019253	chloroplast|triose-phosphate isomerase activity|glycolytic process|reductive pentose-phosphate cycle
CL15258Contig1	32.18164465	9.651919388	54.7113699	5.668444555	2.502952908	0.000217634	0.002895244	Up	1.520803	0.3209923	0.7979138	5.952184	5.787518	3.728801	757	gi|697123411|ref|XP_009615698.1|PREDICTED: heat shock 70 kDa protein [Nicotiana tomentosiformis]	7.53E-134	sp|P26413|HSP70_SOYBN	8.00E-134	Heat shock 70 kDa protein	KOG0101	5.00E-134	Molecular chaperones HSP70/HSC70, HSP70 superfamily	ko04144;ko04010;ko04141;ko03040	Endocytosis|MAPK signaling pathway|Protein processing in endoplasmic reticulum|Spliceosome	4	K03283	HSPA1s	heat shock 70kDa protein 1/2/6/8	GO:0005524	ATP binding
CL15265Contig1	152.2089063	211.9638745	92.45393816	0.436177808	-1.197011725	0.004933668	0.040271117	Down	8.779879	9.365325	6.529781	2.679588	3.463191	4.883864	1850	gi|1026105668|ref|XP_016551862.1|PREDICTED: S-adenosylmethionine carrier 1, chloroplastic/mitochondrial-like isoform X3 [Capsicum annuum]	1.21E-149	sp|F4HT41|SAMC2_ARATH	1.00E-119	Probable S-adenosylmethionine carrier 2, chloroplastic	KOG0768	1.00E-104	Mitochondrial carrier protein PET8							GO:0031969;GO:0016021;GO:0055085	chloroplast membrane|integral component of membrane|transmembrane transport
CL15266Contig1	10.70849076	18.44464976	2.972331756	0.161148723	-2.633535338	0.019025869	0.116652881	Down	0.2533222	1.216997	1.376203	0.1551321	0.05403648	0.2672632	1400	gi|1111051616|ref|XP_019232536.1|PREDICTED: uncharacterized protein LOC109213221 [Nicotiana attenuata]	4.35E-46
CL15278Contig1	14.69057416	0.332459572	29.04868874	87.37510123	6.449150317	7.33E-06	0.000144948	Up	0.2101136	0	0	2.524906	7.599392	3.646947	462
CL15290Contig1	13.99116897	4.491331765	23.49100617	5.230298582	2.386893308	0.021634676	0.128082244	Up	0	1.094764	1.080836	4.511602	5.826575	1.266511	429
CL15291Contig1	1320.604612	2608.761444	32.44778053	0.012438002	-6.329101415	4.93E-15	4.48E-13	Down	205.0467	447.4205	447.7993	1.57908	7.565151	4.957142	509	gi|697143012|ref|XP_009625612.1|PREDICTED: uncharacterized protein LOC104116457 [Nicotiana tomentosiformis]	5.14E-34
CL15299Contig1	10.92130306	1.884610088	19.95799603	10.58998684	3.404628892	0.003281571	0.02880896	Up	0.2577679	0.2383428	0	0.5213416	2.273498	3.136415	749
CL15317Contig1	9.81934738	2.908819725	16.72987504	5.751430688	2.523920876	0.028202708	0.156632725	Up	0.1768381	0.1622473	0.08768908	0.6326371	1.170422	0.730597	1461
CL15327Contig1	67.48813125	114.811636	20.16462648	0.175632255	-2.509370278	0.004856976	0.039801671	Down	7.244648	25.82764	11.26023	1.12928	3.661683	3.128576	571	gi|1026095583|ref|XP_016546969.1|PREDICTED: putative vitellogenin receptor [Capsicum annuum]	2.07E-07
CL1532Contig1	4.14106526	0	8.282130519	Inf	Inf	0.013009106	0.086731372	Up	0	0	0	1.386735	0.7443404	0.1028242	773	gi|565381885|ref|XP_006357290.1|PREDICTED: em protein H5 [Solanum tuberosum]	9.87E-44	sp|P46520|EMP1_ORYSJ	4.00E-31	Embryonic abundant protein 1										GO:0005829;GO:0009737;GO:0048316	cytosol|response to abscisic acid|seed development
CL15343Contig1	2246.588435	3013.990254	1479.186617	0.490773523	-1.026870675	0.003682994	0.031622095	Down	46.13722	50.54678	70.11244	27.5067	24.44692	31.97944	3831	gi|565359553|ref|XP_006346571.1|PREDICTED: receptor-like serine/threonine-protein kinase ALE2 isoform X2 [Solanum tuberosum]	0	sp|Q8RWW0|ALE2_ARATH	0	Receptor-like serine/threonine-protein kinase ALE2	KOG1187	2.00E-154	Serine/threonine protein kinase
CL15345Contig1	30.19274709	46.10788907	14.27760512	0.309656447	-1.69125961	0.024280241	0.139680676	Down	2.104503	0.9312021	0.9304885	0.3684603	0.3368427	0.5819508	2466	gi|723682470|ref|XP_010318060.1|PREDICTED: subtilisin-like protease SBT3.4 isoform X1 [Solanum lycopersicum]	0	sp|Q9SZY3|SBT38_ARATH	0	Subtilisin-like protease SBT3.8 {ECO:0000303|PubMed:16193095}										GO:0005618;GO:0005576;GO:0004252	cell wall|extracellular region|serine-type endopeptidase activity
CL15357Contig1	267.8818817	112.7568617	423.0069017	3.751495876	1.907465972	1.61E-06	3.66E-05	Up	16.43209	12.03186	14.71391	55.65009	57.61789	51.70058	555	gi|1102141598|gb|OIS97999.1|acyl-coenzyme a oxidase 4, peroxisomal [Nicotiana attenuata]	1.02E-32	sp|Q96329|ACOX4_ARATH	2.00E-32	Acyl-coenzyme A oxidase 4, peroxisomal	KOG0138	5.00E-33	Glutaryl-CoA dehydrogenase	ko04146;ko04024;ko00071;ko00592;ko01040	Peroxisome|cAMP signaling pathway|Fatty acid degradation|alpha-Linolenic acid metabolism|Biosynthesis of unsaturated fatty acids	5	K00232	E1.3.3.6, ACOX1, ACOX3	acyl-CoA oxidase	GO:0009514;GO:0005777;GO:0003995;GO:0003997;GO:0009055;GO:0000062;GO:0050660;GO:0052890;GO:0009793;GO:0006635;GO:0033539;GO:0055088;GO:0046459	glyoxysome|peroxisome|acyl-CoA dehydrogenase activity|acyl-CoA oxidase activity|electron carrier activity|fatty-acyl-CoA binding|flavin adenine dinucleotide binding|oxidoreductase activity, acting on the CH-CH group of donors, with a flavin as acceptor|embryo development ending in seed dormancy|fatty acid beta-oxidation|fatty acid beta-oxidation using acyl-CoA dehydrogenase|lipid homeostasis|shor…
CL15359Contig1	34.53807865	58.36441382	10.71174348	0.183532101	-2.445895674	0.009751101	0.069340806	Down	1.604597	7.324691	3.823433	1.033836	0.2013249	1.026929	1007
CL15362Contig1	83.68714713	143.6401017	23.73419261	0.16523375	-2.597419701	3.63E-07	9.39E-06	Down	18.5473	20.41122	26.19958	3.199387	4.238882	3.696156	468	gi|1025358309|ref|XP_016512043.1|PREDICTED: CBL-interacting protein kinase 18-like [Nicotiana tabacum]	1.89E-81	sp|Q5W736|CIPKI_ORYSJ	1.00E-96	CBL-interacting protein kinase 18	KOG0583	2.00E-91	Serine/threonine protein kinase	ko04530;ko04140;ko04068;ko04150;ko04151;ko04152;ko04371	Tight junction|Autophagy - animal|FoxO signaling pathway|mTOR signaling pathway|PI3K-Akt signaling pathway|AMPK signaling pathway|Apelin signaling pathway	7	K07198	PRKAA, AMPK	5'-AMP-activated protein kinase, catalytic alpha subunit	GO:0005622;GO:0005524;GO:0004674;GO:0035556;GO:0018105;GO:0018107	intracellular|ATP binding|protein serine/threonine kinase activity|intracellular signal transduction|peptidyl-serine phosphorylation|peptidyl-threonine phosphorylation
CL15367Contig1	18.12994543	4.686813072	31.5730778	6.736577138	2.752015743	0.011296613	0.077840671	Up	0	1.078128	0.5647645	3.039566	1.56541	6.538607	629
CL1536Contig1	6.092554201	1.037625098	11.1474833	10.74326683	3.425360852	0.027229277	0.15237848	Up	0	0	0.2374249	1.043019	0.6810396	0.6511388	988
CL15372Contig1	43.7480035	15.62065951	71.87534749	4.601300441	2.20204166	0.038448686	0.197399069	Up	1.221189	1.220119	3.262825	3.47935	16.37857	7.489225	581
CL15377Contig1	338.5864692	608.0519569	69.12098157	0.113676111	-3.136998994	1.73E-08	5.93E-07	Down	18.11728	13.73225	8.944138	1.508688	1.423217	1.785621	3203	gi|109631214|gb|ABG35783.1|SHK279 [Striga asiatica]	0	sp|Q9C5U0|AHK4_ARATH	0	Histidine kinase 4	KOG0519	0	Sensory transduction histidine kinase	ko04075	Plant hormone signal transduction	1	K14489	AHK2_3_4	arabidopsis histidine kinase 2/3/4 (cytokinin receptor)	GO:0005783;GO:0005789;GO:0016021;GO:0005886;GO:0019955;GO:0009884;GO:0019899;GO:0004721;GO:0000155;GO:0004673;GO:0043424;GO:0019901;GO:0009885;GO:0033500;GO:0016036;GO:0071329;GO:0009736;GO:0042742;GO:0010086;GO:0009116;GO:0007231;GO:0000160;GO:0006468;GO:0048509;GO:0010029;GO:0048831;GO:0009414;GO:0008272	endoplasmic reticulum|endoplasmic reticulum membrane|integral component of membrane|plasma membrane|cytokine binding|cytokinin receptor activity|enzyme binding|phosphoprotein phosphatase activity|phosphorelay sensor kinase activity|protein histidine kinase activity|protein histidine kinase binding|protein kinase binding|transmembrane histidine kinase cytokinin receptor activity|carbohydrate homeo…
CL15386Contig1	67.94015232	134.2638547	1.616449929	0.012039353	-6.376098338	2.14E-10	1.02E-08	Down	5.606948	13.15462	14.03916	0.08131202	0	0.3203525	876	gi|970029333|ref|XP_015075992.1|PREDICTED: heavy metal-associated isoprenylated plant protein 26-like [Solanum pennellii]	1.44E-94	sp|Q9M8T7|HIP8_ARATH	1.00E-38	Heavy metal-associated isoprenylated plant protein 8 {ECO:0000303|PubMed:21072340, ECO:0000303|PubMed:23368984}	KOG1603	2.00E-39	Copper chaperone							GO:0005737;GO:0046914;GO:0046916;GO:0030001	cytoplasm|transition metal ion binding|cellular transition metal ion homeostasis|metal ion transport
CL15388Contig1	28.57132047	8.941710201	48.20093074	5.390571787	2.43043831	0.000724342	0.008167128	Up	1.090505	0.5972786	0	3.112321	3.604994	2.139672	1168
CL15389Contig1	884.4832005	1187.018068	581.9483335	0.490260721	-1.028378916	0.004217408	0.03533557	Down	25.53877	25.24832	26.47354	13.09065	10.90017	14.52161	3279	gi|356505281|ref|XP_003521420.1|PREDICTED: WD repeat-containing protein 3-like [Glycine max]	0	sp|Q9UNX4|WDR3_HUMAN	0	WD repeat-containing protein 3	KOG0306	0	WD40-repeat-containing subunit of the 18S rRNA processing complex	ko03008	Ribosome biogenesis in eukaryotes	1	K14556	DIP2, UTP12, WDR3	U3 small nucleolar RNA-associated protein 12	GO:0031965;GO:0005730;GO:0005654;GO:0005634;GO:0034388;GO:0032040;GO:0044822;GO:0030515;GO:0000462;GO:0006364	nuclear membrane|nucleolus|nucleoplasm|nucleus|Pwp2p-containing subcomplex of 90S preribosome|small-subunit processome|poly(A) RNA binding|snoRNA binding|maturation of SSU-rRNA from tricistronic rRNA transcript (SSU-rRNA, 5.8S rRNA, LSU-rRNA)|rRNA processing
CL1538Contig1	287.4136976	115.6196848	459.2077104	3.97170872	1.989759821	7.56E-07	1.83E-05	Up	2.766223	3.960389	2.145495	13.01095	10.789	11.15023	2834	gi|298570957|gb|ADI87602.1|auxin response factor 19 [Solanum lycopersicum]	0	sp|Q0D9R7|ARFS_ORYSJ	1.00E-100	Auxin response factor 19										GO:0005634;GO:0003677;GO:0009734;GO:0006355;GO:0006351	nucleus|DNA binding|auxin-activated signaling pathway|regulation of transcription, DNA-templated|transcription, DNA-templated
CL15416Contig1	8.935173505	0.887231373	16.98311564	19.14169873	4.258646962	0.002407165	0.022383894	Up	0	0.273926	0	0.902789	2.74102	1.483028	727
CL1541Contig1	45.63337406	28.80304527	62.46370284	2.168649261	1.116796743	0.048501477	0.231336088	Up	1.375661	1.563084	1.377289	2.567582	2.942598	4.026697	1431
CL15425Contig1	18.63839889	8.091901556	29.18489622	3.606679594	1.850671264	0.044026178	0.216371768	Up	0.3264041	0.9094258	0.9692165	0.6903475	3.974557	4.128738	756
CL15431Contig1	12.76005638	4.332566239	21.18754652	4.890299502	2.289922824	0.019059747	0.116827545	Up	0.2014825	0.4136766	1.345042	2.268507	3.352529	4.574473	455	gi|970014851|ref|XP_015068427.1|PREDICTED: uncharacterized protein LOC107012963 [Solanum pennellii]	5.23E-13
CL15434Contig1	680.6744028	1089.501597	271.8472081	0.249515199	-2.002800395	6.75E-08	2.03E-06	Down	23.76894	23.11864	26.87398	8.316787	4.365973	5.797958	3144	gi|1083878311|ref|XP_009610258.2|PREDICTED: uncharacterized protein LOC104103982 isoform X2 [Nicotiana tomentosiformis]	3.36E-68
CL15437Contig1	41.41625101	61.86986395	20.96263808	0.338818235	-1.561416575	0.00836163	0.061602888	Down	8.964101	12.91414	6.484223	2.538199	3.464266	3.669442	475
CL15447Contig1	174.7051865	59.57583586	289.834537	4.864968033	2.282430325	0.000636435	0.007330416	Up	0.537331	0.8873817	2.035144	6.883561	7.163934	3.181581	3588	gi|565389830|ref|XP_006360651.1|PREDICTED: U-box domain-containing protein 35-like [Solanum tuberosum]	0	sp|Q8S8S7|PUB34_ARATH	7.00E-111	Serine/threonine-protein kinase
CL15448Contig1	31.14387921	44.9549738	17.33278462	0.385558775	-1.374977292	0.035718679	0.186767882	Down	2.201616	3.458753	2.506262	1.157103	0.5693866	1.446493	1197	gi|87043761|gb|ABD16785.1|probable ATPase, partial (chloroplast) [Oenothera biennis]	5.52E-12	sp|A4QLI9|PSBD_LOBMA	1.00E-11	Photosystem II D2 protein {ECO:0000255|HAMAP-Rule:MF_01383}				ko00195	Photosynthesis	1	K02706	psbD	photosystem II P680 reaction center D2 protein	GO:0009535;GO:0016021;GO:0009523;GO:0016168;GO:0045156;GO:0046872;GO:0016491;GO:0009772;GO:0018298	chloroplast thylakoid membrane|integral component of membrane|photosystem II|chlorophyll binding|electron transporter, transferring electrons within the cyclic electron transport pathway of photosynthesis activity|metal ion binding|oxidoreductase activity|photosynthetic electron transport in photosystem II|protein-chromophore linkage
CL15453Contig1	168.4836448	274.7924871	62.17480258	0.226260926	-2.143940634	6.29E-07	1.55E-05	Down	5.994656	7.431334	5.624701	1.267053	1.259937	1.866367	3105	gi|460404932|ref|XP_004247932.1|PREDICTED: uncharacterized protein LOC101263160 [Solanum lycopersicum]	0	sp|F4JUQ2|KCAI_ARATH	0	KIN14B-interacting protein At4g14310										GO:0005618;GO:0005737;GO:0007049;GO:0051301	cell wall|cytoplasm|cell cycle|cell division
CL15457Contig1	15.90056453	28.73334677	3.067782296	0.106767315	-3.227458032	0.001656697	0.016450049	Down	1.000626	1.149186	2.435456	0.1930264	0.2018138	0.06724046	1311	gi|68052622|sp|Q70D04.1|MATK_MANOFRecName: Full=Maturase K; AltName: Full=Intron maturase (chloroplast) [Mandragora officinarum]	1.47E-16	sp|Q70D04|MATK_MANOF	2.00E-20	Maturase K {ECO:0000255|HAMAP-Rule:MF_01390}										GO:0009507;GO:0003723;GO:0006397;GO:0008033	chloroplast|RNA binding|mRNA processing|tRNA processing
CL15458Contig1	15.96054173	26.43356434	5.487519121	0.207596639	-2.268145006	0.011095608	0.076846572	Down	2.215418	1.582394	1.738454	0.4981042	0.6486105	0	1015	gi|565373438|ref|XP_006353280.1|PREDICTED: protein MIZU-KUSSEI 1-like [Solanum tuberosum]	3.28E-108	sp|O22227|MIZ1_ARATH	8.00E-24	Protein MIZU-KUSSEI 1										GO:0032541;GO:0005737;GO:0005783;GO:0005789;GO:0016020;GO:0009658;GO:0010274	cortical endoplasmic reticulum|cytoplasm|endoplasmic reticulum|endoplasmic reticulum membrane|membrane|chloroplast organization|hydrotropism
CL1545Contig1	7.62426436	1.974987713	13.27354101	6.72082207	2.74863771	0.036131113	0.188424341	Up	0	0.1303075	0.200515	0.6591042	0.6104424	1.073011	1255	gi|1026030982|ref|XP_016561740.1|PREDICTED: uncharacterized protein LOC107860782 [Capsicum annuum]	1.20E-89
CL15474Contig1	35.8286758	0	71.65735161	Inf	Inf	1.50E-10	7.27E-09	Up	0	0	0	13.46943	19.48638	7.339453	382
CL1547Contig1	247.6545515	385.1762377	110.1328653	0.285928504	-1.806273648	8.10E-06	0.00015843	Down	14.58539	13.2845	13.90515	3.329539	4.061226	4.888359	1966	gi|1026077304|ref|XP_016537847.1|PREDICTED: uncharacterized protein LOC107839029 [Capsicum annuum]	4.93E-241	sp|Q9LUI3|TSO1_ARATH	4.00E-57	CRC domain-containing protein TSO1	KOG1171	9.00E-58	Metallothionein-like protein	ko04218	Cellular senescence	1	K21776	LIN54	protein lin-54	GO:0005634;GO:0046872;GO:0003700;GO:0048444;GO:0051302;GO:0009934	nucleus|metal ion binding|transcription factor activity, sequence-specific DNA binding|floral organ morphogenesis|regulation of cell division|regulation of meristem structural organization
CL1547Contig2	160.6451546	244.2427194	77.04758988	0.315455012	-1.664493824	9.27E-05	0.001367674	Down	8.409254	10.87536	9.514696	2.644869	3.20171	3.406555	1821	gi|1026077304|ref|XP_016537847.1|PREDICTED: uncharacterized protein LOC107839029 [Capsicum annuum]	1.01E-173	sp|F4JIF5|TCX2_ARATH	1.00E-08	Protein tesmin/TSO1-like CXC 2	KOG1171	3.00E-09	Metallothionein-like protein	ko04218	Cellular senescence	1	K21776	LIN54	protein lin-54	GO:0005634;GO:0046872;GO:0007275	nucleus|metal ion binding|multicellular organism development
CL15480Contig1	17.22194195	0	34.44388389	Inf	Inf	2.10E-08	7.04E-07	Up	0	0	0	2.449337	4.449021	2.861184	770	gi|1111050194|ref|XP_019231771.1|PREDICTED: uncharacterized protein LOC109212574 [Nicotiana attenuata]	4.57E-25	sp|P04146|COPIA_DROME	4.00E-09	Copia protease	KOG0017	1.00E-25	FOG: Transposon-encoded proteins with TYA, reverse transcriptase, integrase domains in various combinations							GO:0004190;GO:0005524;GO:0003676;GO:0008270;GO:0015074	aspartic-type endopeptidase activity|ATP binding|nucleic acid binding|zinc ion binding|DNA integration
CL15482Contig1	158.9426351	313.0631783	4.822091994	0.015402936	-6.020650848	1.16E-06	2.72E-05	Down	19.62586	76.2451	77.58552	0	0.6896696	2.067494	388	gi|1026061789|ref|XP_016575339.1|PREDICTED: uncharacterized membrane protein At1g06890-like [Capsicum annuum]	1.14E-62	sp|Q8RXL8|Y1689_ARATH	3.00E-57	Uncharacterized membrane protein At1g06890	KOG1441	5.00E-41	Glucose-6-phosphate/phosphate and phosphoenolpyruvate/phosphate antiporter							GO:0005768;GO:0005794;GO:0000139;GO:0016021;GO:0005802;GO:0005464;GO:0015790	endosome|Golgi apparatus|Golgi membrane|integral component of membrane|trans-Golgi network|UDP-xylose transmembrane transporter activity|UDP-xylose transport
CL15493Contig1	15.44859432	0.345875033	30.55131361	88.33049719	6.464839727	8.53E-07	2.05E-05	Up	0	0	0.07913311	2.247523	0.9158495	2.008112	1267	gi|970033098|ref|XP_015077854.1|PREDICTED: uncharacterized protein LOC107021669 [Solanum pennellii]	2.54E-10
CL15505Contig1	396.6393367	793.2786734	0	0	#NAME?	2.33E-07	6.24E-06	Down	35.55423	205.8208	68.30522	0	0	0	572
CL15509Contig1	8.476005429	16.95201086	0	0	#NAME?	0.003441971	0.029920237	Down	2.702537	0.3692123	4.563504	0	0	0	458
CL15510Contig1	86.56309446	167.876759	5.249429951	0.031269545	-4.99909794	0.003141764	0.027801216	Down	30.40688	12.23148	5.591938	0.195781	0.6170989	0.8028778	745	gi|971559086|ref|XP_006352331.2|PREDICTED: glucan endo-1,3-beta-glucosidase 4-like [Solanum tuberosum]	4.27E-57	sp|Q94CD8|E134_ARATH	4.00E-22	Glucan endo-1,3-beta-glucosidase 4										GO:0031225;GO:0046658;GO:0005886;GO:0042973;GO:0004553;GO:0030247;GO:0005975;GO:0006952	anchored component of membrane|anchored component of plasma membrane|plasma membrane|glucan endo-1,3-beta-D-glucosidase activity|hydrolase activity, hydrolyzing O-glycosyl compounds|polysaccharide binding|carbohydrate metabolic process|defense response
CL15526Contig1	12.54584883	21.73081417	3.360883488	0.154659805	-2.692829793	0.040604428	0.204589295	Down	1.969977	6.896841	1.660826	0	1.630049	0	468	gi|698535380|ref|XP_009764165.1|PREDICTED: uncharacterized protein LOC104215926 [Nicotiana sylvestris]	8.34E-29
CL15528Contig1	29.82974492	0	59.65948984	Inf	Inf	0.000936853	0.010192038	Up	0	0	0	6.456278	24.16558	3.81782	377
CL1552Contig1	872.6578134	476.2817698	1269.033857	2.664460279	1.413843326	0.000510659	0.006052227	Up	6.347529	6.898895	6.613812	21.53673	18.46543	12.90075	5131	gi|1026045144|ref|XP_016568756.1|PREDICTED: phosphatidate phosphatase PAH2-like isoform X3 [Capsicum annuum]	3.81E-250	sp|Q9FMN2|PAH2_ARATH	2.00E-41	Phosphatidate phosphatase PAH2	KOG2116	3.00E-43	Protein involved in plasmid maintenance/nuclear protein involved in lipid metabolism	ko00561;ko00564	Glycerolipid metabolism|Glycerophospholipid metabolism	2	K15728	LPIN	phosphatidate phosphatase LPIN	GO:0048046;GO:0005829;GO:0016020;GO:0008195;GO:0019375;GO:0008654	apoplast|cytosol|membrane|phosphatidate phosphatase activity|galactolipid biosynthetic process|phospholipid biosynthetic process
CL15534Contig1	27.86023223	15.50758522	40.21287925	2.593110319	1.374683584	0.04601573	0.222889333	Up	5.115965	2.043645	0.344701	7.411399	4.969227	7.159745	444	gi|1025161975|ref|XP_016469402.1|PREDICTED: glycine-rich cell wall structural protein 1-like [Nicotiana tabacum]	2.31E-18
CL15539Contig1	12.03455268	21.04431023	3.024795139	0.143734582	-2.798520882	0.008190581	0.060520003	Down	0.9331928	2.53309	2.788527	0	0.981211	0	712
CL1553Contig1	23.78354823	1.662297859	45.90479859	27.61526663	4.787394152	1.45E-07	4.05E-06	Up	0.1585167	0	0	1.300323	1.279664	1.883964	2245	gi|1026033236|ref|XP_016562800.1|PREDICTED: 1-aminocyclopropane-1-carboxylate oxidase 5-like isoform X1 [Capsicum annuum]	2.23E-35	sp|Q9SRM3|DIOX6_ARATH	3.00E-08	Probable 2-oxoglutarate-dependent dioxygenase At3g111800 {ECO:0000305}	KOG0143	7.00E-09	Iron/ascorbate family oxidoreductases							GO:0051213;GO:0046872;GO:0009813	dioxygenase activity|metal ion binding|flavonoid biosynthetic process
CL15561Contig1	6.236548548	1.182975163	11.29012193	9.543836829	3.254569377	0.041455378	0.207286457	Up	0	0.9746818	0	4.325057	2.259242	1.101091	308
CL15562Contig1	1179.077207	2156.543122	201.6112934	0.093488181	-3.419072204	1.23E-18	1.69E-16	Down	33.56779	39.1598	46.29537	2.904733	2.949652	5.681603	3858	gi|460400191|ref|XP_004245619.1|PREDICTED: paramyosin isoform X1 [Solanum lycopersicum]	0
CL15569Contig1	60.42654415	36.90815982	83.94492849	2.274427359	1.185503359	0.025830174	0.146235079	Up	5.519347	8.990048	4.397963	12.12805	14.3898	16.60392	425	gi|1130847096|dbj|GAV72432.1|eIF-1a domain-containing protein [Cephalotus follicularis]	3.58E-08
CL15573Contig1	17.726681	2.070206536	33.38315546	16.1255193	4.011273717	5.16E-05	0.000819678	Up	0	0.5425847	0	2.507049	3.048628	3.098546	844
CL15579Contig1	19.37963823	5.879875557	32.87940091	5.591853194	2.483326485	0.004103624	0.034535782	Up	0	0	3.682374	8.422553	10.16049	3.832566	313
CL15580Contig1	3.362320271	6.724640541	0	0	#NAME?	0.037893001	0.195332832	Down	2.883526	1.421517	0	0	0	0	333
CL15585Contig1	13.03519056	22.21669359	3.853687536	0.173459094	-2.527332618	0.013222657	0.087803956	Down	2.96125	3.543647	2.625581	0	0.3918787	1.207033	525
CL15593Contig1	35.08534663	17.60704514	52.56364812	2.985375893	1.577912595	0.009373336	0.067228053	Up	3.188498	0.6449316	5.863865	7.009899	12.38195	11.10547	376	gi|1025310352|ref|XP_016501694.1|PREDICTED: 17.3 kDa class II heat shock protein [Nicotiana tabacum]	1.29E-21	sp|O82013|HSP21_SOLPE	2.00E-20	17.3 kDa class II heat shock protein	KOG0710	1.00E-10	Molecular chaperone (small heat-shock protein Hsp26/Hsp42)	ko04141	Protein processing in endoplasmic reticulum	1	K13993	HSP20	HSP20 family protein	GO:0005737	cytoplasm
CL1559Contig1	116.5520178	208.2677797	24.83625591	0.119251552	-3.067920056	1.36E-05	0.000250205	Down	7.409423	4.591632	3.332623	0.4022273	0.6655401	0.813294	2908	gi|947128177|gb|KRH76031.1|hypothetical protein GLYMA_01G125800 [Glycine max]	0	sp|Q9SCT4|IMK2_ARATH	0	Probably inactive leucine-rich repeat receptor-like protein kinase IMK2
CL15604Contig1	4.276483796	8.552967592	0	0	#NAME?	0.042512281	0.210948365	Down	1.359683	0	3.55988	0	0	0	358
CL15606Contig1	627.0147093	1199.599977	54.42944111	0.045372993	-4.462022368	4.22E-26	9.90E-24	Down	68.73824	51.34064	53.6079	2.798422	0.3790168	4.937287	1471	gi|920500132|ref|NP_001234475.2|xyloglucan endotransglucosylase-hydrolase XTH7 [Solanum lycopersicum]	6.96E-151	sp|Q8LF99|XTH6_ARATH	5.00E-160	Probable xyloglucan endotransglucosylase/hydrolase protein 6										GO:0048046;GO:0005618;GO:0004553;GO:0016762;GO:0042546;GO:0071555;GO:0009414;GO:0010411	apoplast|cell wall|hydrolase activity, hydrolyzing O-glycosyl compounds|xyloglucan:xyloglucosyl transferase activity|cell wall biogenesis|cell wall organization|response to water deprivation|xyloglucan metabolic process
CL15607Contig1	453.4419625	830.2012521	76.68267294	0.092366366	-3.436488577	2.73E-17	3.27E-15	Down	14.63216	16.22296	12.7623	1.464679	1.100402	1.474014	4092	gi|46981263|gb|AAT07581.1|putative SMC protein [Oryza sativa Japonica Group]	0	sp|Q9FJL0|SMC4_ARATH	0	Structural maintenance of chromosomes protein 4	KOG0996	0	Structural maintenance of chromosome protein 4 (chromosome condensation complex Condensin, subunit C)	ko04111	Cell cycle - yeast	1	K06675	SMC4	structural maintenance of chromosome 4	GO:0005694;GO:0005634;GO:0005524;GO:0051301;GO:0009793;GO:0051321;GO:0007076;GO:0000070	chromosome|nucleus|ATP binding|cell division|embryo development ending in seed dormancy|meiotic cell cycle|mitotic chromosome condensation|mitotic sister chromatid segregation
CL1560Contig1	7.687435023	1.010794176	14.36407587	14.21068325	3.828904016	0.006566654	0.050751054	Up	0.1402781	0	0.06862077	0.4096932	0.976401	2.065503	943
CL15611Contig1	97.34728729	36.50045361	158.194121	4.334031644	2.115709687	7.70E-06	0.000151532	Up	7.255288	7.106573	8.190668	19.42777	39.43765	42.64477	345
CL15622Contig1	5.035871474	0.691750066	9.379992882	13.5598005	3.761264047	0.03426304	0.181189442	Up	0	0	0.2419303	1.192479	0.5601386	1.23459	683	gi|1026071043|ref|XP_016579917.1|PREDICTED: (S)-N-methylcoclaurine 3'-hydroxylase isozyme 1-like [Capsicum annuum]	1.15E-84	sp|Q9SP06|C80B3_PAPSO	1.00E-36	(S)-N-methylcoclaurine 3'-hydroxylase isozyme 1 {ECO:0000305}	KOG0156	3.00E-29	Cytochrome P450 CYP2 subfamily							GO:0005783;GO:0020037;GO:0005506;GO:0050593;GO:1901012;GO:0002238	endoplasmic reticulum|heme binding|iron ion binding|N-methylcoclaurine 3'-monooxygenase activity|(S)-reticuline biosynthetic process|response to molecule of fungal origin
CL15624Contig1	4.862530512	0	9.725061023	Inf	Inf	0.033943073	0.17995849	Up	0	0	0	3.741183	1.632726	0	369
CL15641Contig1	10.70133106	17.36960193	4.033060185	0.232190709	-2.106617851	0.04912597	0.233492467	Down	3.251932	3.731405	2.478851	0	2.247921	0	399
CL15645Contig1	15.99554249	28.98309357	3.007991413	0.103784346	-3.268339239	0.000687165	0.007804792	Down	2.374298	1.694376	1.679439	0.2403105	0.08506817	0.260541	1076
CL15648Contig1	11.83413292	19.76318929	3.905076556	0.19759344	-2.339393044	0.049799701	0.235712423	Down	2.604072	1.26193	0.596039	0.1597652	0.1636951	0.6240485	948
CL15661Contig1	1118.331282	2135.3735	101.2890635	0.047433886	-4.397938119	0.000426714	0.005200972	Down	12.32761	41.63034	57.8331	1.538945	1.221915	2.70824	4063	gi|22090605|dbj|BAC06825.1|respiratory burst oxydase, partial [Solanum tuberosum]	0	sp|Q948U0|RBOHA_SOLTU	0	Respiratory burst oxidase homolog protein A	KOG0039	0	Ferric reductase, NADH/NADPH oxidase and related proteins	ko04016	MAPK signaling pathway - plant	1	K13447	RBOH	respiratory burst oxidase	GO:0016021;GO:0005886;GO:0005509;GO:0050664;GO:0004601	integral component of membrane|plasma membrane|calcium ion binding|oxidoreductase activity, acting on NAD(P)H, oxygen as acceptor|peroxidase activity
CL15672Contig1	2076.82629	3190.06951	963.5830692	0.302057076	-1.72710691	1.41E-06	3.24E-05	Down	58.28914	60.26876	51.73917	15.38707	9.678125	27.70386	4017	gi|113611019|dbj|BAF21397.1|Os07g0421300 [Oryza sativa Japonica Group]	0	sp|Q9F234|AGL2_BACTQ	1.00E-140	Alpha-glucosidase 2	KOG1066	0	Glucosidase II catalytic (alpha) subunit and related enzymes, glycosyl hydrolase family 31							GO:0004558;GO:0030246;GO:0032450	alpha-1,4-glucosidase activity|carbohydrate binding|maltose alpha-glucosidase activity
CL15680Contig1	249.0664556	392.671016	105.4618953	0.268575706	-1.896599284	0.008578459	0.062784123	Down	8.441843	10.57863	19.31946	3.930082	3.239911	3.393634	2156	gi|699270482|gb|AIU41751.1|phosphorus transporter PT7 [Lycium barbarum]	0	sp|Q494P0|PHT17_ARATH	0	Probable inorganic phosphate transporter 1-7	KOG0252	0	Inorganic phosphate transporter							GO:0005887;GO:0005886;GO:1901683;GO:0005315;GO:0015293;GO:1901684;GO:0006817	integral component of plasma membrane|plasma membrane|arsenate ion transmembrane transporter activity|inorganic phosphate transmembrane transporter activity|symporter activity|arsenate ion transmembrane transport|phosphate ion transport
CL1569Contig1	64.56156461	116.0713701	13.05175913	0.112445981	-3.152695991	2.33E-08	7.73E-07	Down	2.820073	2.18818	2.104373	0.3550313	0.07652528	0.3526013	3483	gi|565394834|ref|XP_006363061.1|PREDICTED: mitogen-activated protein kinase-binding protein 1 [Solanum tuberosum]	0	sp|Q6DFF9|MABP1_XENLA	2.00E-85	Mitogen-activated protein kinase-binding protein 1	KOG1408	5.00E-121	WD40 repeat protein
CL15727Contig1	475.3664301	802.865169	147.8676911	0.184174998	-2.440850866	0.036927483	0.191504576	Down	9.045031	17.50132	37.68865	3.657635	3.262036	5.450007	2619	gi|1026038684|ref|XP_016565417.1|PREDICTED: serine/threonine-protein kinase Nek2-like [Capsicum annuum]	1.98E-200	sp|A2ZMH2|NEK2_ORYSI	8.00E-67	Serine/threonine-protein kinase Nek2	KOG0589	5.00E-61	Serine/threonine protein kinase							GO:0005524;GO:0004674	ATP binding|protein serine/threonine kinase activity
CL15754Contig1	294.0090824	587.0098997	1.008265046	0.001717629	-9.185366089	1.56E-11	8.95E-10	Down	28.02589	86.07712	92.39218	0	0.3590932	0	610	gi|698484107|ref|XP_009788876.1|PREDICTED: pectinesterase inhibitor-like [Nicotiana sylvestris]	5.17E-53	sp|P83326|PMEI_ACTDE	1.00E-14	Pectinesterase inhibitor										GO:0005737;GO:0046910	cytoplasm|pectinesterase inhibitor activity
CL15757Contig1	28.22045112	11.55902368	44.88187855	3.882843376	1.957113514	0.005047746	0.041015239	Up	0.390899	2.076272	1.944793	4.580322	6.205287	7.090958	555
CL15760Contig1	13.83600979	23.56196488	4.110054707	0.174435992	-2.519230351	0.011158255	0.077194105	Down	1.79141	3.742307	2.149238	0	0	1.471748	663
CL1576Contig1	17.26385591	5.622158144	28.90555368	5.141362612	2.362150767	0.006381655	0.04954213	Up	0.2139274	0.09118371	0.1537325	0.7811892	1.076807	0.652856	2498	gi|147794801|emb|CAN71427.1|hypothetical protein VITISV_027864 [Vitis vinifera]	3.51E-272	sp|P10978|POLX_TOBAC	1.00E-108	Endonuclease	KOG0017	2.00E-133	FOG: Transposon-encoded proteins with TYA, reverse transcriptase, integrase domains in various combinations							GO:0004190;GO:0004519;GO:0003676;GO:0003964;GO:0008270;GO:0015074	aspartic-type endopeptidase activity|endonuclease activity|nucleic acid binding|RNA-directed DNA polymerase activity|zinc ion binding|DNA integration
CL15772Contig1	6.649723998	12.03481578	1.264632218	0.105081145	-3.250424274	0.031808727	0.171623782	Down	1.727141	1.638577	1.781301	0	0	0.5919242	500
CL1577Contig1	18.27188837	4.72988311	31.81389362	6.726147957	2.749780515	0.001811486	0.017691995	Up	0.1470882	0.1257736	0	0.6010258	0.64459	0.6288753	3680	gi|147798514|emb|CAN74381.1|hypothetical protein VITISV_007944 [Vitis vinifera]	5.14E-192	sp|P10978|POLX_TOBAC	1.00E-71	Endonuclease	KOG0017	3.00E-113	FOG: Transposon-encoded proteins with TYA, reverse transcriptase, integrase domains in various combinations							GO:0004190;GO:0004519;GO:0003676;GO:0003964;GO:0008270;GO:0015074	aspartic-type endopeptidase activity|endonuclease activity|nucleic acid binding|RNA-directed DNA polymerase activity|zinc ion binding|DNA integration
CL15786Contig1	3.53571798	0	7.071435961	Inf	Inf	0.023202618	0.135038148	Up	0	0	0	1.592822	0.3404256	1.26544	467
CL15790Contig1	37.36267165	12.31936411	62.40597919	5.06568185	2.340756471	0.013343353	0.088483419	Up	0.2870336	1.094776	2.997871	2.107226	10.55243	10.64625	602	gi|697151744|ref|XP_009630098.1|PREDICTED: tetraspanin-8-like [Nicotiana tomentosiformis]	8.24E-16	sp|Q8S8Q6|TET8_ARATH	2.00E-12	Tetraspanin-8										GO:0005794;GO:0016021;GO:0016020;GO:0005886;GO:0009506;GO:0050829	Golgi apparatus|integral component of membrane|membrane|plasma membrane|plasmodesma|defense response to Gram-negative bacterium
CL15797Contig1	48.60052029	4.068494569	93.13254601	22.89115653	4.516718449	4.24E-11	2.28E-09	Up	0.07032082	0.2172506	0.07162285	2.425227	2.885433	2.970508	2458	gi|971555309|ref|XP_015165399.1|PREDICTED: uncharacterized protein LOC107061132 [Solanum tuberosum]	3.08E-14
CL15798Contig1	24.68699957	10.10794176	39.26605738	3.884673883	1.95779349	0.006782952	0.052180817	Up	4.467979	0	2.32505	11.79944	8.952789	6.54096	310	gi|1026004373|ref|XP_016554014.1|PREDICTED: mitogen-activated protein kinase kinase kinase A-like [Capsicum annuum]	3.39E-14				KOG0198	5.00E-07	MEKK and related serine/threonine protein kinases	ko04016	MAPK signaling pathway - plant	1	K20716	MAPKKK17_18	mitogen-activated protein kinase kinase kinase 17/18
CL15802Contig1	34.767785	18.91408759	50.62148241	2.676390397	1.420288573	0.047812229	0.229107531	Up	0.6134371	1.772558	2.483944	1.552779	5.617869	6.325816	836
CL15804Contig1	2.887672509	0	5.775345018	Inf	Inf	0.048953562	0.232928454	Up	0	0	0	1.482714	0.8086191	0.7543576	408
CL15809Contig1	2.919713356	5.839426712	0	0	#NAME?	0.04451414	0.218162299	Down	1.407377	2.785552	0	0	0	0	313
CL1580Contig1	265.8292179	465.7354504	65.92298542	0.14154599	-2.820657216	1.63E-11	9.33E-10	Down	30.98095	26.20528	21.22636	2.866851	2.47558	6.148988	1273	gi|565358656|ref|XP_006346142.1|PREDICTED: uncharacterized protein LOC102585696 [Solanum tuberosum]	2.56E-53
CL15841Contig1	213.1288809	305.4410038	120.816758	0.395548589	-1.33807317	0.000934091	0.01016454	Down	66.91954	62.14628	50.26175	26.77863	14.02633	30.91626	365
CL15845Contig1	8.325200087	1.921325869	14.72907431	7.666098991	2.938492628	0.022647792	0.13245184	Up	0.8235633	0.3581922	0	3.238218	3.786339	3.391491	308
CL15849Contig1	120.3604193	208.5940916	32.12674709	0.154015614	-2.698851477	1.39E-08	4.86E-07	Down	7.388142	6.41364	6.738995	0.7033902	0.6164676	1.98197	2166	gi|460367046|ref|XP_004229386.1|PREDICTED: protein trichome birefringence-like 6 [Solanum lycopersicum]	1.08E-255	sp|Q9LZQ1|TBL6_ARATH	4.00E-152	Protein trichome birefringence-like 6										GO:0005794;GO:0016021;GO:0016413;GO:0071554	Golgi apparatus|integral component of membrane|O-acetyltransferase activity|cell wall organization or biogenesis
CL1584Contig1	13.36413439	5.707492108	21.02077667	3.683014583	1.88088711	0.049521051	0.23485517	Up	0.2257435	0.3690039	0.152191	0.527023	0.8455604	1.559117	1614
CL15855Contig1	42.03538921	0	84.07077841	Inf	Inf	4.87E-10	2.19E-08	Up	0	0	0	5.167144	17.70356	13.80403	510
CL15861Contig1	798.2901261	1159.659248	436.9210039	0.376766714	-1.408256583	0.000100384	0.001466412	Down	14.99936	26.68076	19.4979	6.139158	6.396123	10.88958	4102	gi|565381019|ref|XP_006356880.1|PREDICTED: potassium channel KAT3 [Solanum tuberosum]	5.33E-09	sp|Q8GXE6|AKT6_ARATH	2.00E-07	Potassium channel AKT6	KOG0498	4.00E-08	K+-channel ERG and related proteins, contain PAS/PAC sensor domain							GO:0005887;GO:0005249;GO:0042391	integral component of plasma membrane|voltage-gated potassium channel activity|regulation of membrane potential
CL15875Contig1	26.13243586	0	52.26487172	Inf	Inf	1.03E-11	6.06E-10	Up	0	0	0	9.858408	16.49195	10.17637	311	gi|698481195|ref|XP_009787608.1|PREDICTED: uncharacterized protein LOC104235518 [Nicotiana sylvestris]	2.27E-10
CL15885Contig1	6.414268905	1.182975163	11.64556265	9.844300207	3.299288654	0.033787215	0.179289695	Up	0	0.553879	0	1.222472	1.846473	1.85583	506	gi|1111101909|ref|XP_019245159.1|PREDICTED: uncharacterized protein LOC109225024 [Nicotiana attenuata]	9.49E-09				KOG1075	5.00E-08	FOG: Reverse transcriptase
CL1588Contig1	18.95710769	5.065873284	32.8483421	6.484240773	2.696937662	0.001794332	0.017551328	Up	0.157965	0.2770489	0.1128128	1.366259	0.8141345	1.316167	2042	gi|1023988927|gb|KZV24566.1|hypothetical protein F511_39264 [Dorcoceras hygrometricum]	1.55E-163	sp|P10978|POLX_TOBAC	4.00E-33	Endonuclease	KOG0017	5.00E-61	FOG: Transposon-encoded proteins with TYA, reverse transcriptase, integrase domains in various combinations							GO:0004190;GO:0004519;GO:0003676;GO:0003964;GO:0008270;GO:0015074	aspartic-type endopeptidase activity|endonuclease activity|nucleic acid binding|RNA-directed DNA polymerase activity|zinc ion binding|DNA integration
CL15891Contig1	10.49211033	0	20.98422066	Inf	Inf	1.42E-05	0.000261262	Up	0	0	0	4.85495	7.153964	2.466837	313
CL158Contig1	51.66537882	16.61985331	86.71090434	5.217308645	2.383305783	0.001589061	0.015862063	Up	0.1641919	0.6359999	0.2603118	1.214432	2.837044	1.382813	3490	gi|1063458375|ref|XP_017984353.1|PREDICTED: auxin-responsive protein SAUR32 [Theobroma cacao]	3.87E-29	sp|Q9ZUZ3|SAU32_ARATH	7.00E-25	Auxin-responsive protein SAUR32 {ECO:0000305}				ko04075	Plant hormone signal transduction	1	K14488	SAUR	SAUR family protein	GO:0005737;GO:0005634;GO:0009734;GO:0007275;GO:0040008;GO:1900140	cytoplasm|nucleus|auxin-activated signaling pathway|multicellular organism development|regulation of growth|regulation of seedling development
CL15916Contig1	10.30263698	1.478718954	19.126555	12.93454374	3.69315726	0.007792035	0.058137782	Up	0	0.8832183	0	2.109933	6.255097	1.933718	406
CL15918Contig1	65.9015546	119.1346265	12.66848269	0.106337536	-3.233277146	0.039690564	0.201820262	Down	3.049806	11.98778	25.18067	1.662611	0.6695252	1.969209	623
CL15923Contig1	8.110263525	14.26378784	1.95673921	0.137182299	-2.865833755	0.02705953	0.151683156	Down	1.177776	2.449496	1.200048	0	0.2908319	0.3064921	642
CL15924Contig1	143.9784001	204.5211612	83.43563913	0.407956021	-1.293514461	0.003061859	0.027200765	Down	3.191365	3.916957	4.11079	1.029181	1.347364	2.37286	3895	gi|460373606|ref|XP_004232606.1|PREDICTED: uncharacterized protein LOC101246588 [Solanum lycopersicum]	0	sp|P29503|NEUR_DROME	5.00E-11	Protein neuralized										GO:0005737;GO:0005829;GO:0005634;GO:0048471;GO:0005886;GO:0003677;GO:1901981;GO:0061630;GO:0004842;GO:0008270;GO:0008356;GO:0048854;GO:0048749;GO:0007398;GO:0030718;GO:0007476;GO:0002121;GO:0046331;GO:0031987;GO:0007616;GO:0007498;GO:0035204;GO:0007399;GO:0007219;GO:0042048;GO:0030707;GO:0007422;GO:0045747;GO:0051260;GO:0008104;GO:0000209;GO:0045314;GO:0008593;GO:0046532;GO:0007423;GO:0016360;GO:…	cytoplasm|cytosol|nucleus|perinuclear region of cytoplasm|plasma membrane|DNA binding|phosphatidylinositol phosphate binding|ubiquitin protein ligase activity|ubiquitin-protein transferase activity|zinc ion binding|asymmetric cell division|brain morphogenesis|compound eye development|ectoderm development|germ-line stem cell population maintenance|imaginal disc-derived wing morphogenesis|inter-mal…
CL15931Contig1	13.63255456	2.922235186	24.34287393	8.330224085	3.058355305	0.003803808	0.032453667	Up	0.3315049	0.294316	0.3215856	0.7195851	4.032153	3.662997	637	gi|439967324|gb|AGB76028.1|WRKY16 protein [Solanum lycopersicum]	1.19E-25
CL15935Contig1	4.432803124	0	8.865606247	Inf	Inf	0.008045557	0.059669841	Up	0	0	0	1.609592	0.8509635	3.890157	309
CL15944Contig1	29.06972794	10.61177621	47.52767968	4.478767619	2.163101814	0.002079819	0.019816117	Up	0	3.600496	3.816913	12.83376	11.0083	9.142562	308
CL15951Contig1	7.644755268	15.28951054	0	0	#NAME?	0.000285847	0.003681783	Down	3.469713	3.438043	3.560772	0	0	0	312
CL15953Contig1	19.47094157	31.8305866	7.11129655	0.223410792	-2.16222922	0.008538889	0.062529625	Down	2.672199	2.260352	3.366277	0.922106	0.3914777	0.578234	813	gi|1026106283|ref|XP_016552153.1|PREDICTED: F-box/FBD/LRR-repeat protein At1g13570-like [Capsicum annuum]	5.58E-56	sp|Q9FZ70|FDL1_ARATH	9.00E-07	F-box/FBD/LRR-repeat protein At1g13570
CL15970Contig1	116.279627	206.4814228	26.07783126	0.126296259	-2.985116188	7.17E-10	3.12E-08	Down	39.14633	48.93996	55.38981	2.982754	7.728568	8.076443	307	gi|749396761|gb|AJF19166.1|endoplasmic reticulum chaperone binding protein [Lycium chinense]	5.36E-52	sp|Q03684|BIP4_TOBAC	2.00E-62	Luminal-binding protein 4	KOG0100	2.00E-60	Molecular chaperones GRP78/BiP/KAR2, HSP70 superfamily	ko03060;ko04141	Protein export|Protein processing in endoplasmic reticulum	2	K09490	HSPA5, BIP	heat shock 70kDa protein 5	GO:0005788;GO:0005524	endoplasmic reticulum lumen|ATP binding
CL15980Contig1	5.294859751	0.591487582	9.998231921	16.90353649	4.079253208	0.038996966	0.199434394	Up	0	0.1582018	0	1.078782	0.8790131	0	1064
CL15989Contig1	11.71375539	0	23.42751079	Inf	Inf	2.88E-05	0.000492726	Up	0	0	0	2.205993	6.79114	2.649988	443	gi|1102147285|gb|OIT03598.1|hypothetical protein A4A49_09742 [Nicotiana attenuata]	1.99E-14
CL15998Contig1	8.629661824	0.345875033	16.91344862	48.90046119	5.611776166	0.012924447	0.086301448	Up	0	0	0.04606742	0.519236	1.597651	0.192897	1573	gi|1111032690|ref|XP_019267598.1|PREDICTED: uncharacterized protein LOC109244894 [Nicotiana attenuata]	4.36E-118
CL1599Contig1	3.960955472	0	7.921910945	Inf	Inf	0.023617815	0.136795848	Up	0	0	0	0.3450577	0.08732247	0.05968554	3272
CL159Contig1	24.73567949	42.79892881	6.672430161	0.155901803	-2.681290484	0.000517959	0.006127016	Down	1.685133	0.9387658	1.527136	0.2261441	0.1557833	0.2716218	2174	gi|56744299|gb|AAW28578.1|Putative gag-pol polyprotein, identical [Solanum demissum]	0	sp|Q99315|YG31B_YEAST	1.00E-92	Integrase p58	KOG0017	0	FOG: Transposon-encoded proteins with TYA, reverse transcriptase, integrase domains in various combinations							GO:0005737;GO:0005634;GO:0000943;GO:0004190;GO:0005524;GO:0003677;GO:0003887;GO:0008233;GO:0004540;GO:0003723;GO:0003964;GO:0004523;GO:0008270;GO:0015074;GO:0006310;GO:0032197	cytoplasm|nucleus|retrotransposon nucleocapsid|aspartic-type endopeptidase activity|ATP binding|DNA binding|DNA-directed DNA polymerase activity|peptidase activity|ribonuclease activity|RNA binding|RNA-directed DNA polymerase activity|RNA-DNA hybrid ribonuclease activity|zinc ion binding|DNA integration|DNA recombination|transposition, RNA-mediated
CL16000Contig1	8.346743666	16.69348733	0	0	#NAME?	0.000141005	0.001977814	Down	1.173999	2.738699	4.332165	0	0	0	432	gi|970066425|ref|XP_015060204.1|PREDICTED: protein SABRE-like [Solanum pennellii]	2.19E-69	sp|Q6IMT1|SAB_ARATH	3.00E-43	Protein SABRE {ECO:0000303|PubMed:8275864}	KOG1910	7.00E-44	Uncharacterized conserved protein							GO:0005576;GO:0005794;GO:0016036;GO:0007275;GO:0010105;GO:0030307	extracellular region|Golgi apparatus|cellular response to phosphate starvation|multicellular organism development|negative regulation of ethylene-activated signaling pathway|positive regulation of cell growth
CL16005Contig1	61.95296759	8.348912023	115.5570232	13.84096788	3.790872927	0.007799018	0.058179872	Up	0.4870007	0.1103016	0.4748949	4.376111	9.62206	1.447263	1610
CL1600Contig1	52.35238668	23.68704074	81.01773261	3.420339987	1.774139738	0.001391924	0.014174996	Up	0.6146514	0.6501042	0.650902	1.720584	2.650989	2.348886	2649
CL16015Contig1	3.439530302	0	6.879060604	Inf	Inf	0.026822232	0.150664743	Up	0	0	0	2.31854	2.413235	0	308
CL16020Contig1	10.37885837	19.45322393	1.304492806	0.067057924	-3.898448375	0.001704312	0.016853365	Down	1.890717	3.014396	1.565728	0	0.1822399	0.1766326	657	gi|1025069634|ref|XP_016451727.1|PREDICTED: uncharacterized protein LOC107776352 [Nicotiana tabacum]	2.85E-31
CL16031Contig1	4.202130462	0	8.404260925	Inf	Inf	0.010952491	0.075994939	Up	0	0	0	1.05772	1.121667	0.8030577	608
CL16035Contig1	8.739092371	1.182975163	16.29520958	13.77476897	3.783956217	0.005580302	0.044435322	Up	0	0.8169901	0	1.872809	6.303395	3.569192	302	gi|1025371088|ref|XP_016514716.1|PREDICTED: uncharacterized protein LOC107831463 [Nicotiana tabacum]	1.12E-19
CL16062Contig1	210.3087029	362.2485247	58.36888106	0.161129382	-2.633708497	5.89E-10	2.60E-08	Down	12.80866	10.0612	9.267279	2.00189	1.376658	1.826126	2407	gi|1026056645|ref|XP_016572804.1|PREDICTED: putative zinc finger protein At1g68190 isoform X2 [Capsicum annuum]	5.00E-216	sp|Q9C9F4|COLX_ARATH	1.00E-46	Putative zinc finger protein At1g68190										GO:0005634;GO:0003700;GO:0008270;GO:0006355	nucleus|transcription factor activity, sequence-specific DNA binding|zinc ion binding|regulation of transcription, DNA-templated
CL16066Contig1	23.1968896	43.33019783	3.063581365	0.070703147	-3.822081751	6.69E-06	0.000133327	Down	8.40246	7.284867	5.491472	0.7593729	0.4003281	0.3841669	441	gi|1102139849|gb|OIS96263.1|dof zinc finger protein dof5.6 [Nicotiana attenuata]	4.12E-36	sp|Q9FM03|DOF56_ARATH	3.00E-13	Dof zinc finger protein DOF5.6										GO:0005634;GO:0003677;GO:0046872;GO:0003700;GO:0010087;GO:0045893;GO:0010067;GO:0006355;GO:0006351	nucleus|DNA binding|metal ion binding|transcription factor activity, sequence-specific DNA binding|phloem or xylem histogenesis|positive regulation of transcription, DNA-templated|procambium histogenesis|regulation of transcription, DNA-templated|transcription, DNA-templated
CL16087Contig1	6.444178743	12.88835749	0	0	#NAME?	0.005427447	0.043489818	Down	4.061372	0	4.193297	0	0	0	319	gi|1026031293|ref|XP_016561869.1|PREDICTED: probable calcium-binding protein CML23 [Capsicum annuum]	5.54E-17	sp|P25070|CML24_ARATH	7.00E-16	Calcium-binding protein CML24	KOG0027	2.00E-16	Calmodulin and related proteins (EF-Hand superfamily)							GO:0005886;GO:0005509;GO:0045087;GO:0048574;GO:0009909;GO:0080164;GO:0009737;GO:0009646;GO:0009733;GO:0051592;GO:0009409;GO:0009408;GO:0042542;GO:0009612;GO:0010038	plasma membrane|calcium ion binding|innate immune response|long-day photoperiodism, flowering|regulation of flower development|regulation of nitric oxide metabolic process|response to abscisic acid|response to absence of light|response to auxin|response to calcium ion|response to cold|response to heat|response to hydrogen peroxide|response to mechanical stimulus|response to metal ion
CL16099Contig1	9.940669421	1.874725229	18.00661361	9.604934811	3.263775822	0.007656655	0.057394453	Up	0	0.3927425	0.2046131	2.41674	1.83187	1.064664	715
CL16132Contig1	180.3387328	321.4924633	39.18500233	0.121884669	-3.036411429	1.34E-07	3.77E-06	Down	23.2344	18.61008	11.20521	1.385471	0.8923546	4.393724	1305	gi|565351732|ref|XP_006342808.1|PREDICTED: putative E3 ubiquitin-protein ligase LIN [Solanum tuberosum]	1.54E-99	sp|D1FP53|LIN_MEDTR	6.00E-13	Putative E3 ubiquitin-protein ligase LIN										GO:0004842;GO:0009877	ubiquitin-protein transferase activity|nodulation
CL1613Contig1	253.5732148	498.7452952	8.401134356	0.016844539	-5.891575282	3.14E-20	4.95E-18	Down	26.64084	39.62077	46.34793	0.3857584	1.229619	0.3047685	945	gi|723724424|ref|XP_010325417.1|PREDICTED: uncharacterized protein LOC101263237 [Solanum lycopersicum]	5.93E-98
CL1613Contig2	953.4712804	1901.361243	5.581317369	0.002935432	-8.412211259	1.00E-13	7.93E-12	Down	48.09442	96.54306	126.0559	0.1212071	0.2508872	0.4349232	1495	gi|698505416|ref|XP_009798163.1|PREDICTED: uncharacterized protein LOC104244445 isoform X1 [Nicotiana sylvestris]	1.29E-159
CL16145Contig1	5.764986378	11.52997276	0	0	#NAME?	0.005868207	0.046310967	Down	3.182213	4.30796	0	0	0	0	346
CL16187Contig1	3.557459776	0	7.114919552	Inf	Inf	0.021068068	0.125671922	Up	0	0	0	0	1.911311	3.236295	310
CL16192Contig1	2.865641749	0	5.731283497	Inf	Inf	0.049636152	0.235195158	Up	0	0	0	1.68028	0	1.230175	395
[truncated: 7,111 more rows]
