# Supplementary material for: Transcriptomic analysis of Lycium ruthenicum Murr. during fruit ripening provides insight into structural and regulatory genes in the anthocyanin biosynthetic pathway
Source: PLoS One. 2018 Dec 7;13(12):e0208627. doi: 10.1371/journal.pone.0208627 (PMC6285980; doi:10.1371/journal.pone.0208627)
Supplement: S5 Table — (TXT) [file pone.0208627.s006.txt]

id	baseMean	baseMean_control_S1	baseMean_case_S3	foldChange	log2FoldChange	pval	padj	up_down	fpkm_S1-1	fpkm_S1-2	fpkm_S1-3	fpkm_S3-1	fpkm_S3-2	fpkm_S3-3	length	NR.id.and.Des	NR.e.value	swiss.id	swiss.e.value	swiss.Des	KOG.id	KOG.e.value	KOG.Des	kegg.id	kegg.term	kegg_hits_numbers	KO_ENTRY	KO_name	KO_Definition	GO.id	GO.term
CL10010Contig1	762.2525445	1032.189722	492.315367	0.47696209	-1.068053493	0.000610037	0.004801731	Down	18.0499	22.43121	22.81536	10.03637	10.32076	10.34359	3474	gi|460368061|ref|XP_004229888.1|PREDICTED: U-box domain-containing protein 33 isoform X1 [Solanum lycopersicum]	0	sp|Q8GUH1|PUB33_ARATH	0	Serine/threonine-protein kinase
CL10011Contig1	31.02506461	13.32634448	48.72378474	3.656200303	1.87034511	0.003850501	0.023629239	Up	1.478695	1.413442	3.556184	10.3338	6.015773	8.673171	419	gi|1025254490|ref|XP_016487376.1|PREDICTED: cytochrome P450 CYP736A12-like [Nicotiana tabacum]	2.17E-37	sp|H2DH18|C7A12_PANGI	2.00E-23	Cytochrome P450 CYP736A12	KOG0156	7.00E-17	Cytochrome P450 CYP2 subfamily							GO:0016021;GO:0020037;GO:0005506;GO:0004497;GO:0016705	integral component of membrane|heme binding|iron ion binding|monooxygenase activity|oxidoreductase activity, acting on paired donors, with incorporation or reduction of molecular oxygen
CL10012Contig1	1771.577478	672.688079	2870.466878	4.267158832	2.093275812	1.95E-07	3.14E-06	Up	17.23558	15.82184	19.63671	75.98249	95.71603	57.18076	2702	gi|565395408|ref|XP_006363331.1|PREDICTED: scarecrow-like protein 8 [Solanum tuberosum]	2.52E-204	sp|Q9FYR7|SCL8_ARATH	3.00E-126	Scarecrow-like protein 8										GO:0005737;GO:0005634;GO:0043565;GO:0003700;GO:0006355;GO:0006351	cytoplasm|nucleus|sequence-specific DNA binding|transcription factor activity, sequence-specific DNA binding|regulation of transcription, DNA-templated|transcription, DNA-templated
CL10014Contig1	5.270608983	10.54121797	0	0	#NAME?	0.004211017	0.025427479	Down	1.785989	1.712742	2.679853	0	0	0	359
CL10017Contig1	7.778983753	13.58551695	1.972450559	0.145187744	-2.78400842	0.037831355	0.148546864	Down	1.811083	2.145828	1.578006	0	0.5330162	0.2693425	526	gi|1111016713|ref|XP_019259354.1|PREDICTED: uncharacterized protein LOC109237493 isoform X2 [Nicotiana attenuata]	8.77E-36
CL1001Contig1	23.52599288	11.18415807	35.86782769	3.207020811	1.681233716	0.045888311	0.172199394	Up	0.4090364	0.6351309	0	0.6740305	0.7451629	1.812976	2455
CL10024Contig1	9.526282233	2.059841084	16.99272338	8.249531246	3.044312145	0.011057237	0.056500135	Up	0.2720277	0	0.5062001	2.915793	1.449768	2.571616	530
CL10033Contig1	11.7751589	19.4933739	4.056943903	0.208119124	-2.264518554	0.028832724	0.120465795	Down	1.157138	2.831549	3.026774	0.5804777	0.5737533	0.2720147	590
CL10036Contig1	13.25199627	3.256606647	23.24738589	7.138530505	2.83562712	0.028782811	0.120326867	Up	0	1.694493	0	3.698236	0.8788068	6.323903	469
CL10042Contig1	27.76285223	5.504366545	50.02133791	9.087573928	3.183895196	1.67E-05	0.000192266	Up	0.5994317	0.5521073	0.2977067	2.50246	5.355308	5.615148	813
CL10044Contig1	63.26281162	125.5862607	0.939362575	0.00747982	-7.062780808	3.29E-09	6.93E-08	Down	34.10097	14.61303	18.97133	0	0	0.531673	391
CL10045Contig1	30.71004701	45.98462904	15.43546499	0.33566575	-1.574902758	0.021375703	0.095167657	Down	2.433433	0.9525493	1.51974	0.4468207	0.4394987	0.8377371	1961
CL10051Contig1	18.7965985	1.776330898	35.8168661	20.16339756	4.33366685	0.048576661	0.179394739	Up	0	0.6201957	0	0.7667415	2.199533	8.829233	682
CL10058Contig1	1691.303747	2345.394933	1037.212562	0.44223365	-1.17711929	8.41E-05	0.000826522	Down	26.72033	24.40313	21.87498	11.72574	11.04348	9.952186	6850	gi|460375946|ref|XP_004233763.1|PREDICTED: TMV resistance protein N-like [Solanum lycopersicum]	0	sp|Q40392|TMVRN_NICGU	1.00E-136	TMV resistance protein N										GO:0005737;GO:0043531;GO:0005524;GO:0009626;GO:0007165	cytoplasm|ADP binding|ATP binding|plant-type hypersensitive response|signal transduction
CL10060Contig1	130.9499019	70.41801422	191.4817896	2.719215981	1.443190746	0.000996128	0.007349436	Up	1.941656	4.267345	2.241998	5.120849	7.227328	10.81913	1813
CL10061Contig1	37.32513072	73.36131064	1.288950801	0.017569899	-5.830750311	3.66E-05	0.000390227	Down	1.75933	10.28478	7.121407	0.1245863	0	0.2356571	830	gi|1026101935|ref|XP_016550046.1|PREDICTED: homeobox-leucine zipper protein MERISTEM L1-like [Capsicum annuum]	1.10E-49	sp|Q9M9P4|HDG8_ARATH	3.00E-18	Homeobox-leucine zipper protein HDG8										GO:0005634;GO:0003677;GO:0008289;GO:0003700;GO:0006351	nucleus|DNA binding|lipid binding|transcription factor activity, sequence-specific DNA binding|transcription, DNA-templated
CL10071Contig1	14.83946825	0	29.6789365	Inf	Inf	6.29E-07	9.27E-06	Up	0	0	0	0.9207535	0.9789668	2.424005	1514
CL10085Contig1	12.43906873	23.82937277	1.04876468	0.044011426	-4.505978068	0.000182319	0.001656549	Down	4.524313	1.737349	2.907088	0.4664087	0	0	542
CL10096Contig1	12.71127116	3.408898636	22.01364369	6.457699696	2.691020353	0.04084437	0.157542051	Up	0.8098138	0	0.7827621	2.631028	1.715038	8.073003	398
CL10100Contig1	3.647456955	0	7.29491391	Inf	Inf	0.022881804	0.100373702	Up	0	0	0	0.7896751	1.137485	1.09023	528
CL10110Contig1	3424.452968	2267.516047	4581.389888	2.020444307	1.014672585	0.000534542	0.004271114	Up	58.17127	56.41219	62.70434	129.0296	123.8463	111.9713	2714	gi|698480314|ref|XP_009787210.1|PREDICTED: mitochondrial Rho GTPase 1-like [Nicotiana sylvestris]	0	sp|Q8RXF8|MIRO1_ARATH	0	Mitochondrial Rho GTPase 1 {ECO:0000305}	KOG1707	0	Predicted Ras related/Rac-GTP binding protein	ko04214;ko04137	Apoptosis - fly|Mitophagy - animal	2	K07870	RHOT1, ARHT1	mitochondrial Rho GTPase 1	GO:0031307;GO:0005739;GO:0005509;GO:0005525;GO:0003924;GO:0009793;GO:0007005;GO:0009860;GO:0007264	integral component of mitochondrial outer membrane|mitochondrion|calcium ion binding|GTP binding|GTPase activity|embryo development ending in seed dormancy|mitochondrion organization|pollen tube growth|small GTPase mediated signal transduction
CL1011Contig1	5.75250679	0.977834877	10.5271787	10.76580408	3.42838417	0.039950406	0.154949075	Up	0.05149031	0.05286747	0.04896469	0.904556	0.3391785	0.2870958	1446
CL10144Contig1	491.254502	711.0533716	271.4556325	0.381765481	-1.389241434	1.70E-05	0.000195557	Down	17.70476	15.07291	11.81342	6.26828	5.80924	5.101097	3408	gi|947096427|gb|KRH45012.1|hypothetical protein GLYMA_08G244900 [Glycine max]	0	sp|Q94A41|AMY3_ARATH	1.00E-164	Alpha-amylase 3, chloroplastic	KOG0471	1.00E-168	Alpha-amylase							GO:0009507;GO:0009570;GO:0004556;GO:0005509;GO:0005983	chloroplast|chloroplast stroma|alpha-amylase activity|calcium ion binding|starch catabolic process
CL10148Contig1	343.6232076	0	687.2464153	Inf	Inf	0.011813995	0.059635629	Up	0	0	0	5.597092	12.14697	296.3292	500	gi|1025248722|ref|XP_016488519.1|PREDICTED: defensin Lc-def-like [Nicotiana tabacum]	2.19E-21
CL1014Contig2	144.9031575	210.2643355	79.54197941	0.378295155	-1.402415796	0.011084531	0.056606223	Down	12.16042	6.001119	6.736259	3.517307	2.717375	3.462287	1781	gi|970014294|ref|XP_015068131.1|PREDICTED: protein SAR DEFICIENT 1 isoform X1 [Solanum pennellii]	1.15E-194	sp|Q9C9T2|SARD1_ARATH	1.00E-136	Protein SAR DEFICIENT 1 {ECO:0000303|PubMed:20921422}										GO:0005634;GO:0043565;GO:0003700;GO:0071219;GO:0042742;GO:0002229;GO:0009626;GO:1900426;GO:0080142;GO:0010112;GO:0006355;GO:0009617;GO:0010224;GO:0006351	nucleus|sequence-specific DNA binding|transcription factor activity, sequence-specific DNA binding|cellular response to molecule of bacterial origin|defense response to bacterium|defense response to oomycetes|plant-type hypersensitive response|positive regulation of defense response to bacterium|regulation of salicylic acid biosynthetic process|regulation of systemic acquired resistance|regulatio…
CL10155Contig1	24.69632531	7.196949958	42.19570066	5.862997645	2.551638477	0.000859753	0.006471068	Up	0.07136999	0.5544066	0.2150523	2.100429	1.288707	1.486466	1872
CL1015Contig1	54.46083518	89.40642135	19.515249	0.218275698	-2.195776582	0.009249747	0.048765153	Down	3.876078	1.756584	1.492531	0.6273716	0.5926061	0.3528152	2661	gi|565380915|ref|XP_006356836.1|PREDICTED: AP2-like ethylene-responsive transcription factor ANT [Solanum tuberosum]	1.04E-259	sp|Q38914|ANT_ARATH	1.00E-155	AP2-like ethylene-responsive transcription factor ANT										GO:0005634;GO:0003677;GO:0043565;GO:0003700;GO:0030154;GO:0009908;GO:0019760;GO:0010492;GO:0042127;GO:0006351	nucleus|DNA binding|sequence-specific DNA binding|transcription factor activity, sequence-specific DNA binding|cell differentiation|flower development|glucosinolate metabolic process|maintenance of shoot apical meristem identity|regulation of cell proliferation|transcription, DNA-templated
CL10182Contig1	3239.885902	6475.054793	4.717012308	0.00072849	-10.42280332	2.49E-76	2.57E-73	Down	399.6723	641.0979	580.5166	0.3525991	0.6791437	0.1603215	855	gi|1026075847|ref|XP_016582297.1|PREDICTED: basic blue protein-like [Capsicum annuum]	3.30E-41	sp|P60496|BABL_LILLO	9.00E-31	Chemocyanin										GO:0009055;GO:0046872	electron carrier activity|metal ion binding
CL10184Contig1	649.7750553	911.3503158	388.1997949	0.425961113	-1.231206365	0.002272023	0.01508335	Down	28.05833	18.53851	15.43196	9.070765	8.372683	9.465128	3129	gi|389624205|ref|XP_003709756.1|ribonucleoside-diphosphate reductase large subunit [Magnaporthe oryzae 70-15]	0	sp|Q9SJ20|RIR1_ARATH	0	Ribonucleoside-diphosphate reductase large subunit {ECO:0000303|PubMed:10542051}	KOG1112	0	Ribonucleotide reductase, alpha subunit	ko00480;ko00230;ko00240	Glutathione metabolism|Purine metabolism|Pyrimidine metabolism	3	K10807	RRM1	ribonucleoside-diphosphate reductase subunit M1	GO:0005971;GO:0005524;GO:0004748;GO:0009202;GO:0009263;GO:0006260;GO:0046686	ribonucleoside-diphosphate reductase complex|ATP binding|ribonucleoside-diphosphate reductase activity, thioredoxin disulfide as acceptor|deoxyribonucleoside triphosphate biosynthetic process|deoxyribonucleotide biosynthetic process|DNA replication|response to cadmium ion
CL1018Contig1	33.12319896	14.76647362	51.4799243	3.486270699	1.801684595	0.004796115	0.028290287	Up	0.5846959	0.4006876	0.09132199	1.254676	0.8126358	1.778825	2927	gi|1025250566|ref|XP_016488958.1|PREDICTED: uncharacterized protein LOC107808912 [Nicotiana tabacum]	2.39E-75				KOG0017	3.00E-06	FOG: Transposon-encoded proteins with TYA, reverse transcriptase, integrase domains in various combinations
CL101Contig2	8.818858561	0.348140815	17.28957631	49.66259508	5.634087745	0.000485383	0.003926106	Up	1.05E-06	0	0.04023431	1.194868	0.9430108	0.3896081	1485	gi|698492347|ref|XP_009792527.1|PREDICTED: beta-amylase 3, chloroplastic-like [Nicotiana sylvestris]	1.03E-157	sp|O23553|BAM3_ARATH	7.00E-131	Beta-amylase 3, chloroplastic				ko00500	Starch and sucrose metabolism	1	K01177	E3.2.1.2	beta-amylase	GO:0009570;GO:0016161;GO:0000024;GO:0009409;GO:0005983	chloroplast stroma|beta-amylase activity|maltose biosynthetic process|response to cold|starch catabolic process
CL10202Contig1	330.9265682	549.0913276	112.7618089	0.205360754	-2.283767599	6.07E-11	1.64E-09	Down	12.10122	12.45369	8.899414	1.873871	3.147036	1.90601	3521	gi|508786056|gb|EOY33312.1|Leucine-rich repeat protein kinase family protein [Theobroma cacao]	0	sp|Q9SIT1|TMK3_ARATH	0	Receptor-like kinase TMK3 {ECO:0000303|PubMed:23613767}										GO:0016021;GO:0009505;GO:0005886;GO:0009506;GO:0005524;GO:0004675;GO:0007166;GO:0009555;GO:0006468	integral component of membrane|plant-type cell wall|plasma membrane|plasmodesma|ATP binding|transmembrane receptor protein serine/threonine kinase activity|cell surface receptor signaling pathway|pollen development|protein phosphorylation
CL10207Contig1	6.929245118	13.85849024	0	0	#NAME?	0.000678216	0.005262854	Down	0.8871854	1.317607	0.9852725	0	0	0	929	gi|1111120653|ref|XP_019249926.1|PREDICTED: probable WRKY transcription factor 2 isoform X4 [Nicotiana attenuata]	6.36E-34	sp|Q9FG77|WRKY2_ARATH	2.00E-39	Probable WRKY transcription factor 2 {ECO:0000303|Ref.1}										GO:0005634;GO:0043565;GO:0003700;GO:0030010;GO:0009942;GO:0009555;GO:0006355;GO:0006351	nucleus|sequence-specific DNA binding|transcription factor activity, sequence-specific DNA binding|establishment of cell polarity|longitudinal axis specification|pollen development|regulation of transcription, DNA-templated|transcription, DNA-templated
CL10208Contig1	46.45377575	15.27087143	77.63668008	5.083971825	2.345956035	0.000105484	0.001017524	Up	2.212916	1.252007	0.6868593	5.397169	10.33294	6.059137	771	gi|565388712|ref|XP_006360116.1|PREDICTED: G-type lectin S-receptor-like serine/threonine-protein kinase At4g27290 [Solanum tuberosum]	2.43E-42	sp|Q8GYA4|CRK10_ARATH	5.00E-22	Cysteine-rich receptor-like protein kinase 10
CL10213Contig1	6.359359991	0.592110299	12.12660968	20.48032216	4.356166504	0.012146203	0.060950446	Up	0	0.2536782	0	2.179581	1.181841	1.116479	581
CL10226Contig1	617.8816192	1216.516297	19.24694141	0.015821359	-5.981982636	0.002962274	0.018943075	Down	49.09885	19.67687	5.410682	0.3203321	0.4652794	0.4182869	3509	gi|108864437|gb|ABG22500.1|Glycosyl hydrolases family 38 protein, expressed [Oryza sativa Japonica Group]	0	sp|C0HJB3|MANA_CANEN	0	Alpha-mannosidase, light subunit {ECO:0000303|PubMed:24221485}	KOG1959	0	Glycosyl hydrolase, family 38 - alpha-mannosidase	ko00511	Other glycan degradation	1	K01191	E3.2.1.24	alpha-mannosidase	GO:0000326;GO:0004559;GO:0030246;GO:0008270;GO:0006013	protein storage vacuole|alpha-mannosidase activity|carbohydrate binding|zinc ion binding|mannose metabolic process
CL1023Contig1	114.443364	41.98161913	186.905109	4.452070045	2.154476291	4.23E-07	6.39E-06	Up	0.6987667	1.195988	0.9562301	3.396963	3.555782	6.013898	3152
CL10243Contig1	10.63095917	19.93650017	1.32541817	0.066481988	-3.910892662	0.001646322	0.01136841	Down	2.540151	1.870869	1.891088	0.2381996	0	0.2232915	675
CL10255Contig1	415.3273939	255.9353183	574.7194695	2.245565299	1.167078675	0.000477244	0.003868214	Up	2.628793	3.823258	1.705081	5.37616	6.281953	6.645218	6829	gi|1026047001|ref|XP_016569514.1|PREDICTED: serine/threonine-protein kinase STY46-like isoform X2 [Capsicum annuum]	8.94E-97	sp|O22558|STY8_ARATH	2.00E-17	Serine/threonine-protein kinase STY8 {ECO:0000305}	KOG1075	1.00E-23	FOG: Reverse transcriptase							GO:0005829;GO:0016597;GO:0005524;GO:0004674;GO:0004712;GO:0004871;GO:0009658;GO:0035556	cytosol|amino acid binding|ATP binding|protein serine/threonine kinase activity|protein serine/threonine/tyrosine kinase activity|signal transducer activity|chloroplast organization|intracellular signal transduction
CL10278Contig1	11.00173257	18.4654103	3.53805485	0.191604454	-2.383797	0.032987569	0.133656554	Down	1.76398	3.136753	5.291731	0	0.6893019	1.359429	376	gi|698558652|ref|XP_009771349.1|PREDICTED: uncharacterized protein LOC104221902 [Nicotiana sylvestris]	3.08E-15
CL10289Contig1	240.7839278	394.9305821	86.63727345	0.219373423	-2.188539344	1.93E-09	4.21E-08	Down	10.52856	10.9036	10.41748	3.060497	2.098251	1.909264	2642	gi|297805046|ref|XP_002870407.1|hypothetical protein ARALYDRAFT_493576 [Arabidopsis lyrata subsp. lyrata]	0	sp|P60300|CLCG_ARATH	0	Putative chloride channel-like protein CLC-g	KOG0474	0	Cl- channel CLC-7 and related proteins (CLC superfamily)							GO:0034707;GO:0005247	chloride channel complex|voltage-gated chloride channel activity
CL10292Contig1	118.2215488	48.44204568	188.0010519	3.880947826	1.956409038	0.006375134	0.035917426	Up	2.879803	7.872972	5.723073	13.58059	15.89569	35.57775	638	gi|1026017458|ref|XP_016581776.1|PREDICTED: two-component response regulator ARR1-like [Capsicum annuum]	5.98E-42	sp|Q940D0|ARR1_ARATH	3.00E-35	Two-component response regulator ARR1	KOG1601	3.00E-27	GATA-4/5/6 transcription factors	ko04075	Plant hormone signal transduction	1	K14491	ARR-B	two-component response regulator ARR-B family	GO:0005634;GO:0003677;GO:0000156;GO:0003700;GO:0071368;GO:0009736;GO:0080022;GO:0031537;GO:0010380;GO:0080036;GO:0010082;GO:0080113;GO:0009735;GO:0009414;GO:0048364;GO:0048367;GO:0006351	nucleus|DNA binding|phosphorelay response regulator activity|transcription factor activity, sequence-specific DNA binding|cellular response to cytokinin stimulus|cytokinin-activated signaling pathway|primary root development|regulation of anthocyanin metabolic process|regulation of chlorophyll biosynthetic process|regulation of cytokinin-activated signaling pathway|regulation of root meristem gro…
CL10293Contig1	8.4468371	2.669111301	14.2245629	5.329325492	2.413952949	0.0493592	0.181391188	Up	1.039866	0	0	1.071834	2.611775	1.903247	552
CL10300Contig1	29491.09742	44590.23682	14391.95801	0.322760295	-1.631464979	3.48E-08	6.39E-07	Down	1240.022	1054.323	1346.88	444.7183	379.7866	377.3217	2588	gi|1026040179|ref|XP_016566151.1|PREDICTED: adenosylhomocysteinase [Capsicum annuum]	3.96E-278	sp|P68173|SAHH_TOBAC	0	Adenosylhomocysteinase	KOG1370	0	S-adenosylhomocysteine hydrolase	ko00270	Cysteine and methionine metabolism	1	K01251	E3.3.1.1, ahcY	adenosylhomocysteinase	GO:0004013;GO:0051287;GO:0006730;GO:0019510	adenosylhomocysteinase activity|NAD binding|one-carbon metabolic process|S-adenosylhomocysteine catabolic process
CL10309Contig1	9.075860863	15.19304589	2.958675838	0.194738821	-2.360387585	0.049999633	0.182937946	Down	2.030957	2.312335	1.641362	0	0.7708203	0.3684636	549
CL10317Contig1	43.69759349	6.630579536	80.76460744	12.18062569	3.606516338	0.011972352	0.060224517	Up	1.60986	1.406067	0	5.380902	7.572215	24.52541	480
CL10321Contig1	495.9161896	672.8916701	318.9407092	0.473985224	-1.077086009	0.000760166	0.005817514	Down	22.72703	22.05751	13.633	9.041577	8.776078	10.13751	2477	gi|697167911|ref|XP_009592824.1|PREDICTED: zinc finger CCCH domain-containing protein 22-like isoform X1 [Nicotiana tomentosiformis]	2.12E-199	sp|Q9SV09|C3H46_ARATH	4.00E-108	Zinc finger CCCH domain-containing protein 46										GO:0003677;GO:0046872;GO:0003729;GO:0004518;GO:0000166	DNA binding|metal ion binding|mRNA binding|nuclease activity|nucleotide binding
CL10322Contig1	112.5723555	14.26669076	210.8780201	14.78114467	3.885686093	0.002750808	0.017769118	Up	3.076553	1.035884	0	15.78353	36.49657	9.328215	735	gi|1111115377|ref|XP_019248608.1|PREDICTED: extensin-like [Nicotiana attenuata]	1.45E-09
CL10326Contig1	9.712546497	2.072386048	17.35270695	8.373298481	3.065796053	0.014475536	0.070106121	Up	0	0.7554031	0	2.388013	1.504408	2.080235	624
CL10327Contig1	5.061698485	0	10.12339697	Inf	Inf	0.004675985	0.027706147	Up	0	0	0	0.4401614	0.8590267	1.361324	861	gi|1025246557|ref|XP_016487983.1|PREDICTED: nodulation receptor kinase-like [Nicotiana tabacum]	3.98E-49	sp|Q8L4H4|NORK_MEDTR	9.00E-28	Nodulation receptor kinase	KOG1187	1.00E-16	Serine/threonine protein kinase							GO:0016021;GO:0005524;GO:0004672;GO:0004674;GO:0009877;GO:0046777	integral component of membrane|ATP binding|protein kinase activity|protein serine/threonine kinase activity|nodulation|protein autophosphorylation
CL1032Contig1	85.33532234	38.64728211	132.0233626	3.416109888	1.772354384	0.000305019	0.002627066	Up	1.964867	1.994984	1.066074	4.599371	4.323926	8.636799	1652	gi|1025286482|ref|XP_016496336.1|PREDICTED: putative quinone-oxidoreductase homolog, chloroplastic [Nicotiana tabacum]	6.19E-162	sp|Q8H0M1|QORH_SPIOL	2.00E-130	Quinone-oxidoreductase homolog, chloroplastic	KOG1198	5.00E-129	Zinc-binding oxidoreductase							GO:0009706;GO:0016491;GO:0008270	chloroplast inner membrane|oxidoreductase activity|zinc ion binding
CL10345Contig1	51.62957139	89.08919724	14.16994554	0.159053465	-2.652416291	2.77E-06	3.67E-05	Down	21.49394	15.19241	13.71603	2.113765	2.416345	3.686927	376	gi|1102147354|gb|OIT03667.1|hypothetical protein A4A49_30323 [Nicotiana attenuata]	1.32E-36
CL10349Contig1	1036.483013	500.4094586	1572.556568	3.142539655	1.65193095	1.07E-07	1.81E-06	Up	10.40104	14.07568	12.2045	36.22883	42.94673	37.46759	2921	gi|565382647|ref|XP_006357645.1|PREDICTED: uncharacterized protein sll1770 [Solanum tuberosum]	0	sp|P73627|Y1770_SYNY3	0	Uncharacterized protein sll1770	KOG1235	0	Predicted unusual protein kinase							GO:0005524;GO:0004672	ATP binding|protein kinase activity
CL10350Contig1	13.9299721	4.186970812	23.67297339	5.653961885	2.499262158	0.033634476	0.135548316	Up	0.7094349	0.3137253	0	1.146801	1.085775	3.82878	858
CL10357Contig1	35.0620125	69.78747279	0.336552211	0.00482253	-7.695993945	9.75E-07	1.39E-05	Down	2.824839	8.568597	10.68963	0	0.1343501	0	674	gi|1026099178|ref|XP_016548670.1|PREDICTED: uncharacterized protein LOC107848420 [Capsicum annuum]	2.04E-67
CL10358Contig1	10.98786544	18.63099946	3.344731433	0.179525067	-2.477742791	0.049804108	0.182453654	Down	0.9174274	2.954386	0.6031021	0.163544	0.4720999	0.1506924	941
CL1035Contig1	892.5985517	100.6109592	1684.586144	16.74356509	4.065534838	1.73E-22	1.36E-20	Up	4.725	4.185315	2.724795	46.99503	67.87417	83.52206	1857	gi|697134598|ref|XP_009621345.1|PREDICTED: probable xyloglucan endotransglucosylase/hydrolase protein 27 [Nicotiana tomentosiformis]	2.22E-176	sp|Q38909|XTH28_ARATH	2.00E-155	Probable xyloglucan endotransglucosylase/hydrolase protein 28										GO:0048046;GO:0005618;GO:0004553;GO:0016762;GO:0042546;GO:0071555;GO:0010154;GO:0080086;GO:0010411	apoplast|cell wall|hydrolase activity, hydrolyzing O-glycosyl compounds|xyloglucan:xyloglucosyl transferase activity|cell wall biogenesis|cell wall organization|fruit development|stamen filament development|xyloglucan metabolic process
CL10363Contig1	751.0788865	1320.203468	181.9543045	0.137822926	-2.859112207	9.38E-18	5.04E-16	Down	255.1081	210.3134	245.7669	40.73755	15.59166	44.4079	393	gi|122045178|sp|P08903.2|H32_ENCALRecName: Full=Histone H3.2	1.45E-25	sp|P06353|H33_HORVU	6.00E-22	Histone H3.3	KOG1745	2.00E-22	Histones H3 and H4							GO:0000786;GO:0005634;GO:0003677	nucleosome|nucleus|DNA binding
CL10364Contig1	7.771103825	13.52289439	2.019313264	0.149325522	-2.743467329	0.035577071	0.141586157	Down	1.278341	3.174213	1.002625	0	0.7909645	0	544	gi|719979732|ref|XP_010249578.1|PREDICTED: dehydration-responsive element-binding protein 3-like [Nelumbo nucifera]	3.67E-24	sp|Q39127|TINY_ARATH	2.00E-19	Ethylene-responsive transcription factor TINY										GO:0005634;GO:0003677;GO:0003700;GO:0006351	nucleus|DNA binding|transcription factor activity, sequence-specific DNA binding|transcription, DNA-templated
CL10365Contig1	68.04962476	36.14235781	99.9568917	2.765643908	1.467615413	0.003163414	0.020045906	Up	0.764055	1.58062	0.6492522	3.051486	2.592301	2.462845	2664	gi|1026089009|ref|XP_016543621.1|PREDICTED: uncharacterized protein LOC107843752 [Capsicum annuum]	7.91E-72
CL10366Contig1	33.75838926	48.79690468	18.71987384	0.383628305	-1.382218924	0.027422595	0.115813691	Down	9.365768	14.025	4.338284	5.322959	1.283276	3.885173	388	gi|565381879|ref|XP_006357287.1|PREDICTED: protein NRT1/ PTR FAMILY 4.6-like [Solanum tuberosum]	4.70E-08	sp|Q8H157|PTR19_ARATH	1.00E-06	Protein NRT1/ PTR FAMILY 4.6	KOG1237	2.00E-07	H+/oligopeptide symporter							GO:0016021;GO:0005886;GO:0090440;GO:0015293;GO:0080168;GO:0042128;GO:0010119;GO:0009624	integral component of membrane|plasma membrane|abscisic acid transporter activity|symporter activity|abscisic acid transport|nitrate assimilation|regulation of stomatal movement|response to nematode
CL10370Contig1	17.96722598	31.15754093	4.776911029	0.153314764	-2.705431463	0.001750403	0.012005185	Down	5.193613	5.124696	4.183345	0.7864962	1.481422	0	461
CL10372Contig1	6.179326397	11.70897972	0.649673069	0.055485028	-4.171757658	0.013742107	0.067306346	Down	0.891299	1.954801	0.7539242	0	0.1261036	0.1198616	725	gi|951022489|ref|XP_014512935.1|PREDICTED: histone H1-like [Vigna radiata var. radiata]	4.01E-34	sp|P23444|H1_MAIZE	4.00E-20	Histone H1										GO:0000786;GO:0005634;GO:0003677;GO:0006334	nucleosome|nucleus|DNA binding|nucleosome assembly
CL10373Contig1	3.39167783	0	6.783355659	Inf	Inf	0.031493535	0.128861792	Up	0	0	0	1.265571	0.2218708	0.4528424	765	gi|508774222|gb|EOY21478.1|DNA/RNA polymerases superfamily protein [Theobroma cacao]	1.66E-83	sp|P0CT43|TF28_SCHPO	3.00E-19	Transposon Tf2-8 polyprotein	KOG0017	3.00E-73	FOG: Transposon-encoded proteins with TYA, reverse transcriptase, integrase domains in various combinations							GO:0004190;GO:0003677;GO:0003887;GO:0004519;GO:0046872;GO:0003723;GO:0003964;GO:0015074;GO:0006310	aspartic-type endopeptidase activity|DNA binding|DNA-directed DNA polymerase activity|endonuclease activity|metal ion binding|RNA binding|RNA-directed DNA polymerase activity|DNA integration|DNA recombination
CL10374Contig1	127.0400925	180.0177706	74.06241433	0.41141724	-1.281325845	0.005734834	0.032935204	Down	23.58972	37.63089	37.66286	5.967158	24.26816	11.13951	388	gi|698494223|ref|XP_009793319.1|PREDICTED: probable protein Pop3 [Nicotiana sylvestris]	1.51E-06
CL10378Contig1	9.811197993	1.889082187	17.7333138	9.387264313	3.230704781	0.02235946	0.098551291	Up	0.5222503	0.5093136	0	1.717512	5.516127	1.619951	429
CL1037Contig1	56.50011865	109.0630908	3.937146461	0.036099715	-4.791868755	8.09E-14	3.01E-12	Down	2.27111	2.403043	3.327459	0.07049206	0.06932186	0.139169	2881	gi|697179993|ref|XP_009598971.1|PREDICTED: kinesin-4-like isoform X1 [Nicotiana tomentosiformis]	0	sp|F4J2M6|KN14L_ARATH	0	Kinesin-like protein KIN-14L {ECO:0000305}	KOG0239	0	Kinesin (KAR3 subfamily)							GO:0005871;GO:0005874;GO:0005524;GO:0016887;GO:0003777;GO:0007018	kinesin complex|microtubule|ATP binding|ATPase activity|microtubule motor activity|microtubule-based movement
CL10381Contig1	32.20640111	61.6812765	2.731525733	0.04428452	-4.497053703	2.28E-05	0.00025505	Down	8.115618	5.44083	13.66011	0.5121085	0.7523778	0	469	gi|970065532|ref|XP_015059725.1|PREDICTED: protein JASON-like [Solanum pennellii]	1.47E-33	sp|F4IDQ5|JASON_ARATH	7.00E-19	Protein JASON {ECO:0000305}										GO:0007142;GO:0009556;GO:0006355	male meiosis II|microsporogenesis|regulation of transcription, DNA-templated
CL10384Contig1	33.31412225	6.246811896	60.38143261	9.665959791	3.272912993	2.00E-06	2.72E-05	Up	1.979318	0.6489323	0.6667252	11.37091	10.22047	13.45935	376
CL10387Contig1	84.39199969	35.2053195	133.5786799	3.794275461	1.923824421	2.68E-05	0.000294627	Up	0.5357748	0.8356482	0.9302916	2.756829	2.756335	3.461449	3245
CL1038Contig1	36.18308024	14.75724371	57.60891677	3.903772134	1.964868844	0.002946448	0.018857201	Up	0.318821	1.252089	0.1579753	2.050934	1.332528	3.164864	1925	gi|565367927|ref|XP_006350606.1|PREDICTED: uncharacterized protein LOC102593582 [Solanum tuberosum]	7.53E-84
CL10392Contig1	18.04713751	29.95224654	6.142028485	0.205060695	-2.285877107	0.007451625	0.040840671	Down	2.040855	3.588521	1.67655	0.3079796	0.1491171	1.083113	886	gi|565351446|ref|XP_006342669.1|PREDICTED: uncharacterized protein LOC102591973 [Solanum tuberosum]	2.59E-28
CL10396Contig1	705.7289874	1141.113557	270.3444175	0.236912808	-2.077571897	1.24E-10	3.22E-09	Down	189.016	152.2908	168.0978	39.04135	47.83933	36.21862	475	gi|1025034086|ref|XP_016443434.1|PREDICTED: heat shock cognate protein 80-like [Nicotiana tabacum]	1.26E-85	sp|P36181|HSP80_SOLLC	2.00E-66	Heat shock cognate protein 80	KOG0019	1.00E-61	Molecular chaperone (HSP90 family)	ko04217;ko04151;ko04141	Necroptosis|PI3K-Akt signaling pathway|Protein processing in endoplasmic reticulum	3	K04079	HSP90A, htpG	molecular chaperone HtpG	GO:0005737;GO:0005524;GO:0006457;GO:0006950	cytoplasm|ATP binding|protein folding|response to stress
CL103Contig1	31.84632331	56.02471313	7.66793349	0.136866984	-2.869153628	3.30E-05	0.000356512	Down	8.321243	5.143426	7.464528	0.9353013	1.197101	0.8523515	562
CL10406Contig1	757.8458239	1338.829454	176.8621942	0.132102109	-2.920274597	1.29E-16	6.21E-15	Down	45.33858	33.99193	31.98806	5.430344	5.493234	3.994832	2557	gi|460408141|ref|XP_004249505.1|PREDICTED: subtilisin-like protease SBT1.9 [Solanum lycopersicum]	0	sp|Q9FHA4|SBT19_ARATH	0	Subtilisin-like protease SBT1.9 {ECO:0000303|PubMed:16193095}										GO:0005618;GO:0005576;GO:0004252;GO:0006508	cell wall|extracellular region|serine-type endopeptidase activity|proteolysis
CL10410Contig1	137.321398	233.9238317	40.71896427	0.174069328	-2.522266077	5.01E-08	8.97E-07	Down	38.00752	36.8972	54.10149	6.585827	9.957405	6.478463	382	gi|565372339|ref|XP_006352753.1|PREDICTED: photosystem II reaction center W protein, chloroplastic-like [Solanum tuberosum]	4.33E-27	sp|Q39194|PSBW_ARATH	4.00E-17	Photosystem II reaction center W protein, chloroplastic				ko00195	Photosynthesis	1	K02721	psbW	photosystem II PsbW protein	GO:0009535;GO:0016021;GO:0009523;GO:0015979;GO:0042549	chloroplast thylakoid membrane|integral component of membrane|photosystem II|photosynthesis|photosystem II stabilization
CL10414Contig1	9.460540767	18.92108153	0	0	#NAME?	5.05E-05	0.00052241	Down	2.477223	1.986227	1.820682	0	0	0	644
CL10417Contig1	27.50183416	9.918146924	45.08552139	4.545760587	2.184521703	0.004705579	0.027847232	Up	0.5038418	0.7179803	0.381872	0.9699902	2.80681	3.703692	1325	gi|971575829|ref|XP_015170825.1|PREDICTED: uncharacterized protein LOC107063442 [Solanum tuberosum]	1.20E-72				KOG1075	1.00E-07	FOG: Reverse transcriptase
CL1041Contig1	42.46549718	2.651951383	82.27904297	31.02584893	4.955398781	5.01E-12	1.55E-10	Up	0.06782593	0.06065617	0.1307972	2.451326	3.153727	3.128306	2050
CL10424Contig1	526.1416156	1027.492716	24.79051488	0.024127193	-5.373196121	0.005551934	0.032037668	Down	17.92536	40.65814	111.7624	0.6462213	3.001813	0.6177762	1249	gi|1021049539|gb|KZN07319.1|hypothetical protein DCAR_008156 [Daucus carota subsp. sativus]	1.66E-22				KOG0522	8.00E-11	Ankyrin repeat protein
CL10425Contig1	666.6945198	939.2262512	394.1627883	0.419667559	-1.25268115	8.55E-05	0.000839545	Down	22.53732	25.71874	26.82401	8.263813	11.0474	13.01458	2662	gi|565354079|ref|XP_006343945.1|PREDICTED: homeobox protein BEL1 homolog [Solanum tuberosum]	1.10E-178	sp|Q38897|BEL1_ARATH	1.00E-108	Homeobox protein BEL1 homolog	KOG0773	3.00E-109	Transcription factor MEIS1 and related HOX domain proteins							GO:0005829;GO:0005634;GO:0009506;GO:0003677;GO:0003700;GO:0006351	cytosol|nucleus|plasmodesma|DNA binding|transcription factor activity, sequence-specific DNA binding|transcription, DNA-templated
CL1043Contig1	99.36430385	44.39356604	154.3350417	3.476518231	1.797643155	0.005726346	0.032895176	Up	0.5759381	1.220763	0.9122001	2.264463	2.198086	5.173035	3530	gi|1026063026|ref|XP_016575874.1|PREDICTED: pleiotropic drug resistance protein 1-like [Capsicum annuum]	1.20E-25	sp|Q7PC80|AB34G_ORYSJ	2.00E-35	ABC transporter G family member 34 {ECO:0000303|PubMed:18299247}	KOG0065	2.00E-30	Pleiotropic drug resistance proteins (PDR1-15), ABC superfamily							GO:0016021;GO:0005886;GO:0005524;GO:0042626	integral component of membrane|plasma membrane|ATP binding|ATPase activity, coupled to transmembrane movement of substances
CL10444Contig1	3130.870791	311.8218465	5949.919735	19.08115099	4.254076294	1.77E-12	5.76E-11	Up	7.849627	8.937808	8.347668	211.7678	147.2675	123.7922	2647	gi|357502127|ref|XP_003621352.1|cyclic nucleotide-gated ion channel protein, putative [Medicago truncatula]	0	sp|O65718|CNGC2_ARATH	0	Cyclic nucleotide-gated ion channel 2	KOG0498	0	K+-channel ERG and related proteins, contain PAS/PAC sensor domain							GO:0005887;GO:0005622;GO:0005262;GO:0005516;GO:0030552;GO:0030553;GO:0005222;GO:0005221;GO:0005242;GO:0006952;GO:0007263;GO:0009626;GO:0042391	integral component of plasma membrane|intracellular|calcium channel activity|calmodulin binding|cAMP binding|cGMP binding|intracellular cAMP activated cation channel activity|intracellular cyclic nucleotide activated cation channel activity|inward rectifier potassium channel activity|defense response|nitric oxide mediated signal transduction|plant-type hypersensitive response|regulation of membra…
CL10450Contig1	32.43836215	0	64.8767243	Inf	Inf	2.74E-06	3.63E-05	Up	0	0	0	1.965329	3.457675	8.138628	1058	gi|1012353102|gb|KYP64290.1|Retrovirus-related Pol polyprotein from transposon TNT 1-94 [Cajanus cajan]	4.00E-32				KOG0017	6.00E-08	FOG: Transposon-encoded proteins with TYA, reverse transcriptase, integrase domains in various combinations
CL10451Contig1	8.06247359	1.645112702	14.47983448	8.801727966	3.137786783	0.019576737	0.08887162	Up	0.1388857	0.0657481	0.06851622	0.8145021	1.079308	0.4120659	1346	gi|1025237887|ref|XP_016485846.1|PREDICTED: protein DMR6-LIKE OXYGENASE 2-like [Nicotiana tabacum]	1.01E-180	sp|Q9ZSA7|DLO2_ARATH	3.00E-86	Protein DMR6-LIKE OXYGENASE 2 {ECO:0000303|PubMed:25376907}	KOG0143	2.00E-155	Iron/ascorbate family oxidoreductases							GO:0051213;GO:0046872;GO:0002229;GO:0046244	dioxygenase activity|metal ion binding|defense response to oomycetes|salicylic acid catabolic process
CL10453Contig1	29.16115946	6.76375467	51.55856425	7.622772671	2.930315852	3.90E-05	0.000413291	Up	1.601941	1.497184	0.8107329	8.193018	7.097645	15.077	374
CL10457Contig1	20.00345959	0	40.00691919	Inf	Inf	1.55E-09	3.40E-08	Up	0	0	0	1.764899	1.691477	1.651452	1705
CL1045Contig1	36.1623589	14.74861262	57.57610517	3.90383195	1.96489095	0.020239374	0.091135023	Up	0.3137669	0.3435539	0.4237359	0.8361047	0.9701286	2.583714	2906
CL10464Contig1	13.53780538	24.99111742	2.084493344	0.083409369	-3.583646739	0.000717058	0.005522724	Down	2.121058	3.467138	5.172007	0.7981444	0.1938517	0	490	gi|1026104282|ref|XP_016551186.1|PREDICTED: protein SABRE-like isoform X3 [Capsicum annuum]	5.43E-36	sp|Q6IMT1|SAB_ARATH	2.00E-17	Protein SABRE {ECO:0000303|PubMed:8275864}	KOG1910	5.00E-18	Uncharacterized conserved protein							GO:0005576;GO:0005794;GO:0016036;GO:0007275;GO:0010105;GO:0030307	extracellular region|Golgi apparatus|cellular response to phosphate starvation|multicellular organism development|negative regulation of ethylene-activated signaling pathway|positive regulation of cell growth
CL10473Contig1	16.54370737	2.820753342	30.2666614	10.72999222	3.423577124	0.031998594	0.13048476	Up	0	0.8331154	0.4195476	1.327645	2.765533	8.869514	520	gi|1102283788|gb|OIT31047.1|hypothetical protein A4A49_30849 [Nicotiana attenuata]	7.02E-21				KOG1361	4.00E-11	Predicted hydrolase involved in interstrand cross-link repair
CL1047Contig1	37.03817773	60.15699139	13.91936408	0.23138398	-2.111639114	0.000640299	0.005007179	Down	1.348344	1.540229	1.142805	0.3046509	0.240874	0.3778833	3218	gi|565382456|ref|XP_006357555.1|PREDICTED: probable leucine-rich repeat receptor-like protein kinase At1g35710 [Solanum tuberosum]	0	sp|C0LGQ5|GSO1_ARATH	1.00E-83	LRR receptor-like serine/threonine-protein kinase GSO1	KOG0619	2.00E-142	FOG: Leucine rich repeat
CL10480Contig1	31.86284362	3.867833802	59.85785344	15.47580804	3.951942834	9.61E-08	1.65E-06	Up	0.4096424	0.2288737	0.08017947	2.55252	3.168255	4.859521	1236
CL10483Contig1	29.96439758	5.296023885	54.63277127	10.31580908	3.366785072	0.002036783	0.013715418	Up	0.7231436	1.116413	0	2.240073	6.51461	10.43009	631
CL10504Contig1	15.32477767	29.60079067	1.04876468	0.035430293	-4.818872802	1.61E-05	0.000186274	Down	4.750945	2.233869	2.694989	0.3593568	0	0	639
CL10506Contig1	1321.28063	2233.367105	409.1941547	0.183218493	-2.448362969	7.91E-15	3.23E-13	Down	100.3189	80.72529	97.81932	21.07666	19.07692	11.70147	1694	gi|970009843|ref|XP_015065821.1|PREDICTED: rac-like GTP-binding protein RHO1 [Solanum pennellii]	1.49E-107	sp|Q39435|RAC1_BETVU	8.00E-122	Rac-like GTP-binding protein RHO1	KOG0393	8.00E-122	Ras-related small GTPase, Rho type	ko04810;ko04510;ko04520;ko04530;ko04145;ko04010;ko04013;ko04014;ko04015;ko04024;ko04071;ko04151;ko04310;ko04370	Regulation of actin cytoskeleton|Focal adhesion|Adherens junction|Tight junction|Phagosome|MAPK signaling pathway|MAPK signaling pathway - fly|Ras signaling pathway|Rap1 signaling pathway|cAMP signaling pathway|Sphingolipid signaling pathway|PI3K-Akt signaling pathway|Wnt signaling pathway|VEGF signaling pathway	14	K04392	RAC1	Ras-related C3 botulinum toxin substrate 1	GO:0005737;GO:0016020;GO:0005525;GO:0007264	cytoplasm|membrane|GTP binding|small GTPase mediated signal transduction
CL10508Contig1	33.39597162	6.672778253	60.11916499	9.009615293	3.171465505	0.000360568	0.003036694	Up	3.653925	0	0	11.04656	5.574815	17.8849	382	gi|565375532|ref|XP_006354282.1|PREDICTED: proteoglycan 4-like [Solanum tuberosum]	6.16E-16
CL10511Contig1	1397.247603	1953.43069	841.0645154	0.430557644	-1.215721694	5.35E-05	0.000550355	Down	46.99313	52.74535	48.21415	22.70815	23.00877	18.72235	2818	gi|460404535|ref|XP_004247737.1|PREDICTED: serine/threonine-protein kinase tricorner [Solanum lycopersicum]	0	sp|Q6TGC6|CBK1_PNECA	1.00E-140	Serine/threonine-protein kinase CBK1	KOG0605	0	NDR and related serine/threonine kinases							GO:0005524;GO:0004674	ATP binding|protein serine/threonine kinase activity
CL10512Contig1	336.9713569	59.6605165	614.2821973	10.29629365	3.3640532	5.15E-20	3.40E-18	Up	14.45621	7.353339	7.352328	100.884	88.71839	119.6507	432	gi|1025179660|ref|XP_016472456.1|PREDICTED: osmotin-like protein [Nicotiana tabacum]	7.03E-68	sp|P50703|OS35_SOLCO	5.00E-77	Osmotin-like protein OSML15
CL10523Contig1	11.87444461	23.74888922	0	0	#NAME?	4.63E-06	5.86E-05	Down	1.242148	1.282606	2.111036	0	0	0	1073	gi|1025317129|ref|XP_016506458.1|PREDICTED: ethylene-responsive transcription factor 8-like [Nicotiana tabacum]	2.79E-23	sp|Q9FE67|ERF80_ARATH	1.00E-13	Ethylene-responsive transcription factor 9										GO:0016020;GO:0005634;GO:0043565;GO:0003700;GO:0006952;GO:0009873;GO:0019760;GO:0006351	membrane|nucleus|sequence-specific DNA binding|transcription factor activity, sequence-specific DNA binding|defense response|ethylene-activated signaling pathway|glucosinolate metabolic process|transcription, DNA-templated
CL1052Contig2	888.1422	509.5276355	1266.756764	2.486139467	1.313907231	2.49E-05	0.000275742	Up	13.03762	16.05795	9.857472	30.69536	30.19544	36.70293	2822	gi|565366501|ref|XP_006349926.1|PREDICTED: uncharacterized protein LOC102586054 [Solanum tuberosum]	8.95E-238	sp|Q0WNW4|MYOB3_ARATH	1.00E-12	Myosin-binding protein 3 {ECO:0000303|PubMed:23995081}										GO:0016021;GO:0017022	integral component of membrane|myosin binding
CL10537Contig1	33.49050077	57.36916282	9.611838719	0.167543646	-2.577391119	0.002341078	0.015477635	Down	3.206469	12.64095	8.140647	1.610571	0.5188419	1.742661	521	gi|1026067757|ref|XP_016578320.1|PREDICTED: uncharacterized protein LOC107875931 [Capsicum annuum]	3.56E-33
CL10538Contig1	32.80606186	50.3094922	15.30263153	0.304169867	-1.717050859	0.0122453	0.061357213	Down	11.40481	10.35897	3.658076	1.517335	1.778908	4.517968	428	gi|1026077420|ref|XP_016537903.1|PREDICTED: FYVE and coiled-coil domain-containing protein 1-like [Capsicum annuum]	4.04E-47
CL1053Contig1	117.8349797	181.7829516	53.88700784	0.296435982	-1.754207518	2.92E-05	0.00031903	Down	7.927389	7.528159	8.447482	1.91803	3.026156	2.272095	1614	gi|697147193|ref|XP_009627747.1|PREDICTED: uncharacterized protein LOC104118246 [Nicotiana tomentosiformis]	2.96E-81	sp|Q9XIK0|PRIN2_ARATH	5.00E-22	Protein PLASTID REDOX INSENSITIVE 2										GO:0042644;GO:0042646;GO:0000427;GO:0003677;GO:0010468;GO:0006355;GO:0009642;GO:0006351	chloroplast nucleoid|plastid nucleoid|plastid-encoded plastid RNA polymerase complex|DNA binding|regulation of gene expression|regulation of transcription, DNA-templated|response to light intensity|transcription, DNA-templated
CL10547Contig1	1069.082036	1589.291875	548.8721981	0.345356449	-1.533841931	6.74E-07	9.88E-06	Down	24.83405	25.50506	23.31695	8.968333	7.875358	9.010842	4603	gi|124360576|gb|ABN08575.1|Esterase/lipase/thioesterase; Lipase, active site [Medicago truncatula]	0	sp|Q2H102|BST1_CHAGB	3.00E-49	GPI inositol-deacylase	KOG3724	0	Negative regulator of COPII vesicle formation							GO:0005789;GO:0016021;GO:0016788;GO:0015031	endoplasmic reticulum membrane|integral component of membrane|hydrolase activity, acting on ester bonds|protein transport
CL10548Contig1	79.81337055	110.2143426	49.41239847	0.44833002	-1.157366989	0.012215389	0.061240892	Down	3.507524	3.321162	4.809636	1.97965	1.699087	1.68014	1994	gi|565391884|ref|XP_006361640.1|PREDICTED: probable UDP-3-O-[3-hydroxymyristoyl] N-acetylglucosamine deacetylase 2 [Solanum tuberosum]	4.77E-133	sp|F4IAW1|LPXC5_ARATH	9.00E-68	Probable UDP-3-O-acyl-N-acetylglucosamine deacetylase 5 {ECO:0000250|UniProtKB:P0A725}				ko00540	Lipopolysaccharide biosynthesis	1	K02535	lpxC	UDP-3-O-[3-hydroxymyristoyl] N-acetylglucosamine deacetylase	GO:0005739;GO:0046872;GO:0008759;GO:0103117;GO:0009245;GO:2001289	mitochondrion|metal ion binding|UDP-3-O-[3-hydroxymyristoyl] N-acetylglucosamine deacetylase activity|UDP-3-O-acyl-N-acetylglucosamine deacetylase activity|lipid A biosynthetic process|lipid X metabolic process
CL10549Contig1	34.2400205	57.96853899	10.51150201	0.181331153	-2.463301292	0.000149383	0.001387249	Down	13.48694	7.328567	9.978924	2.692746	1.959959	0.9955929	397	gi|565378821|ref|XP_006355844.1|PREDICTED: kinesin-4-like [Solanum tuberosum]	3.88E-66	sp|F4IL57|KN14I_ARATH	1.00E-78	Kinesin-like protein KIN-14I {ECO:0000305}	KOG0239	1.00E-79	Kinesin (KAR3 subfamily)							GO:0005871;GO:0005874;GO:0005524;GO:0016887;GO:0003777;GO:0007018	kinesin complex|microtubule|ATP binding|ATPase activity|microtubule motor activity|microtubule-based movement
CL10557Contig1	12.1546168	20.4580579	3.851175708	0.188247376	-2.409298343	0.023828113	0.103664254	Down	3.05689	1.268852	1.805267	0	0.4319057	0.7952366	701
CL1055Contig1	30.26720711	54.15279086	6.381623368	0.117844773	-3.085040321	1.58E-05	0.000182816	Down	2.535078	1.32733	2.052164	0.3052591	0.2175796	0.1718625	1919	gi|1027857316|ref|NP_001312260.1|anthocyanin 5-aromatic acyltransferase-like [Nicotiana tabacum]	1.04E-210	sp|Q9ZWR8|ANTA_GENTR	5.00E-114	Anthocyanin 5-aromatic acyltransferase										GO:0005737;GO:0047183;GO:0102777	cytoplasm|anthocyanin 5-aromatic acyltransferase activity|caffeoyl-CoA:pelargonidin-3,5-diglucoside 5-O-glucoside-6-O-hydroxycinnamoyltransferase activity
CL10571Contig1	20.71889487	1.184220599	40.25356914	33.99161371	5.087106949	1.64E-06	2.26E-05	Up	0	0.3772211	0	3.039144	2.518947	6.389304	747
CL10572Contig1	7.499657384	0	14.99931477	Inf	Inf	0.000359221	0.003026521	Up	0	0	0	2.64808	3.307237	2.592704	378	gi|1026009112|ref|XP_016556291.1|PREDICTED: arp2/3 complex-activating protein rickA-like [Capsicum annuum]	1.98E-22
CL10579Contig1	3.516381477	7.032762954	0	0	#NAME?	0.028779027	0.120322658	Down	1.92964	0.3537684	1.14698	0	0	0	446
CL1057Contig1	298.3690162	113.893798	482.8442345	4.239425175	2.083868662	3.09E-09	6.53E-08	Up	2.132538	1.871349	1.40464	7.306341	6.698129	9.381662	4501
CL10580Contig1	6.956333837	1.636532743	12.27613493	7.501307249	2.907142035	0.038789405	0.151553035	Up	0	0.1293081	0.2747943	0.1478378	1.134659	2.02876	828
CL10581Contig1	11.83595797	19.48418803	4.187727919	0.214929558	-2.218064194	0.036168763	0.143378598	Down	4.491136	3.58323	2.676634	0	0.9778398	1.487181	383	gi|697186794|ref|XP_009602434.1|PREDICTED: glucan endo-1,3-beta-glucosidase 3-like [Nicotiana tomentosiformis]	5.74E-30	sp|Q9C7U5|E132_ARATH	2.00E-22	Glucan endo-1,3-beta-glucosidase 2				ko00500	Starch and sucrose metabolism	1	K19891	GN1_2_3	glucan endo-1,3-beta-glucosidase 1/2/3	GO:0031225;GO:0046658;GO:0005886;GO:0042973;GO:0004553;GO:0030247;GO:0005975;GO:0006952	anchored component of membrane|anchored component of plasma membrane|plasma membrane|glucan endo-1,3-beta-D-glucosidase activity|hydrolase activity, hydrolyzing O-glycosyl compounds|polysaccharide binding|carbohydrate metabolic process|defense response
CL10588Contig1	210.6236822	284.9469629	136.3004015	0.478336039	-1.063903604	0.003445676	0.021523157	Down	7.590234	7.948363	6.973554	3.248199	3.284264	4.47852	2703	gi|565357890|ref|XP_006345763.1|PREDICTED: diacylglycerol kinase 2 [Solanum tuberosum]	0	sp|Q9FFN7|DGK2_ARATH	0	Diacylglycerol kinase 2	KOG1169	0	Diacylglycerol kinase	ko04070;ko04072;ko00561;ko00564	Phosphatidylinositol signaling system|Phospholipase D signaling pathway|Glycerolipid metabolism|Glycerophospholipid metabolism	4	K00901	dgkA, DGK	diacylglycerol kinase (ATP)	GO:0016021;GO:0005622;GO:0005524;GO:0004143;GO:0046872;GO:0006952;GO:0035556;GO:0048366;GO:0007205;GO:0009409;GO:0009611;GO:0048364	integral component of membrane|intracellular|ATP binding|diacylglycerol kinase activity|metal ion binding|defense response|intracellular signal transduction|leaf development|protein kinase C-activating G-protein coupled receptor signaling pathway|response to cold|response to wounding|root development
CL1059Contig1	311.6347508	521.2509567	102.0185449	0.195718672	-2.353146697	2.92E-11	8.23E-10	Down	31.04703	29.27331	23.2181	6.040873	4.989062	5.575001	1334	gi|1111084148|ref|XP_019266618.1|PREDICTED: uncharacterized protein LOC109244043 [Nicotiana attenuata]	2.12E-161
CL10602Contig1	34.3974951	7.584631474	61.21035873	8.070314153	3.012624834	0.001238436	0.008883079	Up	0.4097433	0.7222099	1.203601	2.811001	5.855829	10.47689	708
CL10606Contig1	110.1286779	71.8830799	148.3742759	2.064105713	1.04551686	0.010966894	0.056080466	Up	11.36467	9.164792	9.310816	19.77557	19.89547	23.31164	512	gi|1025365860|ref|XP_016439039.1|PREDICTED: calcineurin B-like protein 3 [Nicotiana tabacum]	1.35E-13	sp|Q75LU8|CNBL3_ORYSJ	8.00E-10	Calcineurin B-like protein 3	KOG0034	2.00E-08	Ca2+/calmodulin-dependent protein phosphatase (calcineurin subunit B), EF-Hand superfamily protein	ko04114;ko04218;ko04010;ko04020;ko04022;ko04310;ko04370	Oocyte meiosis|Cellular senescence|MAPK signaling pathway|Calcium signaling pathway|cGMP - PKG signaling pathway|Wnt signaling pathway|VEGF signaling pathway	7	K06268	PPP3R, CNB	serine/threonine-protein phosphatase 2B regulatory subunit	GO:0005509	calcium ion binding
CL1060Contig1	45.59355074	26.66598614	64.52111535	2.419603574	1.274770697	0.027337529	0.115555794	Up	0.2344091	0.8043104	0.2774573	1.146707	1.032229	0.9296895	4490	gi|698493682|ref|XP_009793107.1|PREDICTED: uncharacterized protein LOC104240027 [Nicotiana sylvestris]	5.78E-131	sp|P11369|LORF2_MOUSE	1.00E-24	Endonuclease	KOG1075	1.00E-95	FOG: Reverse transcriptase							GO:0004519;GO:0046872;GO:0003964;GO:0006310	endonuclease activity|metal ion binding|RNA-directed DNA polymerase activity|DNA recombination
CL10619Contig1	1175.372638	753.8293683	1596.915908	2.118405006	1.082978437	0.000335131	0.0028496	Up	40.1239	31.39051	28.60152	66.79135	76.46926	72.98549	1602	gi|1102288545|gb|OIT35053.1|putative prolyl 4-hydroxylase 4 [Nicotiana attenuata]	2.14E-152	sp|Q8LAN3|P4H4_ARATH	7.00E-151	Probable prolyl 4-hydroxylase 4 {ECO:0000305}	KOG1591	2.00E-151	Prolyl 4-hydroxylase alpha subunit	ko00330	Arginine and proline metabolism	1	K00472	P4HA	prolyl 4-hydroxylase	GO:0005737;GO:0005783;GO:0005789;GO:0005794;GO:0016021;GO:0005634;GO:0005506;GO:0031418;GO:0004656	cytoplasm|endoplasmic reticulum|endoplasmic reticulum membrane|Golgi apparatus|integral component of membrane|nucleus|iron ion binding|L-ascorbic acid binding|procollagen-proline 4-dioxygenase activity
CL10625Contig1	15.08316047	27.90154019	2.264780744	0.081170456	-3.622901469	0.000420691	0.003465581	Down	2.967075	5.059406	7.492095	0.3142939	0	0.956203	379	gi|1026081288|ref|XP_016539901.1|PREDICTED: probable alkaline/neutral invertase B [Capsicum annuum]	9.39E-73	sp|Q9SW48|INVB_ARATH	2.00E-78	Probable alkaline/neutral invertase B {ECO:0000305}										GO:0005829;GO:0033926;GO:0004575;GO:0005987	cytosol|glycopeptide alpha-N-acetylgalactosaminidase activity|sucrose alpha-glucosidase activity|sucrose catabolic process
CL10626Contig1	25.77792658	2.147553574	49.40829959	23.00678325	4.523987379	1.47E-07	2.43E-06	Up	0.1516047	0.413908	0	3.177292	3.69611	5.498437	870	gi|723699594|ref|XP_010321046.1|PREDICTED: nudix hydrolase 2-like isoform X2 [Solanum lycopersicum]	7.10E-07
CL1062Contig1	89.10894702	57.80506016	120.4128339	2.083084656	1.058721472	0.015791533	0.075135928	Up	1.71808	2.442326	1.44083	2.663382	3.452611	5.714736	2233
CL10631Contig1	16.05548431	0	32.11096863	Inf	Inf	3.95E-05	0.000418125	Up	0	0	0	2.732389	3.290039	9.53119	463	gi|1025091678|ref|XP_016457176.1|PREDICTED: cannabidiolic acid synthase-like [Nicotiana tabacum]	8.36E-45	sp|Q9FZC8|FOX5_ARATH	1.00E-24	Berberine bridge enzyme-like 7 {ECO:0000303|PubMed:26037923}										GO:0005618;GO:0005576;GO:0050660;GO:0016614	cell wall|extracellular region|flavin adenine dinucleotide binding|oxidoreductase activity, acting on CH-OH group of donors
CL10634Contig1	15.43618498	1.184220599	29.68814936	25.06977956	4.647877405	3.09E-05	0.000335501	Up	0	0.299352	0	2.272666	2.373203	2.096894	953
CL10637Contig1	1108.638097	735.1348691	1482.141325	2.016148856	1.01160216	0.000871199	0.006536781	Up	20.32825	20.27393	18.30437	44.0926	34.7164	41.80315	2662	gi|697139653|ref|XP_009623918.1|PREDICTED: uncharacterized protein LOC104115053 isoform X1 [Nicotiana tomentosiformis]	0	sp|Q55874|Y103_SYNY3	6.00E-13	Uncharacterized protein sll0103
CL10643Contig1	22.19690234	9.02601647	35.36778821	3.918427174	1.970274684	0.008575543	0.045829659	Up	1.172106	0.2104305	0.6737065	1.964217	4.259417	2.170465	910
CL10645Contig1	2020.007996	2719.841469	1320.174524	0.485386571	-1.042793901	0.004461082	0.026640457	Down	94.74235	69.31474	50.40233	37.06468	36.25605	32.00539	2709	gi|1102148888|gb|OIT05178.1|putative inactive receptor kinase [Nicotiana attenuata]	8.67E-280	sp|Q9LP77|Y1848_ARATH	0	Probable inactive receptor kinase At1g48480
CL1064Contig1	824.1992998	1642.934957	5.463642704	0.003325538	-8.232196509	2.78E-24	2.49E-22	Down	72.56361	69.62588	33.64908	0	0.2068891	0.4021769	2018	gi|565356512|ref|XP_006345108.1|PREDICTED: cytochrome P450 78A5-like [Solanum tuberosum]	5.19E-267	sp|Q9LMX7|C78A5_ARATH	0	Cytochrome P450 78A5	KOG0156	0	Cytochrome P450 CYP2 subfamily							GO:0005783;GO:0016021;GO:0016020;GO:0020037;GO:0005506;GO:0016709;GO:0048437;GO:0035265;GO:0008284;GO:0046622;GO:0040009;GO:0044550	endoplasmic reticulum|integral component of membrane|membrane|heme binding|iron ion binding|oxidoreductase activity, acting on paired donors, with incorporation or reduction of molecular oxygen, NAD(P)H as one donor, and incorporation of one atom of oxygen|floral organ development|organ growth|positive regulation of cell proliferation|positive regulation of organ growth|regulation of growth rate|…
CL10651Contig1	39.18282292	19.57119944	58.79444641	3.004130972	1.586947712	0.007315603	0.040220944	Up	0.8002871	0.8430724	0.873613	2.931729	2.302812	2.458593	1650	gi|970055660|ref|XP_015089475.1|PREDICTED: protein DETOXIFICATION 18-like [Solanum pennellii]	7.85E-247	sp|Q9LUH2|DTX19_ARATH	0	Protein DETOXIFICATION 19 {ECO:0000303|PubMed:11739388}	KOG1347	0	Uncharacterized membrane protein, predicted efflux pump							GO:0016021;GO:0015297;GO:0015238;GO:0006855;GO:0009636	integral component of membrane|antiporter activity|drug transmembrane transporter activity|drug transmembrane transport|response to toxic substance
CL10652Contig1	46.91419098	89.23380777	4.594574186	0.051489164	-4.279587336	0.000417631	0.003445617	Down	8.449947	7.632782	1.57736	0	0.5628771	0.315783	1103	gi|1102275836|gb|OIT24975.1|hypothetical protein A4A49_26967 [Nicotiana attenuata]	2.65E-69
CL10656Contig1	21.52362548	4.06167456	38.9855764	9.598399829	3.262793911	0.001507887	0.010514687	Up	0.7811033	0	0.3883225	3.606618	1.517991	6.374513	744
CL1065Contig1	46.80420375	12.17775071	81.43065678	6.686838869	2.741324354	8.54E-05	0.000838238	Up	0.2908481	0.3784627	0.5798279	1.749541	2.457283	4.50832	2062
CL10660Contig1	11.3213918	1.184220599	21.458563	18.12041018	4.179543708	0.002639039	0.017157118	Up	0	0.6575544	0	5.481612	3.352457	1.332159	456
CL10662Contig1	6.093245302	11.17683397	1.009656632	0.090334762	-3.468574934	0.031580107	0.129155038	Down	0.7260408	1.420581	2.133868	0	0.3485707	0	560
CL10669Contig1	17.17921673	31.06320542	3.295228049	0.106081391	-3.236756493	0.000543225	0.00433011	Down	4.915237	3.447345	5.816059	0	1.055422	0.5186091	459	gi|698510370|ref|XP_009800357.1|PREDICTED: dCTP pyrophosphatase 1-like isoform X1 [Nicotiana sylvestris]	3.39E-62	sp|Q9QY93|DCTP1_MOUSE	2.00E-20	dCTP pyrophosphatase 1				ko00240	Pyrimidine metabolism	1	K16904	DCTPP1	dCTP diphosphatase	GO:0005829;GO:0047840;GO:0042802;GO:0000287;GO:0047429;GO:0032556;GO:0016462;GO:0015949;GO:0009143;GO:0051289	cytosol|dCTP diphosphatase activity|identical protein binding|magnesium ion binding|nucleoside-triphosphate diphosphatase activity|pyrimidine deoxyribonucleotide binding|pyrophosphatase activity|nucleobase-containing small molecule interconversion|nucleoside triphosphate catabolic process|protein homotetramerization
CL1066Contig1	22.58081112	4.126305189	41.03531705	9.944809018	3.313943666	5.82E-05	0.000592647	Up	0.2415448	0.2371676	0.059766	1.333658	1.953807	1.987752	1691	gi|1102146338|gb|OIT02668.1|putative ribonuclease h protein, partial [Nicotiana attenuata]	2.16E-41	sp|P0C2F6|RNHX1_ARATH	4.00E-08	Putative ribonuclease H protein At1g65750	KOG1075	5.00E-15	FOG: Reverse transcriptase							GO:0046872;GO:0003676;GO:0004523	metal ion binding|nucleic acid binding|RNA-DNA hybrid ribonuclease activity
CL10672Contig1	29.85713632	48.42759491	11.28667773	0.233062942	-2.101208468	0.03151848	0.128939506	Down	3.521853	17.07659	7.240537	1.170226	3.32527	1.914724	385
CL10673Contig1	4.951287421	9.203398388	0.699176453	0.075969378	-3.718438176	0.04356019	0.165521974	Down	2.099603	0.7513465	0.7666356	0.2660005	0	0	542	gi|1102281527|gb|OIT29250.1|eukaryotic initiation factor 4a-8 [Nicotiana attenuata]	4.48E-51	sp|P41381|IF4A8_TOBAC	7.00E-65	Eukaryotic initiation factor 4A-8	KOG0327	1.00E-63	Translation initiation factor 4F, helicase subunit (eIF-4A) and related helicases	ko03013	RNA transport	1	K03257	EIF4A	translation initiation factor 4A	GO:0005524;GO:0004386;GO:0003743	ATP binding|helicase activity|translation initiation factor activity
CL10674Contig1	206.2654194	380.8519215	31.67891729	0.083179093	-3.587635241	1.86E-06	2.54E-05	Down	12.60875	9.51173	4.839616	0.8351591	0.6718352	0.7649679	3039	gi|460407856|ref|XP_004249365.1|PREDICTED: probable inactive leucine-rich repeat receptor-like protein kinase At3g03770 isoform X2 [Solanum lycopersicum]	0	sp|Q8LFN2|Y3037_ARATH	0	Probable inactive leucine-rich repeat receptor-like protein kinase At3g03770
CL10678Contig1	8.974015472	1.776330898	16.17170005	9.103990739	3.18649909	0.035675545	0.141925913	Up	0	0.3449687	0	0.5373753	0.5221838	2.023069	1169
CL10686Contig1	7972.864556	14929.36105	1016.368063	0.06807847	-3.876657569	0.001433153	0.010061561	Down	74.72219	207.756	326.1781	13.5594	15.87968	13.07897	5171	gi|565345047|ref|XP_006339610.1|PREDICTED: ferric reduction oxidase 2-like [Solanum tuberosum]	0	sp|O04977|FENR1_TOBAC	0	Ferredoxin--NADP reductase, leaf-type isozyme, chloroplastic	KOG0039	0	Ferric reductase, NADH/NADPH oxidase and related proteins							GO:0009570;GO:0009535;GO:0004324;GO:0015979	chloroplast stroma|chloroplast thylakoid membrane|ferredoxin-NADP+ reductase activity|photosynthesis
CL10688Contig1	28.11355493	0.696281629	55.53082822	79.75340134	6.317474143	8.72E-11	2.31E-09	Up	0	0	0.3646047	8.50332	10.70809	9.662965	414
CL10692Contig1	9.091138671	17.13351266	1.04876468	0.061211306	-4.030058049	0.002849909	0.018313721	Down	2.176791	2.454362	3.888225	0.4792826	0	0	420
CL10693Contig1	654.977191	1001.063525	308.8908574	0.308562693	-1.696364451	1.06E-07	1.80E-06	Down	30.98183	26.21533	22.54261	9.484925	7.442687	8.006112	2677	gi|7021723|gb|AAF35404.1|hypothetical protein [Arabidopsis thaliana]	0	sp|Q8BY89|CTL2_MOUSE	3.00E-54	Choline transporter-like protein 2	KOG1362	0	Choline transporter-like protein							GO:0070062;GO:0016021;GO:0005765;GO:0004871;GO:0043123;GO:0006810	extracellular exosome|integral component of membrane|lysosomal membrane|signal transducer activity|positive regulation of I-kappaB kinase/NF-kappaB signaling|transport
CL10694Contig1	6.617547674	12.18633067	1.04876468	0.086060744	-3.538500883	0.02112193	0.094237472	Down	0.8222892	0.6840898	1.026249	0.2045898	0	0	1034	gi|1083899229|ref|XP_018632474.1|PREDICTED: uncharacterized protein LOC104114114 isoform X2 [Nicotiana tomentosiformis]	1.88E-16
CL10697Contig1	45.55224581	78.28339561	12.82109601	0.163777975	-2.610186739	1.12E-05	0.000133165	Down	8.602635	9.422481	13.81916	1.208666	1.609107	2.439489	520	gi|971552947|ref|XP_015164838.1|PREDICTED: glycine-rich cell wall structural protein-like [Solanum tuberosum]	1.19E-28
CL10710Contig1	106.1147064	3.482109224	208.7473036	59.94852261	5.905652295	5.76E-25	5.39E-23	Up	0.6334412	0.6071049	0	25.23771	27.18408	20.08751	621	gi|209954729|dbj|BAG80555.1|UDP-glucose:glucosyltransferase [Lycium barbarum]	1.18E-63	sp|Q40286|UFOG4_MANES	4.00E-36	Anthocyanidin 3-O-glucosyltransferase 4	KOG1192	8.00E-28	UDP-glucuronosyl and UDP-glucosyl transferase							GO:0047213;GO:0009718	anthocyanidin 3-O-glucosyltransferase activity|anthocyanin-containing compound biosynthetic process
CL10714Contig1	443.8882614	667.0383594	220.7381634	0.330922743	-1.59543365	1.27E-06	1.78E-05	Down	26.41834	23.82146	16.76791	6.859207	7.885966	7.717427	2132	gi|698477513|ref|XP_009785973.1|PREDICTED: nudix hydrolase 17, mitochondrial-like [Nicotiana sylvestris]	1.42E-44	sp|Q8VY81|NUD21_ARATH	5.00E-09	Nudix hydrolase 21, chloroplastic	KOG2839	1.00E-09	Diadenosine and diphosphoinositol polyphosphate phosphohydrolase							GO:0009507;GO:0005737;GO:0005634;GO:0016818;GO:0046872;GO:0009164	chloroplast|cytoplasm|nucleus|hydrolase activity, acting on acid anhydrides, in phosphorus-containing anhydrides|metal ion binding|nucleoside catabolic process
CL10721Contig1	38.8207671	10.19307715	67.44845705	6.617084915	2.726195793	0.035749848	0.142169296	Up	1.351535	1.343243	1.828441	17.15432	9.882971	2.136157	488
CL10725Contig1	20.13464566	2.332814373	37.93647695	16.26210701	4.023442288	2.88E-05	0.000315209	Up	0	0.1602994	0.3510117	1.122007	3.022527	3.836411	1041
CL10733Contig1	546.3334966	342.8092202	749.8577729	2.187390912	1.12921107	0.000369039	0.003094795	Up	10.191	7.652325	9.280141	23.37557	18.21062	19.06666	2670	gi|1104612054|ref|XP_010318821.2|PREDICTED: probable receptor-like protein kinase At5g61350 [Solanum lycopersicum]	2.92E-249	sp|Q9D4H7|LONF3_MOUSE	4.00E-12	LON peptidase N-terminal domain and RING finger protein 3	KOG4159	1.00E-48	Predicted E3 ubiquitin ligase							GO:0008270	zinc ion binding
CL10735Contig1	32.84763494	2.280728708	63.41454117	27.80450869	4.79724694	0.023859234	0.10376839	Up	0	0.3700613	0.4252196	2.113939	4.3272	18.5022	572
CL10751Contig1	4.372709791	8.408867372	0.336552211	0.040023489	-4.643009253	0.033380685	0.134839048	Down	2.273361	1.647069	0.859146	0	0.2765913	0	379	gi|970013559|ref|XP_015067751.1|PREDICTED: uncharacterized protein LOC107012421 [Solanum pennellii]	7.20E-65
CL10759Contig1	262.2106554	503.3035663	21.11774452	0.041958265	-4.57490116	5.76E-05	0.000587856	Down	6.320782	12.0619	19.84113	0.2321163	0.8305872	0.5842003	2770	gi|697173015|ref|XP_009595434.1|PREDICTED: calponin homology domain-containing protein DDB_G0272472 [Nicotiana tomentosiformis]	0
CL1075Contig1	4.050611809	7.764671408	0.336552211	0.043344038	-4.528022635	0.045255417	0.170339439	Down	0.8214507	0.5471836	0.3104973	0	0.08793325	0	995	gi|1025179589|ref|XP_016472438.1|PREDICTED: kunitz-type serine protease inhibitor DrTI-like [Nicotiana tabacum]	4.54E-59	sp|P13087|MIRA_SYNDU	7.00E-19	Miraculin
CL10769Contig1	21.54534922	36.23398418	6.856714251	0.189234345	-2.401754144	0.002412967	0.015904516	Down	4.230513	6.905531	4.209645	2.53E-99	1.664791	1.302429	515
CL1076Contig1	115.9585097	47.87436827	184.0426511	3.844283648	1.942714788	4.34E-06	5.54E-05	Up	1.208857	1.481716	1.13243	5.144996	4.135261	5.582957	2686
CL10776Contig1	70.60276523	113.8033764	27.40215409	0.240785071	-2.054182148	2.54E-05	0.000280723	Down	20.80083	14.46603	16.88489	7.01596	2.616463	2.972107	461
CL10781Contig1	29.6558752	4.06167456	55.25007585	13.60278256	3.765829891	4.00E-07	6.08E-06	Up	1.450423	0	0.7384105	6.429035	11.23965	13.97339	383
CL10787Contig1	219.1858345	87.35045719	351.0212119	4.01853892	2.006671054	5.22E-05	0.000538409	Up	1.297944	1.944549	1.194568	3.963009	5.443267	8.740612	4252	gi|1026101185|ref|XP_016549730.1|PREDICTED: putative cyclin-A3-1 [Capsicum annuum]	1.06E-86	sp|Q75I54|CCA31_ORYSJ	3.00E-41	Cyclin-A3-1	KOG0654	1.00E-40	G2/Mitotic-specific cyclin A	ko04110;ko04218;ko04152	Cell cycle|Cellular senescence|AMPK signaling pathway	3	K06627	CCNA	cyclin-A	GO:0005634;GO:0007049;GO:0051301	nucleus|cell cycle|cell division
CL10798Contig1	177.9097391	71.37555737	284.4439208	3.985172674	1.994642236	6.09E-05	0.000617893	Up	28.1068	8.432805	4.381074	60.32849	63.85382	41.11728	370	gi|1025258412|ref|XP_016490489.1|PREDICTED: gibberellin-regulated protein 9-like [Nicotiana tabacum]	5.12E-10	sp|Q93X17|SNAK2_SOLTU	2.00E-06	Snakin-2										GO:0005576;GO:0009505;GO:0006952;GO:0009737;GO:0009741;GO:0009739	extracellular region|plant-type cell wall|defense response|response to abscisic acid|response to brassinosteroid|response to gibberellin
CL107Contig2	4.087814716	0.29605515	7.879574282	26.61522453	4.734179832	0.041112224	0.158279322	Up	0	0.02568357	0	0.3812994	6.17E-15	0.5190085	1891	gi|970053598|ref|XP_015088432.1|PREDICTED: forkhead-associated domain-containing protein 1-like [Solanum pennellii]	5.27E-97	sp|Q04716|RT03_PETHY	3.00E-08	Ribosomal protein S3, mitochondrial										GO:0005739;GO:0005840;GO:0003723;GO:0003735;GO:0006412	mitochondrion|ribosome|RNA binding|structural constituent of ribosome|translation
CL10809Contig1	348.7526121	501.6279479	195.8772762	0.39048318	-1.35666769	5.95E-05	0.000604889	Down	12.49954	15.6055	14.15863	4.24696	6.534691	6.009145	2537	gi|460404091|ref|XP_004247518.1|PREDICTED: long-chain-alcohol oxidase FAO2-like [Solanum lycopersicum]	0	sp|B5WWZ9|FAO2_LOTJA	0	Long-chain-alcohol oxidase FAO2										GO:0016021;GO:0050660;GO:0046577	integral component of membrane|flavin adenine dinucleotide binding|long-chain-alcohol oxidase activity
CL1080Contig1	446.2939651	651.8828391	240.7050912	0.369245939	-1.43734604	1.12E-05	0.000133247	Down	16.57956	12.74639	10.15705	5.498916	5.098623	4.151496	3523	gi|565344084|ref|XP_006339147.1|PREDICTED: uncharacterized protein At5g41620 [Solanum tuberosum]	0	sp|Q66GQ2|Y5162_ARATH	3.00E-33	Uncharacterized protein At5g41620										GO:0009507;GO:0005886;GO:0000902	chloroplast|plasma membrane|cell morphogenesis
CL10810Contig1	28.33573989	3.256606647	53.41487314	16.40200335	4.035800133	0.003903799	0.02392243	Up	0	1.93218	0	4.074509	7.861507	19.14853	382
CL10819Contig1	22.13225865	0	44.26451731	Inf	Inf	2.33E-10	5.79E-09	Up	0	0	0	1.951761	1.334964	1.326242	2070	gi|565396766|ref|XP_006363979.1|PREDICTED: pentatricopeptide repeat-containing protein At5g16860 [Solanum tuberosum]	2.15E-239	sp|Q9LFL5|PP390_ARATH	1.00E-176	Pentatricopeptide repeat-containing protein At5g16860	KOG4197	3.00E-177	FOG: PPR repeat
CL1081Contig1	98.30928628	64.24244889	132.3761237	2.060570946	1.043044137	0.014969063	0.072021372	Up	2.055628	1.976863	1.211297	3.021339	3.6175	4.264306	2649	gi|758185563|gb|AJO61638.1|hypothetical chloroplast RF19 (chloroplast) [Saracha punctata]	2.83E-29	sp|Q8S8U2|TI214_ATRBE	1.00E-28	Protein TIC 214 {ECO:0000250|UniProtKB:P56785}	KOG1075	1.00E-15	FOG: Reverse transcriptase							GO:0009706;GO:0016021;GO:0015031	chloroplast inner membrane|integral component of membrane|protein transport
CL1082Contig1	32.23486382	1.259388125	63.21033953	50.1913098	5.64936569	5.86E-11	1.59E-09	Up	0.0652067	0.06024563	0	1.528302	2.261686	2.951301	2055	gi|1102292198|gb|OIT38307.1|hypothetical protein A4A49_07133 [Nicotiana attenuata]	5.19E-12
CL10830Contig1	7.601906886	13.32508862	1.878725149	0.140991569	-2.826319202	0.039710793	0.154254449	Down	1.950624	2.921537	0.9685429	0	0	0.9023796	506	gi|698514680|ref|XP_009802209.1|PREDICTED: putative pentatricopeptide repeat-containing protein At1g68930 [Nicotiana sylvestris]	2.59E-06
CL10845Contig1	12.91592966	22.76378137	3.068077944	0.134778923	-2.891333189	0.035180247	0.140290381	Down	0.3462017	3.45559	4.268316	0.3585797	0.6826357	6.49E-35	599
CL10853Contig1	5.261401094	10.52280219	0	0	#NAME?	0.005210064	0.030379767	Down	1.026721	2.938277	0.3338339	0	0	0	536	gi|970005558|ref|XP_015063622.1|PREDICTED: CRIB domain-containing protein RIC10-like [Solanum pennellii]	2.69E-41	sp|Q0WL69|RIC11_ARATH	1.00E-07	CRIB domain-containing protein RIC11
CL10854Contig1	52.04817938	10.03877709	94.05758167	9.369426255	3.227960706	1.76E-08	3.37E-07	Up	0.4655576	0.2573842	0.7237994	4.640608	3.222968	6.576562	1426	gi|1102280430|gb|OIT28402.1|at-hook motif nuclear-localized protein 23 [Nicotiana attenuata]	1.55E-112	sp|O23620|AHL23_ARATH	7.00E-74	AT-hook motif nuclear-localized protein 23 {ECO:0000312|EMBL:FAA00294.1}										GO:0005634;GO:0003680;GO:0003700;GO:0006351;GO:0010228	nucleus|AT DNA binding|transcription factor activity, sequence-specific DNA binding|transcription, DNA-templated|vegetative to reproductive phase transition of meristem
CL1085Contig1	405.9539646	112.9797975	698.9281317	6.186310713	2.629079296	0.008114919	0.043827439	Up	1.366818	1.572766	1.563467	11.34549	13.61819	2.837429	5350	gi|970015206|ref|XP_015068623.1|PREDICTED: uncharacterized protein LOC107013150 [Solanum pennellii]	7.33E-14
CL10860Contig1	219.8949534	429.9906173	9.799289538	0.022789543	-5.455484214	0.027825299	0.117130578	Down	153.4013	51.45929	2.713246	1.9922	1.902246	0.7451873	444	gi|565361311|ref|XP_006347400.1|PREDICTED: uncharacterized protein LOC102605400 [Solanum tuberosum]	1.79E-15
CL10861Contig1	208.9390126	355.0332071	62.84481813	0.177011099	-2.498088272	5.16E-11	1.42E-09	Down	4.724741	7.635081	5.945115	1.090501	0.7718207	1.413747	4170	gi|460380963|ref|XP_004236222.1|PREDICTED: uncharacterized protein LOC101255285 isoform X1 [Solanum lycopersicum]	0				KOG1829	1.00E-147	Uncharacterized conserved protein, contains C1, PH and RUN domains
CL10865Contig1	2181.710103	3074.599575	1288.82063	0.419183246	-1.254347038	2.72E-05	0.000298935	Down	83.64816	98.96051	91.47072	38.49501	36.2022	42.13921	2395	gi|1026076381|ref|XP_016537444.1|PREDICTED: aspartokinase 2, chloroplastic-like isoform X2 [Capsicum annuum]	0	sp|Q9LYU8|AK1_ARATH	0	Aspartokinase 1, chloroplastic	KOG0456	0	Aspartate kinase	ko00260;ko00270;ko00300;ko00261	Glycine, serine and threonine metabolism|Cysteine and methionine metabolism|Lysine biosynthesis|Monobactam biosynthesis	4	K00928	lysC	aspartate kinase	GO:0009570;GO:0016597;GO:0004072;GO:0005524;GO:0008652;GO:0009089;GO:0009088	chloroplast stroma|amino acid binding|aspartate kinase activity|ATP binding|cellular amino acid biosynthetic process|lysine biosynthetic process via diaminopimelate|threonine biosynthetic process
CL10868Contig1	969.5457692	1503.822066	435.2694722	0.289442137	-1.788653131	9.84E-09	1.96E-07	Down	44.912	45.31483	40.78605	13.71345	12.65184	12.07896	2449	gi|565353147|ref|XP_006343496.1|PREDICTED: heparan-alpha-glucosaminide N-acetyltransferase [Solanum tuberosum]	6.39E-236	sp|Q3UDW8|HGNAT_MOUSE	1.00E-27	Heparan-alpha-glucosaminide N-acetyltransferase	KOG4683	1.00E-110	Uncharacterized conserved protein	ko04142;ko00531	Lysosome|Glycosaminoglycan degradation	2	K10532	HGSNAT	heparan-alpha-glucosaminide N-acetyltransferase	GO:0016021;GO:0005765;GO:0015019;GO:0016746;GO:0007041;GO:0051259	integral component of membrane|lysosomal membrane|heparan-alpha-glucosaminide N-acetyltransferase activity|transferase activity, transferring acyl groups|lysosomal transport|protein oligomerization
CL1086Contig1	11.64260545	4.268060281	19.01715062	4.455689322	2.155648643	0.038086044	0.149457198	Up	0.3403561	0.1633459	0.1709455	0.8633486	1.355301	0.8746225	1345
CL10891Contig1	9.957295612	16.87769929	3.036891935	0.179935184	-2.474450777	0.032336963	0.131666315	Down	1.34325	0.6687837	1.168408	0.3925838	0	0.1875354	1102
CL10900Contig1	5.150014299	0	10.3000286	Inf	Inf	0.018694892	0.085706779	Up	0	0	0	3.302634	0.9218811	0.4280566	463	gi|1083915720|ref|XP_018622995.1|PREDICTED: cytochrome P450 94C1-like isoform X2 [Nicotiana tomentosiformis]	3.56E-68	sp|Q9ZUX1|C94C1_ARATH	1.00E-47	Cytochrome P450 94C1	KOG0157	2.00E-48	Cytochrome P450 CYP4/CYP19/CYP26 subfamilies							GO:0016021;GO:0043231;GO:0018685;GO:0020037;GO:0005506;GO:0009611	integral component of membrane|intracellular membrane-bounded organelle|alkane 1-monooxygenase activity|heme binding|iron ion binding|response to wounding
CL10901Contig1	37.2930372	71.47888842	3.107185992	0.043469982	-4.523836692	5.41E-10	1.27E-08	Down	6.198152	4.17661	4.792361	0.4181552	0.2449871	0	997	gi|723731940|ref|XP_010326676.1|PREDICTED: type IV inositol polyphosphate 5-phosphatase 7-like [Solanum lycopersicum]	4.16E-153	sp|Q0WQ41|IP5P7_ARATH	2.00E-99	Type IV inositol polyphosphate 5-phosphatase 7 {ECO:0000303|PubMed:21677096}	KOG0565	9.00E-79	Inositol polyphosphate 5-phosphatase and related proteins							GO:0005634;GO:0005886;GO:0034485;GO:0004439;GO:0071472;GO:0010305;GO:0046856;GO:2000377	nucleus|plasma membrane|phosphatidylinositol-3,4,5-trisphosphate 5-phosphatase activity|phosphatidylinositol-4,5-bisphosphate 5-phosphatase activity|cellular response to salt stress|leaf vascular tissue pattern formation|phosphatidylinositol dephosphorylation|regulation of reactive oxygen species metabolic process
CL10902Contig1	9.766995117	0	19.53399023	Inf	Inf	3.27E-05	0.000353172	Up	0	0	0	2.453893	4.765592	3.989002	378	gi|1026087965|ref|XP_016543130.1|PREDICTED: UDP-glycosyltransferase 73C3-like [Capsicum annuum]	5.71E-62	sp|Q6VAA9|U73E1_STERE	1.00E-53	UDP-glycosyltransferase 73E1 {ECO:0000303|PubMed:15610349}	KOG1192	7.00E-54	UDP-glucuronosyl and UDP-glucosyl transferase							GO:0016758;GO:0008152	transferase activity, transferring hexosyl groups|metabolic process
CL10904Contig1	28.82760208	8.206446655	49.4487575	6.02559909	2.591104687	0.023096593	0.101121398	Up	0.7886968	1.393536	0.3762905	3.959822	2.089967	9.537575	705
CL10911Contig1	28.60926794	0	57.21853587	Inf	Inf	6.92E-09	1.40E-07	Up	0	0	0	5.657262	14.40754	7.769378	447
CL10918Contig1	73.89918414	145.7633783	2.034989959	0.013960914	-6.162462815	6.62E-21	4.66E-19	Down	7.256831	6.246622	6.000864	0.1533271	0.09941319	0.04721977	1588	gi|565382407|ref|XP_006357532.1|PREDICTED: uncharacterized protein LOC102583657 [Solanum tuberosum]	2.07E-106
CL10919Contig1	13.03142497	1.259388125	24.80346181	19.69485127	4.299746617	0.007974999	0.043244233	Up	0.1498842	0.140152	0	3.556952	0.9969158	1.193497	920
CL1091Contig1	4.909668441	9.469748656	0.349588227	0.036916315	-4.75959763	0.022080295	0.097568966	Down	0.5890558	0.1111936	0.6687801	0.06418046	0	0	1433	gi|971554103|ref|XP_015165084.1|PREDICTED: DELLA protein GAI-like isoform X1 [Solanum tuberosum]	4.49E-57	sp|Q7Y1B6|GAI_SOLLC	6.00E-70	DELLA protein GAI				ko04075	Plant hormone signal transduction	1	K14494	DELLA	DELLA protein	GO:0005634;GO:0043565;GO:0003700;GO:0000989;GO:0009740;GO:0042538;GO:0009867;GO:0009938;GO:0010187;GO:2000377;GO:2000033;GO:0006355;GO:0009737;GO:0009723;GO:0009863;GO:0006351	nucleus|sequence-specific DNA binding|transcription factor activity, sequence-specific DNA binding|transcription factor activity, transcription factor binding|gibberellic acid mediated signaling pathway|hyperosmotic salinity response|jasmonic acid mediated signaling pathway|negative regulation of gibberellic acid mediated signaling pathway|negative regulation of seed germination|regulation of rea…
CL10928Contig1	254.6315309	505.3128793	3.950182477	0.0078173	-6.999113842	7.41E-44	1.86E-41	Down	8.051581	8.220277	9.774874	0.0664049	0.03265177	0.09815985	4112	gi|565358703|ref|XP_006346165.1|PREDICTED: kinesin-like protein KIN12A [Solanum tuberosum]	0	sp|F4JDI6|KN12F_ARATH	3.00E-106	Kinesin-like protein KIN-12F {ECO:0000305}	KOG4280	4.00E-98	Kinesin-like protein							GO:0005871;GO:0005874;GO:0005524;GO:0008574;GO:0007018	kinesin complex|microtubule|ATP binding|ATP-dependent microtubule motor activity, plus-end-directed|microtubule-based movement
CL10937Contig1	179.0706116	8.062033547	350.0791896	43.42318691	5.440393707	0.046422501	0.17367755	Up	0	3.638487	1.380483	12.8129	25.49257	180.5442	362
CL10939Contig1	325.1964366	439.4324307	210.9604424	0.480074814	-1.058668845	0.001533297	0.010669547	Down	7.776377	8.901934	7.189244	4.439697	3.577034	3.543079	3944	gi|4559304|gb|AAD22976.1|AF127021_1T7-like RNA polymerase [Zea mays]	0	sp|Q93Y94|RPOT1_NICSY	0	DNA-directed RNA polymerase 1, mitochondrial	KOG1038	0	Mitochondrial/chloroplast DNA-directed RNA polymerase RPO41, provides primers for DNA replication-initiation							GO:0005739;GO:0003677;GO:0003899;GO:0006351	mitochondrion|DNA binding|DNA-directed RNA polymerase activity|transcription, DNA-templated
CL10941Contig1	7.616085044	0	15.23217009	Inf	Inf	0.00338843	0.021223481	Up	0	0	0	0	1.993519	2.215373	805	gi|971584406|ref|XP_015160257.1|PREDICTED: 14.7 kDa ribonuclease H-like protein [Solanum tuberosum]	1.07E-35	sp|P0C2F6|RNHX1_ARATH	5.00E-13	Putative ribonuclease H protein At1g65750	KOG1075	9.00E-13	FOG: Reverse transcriptase							GO:0046872;GO:0003676;GO:0004523	metal ion binding|nucleic acid binding|RNA-DNA hybrid ribonuclease activity
CL10947Contig1	7.501273343	0	15.00254669	Inf	Inf	0.000332979	0.002832417	Up	0	0	0	1.883466	1.791044	4.785799	394
CL10960Contig1	13.95689225	1.044422444	26.86936205	25.72652685	4.685184798	0.008810147	0.046852291	Up	0	0	0.2826538	1.957356	0.8024968	5.81832	691
CL10961Contig1	3.423400538	6.846801077	0	0	#NAME?	0.032933018	0.133478684	Down	1.684334	0	2.593876	0	0	0	332
CL10972Contig1	11.19947033	0	22.39894066	Inf	Inf	7.33E-06	8.97E-05	Up	0	0	0	2.082469	4.319675	4.51599	452
CL10975Contig1	6.46883077	0	12.93766154	Inf	Inf	0.0017706	0.012118446	Up	0	0	0	1.129063	1.621141	0.1698345	938	gi|698520305|ref|XP_009805024.1|PREDICTED: uncharacterized protein LOC104250150 isoform X4 [Nicotiana sylvestris]	1.38E-11
CL10981Contig1	158.9997671	224.7425008	93.2570335	0.414950591	-1.268988533	0.000906258	0.00676586	Down	6.06367	5.791695	5.465852	2.857525	2.147815	2.287815	2763	gi|339790471|dbj|BAK52392.1|leucine rich repeat receptor like protein CLAVATA2 [Solanum lycopersicum]	0	sp|O80809|CLV2_ARATH	0	Leucine-rich repeat receptor-like protein CLAVATA2	KOG0619	0	FOG: Leucine rich repeat							GO:0016021;GO:0016020;GO:0005886;GO:0033612;GO:0048507;GO:0007275	integral component of membrane|membrane|plasma membrane|receptor serine/threonine kinase binding|meristem development|multicellular organism development
CL1098Contig1	83.69413104	30.66694394	136.7213181	4.458263542	2.156481902	3.70E-06	4.78E-05	Up	0.5881193	0.7066043	0.7519177	3.446469	2.749504	3.128716	3176	gi|1025348099|ref|XP_016509987.1|PREDICTED: uncharacterized protein LOC107827380 isoform X2 [Nicotiana tabacum]	2.73E-162
CL10992Contig1	255.5666543	76.33630581	434.7970028	5.695808805	2.509900719	6.40E-12	1.96E-10	Up	3.565686	3.686154	5.501864	24.33858	24.70368	25.77091	1260	gi|697162020|ref|XP_009589811.1|PREDICTED: E3 ubiquitin-protein ligase RMA1H1-like [Nicotiana tomentosiformis]	8.05E-105	sp|Q6R567|RMA1_CAPAN	2.00E-99	E3 ubiquitin-protein ligase RMA1H1	KOG0823	2.00E-49	Predicted E3 ubiquitin ligase	ko04141	Protein processing in endoplasmic reticulum	1	K10666	RNF5	E3 ubiquitin-protein ligase RNF5	GO:0005789;GO:0016021;GO:0004842;GO:0008270;GO:0043161;GO:0016567;GO:0009409;GO:0009723;GO:0006970;GO:0009414;GO:0009611	endoplasmic reticulum membrane|integral component of membrane|ubiquitin-protein transferase activity|zinc ion binding|proteasome-mediated ubiquitin-dependent protein catabolic process|protein ubiquitination|response to cold|response to ethylene|response to osmotic stress|response to water deprivation|response to wounding
CL10994Contig1	94.59175093	136.1338744	53.04962748	0.389687194	-1.359611574	0.002505747	0.016421133	Down	19.77083	37.70431	38.91199	16.10008	8.483465	13.7072	301	gi|970010349|ref|XP_015066066.1|PREDICTED: CBS domain-containing protein CBSX1, chloroplastic-like isoform X5 [Solanum pennellii]	1.37E-47	sp|O23193|CBSX1_ARATH	1.00E-42	CBS domain-containing protein CBSX1, chloroplastic										GO:0009507;GO:0045454	chloroplast|cell redox homeostasis
CL1099Contig1	12.05380752	20.72641624	3.381198802	0.163134753	-2.615863936	0.012268265	0.061449103	Down	1.142555	1.308399	1.007925	0.1833663	0.3166492	0.04456075	1293	gi|970026589|ref|XP_015074609.1|PREDICTED: calmodulin-like protein 3 [Solanum pennellii]	2.50E-77	sp|Q9SRR7|CML3_ARATH	3.00E-67	Calmodulin-like protein 3	KOG0027	6.00E-68	Calmodulin and related proteins (EF-Hand superfamily)							GO:0005777;GO:0005509	peroxisome|calcium ion binding
CL11004Contig1	592.1674209	936.6393359	247.6955059	0.264451317	-1.918925935	0.000238622	0.002107142	Down	37.40685	21.47773	21.38689	8.491538	7.888624	5.129844	2473	gi|723683325|ref|XP_010318222.1|PREDICTED: probable inactive receptor kinase At5g58300 [Solanum lycopersicum]	0	sp|Q9LVM0|Y5830_ARATH	0	Probable inactive receptor kinase At5g58300										GO:0016021;GO:0005886;GO:0005524;GO:0004672	integral component of membrane|plasma membrane|ATP binding|protein kinase activity
CL11016Contig1	7.824753403	1.668194563	13.98131224	8.38110407	3.067140307	0.02420724	0.104902881	Up	0.5430344	0	0	2.588475	1.385556	0.5208196	657	gi|1111091542|ref|XP_019240226.1|PREDICTED: DUF21 domain-containing protein At2g14520-like [Nicotiana attenuata]	2.94E-34	sp|P0C2F6|RNHX1_ARATH	2.00E-06	Putative ribonuclease H protein At1g65750	KOG1075	4.00E-13	FOG: Reverse transcriptase							GO:0046872;GO:0003676;GO:0004523	metal ion binding|nucleic acid binding|RNA-DNA hybrid ribonuclease activity
CL11025Contig1	5.099781813	0	10.19956363	Inf	Inf	0.048348205	0.178743322	Up	0	0	0	0.6206675	0.5797458	4.959661	373
CL11027Contig1	903.4885275	593.6082537	1213.368801	2.044056486	1.031435065	0.0007574	0.00579839	Up	13.01798	14.53926	15.00327	28.76542	30.76434	28.9792	2969	gi|1026004380|ref|XP_016554017.1|PREDICTED: uncharacterized protein LOC107853538 [Capsicum annuum]	3.38E-156	sp|B4NFJ7|LST2_DROWI	7.00E-13	Lateral signaling target protein 2 homolog	KOG1843	5.00E-102	Uncharacterized conserved protein							GO:0046872	metal ion binding
CL11029Contig1	6.601551849	1.480275748	11.72282795	7.91935419	2.985382786	0.048840977	0.180005814	Up	0	0.6202622	0	0.6221755	1.775318	2.700272	514
CL11043Contig1	1546.695296	741.320737	2352.069855	3.172810011	1.665761135	4.61E-08	8.31E-07	Up	18.19987	22.20354	20.78819	64.6789	64.83905	67.7056	2586	gi|565368668|ref|XP_006350963.1|PREDICTED: mitogen-activated protein kinase kinase kinase YODA [Solanum tuberosum]	0	sp|F4HRJ4|M3K3A_ARATH	0	Mitogen-activated protein kinase kinase kinase 3 {ECO:0000303|PubMed:27679653}	KOG0198	0	MEKK and related serine/threonine protein kinases							GO:0005737;GO:0005524;GO:0004709;GO:0004702	cytoplasm|ATP binding|MAP kinase kinase kinase activity|signal transducer, downstream of receptor, with serine/threonine kinase activity
CL11044Contig1	29.99450434	10.58938975	49.39961893	4.665010928	2.221880461	0.001621293	0.011208356	Up	0.7178334	2.205868	0.4840911	3.004773	7.563882	4.961167	690	gi|1026069982|ref|XP_016579418.1|PREDICTED: uncharacterized protein LOC107877242 [Capsicum annuum]	6.71E-21
CL11051Contig1	36.62118802	0	73.24237604	Inf	Inf	6.76E-05	0.000678866	Up	0	0	0	4.010864	9.000625	24.19453	441
CL11057Contig1	5.75699761	0	11.51399522	Inf	Inf	0.002232092	0.014843274	Up	0	0	0	1.660149	0.6959863	2.481162	521	gi|1111025122|ref|XP_019263627.1|PREDICTED: uncharacterized protein LOC109241348 [Nicotiana attenuata]	1.97E-14
CL11068Contig1	2527.842101	4393.914741	661.7694618	0.150610447	-2.731106253	2.65E-18	1.50E-16	Down	116.8243	124.3911	111.294	16.75769	18.02523	19.20793	2661	gi|460409520|ref|XP_004250186.1|PREDICTED: uncharacterized protein LOC101258515 [Solanum lycopersicum]	4.49E-260	sp|A0JMW6|T214A_XENLA	5.00E-07	Transmembrane protein 214-A	KOG4467	8.00E-153	Uncharacterized conserved protein							GO:0005881;GO:0005789;GO:0016021;GO:0006915	cytoplasmic microtubule|endoplasmic reticulum membrane|integral component of membrane|apoptotic process
CL11072Contig1	175.6291581	301.9406774	49.31763872	0.163335524	-2.614089498	6.27E-11	1.70E-09	Down	8.549226	8.893451	8.280511	0.7115671	1.380669	2.238381	2504	gi|225447456|ref|XP_002266728.1|PREDICTED: subtilisin-like protease SBT5.3 [Vitis vinifera]	0	sp|Q9ZSP5|AIR3_ARATH	0	Subtilisin-like protease SBT5.3										GO:0005618;GO:0005576;GO:0004252;GO:0010102;GO:0009733	cell wall|extracellular region|serine-type endopeptidase activity|lateral root morphogenesis|response to auxin
CL11073Contig1	106.4664069	165.6809079	47.25190586	0.285198255	-1.809962939	2.10E-05	0.000236742	Down	37.42641	35.74537	22.12756	11.62691	7.587213	8.18345	373	gi|698460870|ref|XP_009781644.1|PREDICTED: probable serine/threonine-protein kinase At4g35230 [Nicotiana sylvestris]	4.54E-67	sp|Q944A7|Y4523_ARATH	1.00E-58	Probable serine/threonine-protein kinase At4g35230				ko04075	Plant hormone signal transduction	1	K14500	BSK	BR-signaling kinase
CL11074Contig1	24.74384908	0	49.48769816	Inf	Inf	9.24E-07	1.32E-05	Up	0	0	0	6.242564	5.895259	17.15498	373
CL11077Contig1	6.074469266	0.888165449	11.26077308	12.67868852	3.664333616	0.028580309	0.11967483	Up	0	0.4459506	0	2.00432	0.9301934	2.235301	474
CL1107Contig1	8.662258926	16.27575317	1.04876468	0.064437244	-3.955961397	0.00363734	0.022542024	Down	1.048623	1.010397	0.2500014	0.1302854	0	0	1525	gi|1025269790|ref|XP_016493323.1|PREDICTED: (-)-germacrene D synthase-like isoform X1 [Nicotiana tabacum]	9.22E-224	sp|Q6Q3H3|TPSGD_VITVI	0	(-)-germacrene D synthase				ko00909	Sesquiterpenoid and triterpenoid biosynthesis	1	K15803	GERD	(-)-germacrene D synthase	GO:0005737;GO:0034004;GO:0052577;GO:0000287;GO:0016114	cytoplasm|germacradienol synthase activity|germacrene-D synthase activity|magnesium ion binding|terpenoid biosynthetic process
CL11083Contig1	7.490420914	1.776330898	13.20451093	7.433587371	2.894058608	0.04120619	0.158537949	Up	0	0.7397835	0	1.101757	1.759918	1.924307	598
CL1108Contig1	43.81949559	12.75209518	74.88689601	5.872517022	2.55397899	0.000244264	0.002148639	Up	1.494055	0.6889464	0.558617	3.044721	5.327445	8.569719	975	gi|971568012|ref|XP_015168765.1|PREDICTED: protein FAR1-RELATED SEQUENCE 5-like [Solanum tuberosum]	2.14E-130	sp|Q9SZL8|FRS5_ARATH	6.00E-29	Protein FAR1-RELATED SEQUENCE 5										GO:0005634;GO:0008270;GO:0006355	nucleus|zinc ion binding|regulation of transcription, DNA-templated
CL1108Contig2	32.97935275	6.721555953	59.23714955	8.813011446	3.139635079	0.000506186	0.004072326	Up	0	0.7797177	0.1794174	1.111204	3.283744	3.889054	1573	gi|1111021761|ref|XP_019261901.1|PREDICTED: protein FAR1-RELATED SEQUENCE 5-like [Nicotiana attenuata]	9.97E-154	sp|Q9SZL8|FRS5_ARATH	2.00E-69	Protein FAR1-RELATED SEQUENCE 5										GO:0005634;GO:0008270;GO:0006355	nucleus|zinc ion binding|regulation of transcription, DNA-templated
CL11090Contig1	307.632575	163.8953542	451.3697958	2.754012144	1.461534921	0.028153325	0.118265801	Up	3.824757	6.460466	3.071746	7.05244	9.821478	20.47091	2670
CL11091Contig1	612.0298727	277.7749054	946.28484	3.40666065	1.768358243	3.26E-08	6.03E-07	Up	7.929968	7.501633	8.628839	25.53875	29.47504	29.00193	2445	gi|3044212|gb|AAC13497.1|acyl-CoA oxidase [Arabidopsis thaliana]	0	sp|O65201|ACOX2_ARATH	0	Acyl-coenzyme A oxidase 2, peroxisomal	KOG0135	0	Pristanoyl-CoA/acyl-CoA oxidase	ko04146;ko04024;ko00071;ko00592;ko01040	Peroxisome|cAMP signaling pathway|Fatty acid degradation|alpha-Linolenic acid metabolism|Biosynthesis of unsaturated fatty acids	5	K00232	E1.3.3.6, ACOX1, ACOX3	acyl-CoA oxidase	GO:0005777;GO:0003995;GO:0003997;GO:0009055;GO:0000062;GO:0050660;GO:0052890;GO:0006635;GO:0033539;GO:0055088;GO:0001676	peroxisome|acyl-CoA dehydrogenase activity|acyl-CoA oxidase activity|electron carrier activity|fatty-acyl-CoA binding|flavin adenine dinucleotide binding|oxidoreductase activity, acting on the CH-CH group of donors, with a flavin as acceptor|fatty acid beta-oxidation|fatty acid beta-oxidation using acyl-CoA dehydrogenase|lipid homeostasis|long-chain fatty acid metabolic process
CL11094Contig1	174.2013993	342.3526135	6.050185134	0.017672379	-5.822359927	3.33E-20	2.22E-18	Down	27.45388	29.04403	40.67966	0.3243151	1.27605	0.1525507	743	gi|1025369476|ref|XP_016514323.1|PREDICTED: protein trichome birefringence-like 33 [Nicotiana tabacum]	1.15E-46	sp|F4IH21|TBL33_ARATH	6.00E-45	Protein trichome birefringence-like 33										GO:0005794;GO:0016021;GO:1990538;GO:0009834;GO:1990937	Golgi apparatus|integral component of membrane|xylan O-acetyltransferase activity|plant-type secondary cell wall biogenesis|xylan acetylation
CL11095Contig1	261.184119	447.5882516	74.77998646	0.167073166	-2.581448053	2.47E-11	7.03E-10	Down	19.77192	16.92311	23.72258	3.770516	3.313623	3.269578	1562	gi|1111128256|ref|XP_019251989.1|PREDICTED: serine/threonine-protein kinase Aurora-2 isoform X2 [Nicotiana attenuata]	1.61E-161	sp|Q9M077|AUR1_ARATH	0	Serine/threonine-protein kinase Aurora-1	KOG0580	0	Serine/threonine protein kinase							GO:0009504;GO:0032133;GO:0000780;GO:0005874;GO:0031965;GO:0005730;GO:0005634;GO:0009524;GO:0005819;GO:0005876;GO:0051233;GO:0000922;GO:0005524;GO:0035175;GO:0004674;GO:0051301;GO:0016572;GO:0007067;GO:0007052;GO:0032465	cell plate|chromosome passenger complex|condensed nuclear chromosome, centromeric region|microtubule|nuclear membrane|nucleolus|nucleus|phragmoplast|spindle|spindle microtubule|spindle midzone|spindle pole|ATP binding|histone kinase activity (H3-S10 specific)|protein serine/threonine kinase activity|cell division|histone phosphorylation|mitotic nuclear division|mitotic spindle organization|regula…
CL11097Contig1	15.92617436	1.480275748	30.37207297	20.51784811	4.358807526	4.91E-05	0.000509343	Up	0	0.7237084	0	2.321235	7.222546	5.241917	451
CL11108Contig1	579.4678262	264.6576189	894.2780335	3.378999771	1.756596253	5.08E-07	7.58E-06	Up	5.447472	9.383894	7.454012	29.53045	26.34903	19.45375	2554	gi|1026016150|ref|XP_016576633.1|PREDICTED: ETHYLENE INSENSITIVE 3-like 3 protein isoform X2 [Capsicum annuum]	2.06E-263	sp|O23116|EIL3_ARATH	4.00E-160	ETHYLENE INSENSITIVE 3-like 3 protein				ko04016;ko04075	MAPK signaling pathway - plant|Plant hormone signal transduction	2	K14514	EIN3	ethylene-insensitive protein 3	GO:0005634;GO:0003677;GO:0003700;GO:0071281;GO:0009873;GO:0042762;GO:0006355;GO:0006351	nucleus|DNA binding|transcription factor activity, sequence-specific DNA binding|cellular response to iron ion|ethylene-activated signaling pathway|regulation of sulfur metabolic process|regulation of transcription, DNA-templated|transcription, DNA-templated
CL11109Contig1	13.46622261	25.92278858	1.009656632	0.038948612	-4.682284277	0.000187894	0.001700067	Down	1.644706	3.775199	5.609553	0	0.4668407	0	494	gi|970020882|ref|XP_015071689.1|PREDICTED: proline-rich receptor-like protein kinase PERK9 isoform X2 [Solanum pennellii]	9.49E-57	sp|Q9C660|PEK10_ARATH	3.00E-39	Proline-rich receptor-like protein kinase PERK10	KOG1187	5.00E-40	Serine/threonine protein kinase
CL11113Contig1	116.6852476	22.91286056	210.4576346	9.185131384	3.199300358	1.54E-12	5.03E-11	Up	1.616145	5.119934	3.026149	24.61985	29.78297	35.14968	512	gi|971571052|ref|XP_015169598.1|PREDICTED: cold and drought-regulated protein CORA-like [Solanum tuberosum]	5.72E-50
CL11119Contig1	3634.244636	857.0033293	6411.485943	7.481284755	2.903286044	1.47E-20	1.01E-18	Up	15.40218	17.30419	21.54455	134.1776	160.7372	119.213	3345	gi|565354162|ref|XP_006343986.1|PREDICTED: sugar phosphatase YfbT [Solanum tuberosum]	7.83E-197	sp|Q9X0Y1|P1254_THEMA	2.00E-10	Phosphorylated carbohydrates phosphatase TM_1254	KOG2914	2.00E-149	Predicted haloacid-halidohydrolase and related hydrolases							GO:0005829;GO:0003850;GO:0004346;GO:0000287;GO:0005975	cytosol|2-deoxyglucose-6-phosphatase activity|glucose-6-phosphatase activity|magnesium ion binding|carbohydrate metabolic process
CL11136Contig1	19.4127747	34.1865858	4.638963594	0.135695434	-2.881555919	0.003335238	0.020932678	Down	6.452219	2.300778	7.381168	1.148895	0	1.10884	437	gi|1027852642|ref|NP_001311508.1|peroxidase N1-like [Capsicum annuum]	7.33E-45	sp|Q9XIV8|PERN1_TOBAC	2.00E-57	Peroxidase N1				ko00940	Phenylpropanoid biosynthesis	1	K00430	E1.11.1.7	peroxidase	GO:0005576;GO:0020037;GO:0046872;GO:0004601;GO:0042744;GO:0006979	extracellular region|heme binding|metal ion binding|peroxidase activity|hydrogen peroxide catabolic process|response to oxidative stress
CL11137Contig1	1146.185805	2010.01833	282.3532792	0.140472987	-2.831635366	0.000146031	0.001359621	Down	80.76091	47.89743	33.02039	7.622795	8.792276	6.559443	2652	gi|1111026823|ref|XP_019264496.1|PREDICTED: aldehyde dehydrogenase family 2 member B4, mitochondrial-like isoform X1 [Nicotiana attenuata]	1.57E-282	sp|Q8S528|AL2B7_ARATH	3.00E-145	Aldehyde dehydrogenase family 2 member B7, mitochondrial	KOG2450	3.00E-146	Aldehyde dehydrogenase	ko00280;ko00310;ko00330;ko00340;ko00380;ko00010;ko00053;ko00620;ko00071;ko00561;ko00410;ko00903;ko00981;ko00625	Valine, leucine and isoleucine degradation|Lysine degradation|Arginine and proline metabolism|Histidine metabolism|Tryptophan metabolism|Glycolysis / Gluconeogenesis|Ascorbate and aldarate metabolism|Pyruvate metabolism|Fatty acid degradation|Glycerolipid metabolism|beta-Alanine metabolism|Limonene and pinene degradation|Insect hormone biosynthesis|Chloroalkane and chloroalkene degradation	14	K00128	ALDH	aldehyde dehydrogenase (NAD+)	GO:0005759;GO:0004029	mitochondrial matrix|aldehyde dehydrogenase (NAD) activity
CL11139Contig1	120.2818865	235.9899896	4.573783514	0.019381261	-5.689193771	6.41E-26	6.52E-24	Down	15.79209	20.34536	14.66592	0.1785006	0.3505505	0.4906789	999
CL11144Contig1	11.88013137	1.851498424	21.90876432	11.83299107	3.56474289	0.001809	0.012348103	Up	0.1771376	0.3350698	0	0.9226916	1.588007	2.657312	932
CL1114Contig1	1122.816944	2154.41004	91.22384731	0.042342844	-4.561738032	0.004388241	0.026277896	Down	26.26647	47.82261	119.0461	1.972056	4.580665	1.967266	2317	gi|1026091944|ref|XP_016545161.1|PREDICTED: probable galacturonosyltransferase 12 [Capsicum annuum]	0	sp|Q9FH36|GAUTC_ARATH	0	Probable galacturonosyltransferase 12										GO:0005794;GO:0000139;GO:0016021;GO:0047262;GO:0071555;GO:0010417;GO:0010413;GO:0045489;GO:0045492	Golgi apparatus|Golgi membrane|integral component of membrane|polygalacturonate 4-alpha-galacturonosyltransferase activity|cell wall organization|glucuronoxylan biosynthetic process|glucuronoxylan metabolic process|pectin biosynthetic process|xylan biosynthetic process
CL11167Contig1	46.70836679	90.4658124	2.950921182	0.032619186	-4.938135399	1.40E-12	4.61E-11	Down	4.457543	5.665134	6.49745	0.1773812	0.08759633	0.3399285	1153	gi|460380513|ref|XP_004236000.1|PREDICTED: microtubule-associated protein RP/EB family member 1B [Solanum lycopersicum]	2.88E-135	sp|Q9FJJ5|EB1B_ARATH	4.00E-129	Microtubule-associated protein RP/EB family member 1B	KOG3000	1.00E-129	Microtubule-binding protein involved in cell cycle control							GO:0010005;GO:0005874;GO:0005815;GO:0005634;GO:0009524;GO:0005819;GO:0000922;GO:0051301;GO:0007067;GO:0009958;GO:0009652	cortical microtubule, transverse to long axis|microtubule|microtubule organizing center|nucleus|phragmoplast|spindle|spindle pole|cell division|mitotic nuclear division|positive gravitropism|thigmotropism
CL11168Contig1	360.3089621	524.2291788	196.3887453	0.374623835	-1.416485403	2.59E-05	0.000285568	Down	15.9347	16.3539	13.58326	5.205293	5.84758	6.438041	2444	gi|565372514|ref|XP_006352838.1|PREDICTED: pentatricopeptide repeat-containing protein At5g46580, chloroplastic [Solanum tuberosum]	0	sp|Q9LS25|PP420_ARATH	0	Pentatricopeptide repeat-containing protein At5g46580, chloroplastic	KOG4197	0	FOG: PPR repeat
CL11169Contig1	63.5532777	27.80865797	99.29789743	3.570754746	1.836229047	0.007622929	0.041642604	Up	3.232536	8.18585	3.305496	14.55972	10.04344	27.63152	419
CL11172Contig1	11.05788298	1.480275748	20.63549022	13.94030149	3.801189858	0.001845391	0.012564841	Up	0	0.5336358	0	1.425439	1.782812	3.276253	702
CL11180Contig1	103.1139814	63.3126395	142.9153233	2.257295296	1.174595162	0.005433782	0.031485851	Up	1.605929	1.811832	1.961145	4.311298	3.815961	4.16223	2515	gi|565345153|ref|XP_006339662.1|PREDICTED: uncharacterized protein At5g41620 [Solanum tuberosum]	0	sp|Q66GQ2|Y5162_ARATH	1.00E-58	Uncharacterized protein At5g41620										GO:0009507;GO:0005886;GO:0000902	chloroplast|plasma membrane|cell morphogenesis
CL11187Contig1	8.528755881	15.65915886	1.398352907	0.089299363	-3.48520631	0.00979682	0.051169964	Down	1.134119	1.409674	3.583069	0.5538617	0	0	523	gi|698521745|ref|XP_009757679.1|PREDICTED: heat shock 70 kDa protein 17 [Nicotiana sylvestris]	3.82E-14	sp|F4JMJ1|HSP7R_ARATH	3.00E-09	Heat shock 70 kDa protein 17	KOG0104	3.00E-09	Molecular chaperones GRP170/SIL1, HSP70 superfamily	ko04141	Protein processing in endoplasmic reticulum	1	K09486	HYOU1	hypoxia up-regulated 1	GO:0009507;GO:0005783;GO:0005788;GO:0005794;GO:0005774;GO:0005524	chloroplast|endoplasmic reticulum|endoplasmic reticulum lumen|Golgi apparatus|vacuolar membrane|ATP binding
CL11198Contig1	11.36448583	1.480275748	21.24869592	14.35455248	3.843436448	0.001447589	0.010148112	Up	0	0.9885387	0	2.415	3.369698	6.355101	385
CL11199Contig1	18.81477521	0.667277825	36.9622726	55.39262837	5.791622091	2.01E-07	3.23E-06	Up	0.1059326	0	0	2.69008	2.486966	2.684342	1023
CL11200Contig1	398.1538773	770.3196301	25.98812448	0.033736807	-4.889532764	5.03E-09	1.04E-07	Down	95.74581	137.5194	203.4091	7.448259	3.971611	3.527706	372	gi|729042213|dbj|BAP91041.1|glyceraldehyde 3-phosphate dehydrogenase-A [Nicotiana benthamiana]	6.85E-31	sp|P09043|G3PA_TOBAC	6.00E-28	Glyceraldehyde-3-phosphate dehydrogenase A, chloroplastic	KOG0657	5.00E-15	Glyceraldehyde 3-phosphate dehydrogenase	ko00710	Carbon fixation in photosynthetic organisms	1	K05298	GAPA	glyceraldehyde-3-phosphate dehydrogenase (NADP+) (phosphorylating)	GO:0009507;GO:0047100;GO:0051287;GO:0050661;GO:0006006;GO:0019253	chloroplast|glyceraldehyde-3-phosphate dehydrogenase (NADP+) (phosphorylating) activity|NAD binding|NADP binding|glucose metabolic process|reductive pentose-phosphate cycle
CL11203Contig1	7.324393653	1.668194563	12.98059274	7.781222304	2.959996797	0.030075602	0.124422942	Up	0.5382647	0	0	0.8196501	0.7971897	2.726854	670	gi|1026101040|ref|XP_016549660.1|PREDICTED: ethylene-responsive transcription factor ERF114-like, partial [Capsicum annuum]	3.33E-54	sp|Q9FH54|EF114_ARATH	5.00E-20	Ethylene-responsive transcription factor ERF114 {ECO:0000303|PubMed:16407444}										GO:0005634;GO:0043565;GO:0003700;GO:0050832;GO:0009873;GO:0007275;GO:0006351	nucleus|sequence-specific DNA binding|transcription factor activity, sequence-specific DNA binding|defense response to fungus|ethylene-activated signaling pathway|multicellular organism development|transcription, DNA-templated
CL11209Contig1	40.50678706	80.6770219	0.336552211	0.004171599	-7.905183686	1.06E-15	4.62E-14	Down	4.019702	4.410668	3.484001	0	0.06211214	0	1449	gi|648770575|gb|AIC34714.1|ornithine decarboxylase 2 [Atropa belladonna]	3.20E-205	sp|P50134|DCOR_DATST	1.00E-128	Ornithine decarboxylase	KOG0622	3.00E-85	Ornithine decarboxylase	ko00330;ko00480	Arginine and proline metabolism|Glutathione metabolism	2	K01581	E4.1.1.17, ODC1, speC, speF	ornithine decarboxylase	GO:0004586;GO:0033387	ornithine decarboxylase activity|putrescine biosynthetic process from ornithine
CL11215Contig1	16.76091806	4.772458091	28.74937802	6.024018959	2.590726311	0.00300724	0.019193799	Up	0.7773319	0	0.7798246	2.989938	3.257333	4.318055	592
CL11219Contig1	318.1568031	428.4993688	207.8142374	0.484981432	-1.043998582	0.002018228	0.0136006	Down	10.28101	10.91483	10.58504	5.022135	5.858402	4.750789	2873	gi|971581107|ref|XP_006364372.2|PREDICTED: uncharacterized protein LOC102604034 isoform X1 [Solanum tuberosum]	1.14E-152
CL11228Contig1	576.4974753	1033.028643	119.9663076	0.116130669	-3.106179068	1.27E-19	8.15E-18	Down	29.65865	32.16321	32.48048	4.203197	3.058553	3.876514	2332	gi|1102147631|gb|OIT03931.1|hypothetical protein A4A49_32827 [Nicotiana attenuata]	2.52E-259
CL11230Contig1	6.839712725	12.11382116	1.565604291	0.129241159	-2.951862497	0.047715942	0.177292015	Down	3.072263	1.783522	1.852861	0	0	0.9520431	391
CL11232Contig1	159.2993716	246.2086163	72.39012691	0.29401947	-1.7660164	5.23E-06	6.55E-05	Down	5.476666	8.280222	7.294627	2.11645	2.19914	1.953664	2504	gi|460384664|ref|XP_004238030.1|PREDICTED: putative pentatricopeptide repeat-containing protein At5g52630 [Solanum lycopersicum]	0	sp|Q9SVP7|PP307_ARATH	7.00E-145	Pentatricopeptide repeat-containing protein At4g13650	KOG4197	4.00E-146	FOG: PPR repeat
CL11233Contig1	30.87486194	54.81215286	6.937571027	0.126569942	-2.981993259	0.034088567	0.136831099	Down	0.9784227	17.51709	9.359282	1.392707	0.4567606	1.724841	435	gi|1026106541|ref|XP_016552273.1|PREDICTED: tetracycline resistance protein, class A-like [Capsicum annuum]	1.37E-47				KOG2816	3.00E-32	Predicted transporter ADD1 (major facilitator superfamily)
CL1123Contig1	74.19659342	111.9868619	36.40632494	0.325094608	-1.621068469	0.000519509	0.004168678	Down	1.391167	2.626418	1.710182	0.65254	0.6564944	0.5649059	4221	gi|969998726|ref|XP_015076651.1|PREDICTED: uncharacterized protein LOC107020703 [Solanum pennellii]	0				KOG0017	2.00E-15	FOG: Transposon-encoded proteins with TYA, reverse transcriptase, integrase domains in various combinations
CL11241Contig1	4.344589363	0.348140815	8.341037911	23.95880506	4.582484051	0.033584683	0.135385423	Up	0	0	0.2386298	1.34362	2.134346	1.281836	376	gi|697123023|ref|XP_009615501.1|PREDICTED: alkane hydroxylase MAH1-like [Nicotiana tomentosiformis]	9.77E-62	sp|Q9FVS9|C96AF_ARATH	2.00E-40	Alkane hydroxylase MAH1 {ECO:0000303|PubMed:17905869}	KOG0157	6.00E-49	Cytochrome P450 CYP4/CYP19/CYP26 subfamilies							GO:0005783;GO:0005789;GO:0016021;GO:0020037;GO:0005506;GO:0080133;GO:0010025	endoplasmic reticulum|endoplasmic reticulum membrane|integral component of membrane|heme binding|iron ion binding|midchain alkane hydroxylase activity|wax biosynthetic process
CL11245Contig1	22.14714186	42.72867944	1.565604291	0.036640596	-4.77041321	4.91E-07	7.36E-06	Down	7.794223	7.598081	7.684684	0	0	0.9463568	392	gi|723688118|ref|XP_010319041.1|PREDICTED: uncharacterized protein LOC101256578 [Solanum lycopersicum]	1.23E-24
CL1125Contig1	552.5700083	1051.091738	54.04827828	0.051421086	-4.28149612	0.004583844	0.027251803	Down	7.368346	42.96607	62.99162	0.8711089	1.87464	3.31645	1962	gi|460385608|ref|XP_004238495.1|PREDICTED: cytochrome P450 71A1-like [Solanum lycopersicum]	1.81E-244	sp|P24465|C71A1_PERAE	2.00E-120	Cytochrome P450 71A1	KOG0156	5.00E-106	Cytochrome P450 CYP2 subfamily	ko00905	Brassinosteroid biosynthesis	1	K20623	CYP92A6	typhasterol/6-deoxotyphasterol 2alpha-hydroxylase	GO:0005789;GO:0016021;GO:0031090;GO:0020037;GO:0005506;GO:0004497;GO:0016705;GO:0009835	endoplasmic reticulum membrane|integral component of membrane|organelle membrane|heme binding|iron ion binding|monooxygenase activity|oxidoreductase activity, acting on paired donors, with incorporation or reduction of molecular oxygen|fruit ripening
CL11277Contig1	39.69575307	65.48312864	13.90837751	0.21239635	-2.235169122	0.012245671	0.061357213	Down	8.479505	8.715938	19.40119	4.07619	2.559816	1.288712	372
CL11283Contig1	181.4200398	284.5256833	78.31439633	0.275245438	-1.861209443	0.012091059	0.06072296	Down	17.4987	21.11955	36.11973	2.254953	14.67107	4.251238	800	gi|1102292907|gb|OIT38956.1|beta-galactosidase [Nicotiana attenuata]	1.30E-33	sp|Q9SCW1|BGAL1_ARATH	3.00E-29	Beta-galactosidase 1	KOG0496	6.00E-30	Beta-galactosidase							GO:0048046;GO:0005618;GO:0009505;GO:0009506;GO:0005773;GO:0004565;GO:0030246;GO:0005975	apoplast|cell wall|plant-type cell wall|plasmodesma|vacuole|beta-galactosidase activity|carbohydrate binding|carbohydrate metabolic process
CL11292Contig1	8.410072262	2.045339182	14.77480534	7.223645581	2.852727111	0.024523074	0.106006515	Up	0.4026169	0	0.397872	2.963923	2.069519	1.945848	453
CL1129Contig1	226.9662712	55.78205063	398.1504917	7.13760945	2.835440963	8.05E-14	3.00E-12	Up	1.036466	0.9435275	1.213596	7.604239	7.701461	8.099051	3689	gi|698524003|ref|XP_009758816.1|PREDICTED: 39S ribosomal protein L47, mitochondrial-like [Nicotiana sylvestris]	4.46E-52	sp|Q08DT6|RM47_BOVIN	4.00E-09	39S ribosomal protein L47, mitochondrial	KOG3331	4.00E-37	Mitochondrial/chloroplast ribosomal protein L4/L29							GO:0005743;GO:0005762;GO:0003735;GO:0032543;GO:0070125;GO:0070124	mitochondrial inner membrane|mitochondrial large ribosomal subunit|structural constituent of ribosome|mitochondrial translation|mitochondrial translational elongation|mitochondrial translational initiation
CL112Contig1	211.0507471	137.4318911	284.6696032	2.071350405	1.050571631	0.040539828	0.156660241	Up	1.83031	3.549274	1.171178	3.266788	3.537227	6.764388	4613
CL11300Contig1	1288.321541	1888.827372	687.8157111	0.364149589	-1.457396878	2.44E-05	0.000270831	Down	50.90496	90.94736	63.15638	28.74252	32.85385	12.37283	1989	gi|971573906|ref|XP_006360428.2|PREDICTED: protein DETOXIFICATION 14-like [Solanum tuberosum]	5.04E-242	sp|Q9C994|DTX14_ARATH	5.00E-180	Protein DETOXIFICATION 14 {ECO:0000303|PubMed:11739388}	KOG1347	1.00E-180	Uncharacterized membrane protein, predicted efflux pump							GO:0016021;GO:0005774;GO:0015297;GO:0015238;GO:0006855	integral component of membrane|vacuolar membrane|antiporter activity|drug transmembrane transporter activity|drug transmembrane transport
CL11301Contig1	46.26319387	87.20920576	5.317181992	0.060970421	-4.035746681	4.51E-10	1.07E-08	Down	8.56074	9.723763	12.56722	0.2538117	1.228947	0.4890255	597	gi|42362268|gb|AAS13367.1|cyclin-dependent kinases regulatory subunit [Glycine max]	5.58E-41	sp|Q9SJJ5|CKS2_ARATH	6.00E-45	Cyclin-dependent kinases regulatory subunit 2	KOG3484	1.00E-45	Cyclin-dependent protein kinase CDC28, regulatory subunit CKS1, and related proteins	ko04111	Cell cycle - yeast	1	K02219	CKS1	cyclin-dependent kinase regulatory subunit CKS1	GO:0000307;GO:0005737;GO:0005634;GO:0019005;GO:0061575;GO:0042393;GO:0019901;GO:0043130;GO:0007049;GO:0051301;GO:0045737;GO:0045893;GO:0007346	cyclin-dependent protein kinase holoenzyme complex|cytoplasm|nucleus|SCF ubiquitin ligase complex|cyclin-dependent protein serine/threonine kinase activator activity|histone binding|protein kinase binding|ubiquitin binding|cell cycle|cell division|positive regulation of cyclin-dependent protein serine/threonine kinase activity|positive regulation of transcription, DNA-templated|regulation of mito…
CL11308Contig1	47.11391206	78.10680994	16.12101419	0.206397038	-2.276505831	6.19E-05	0.000626558	Down	2.842433	2.208487	2.25826	0.6043821	0.5530628	0.3749404	2264	gi|1102282223|gb|OIT29800.1|hypothetical protein A4A49_27864 [Nicotiana attenuata]	1.26E-64
CL1130Contig1	35.65485351	69.22521367	2.084493344	0.030111765	-5.053528931	6.45E-11	1.74E-09	Down	2.11447	4.789139	2.69708	0.2342262	0.05723432	0	1573	gi|1025360422|ref|XP_016512561.1|PREDICTED: uncharacterized protein LOC107829624 [Nicotiana tabacum]	3.65E-239
CL11319Contig1	78.56087683	34.55394573	122.5678079	3.547143614	1.826657742	0.00011702	0.001115646	Up	1.391495	1.983064	0.9983547	6.204519	3.630863	5.743158	1708
CL1131Contig1	48.41108091	68.90010358	27.92205823	0.405254227	-1.30310086	0.015776897	0.075074536	Down	1.236416	1.827597	1.51683	0.6504773	0.5286551	0.7015794	3224	gi|1104641193|ref|XP_019066758.1|PREDICTED: pentatricopeptide repeat-containing protein At3g22150, chloroplastic [Solanum lycopersicum]	0	sp|Q9LIE7|PP246_ARATH	0	Pentatricopeptide repeat-containing protein At3g22150, chloroplastic	KOG4197	0	FOG: PPR repeat
CL11322Contig1	22.8867274	0	45.7734548	Inf	Inf	1.07E-10	2.80E-09	Up	0	0	0	6.406961	3.760016	7.176778	575
CL11327Contig1	42.15702035	17.72702512	66.58701559	3.756243089	1.909290432	0.001129969	0.008199245	Up	3.668891	3.993454	0.6385137	6.754915	8.818408	14.93125	479
CL11331Contig1	4.529142101	9.058284202	0	0	#NAME?	0.029515838	0.122645835	Down	0.252346	0.755645	2.519611	0	0	0	524	gi|720078362|ref|XP_010241325.1|PREDICTED: 60S acidic ribosomal protein P2-2-like [Nelumbo nucifera]	1.36E-09
CL11334Contig1	28.65685231	50.49857171	6.815132906	0.134956944	-2.889428886	7.44E-05	0.000740909	Down	4.593451	4.623739	6.039129	0.3719605	0.3636718	1.324811	700
CL11337Contig1	41.14277088	58.58503814	23.70050363	0.404548744	-1.30561455	0.024043081	0.104396784	Down	7.897722	6.29165	6.969715	3.74623	2.001255	3.074851	588	gi|565352620|ref|XP_006343238.1|PREDICTED: origin of replication complex subunit 1A-like [Solanum tuberosum]	8.65E-17							ko04110;ko04111;ko04113	Cell cycle|Cell cycle - yeast|Meiosis - yeast	3	K02603	ORC1	origin recognition complex subunit 1
CL11338Contig1	10.09799625	18.17667924	2.019313264	0.111093629	-3.170152009	0.007360619	0.040444201	Down	2.783532	4.031798	1.85385	0	0.9483982	0	459	gi|1102279093|gb|OIT27410.1|f-boxfbd/lrr-repeat protein, partial [Nicotiana attenuata]	2.20E-51	sp|Q9FZ70|FDL1_ARATH	1.00E-19	F-box/FBD/LRR-repeat protein At1g13570
CL1133Contig1	21.11708922	7.335441124	34.89873731	4.75755128	2.250219207	0.00476573	0.028130206	Up	0.4889918	0.3206242	0	1.429248	0.8747084	1.46947	2009
CL11342Contig1	312.9005135	126.8772225	498.9238045	3.932335485	1.97538641	0.000162362	0.001492748	Up	9.005121	8.298119	8.201292	42.82261	36.76309	21.23147	1060	gi|1111130630|ref|XP_019252583.1|PREDICTED: uncharacterized protein LOC109231388, partial [Nicotiana attenuata]	6.15E-57	sp|Q55G88|PSMG3_DICDI	2.00E-09	Proteasome assembly chaperone 3	KOG4828	1.00E-44	Uncharacterized conserved protein
CL11344Contig1	172.3787562	266.8277436	77.92976889	0.292060218	-1.775662236	3.27E-06	4.27E-05	Down	5.862994	8.192107	5.663876	1.542487	2.200777	2.083589	2913	gi|1102270000|gb|OIT20987.1|chaperonin 60 subunit beta 4, chloroplastic [Nicotiana attenuata]	5.84E-288	sp|Q9C667|CPNB4_ARATH	0	Chaperonin 60 subunit beta 4, chloroplastic	KOG0356	0	Mitochondrial chaperonin, Cpn60/Hsp60p	ko03018	RNA degradation	1	K04077	groEL, HSPD1	chaperonin GroEL	GO:0009507;GO:0009941;GO:0009570;GO:0005829;GO:0005524;GO:0044183;GO:0051082;GO:0006458;GO:0061077;GO:0006457;GO:0042026	chloroplast|chloroplast envelope|chloroplast stroma|cytosol|ATP binding|protein binding involved in protein folding|unfolded protein binding|'de novo' protein folding|chaperone-mediated protein folding|protein folding|protein refolding
CL11345Contig1	519.1976502	319.2383259	719.1569746	2.252727559	1.171672847	0.000236224	0.002087665	Up	10.42814	10.70182	10.90486	19.19444	29.72435	24.79538	2118	gi|971562760|ref|XP_015167312.1|PREDICTED: uncharacterized protein LOC102603974 isoform X1 [Solanum tuberosum]	1.10E-49	sp|A5VFP2|ACYP_SPHWW	2.00E-22	Acylphosphatase	KOG3360	2.00E-41	Acylphosphatase	ko00620;ko00627	Pyruvate metabolism|Aminobenzoate degradation	2	K01512	acyP	acylphosphatase	GO:0003998	acylphosphatase activity
CL11346Contig1	52.66141309	25.29580366	80.02702252	3.163648152	1.661589158	0.014489199	0.070164448	Up	1.294136	5.219965	2.599576	4.886501	8.856407	14.85279	617
CL11347Contig1	107.818881	145.6352778	70.00248419	0.48066983	-1.056881842	0.012392612	0.06191333	Down	19.67723	16.62206	25.25258	11.97532	9.662033	8.717395	498	gi|460405427|ref|XP_004248177.1|PREDICTED: uncharacterized protein At4g28440-like [Solanum lycopersicum]	2.76E-46	sp|O49453|Y4844_ARATH	2.00E-32	Uncharacterized protein At4g28440				ko03030;ko03420;ko03430;ko03440;ko03460	DNA replication|Nucleotide excision repair|Mismatch repair|Homologous recombination|Fanconi anemia pathway	5	K07466	RFA1, RPA1, rpa	replication factor A1	GO:0005829;GO:0003729	cytosol|mRNA binding
CL11360Contig1	103.0115381	145.9158237	60.10725242	0.411931009	-1.279525364	0.002351153	0.015534892	Down	4.810259	6.36928	3.391524	1.771729	2.135216	2.134909	2169	gi|970052859|ref|XP_015088050.1|PREDICTED: histone-lysine N-methyltransferase ASHR2-like isoform X1 [Solanum pennellii]	3.45E-129	sp|Q9ZUM9|ASHR2_ARATH	2.00E-106	Histone-lysine N-methyltransferase ASHR2	KOG2084	4.00E-107	Predicted histone tail methylase containing SET domain							GO:0005694;GO:0005634;GO:0018024	chromosome|nucleus|histone-lysine N-methyltransferase activity
CL11364Contig1	45.61924966	5.345451534	85.89304779	16.06843636	4.00615764	0.047644784	0.177119016	Up	0	1.558618	0.9030535	5.077899	5.0969	30.82227	471
CL11366Contig1	24.43573878	11.39576466	37.47571291	3.288565009	1.71745819	0.020415277	0.091745943	Up	0.4308975	3.207581	1.851599	4.866538	8.956461	4.148721	450
CL11371Contig1	237.2311296	471.0914558	3.370803466	0.007155306	-7.126770842	2.60E-43	6.37E-41	Down	45.98041	39.11601	46.13192	0.413522	0.4069614	0.1948117	760	gi|1026084191|ref|XP_016541390.1|PREDICTED: copper transporter 1-like [Capsicum annuum]	2.50E-52	sp|Q39065|COPT1_ARATH	1.00E-19	Copper transporter 1	KOG3386	2.00E-20	Copper transporter							GO:0016021;GO:0016020;GO:0005375;GO:0006825;GO:0048235;GO:0048364	integral component of membrane|membrane|copper ion transmembrane transporter activity|copper ion transport|pollen sperm cell differentiation|root development
CL11384Contig1	4.471924137	0	8.943848275	Inf	Inf	0.00921451	0.048622715	Up	0	0	0	1.163938	1.646817	1.511964	452
CL11386Contig1	17.77968937	1.184220599	34.37515813	29.02766441	4.859356591	4.15E-06	5.31E-05	Up	0	0.4861083	0	3.569831	3.448359	7.611492	517
CL11392Contig1	27.12860512	0.888165449	53.36904479	60.08908007	5.90903093	7.67E-10	1.76E-08	Up	0	0.2324816	0	3.683792	2.554521	5.576019	990
CL113Contig1	44.89978242	7.614336356	82.18522848	10.79348542	3.432088909	2.00E-07	3.22E-06	Up	0.1290774	0.1974707	0.06279449	1.815492	0.8500965	1.712378	4090	gi|970038595|ref|XP_015080639.1|PREDICTED: uncharacterized protein LOC107024219 [Solanum pennellii]	1.35E-12	sp|Q852L0|HD16N_ORYSJ	1.00E-05	Casein kinase 1-like protein HD16 {ECO:0000305}	KOG1164	4.00E-13	Casein kinase (serine/threonine/tyrosine protein kinase)							GO:0005737;GO:0005634;GO:0005524;GO:0004674;GO:0006897;GO:0009908;GO:0009740;GO:0018105;GO:0008360;GO:0040008;GO:0016055	cytoplasm|nucleus|ATP binding|protein serine/threonine kinase activity|endocytosis|flower development|gibberellic acid mediated signaling pathway|peptidyl-serine phosphorylation|regulation of cell shape|regulation of growth|Wnt signaling pathway
CL11401Contig1	9.549093951	1.044422444	18.05376546	17.28588423	4.111522499	0.006978906	0.038710058	Up	0	0	0.2850293	2.213679	2.825227	0.2893511	716
CL11403Contig1	3707.09107	300.4988839	7113.683255	23.67291074	4.565165201	1.50E-37	2.81E-35	Up	7.865168	8.814044	5.846692	162.6938	148.5671	229.6936	2870	gi|723679271|ref|XP_010317498.1|PREDICTED: S-type anion channel SLAH2 [Solanum lycopersicum]	1.34E-291	sp|Q9FLV9|SLAH3_ARATH	0	S-type anion channel SLAH3										GO:0016021;GO:0005886;GO:0008308;GO:0006873;GO:0006821;GO:0009651;GO:0009414	integral component of membrane|plasma membrane|voltage-gated anion channel activity|cellular ion homeostasis|chloride transport|response to salt stress|response to water deprivation
CL11409Contig1	26.0668081	11.91140044	40.22221575	3.376783104	1.755649516	0.011899756	0.059935875	Up	2.057209	2.277621	1.3889	3.979911	5.382444	10.1372	451	gi|698529511|ref|XP_009761575.1|PREDICTED: uncharacterized protein LOC104213728 [Nicotiana sylvestris]	4.92E-82
CL1140Contig1	218.4513389	297.0639457	139.8387321	0.47073613	-1.087009508	0.002575993	0.016797646	Down	30.22871	26.71826	29.95715	14.7201	13.9111	13.10121	725	gi|1025397394|ref|XP_016448658.1|PREDICTED: serine/threonine-protein kinase D6PKL2-like [Nicotiana tabacum]	5.77E-81	sp|Q39183|D6KL2_ARATH	6.00E-83	Serine/threonine-protein kinase D6PKL2	KOG0610	1.00E-83	Putative serine/threonine protein kinase							GO:0005737;GO:0005730;GO:0005634;GO:0005886;GO:0005524;GO:0016301;GO:0004672;GO:0004674;GO:0009734;GO:0010540;GO:0035556;GO:0006468	cytoplasm|nucleolus|nucleus|plasma membrane|ATP binding|kinase activity|protein kinase activity|protein serine/threonine kinase activity|auxin-activated signaling pathway|basipetal auxin transport|intracellular signal transduction|protein phosphorylation
CL11412Contig1	25.7047225	40.57119488	10.83825012	0.267141506	-1.904323946	0.008068362	0.043624928	Down	3.081972	7.88494	8.357112	1.555756	0.9942879	2.800783	446
CL11416Contig1	45.46124138	6.984642294	83.93784047	12.01748593	3.587063209	2.15E-06	2.91E-05	Up	1.107761	1.68687	0.5795221	10.88219	9.164598	21.27443	447
CL11422Contig1	34.01496799	10.36187911	57.66805687	5.565405295	2.476486754	0.000144539	0.00134804	Up	0.4403301	0.8673092	0.7441488	3.507834	3.678427	4.508067	1073	gi|460404475|ref|XP_004247708.1|PREDICTED: 1-aminocyclopropane-1-carboxylate oxidase homolog [Solanum lycopersicum]	2.89E-64	sp|O04847|DV4H_CATRO	1.00E-19	Deacetoxyvindoline 4-hydroxylase	KOG0143	2.00E-18	Iron/ascorbate family oxidoreductases							GO:0005737;GO:0050590;GO:0031418;GO:0046872	cytoplasm|desacetoxyvindoline 4-hydroxylase activity|L-ascorbic acid binding|metal ion binding
CL11426Contig1	309.9394822	618.6030496	1.275914785	0.002062574	-8.921338157	3.80E-05	0.000404509	Down	41.91871	13.54285	9.064809	0	0.03582962	0.1075907	2031	gi|1111046192|ref|XP_019230166.1|PREDICTED: endoglucanase 17-like isoform X2 [Nicotiana attenuata]	4.91E-265	sp|O81416|GUN17_ARATH	0	Endoglucanase 17										GO:0005576;GO:0008810;GO:0071555;GO:0030245	extracellular region|cellulase activity|cell wall organization|cellulose catabolic process
CL11428Contig1	13.65854095	4.192892756	23.12418915	5.515091965	2.463384943	0.011909266	0.0599768	Up	0.5043195	0.4679916	0.2509156	1.744964	2.635833	2.879401	697
CL1142Contig2	21.2523775	1.288391929	41.21636307	31.99054741	4.999573774	1.67E-06	2.30E-05	Up	0	0.1408728	0.1535998	2.212606	1.926533	4.832282	1010
CL11430Contig1	26.83684221	12.63207092	41.0416135	3.249001194	1.699996274	0.047891202	0.177714623	Up	0.24817	1.773868	0.9870833	1.066276	3.576065	5.044228	936
CL11434Contig1	17.47237407	31.70413746	3.240610687	0.102214126	-3.29033351	0.000444564	0.003635293	Down	2.725398	1.313281	1.994082	0.1929799	0	0.4653066	1105	gi|565364971|ref|XP_006349191.1|PREDICTED: vacuolar protein sorting-associated protein 51 homolog [Solanum tuberosum]	3.95E-94	sp|Q3UVL4|VPS51_MOUSE	2.00E-27	Vacuolar protein sorting-associated protein 51 homolog	KOG2346	6.00E-85	Uncharacterized conserved protein							GO:0005829;GO:1990745;GO:0000938;GO:0005794;GO:0016021;GO:0016020;GO:0055037;GO:0005802;GO:0006914;GO:0032456;GO:0007030;GO:0048193;GO:0006869;GO:0007041;GO:0015031;GO:0042147	cytosol|EARP complex|GARP complex|Golgi apparatus|integral component of membrane|membrane|recycling endosome|trans-Golgi network|autophagy|endocytic recycling|Golgi organization|Golgi vesicle transport|lipid transport|lysosomal transport|protein transport|retrograde transport, endosome to Golgi
CL11439Contig1	4.496971449	0	8.993942897	Inf	Inf	0.014544382	0.070392341	Up	0	0	0	0.4147264	0.7903738	3.046346	469
CL11441Contig1	50.3643827	22.96037531	77.7683901	3.387069638	1.760037649	0.00114984	0.008327549	Up	1.694698	1.158235	0.5915747	3.165552	3.935046	4.546789	1455
CL11443Contig1	34.58883522	66.8165236	2.361146834	0.035337768	-4.822645256	5.01E-10	1.18E-08	Down	11.74448	8.924791	9.998378	0.5795912	0.1907823	0.3801529	462	gi|1026057983|ref|XP_016573387.1|PREDICTED: transcription factor DIVARICATA-like [Capsicum annuum]	7.56E-46	sp|Q8S9H7|DIV_ANTMA	1.00E-30	Transcription factor DIVARICATA	KOG0724	1.00E-28	Zuotin and related molecular chaperones (DnaJ superfamily), contains DNA-binding domains							GO:0005634;GO:0003677;GO:0048262;GO:0009908;GO:0006355;GO:0006351	nucleus|DNA binding|determination of dorsal/ventral asymmetry|flower development|regulation of transcription, DNA-templated|transcription, DNA-templated
CL11445Contig1	348.5374864	531.4619738	165.612999	0.311617777	-1.682150556	7.62E-07	1.11E-05	Down	23.49289	26.89913	28.23404	8.319139	9.146585	7.410305	1438	gi|1102147572|gb|OIT03885.1|phosphoglycolate phosphatase 1b, chloroplastic [Nicotiana attenuata]	1.14E-190	sp|P0DKC4|PGP1B_ARATH	6.00E-171	Phosphoglycolate phosphatase 1B, chloroplastic	KOG2882	1.00E-171	p-Nitrophenyl phosphatase	ko00630	Glyoxylate and dicarboxylate metabolism	1	K19269	PGP, PGLP	phosphoglycolate phosphatase	GO:0009507;GO:0005829;GO:0016791;GO:0008967;GO:0016311;GO:0009853	chloroplast|cytosol|phosphatase activity|phosphoglycolate phosphatase activity|dephosphorylation|photorespiration
CL1144Contig1	89.98956483	146.1022963	33.87683333	0.231870643	-2.108607925	0.000107961	0.00103811	Down	5.741925	10.54374	7.043018	0.9346832	4.420885	0	1356	gi|698572989|ref|XP_009775291.1|PREDICTED: uncharacterized protein LOC104225224 [Nicotiana sylvestris]	1.01E-44
CL11451Contig1	5.21174131	9.724306167	0.699176453	0.071899881	-3.797866813	0.031672472	0.129447264	Down	1.33276	2.772278	0.5485098	0.2721174	0	0	445	gi|1111041452|ref|XP_019227655.1|PREDICTED: serine/threonine-protein kinase tricorner-like [Nicotiana attenuata]	6.00E-74	sp|Q91VJ4|STK38_MOUSE	5.00E-42	Serine/threonine-protein kinase 38	KOG0605	2.00E-70	NDR and related serine/threonine kinases							GO:0005913;GO:0005737;GO:0005622;GO:0070688;GO:0005634;GO:0005524;GO:0098641;GO:0000287;GO:0031435;GO:0004674;GO:0006464;GO:0035556;GO:0043407;GO:0018105;GO:0006468	cell-cell adherens junction|cytoplasm|intracellular|MLL5-L complex|nucleus|ATP binding|cadherin binding involved in cell-cell adhesion|magnesium ion binding|mitogen-activated protein kinase kinase kinase binding|protein serine/threonine kinase activity|cellular protein modification process|intracellular signal transduction|negative regulation of MAP kinase activity|peptidyl-serine phosphorylation…
CL11452Contig1	47.42220827	5.574919117	89.26949743	16.01269822	4.001144525	0.000922615	0.006871405	Up	0.06558977	0.6210758	0.1952787	1.686624	3.972698	7.713064	1482	gi|1025095467|ref|XP_016458143.1|PREDICTED: uncharacterized protein LOC107781857 [Nicotiana tabacum]	1.16E-161				KOG4585	1.00E-20	Predicted transposase
CL11456Contig1	54.21592558	87.75520346	20.67664771	0.235617341	-2.085482372	9.43E-05	0.000918494	Down	9.801278	17.07768	15.47023	4.103656	2.376645	3.504056	444	gi|1026092051|ref|XP_016545207.1|PREDICTED: cyclic nucleotide-gated ion channel 4-like [Capsicum annuum]	2.46E-73	sp|Q94AS9|CNGC4_ARATH	6.00E-49	Cyclic nucleotide-gated ion channel 4	KOG0498	1.00E-49	K+-channel ERG and related proteins, contain PAS/PAC sensor domain							GO:0005887;GO:0016020;GO:0030552;GO:0008324;GO:0030553;GO:0005249;GO:0009626;GO:0042391	integral component of plasma membrane|membrane|cAMP binding|cation transmembrane transporter activity|cGMP binding|voltage-gated potassium channel activity|plant-type hypersensitive response|regulation of membrane potential
CL11470Contig1	270.3074917	156.5072585	384.107725	2.454248632	1.295281411	0.000401369	0.003331112	Up	5.601002	4.31711	2.399042	6.83664	11.59154	12.36593	2725	gi|565365339|ref|XP_006349372.1|PREDICTED: probable receptor-like protein kinase At1g11050 [Solanum tuberosum]	0	sp|O04086|Y1105_ARATH	0	Probable receptor-like protein kinase At1g11050	KOG1187	0	Serine/threonine protein kinase
CL11474Contig1	889.0799222	296.0484694	1482.111375	5.00631325	2.323748565	1.21E-09	2.71E-08	Up	8.271749	10.72095	4.25222	30.37197	34.14349	52.588	2771	gi|1111028835|ref|XP_019265527.1|PREDICTED: uncharacterized protein LOC109243087 [Nicotiana attenuata]	2.65E-79	sp|P0C2F6|RNHX1_ARATH	2.00E-29	Putative ribonuclease H protein At1g65750	KOG1075	3.00E-64	FOG: Reverse transcriptase							GO:0046872;GO:0003676;GO:0004523	metal ion binding|nucleic acid binding|RNA-DNA hybrid ribonuclease activity
CL11475Contig1	9.891937737	1.880502228	17.90337325	9.520527537	3.251041516	0.008086239	0.043704538	Up	0	0.305498	0.1626287	1.371132	1.30205	1.662896	898
CL11481Contig1	91.35303188	138.2822171	44.42384665	0.321254949	-1.638209414	0.000241272	0.002125776	Down	7.069781	5.837884	6.206573	2.154971	2.187427	1.877754	1534	gi|1025235038|ref|XP_016485130.1|PREDICTED: uncharacterized protein LOC107805580 isoform X1 [Nicotiana tabacum]	6.93E-159	sp|Q9QWZ1|RAD1_MOUSE	2.00E-18	Cell cycle checkpoint protein RAD1				ko04111;ko04113;ko04218	Cell cycle - yeast|Meiosis - yeast|Cellular senescence	3	K02830	HRAD1, RAD17	cell cycle checkpoint protein	GO:0030896;GO:0005694;GO:0043231;GO:0005654;GO:0008408;GO:0003684;GO:0008853;GO:0071479;GO:0000077;GO:0006281;GO:0051598;GO:0021762	checkpoint clamp complex|chromosome|intracellular membrane-bounded organelle|nucleoplasm|3'-5' exonuclease activity|damaged DNA binding|exodeoxyribonuclease III activity|cellular response to ionizing radiation|DNA damage checkpoint|DNA repair|meiotic recombination checkpoint|substantia nigra development
CL11482Contig1	3.896506145	0	7.793012291	Inf	Inf	0.018086373	0.083541266	Up	0	0	0	1.300073	0.5389684	0.5113352	703	gi|1026075372|ref|XP_016582092.1|PREDICTED: putative late blight resistance protein homolog R1A-3 [Capsicum annuum]	1.51E-74	sp|Q6L438|R1A6_SOLDE	1.00E-10	Putative late blight resistance protein homolog R1A-6										GO:0005737;GO:0016020;GO:0043531;GO:0005524;GO:0009626	cytoplasm|membrane|ADP binding|ATP binding|plant-type hypersensitive response
CL11489Contig1	96.67254223	16.13069011	177.2143943	10.98616321	3.457615725	0.036637537	0.144954446	Up	0.1207511	2.28441	0.3562211	3.276451	5.631472	20.60342	1343
CL11494Contig1	10.88433382	1.363559455	20.40510819	14.96459001	3.903480848	0.001244479	0.008914562	Up	0.1077431	0	0.1061285	1.22036	1.320807	0.9613317	1273
CL11499Contig1	34.30073262	9.591131033	59.01033421	6.152593892	2.621194769	0.000160688	0.001479555	Up	1.334705	2.506169	0	5.829525	5.598026	11.80209	559	gi|1025031258|ref|XP_016494618.1|PREDICTED: protein AE7-like [Nicotiana tabacum]	1.45E-10	sp|Q9C9G6|AE7_ARATH	2.00E-09	Protein AE7 {ECO:0000303|PubMed:21070412}	KOG3381	4.00E-10	Uncharacterized conserved protein							GO:0005737;GO:0005634;GO:0007059	cytoplasm|nucleus|chromosome segregation
CL1149Contig1	15.64408579	0	31.28817158	Inf	Inf	8.78E-08	1.51E-06	Up	0	0	0	0.9279363	1.214042	1.718016	1761
CL114Contig1	18.43884088	7.893231588	28.98445017	3.672063824	1.876591134	0.024605248	0.106276916	Up	0.1056744	0.8279456	0.4424852	1.538441	1.06398	2.325548	1291	gi|1045363394|dbj|GAU47690.1|hypothetical protein TSUD_245810 [Trifolium subterraneum]	6.36E-145	sp|P10978|POLX_TOBAC	1.00E-76	Endonuclease	KOG0017	7.00E-71	FOG: Transposon-encoded proteins with TYA, reverse transcriptase, integrase domains in various combinations							GO:0004190;GO:0004519;GO:0003676;GO:0003964;GO:0008270;GO:0015074	aspartic-type endopeptidase activity|endonuclease activity|nucleic acid binding|RNA-directed DNA polymerase activity|zinc ion binding|DNA integration
CL11502Contig1	47.34614441	76.52572195	18.16656686	0.237391643	-2.074658947	0.000209391	0.001877717	Down	16.58265	11.23052	8.818631	4.909668	1.149584	2.768583	444	gi|1026067422|ref|XP_016578144.1|PREDICTED: protein DEK-like [Capsicum annuum]	3.69E-61				KOG2266	8.00E-21	Chromatin-associated protein Dek and related proteins, contains SAP DNA binding domain
CL11503Contig1	359.6103803	488.7024728	230.5182878	0.471694539	-1.084075195	0.001157488	0.008372268	Down	13.02661	13.03761	13.08574	6.519313	6.280578	5.950898	2656	gi|565392159|ref|XP_006361774.1|PREDICTED: pentatricopeptide repeat-containing protein At3g09650, chloroplastic [Solanum tuberosum]	0	sp|Q9SF38|PP222_ARATH	0	Pentatricopeptide repeat-containing protein At3g09650, chloroplastic	KOG4197	0	FOG: PPR repeat
CL1150Contig1	33.75835399	58.94894381	8.567764161	0.145342115	-2.782475291	0.001691752	0.011645006	Down	0.8961777	3.277834	2.872053	0.7493725	0.06098166	0.1741893	1796	gi|697108150|ref|XP_009607923.1|PREDICTED: cation/calcium exchanger 1 [Nicotiana tomentosiformis]	1.25E-242	sp|Q9FKP1|CCX1_ARATH	1.00E-145	Cation/calcium exchanger 1	KOG2399	3.00E-146	K+-dependent Na+:Ca2+ antiporter							GO:0016021;GO:0005774;GO:0015297;GO:0006813;GO:0006814	integral component of membrane|vacuolar membrane|antiporter activity|potassium ion transport|sodium ion transport
CL11510Contig1	716.7475987	419.7037367	1013.791461	2.415493054	1.272317704	0.00974246	0.050947921	Up	31.50949	17.2857	1.845382	39.63634	34.20864	49.32959	1792	gi|1026100046|ref|XP_016549058.1|PREDICTED: acetyl-CoA-benzylalcohol acetyltransferase-like [Capsicum annuum]	8.63E-188	sp|Q94FT4|SALAT_PAPSO	2.00E-35	Salutaridinol 7-O-acetyltransferase {ECO:0000303|PubMed:11404355}										GO:0047180;GO:0009820	salutaridinol 7-O-acetyltransferase activity|alkaloid metabolic process
CL11514Contig1	22.43970877	6.294282607	38.58513493	6.130187876	2.61593129	0.001014152	0.00746843	Up	0.3619552	1.653821	0.7151354	5.163704	5.31864	5.562972	522	gi|1026029721|ref|XP_016561118.1|PREDICTED: uncharacterized protein LOC107860316 [Capsicum annuum]	1.19E-23
CL11515Contig1	117.9287507	206.5242216	29.33327977	0.142033121	-2.8157007	1.72E-10	4.36E-09	Down	6.029541	4.500578	5.650009	0.6810524	0.9868552	0.6900079	2695	gi|565349910|ref|XP_006341921.1|PREDICTED: uncharacterized protein LOC102584690 isoform X1 [Solanum tuberosum]	0
CL11516Contig1	753.1078982	1240.538386	265.6774107	0.214162991	-2.223218904	2.69E-07	4.21E-06	Down	43.15033	33.39891	23.26714	7.655719	7.152497	6.792591	2659	gi|697167802|ref|XP_009592767.1|PREDICTED: auxin response factor 9-like isoform X1 [Nicotiana tomentosiformis]	0	sp|Q9XED8|ARFI_ARATH	0	Auxin response factor 9				ko04075	Plant hormone signal transduction	1	K14486	K14486, ARF	auxin response factor	GO:0005634;GO:0043565;GO:0003700;GO:0009734;GO:0006351	nucleus|sequence-specific DNA binding|transcription factor activity, sequence-specific DNA binding|auxin-activated signaling pathway|transcription, DNA-templated
CL1151Contig1	17.32152617	7.505550072	27.13750226	3.615658013	1.854258227	0.041404842	0.159137237	Up	0	0.7615189	0.067288	0.6169412	0.7290112	1.535931	2079	gi|698531829|ref|XP_009762743.1|PREDICTED: uncharacterized protein LOC104214732 [Nicotiana sylvestris]	1.47E-14
CL11520Contig1	14.55070802	4.169810895	24.93160515	5.979073339	2.579921907	0.007814582	0.042484934	Up	0.4392594	0.9085757	0.6495929	6.136911	2.539297	3.157119	445	gi|1025231920|ref|XP_016484357.1|PREDICTED: ABC transporter G family member 14-like [Nicotiana tabacum]	1.68E-68	sp|Q9C6W5|AB14G_ARATH	2.00E-55	ABC transporter G family member 14	KOG0061	5.00E-56	Transporter, ABC superfamily (Breast cancer resistance protein)							GO:0016021;GO:0005886;GO:0005524;GO:0042626;GO:0010588;GO:0010222	integral component of membrane|plasma membrane|ATP binding|ATPase activity, coupled to transmembrane movement of substances|cotyledon vascular tissue pattern formation|stem vascular tissue pattern formation
CL11525Contig1	14.84891588	4.709835529	24.98799622	5.305492319	2.407486631	0.042613243	0.162713644	Up	0.3907872	1.185646	0.3973738	2.325058	1.489263	6.437521	545
CL1152Contig1	46.42827764	10.84123812	82.01531716	7.565124596	2.919363843	0.000215623	0.001928014	Up	0.1754699	0.8323638	0.5298835	2.597886	2.939108	6.424412	1513
CL11534Contig1	49.23367937	27.56197934	70.9053794	2.572579368	1.363215587	0.011071313	0.056558722	Up	2.056703	3.043016	4.228807	9.344427	7.7126	7.276628	628
CL11536Contig1	18.06383036	6.459119561	29.66854116	4.593279453	2.199524559	0.008613834	0.045983248	Up	0.5360578	0.7683489	0.541833	1.991965	1.903758	5.109861	734
CL11538Contig1	352.4218361	572.5591161	132.2845561	0.23104087	-2.113780018	8.14E-10	1.87E-08	Down	16.09959	14.96989	13.55454	3.572746	4.1265	2.695604	2736	gi|1026080408|ref|XP_016539449.1|PREDICTED: QWRF motif-containing protein 2 [Capsicum annuum]	9.56E-252	sp|Q94AI1|QWRF2_ARATH	2.00E-137	QWRF motif-containing protein 2
CL11542Contig1	18.05542525	3.444525461	32.66632505	9.483548725	3.245427014	0.000374038	0.003129452	Up	0.3647491	0.5138112	0	1.950785	1.836012	4.607087	859
CL1154Contig1	35.94647909	68.00531511	3.887643077	0.057166753	-4.128679831	1.12E-08	2.20E-07	Down	1.499392	2.092956	2.117603	0.02929373	0.1154309	0.2017848	2527	gi|848876822|ref|XP_012838862.1|PREDICTED: protein SABRE [Erythranthe guttata]	0	sp|Q6IMT1|SAB_ARATH	0	Protein SABRE {ECO:0000303|PubMed:8275864}	KOG1910	0	Uncharacterized conserved protein							GO:0005576;GO:0005794;GO:0016036;GO:0007275;GO:0010105;GO:0030307	extracellular region|Golgi apparatus|cellular response to phosphate starvation|multicellular organism development|negative regulation of ethylene-activated signaling pathway|positive regulation of cell growth
CL11552Contig1	38.96223699	11.36746193	66.55701205	5.85504596	2.549680495	0.017953531	0.083033884	Up	0.6493158	1.541483	0	2.244303	2.794694	7.721382	1152
CL11555Contig1	5720.537669	9666.661151	1774.414186	0.183560193	-2.445674866	0.023834244	0.103680516	Down	105.1347	194.3792	391.8223	43.95094	46.32793	41.06529	2923	gi|371917286|dbj|BAL44719.1|beta-D-xylosidase [Solanum lycopersicum]	0	sp|Q9SGZ5|BXL7_ARATH	0	Probable beta-D-xylosidase 7										GO:0048046;GO:0005618;GO:0009507;GO:0009505;GO:0009506;GO:0005578;GO:0046556;GO:0009044;GO:0031222;GO:0045493	apoplast|cell wall|chloroplast|plant-type cell wall|plasmodesma|proteinaceous extracellular matrix|alpha-L-arabinofuranosidase activity|xylan 1,4-beta-xylosidase activity|arabinan catabolic process|xylan catabolic process
CL11556Contig1	9.466916892	17.62145163	1.312382154	0.074476393	-3.74707299	0.004052999	0.024679953	Down	0.6850432	1.001235	1.154754	0.06567213	0.06423181	0.1240669	1306	gi|1026065557|ref|XP_016577192.1|PREDICTED: transcription factor bHLH36-like [Capsicum annuum]	9.73E-74	sp|Q9STJ6|BH126_ARATH	2.00E-21	Transcription factor bHLH126										GO:0090575;GO:0000977;GO:0006357;GO:0006351	RNA polymerase II transcription factor complex|RNA polymerase II regulatory region sequence-specific DNA binding|regulation of transcription from RNA polymerase II promoter|transcription, DNA-templated
CL11557Contig1	1378.748845	2235.809069	521.6886218	0.233333261	-2.099536119	1.35E-11	3.97E-10	Down	56.7777	65.81169	62.2643	14.87352	15.09869	13.75258	2580	gi|697151244|ref|XP_009629837.1|PREDICTED: ascorbate transporter, chloroplastic isoform X1 [Nicotiana tomentosiformis]	0	sp|Q8GX78|ANTR2_ARATH	0	Ascorbate transporter, chloroplastic {ECO:0000303|PubMed:25557369}	KOG2532	0	Permease of the major facilitator superfamily							GO:0009507;GO:0009941;GO:0009706;GO:0016021;GO:0009536;GO:0005315;GO:0015229;GO:0098656;GO:0015882;GO:0010028	chloroplast|chloroplast envelope|chloroplast inner membrane|integral component of membrane|plastid|inorganic phosphate transmembrane transporter activity|L-ascorbic acid transporter activity|anion transmembrane transport|L-ascorbic acid transport|xanthophyll cycle
CL1155Contig1	36.13328511	2.933504631	69.33306559	23.63489216	4.562846377	0.02490727	0.107271335	Up	0.1168988	0.1158729	0.1181076	1.407931	5.370797	0.7753128	1971	gi|1111115617|ref|XP_019248681.1|PREDICTED: uncharacterized protein LOC109227946 [Nicotiana attenuata]	3.52E-138	sp|P0C2F6|RNHX1_ARATH	9.00E-33	Putative ribonuclease H protein At1g65750	KOG1075	2.00E-36	FOG: Reverse transcriptase							GO:0046872;GO:0003676;GO:0004523	metal ion binding|nucleic acid binding|RNA-DNA hybrid ribonuclease activity
CL11561Contig1	45.51004722	21.72206807	69.29802638	3.190213112	1.673652802	0.004214919	0.025440404	Up	0.5067957	7.858015	2.587152	12.32727	11.87915	9.430736	445
CL11569Contig1	10.48636622	17.7243671	3.248365344	0.183271161	-2.447948306	0.028172865	0.118316664	Down	2.194404	3.638737	1.128772	0	0.7025196	0.6634707	559
CL11575Contig1	16.06277178	5.193809493	26.93173407	5.185352698	2.374442122	0.019743012	0.089382976	Up	0.6583583	0.4191715	0.2310083	1.138333	1.768687	4.381696	822
CL11582Contig1	10.56025807	2.368441198	18.75207495	7.917475412	2.985040482	0.036183014	0.143386642	Up	0	0.7903131	0	0.4249081	1.989085	3.617369	698
CL11587Contig1	856.6302847	1158.144754	555.115815	0.479314708	-1.060954884	0.000488691	0.003948435	Down	31.2453	35.53736	21.97317	15.13794	13.86588	13.69684	2811	gi|1026066815|ref|XP_016577829.1|PREDICTED: protein indeterminate-domain 9-like [Capsicum annuum]	3.84E-231	sp|Q944L3|IDD9_ARATH	3.00E-84	Protein indeterminate-domain 9 {ECO:0000303|PubMed:16784536}	KOG1721	2.00E-80	FOG: Zn-finger							GO:0005634;GO:0003677;GO:0046872;GO:0003700;GO:0006355;GO:0006351	nucleus|DNA binding|metal ion binding|transcription factor activity, sequence-specific DNA binding|regulation of transcription, DNA-templated|transcription, DNA-templated
CL11591Contig1	16.16417289	3.732000652	28.59634513	7.662470561	2.937809626	0.008219439	0.044336676	Up	0.1036527	0.4528887	0.1004256	1.038388	1.114246	3.210737	1180	gi|698526530|ref|XP_009760100.1|PREDICTED: uncharacterized protein LOC104212508 [Nicotiana sylvestris]	1.19E-33
CL11597Contig1	20.165227	6.266534664	34.06391933	5.435846311	2.442504667	0.001878245	0.012768472	Up	0	0	3.350103	4.823057	7.871083	7.800711	363
CL1159Contig1	244.88599	94.36707463	395.4049053	4.190072723	2.066975284	0.000220141	0.001961934	Up	1.077517	2.455433	4.336221	9.258982	8.198709	17.06868	2513	gi|1025082195|ref|XP_016454830.1|PREDICTED: NAD(P)H:quinone oxidoreductase-like, partial [Nicotiana tabacum]	4.23E-43	sp|Q8H9D2|NQR_SOLTU	8.00E-33	NAD(P)H:quinone oxidoreductase	KOG4530	1.00E-28	Predicted flavoprotein							GO:0003955	NAD(P)H dehydrogenase (quinone) activity
CL11600Contig1	20.23356281	39.7940212	0.673104421	0.016914712	-5.885577548	0.016335017	0.077137381	Down	2.689128	7.959128	0.2028982	0	0.196371	0	837	gi|971588451|ref|XP_015161406.1|PREDICTED: uncharacterized protein LOC107059406, partial [Solanum tuberosum]	3.46E-17
CL11610Contig1	14.19052354	2.785126517	25.59592056	9.190218256	3.200099124	0.010046616	0.052247952	Up	0	0	0.8470145	1.339126	2.108227	5.576848	626
CL11611Contig1	7.154076246	12.56021136	1.747941133	0.139164946	-2.845132238	0.040787175	0.157405512	Down	1.842682	0.6047429	0.8372955	0.4340617	0	0	796
CL11614Contig1	21.24012249	37.05877486	5.421470121	0.14629383	-2.773059167	0.000627417	0.004917985	Down	0.9032747	1.151674	1.577347	0.3410032	0.08283788	0.1237479	2160	gi|460374886|ref|XP_004233239.1|PREDICTED: pentatricopeptide repeat-containing protein At2g35130 [Solanum lycopersicum]	0	sp|O82178|PP186_ARATH	0	Pentatricopeptide repeat-containing protein At2g35130	KOG4197	0	FOG: PPR repeat
CL11616Contig1	4.185641805	8.371283609	0	0	#NAME?	0.012977445	0.064243765	Down	1.221795	1.180951	0.6108587	0	0	0	614
CL11629Contig1	9.608984985	1.259388125	17.95858184	14.2597675	3.833878554	0.00304341	0.019393236	Up	0.136791	0.1313353	0	0.5495137	1.20449	1.77766	1121
CL11632Contig1	90.15969742	34.00539227	146.3140026	4.30267063	2.105232406	0.000161523	0.001485979	Up	4.408803	12.81348	3.000582	21.94758	38.96505	23.84371	374
CL11638Contig1	32521.04753	7610.72988	57431.36518	7.546104788	2.915732134	6.27E-18	3.41E-16	Up	1459.239	479.6696	1159.562	9403.201	7902.582	6922.88	511
CL11648Contig1	13.48869484	4.144772096	22.83261758	5.508775165	2.461731582	0.03169425	0.129487416	Up	0	2.010473	0	2.591327	1.619536	5.839452	501
CL11673Contig1	8.935774942	2.045339182	15.8262107	7.737694972	2.951903857	0.017241443	0.080496604	Up	0.3637379	0	0.363778	2.918741	1.180486	1.540861	592
CL11684Contig1	5.39020042	0	10.78040084	Inf	Inf	0.003528716	0.021978263	Up	0	0	0	0.9199885	0.2990057	0.4620969	1336	gi|565353487|ref|XP_006343663.1|PREDICTED: CBL-interacting serine/threonine-protein kinase 6-like [Solanum tuberosum]	3.45E-167	sp|O65554|CIPK6_ARATH	2.00E-173	CBL-interacting serine/threonine-protein kinase 6	KOG0583	4.00E-174	Serine/threonine protein kinase							GO:0005783;GO:0005622;GO:0005524;GO:0004674;GO:0010540;GO:0042538;GO:0035556;GO:0007275;GO:0018105;GO:0018107;GO:0009651;GO:0009414	endoplasmic reticulum|intracellular|ATP binding|protein serine/threonine kinase activity|basipetal auxin transport|hyperosmotic salinity response|intracellular signal transduction|multicellular organism development|peptidyl-serine phosphorylation|peptidyl-threonine phosphorylation|response to salt stress|response to water deprivation
CL11686Contig1	22.93396639	41.36708401	4.500848777	0.10880266	-3.200214267	0.025801695	0.110279467	Down	0.9735888	15.27844	8.696001	0	0.9794159	1.849872	366
CL11687Contig1	9.558824727	2.933504631	16.18414482	5.516999923	2.46388396	0.034652886	0.13865636	Up	0.3364954	0.3300132	0.334052	1.774793	1.222819	2.507859	643
CL1168Contig1	4512.766973	2574.967433	6450.566513	2.505106057	1.324871683	7.01E-06	8.61E-05	Up	41.64941	49.13618	55.06964	139.0425	120.0649	112.2909	3750	gi|970011197|ref|XP_015066503.1|PREDICTED: aspartic proteinase isoform X1 [Solanum pennellii]	4.32E-284	sp|O04057|ASPR_CUCPE	0	Aspartic proteinase	KOG1339	0	Aspartyl protease							GO:0005773;GO:0004190;GO:0006629	vacuole|aspartic-type endopeptidase activity|lipid metabolic process
CL11691Contig1	1397.360325	841.9638196	1952.756831	2.319288294	1.213682162	6.34E-05	0.000640777	Up	25.10972	21.20298	18.2863	55.11184	52.48771	44.05749	2779	gi|657406258|ref|NP_001280690.1|monosaccharide-sensing protein 2-like [Solanum lycopersicum]	0	sp|Q8LPQ8|MSSP2_ARATH	0	Monosaccharide-sensing protein 2	KOG0254	0	Predicted transporter (major facilitator superfamily)							GO:0005794;GO:0005887;GO:0005774;GO:0005773;GO:0005355;GO:0005351;GO:0046323;GO:0035428	Golgi apparatus|integral component of plasma membrane|vacuolar membrane|vacuole|glucose transmembrane transporter activity|sugar:proton symporter activity|glucose import|hexose transmembrane transport
CL11692Contig1	106.0841546	155.7843456	56.38396357	0.361936004	-1.466193465	0.000546285	0.004351302	Down	7.785697	8.315887	7.657897	3.629814	2.017299	3.065019	1398	gi|970028320|ref|XP_015075466.1|PREDICTED: protein OBERON 2-like [Solanum pennellii]	6.93E-63	sp|Q84N38|PVIP_NICBE	5.00E-59	OBERON-like protein										GO:0005634;GO:0008270;GO:0007275;GO:0046740	nucleus|zinc ion binding|multicellular organism development|transport of virus in host, cell to cell
CL1169Contig1	16.4752843	4.376196616	28.57437198	6.529499126	2.706972328	0.003387887	0.021223152	Up	0.03513741	0.1968865	0.06948912	0.6684111	0.4678232	0.7059479	3344	gi|970056485|ref|XP_015054847.1|PREDICTED: uncharacterized protein LOC107001230 [Solanum pennellii]	5.12E-47
CL116Contig1	35.7988444	21.65482346	49.94286534	2.306315977	1.205590183	0.04632139	0.173359144	Up	0.5027942	0.4109098	0.246175	0.8193626	0.7518457	1.112941	4054	gi|1102141614|gb|OIS98015.1|protein detoxification 44, chloroplastic [Nicotiana attenuata]	1.20E-175	sp|P14381|YTX2_XENLA	2.00E-21	Transposon TX1 uncharacterized 149 kDa protein	KOG1075	2.00E-36	FOG: Reverse transcriptase
CL11707Contig1	248.4926327	65.08659788	431.8986675	6.635754234	2.730260455	0.001122719	0.008161136	Up	18.11328	10.71681	1.05557	94.55391	66.08271	34.05355	473
CL11716Contig1	10.02256478	18.69628003	1.348849522	0.072145342	-3.792949933	0.002369586	0.015644758	Down	2.268147	2.827783	0.6614303	0.1519042	0.1457433	0.1407007	718	gi|460397522|ref|XP_004244316.1|PREDICTED: uncharacterized protein LOC101255221 [Solanum lycopersicum]	2.57E-46
CL11717Contig1	357.3947404	704.5102429	10.27923793	0.014590615	-6.098815466	7.05E-11	1.89E-09	Down	31.68319	36.63656	11.82269	0.8731782	0.07317322	0.180256	1916	gi|698577907|ref|XP_009776601.1|PREDICTED: uncharacterized protein LOC104226330 isoform X1 [Nicotiana sylvestris]	3.37E-237
CL11721Contig1	29.80387524	58.59809385	1.009656632	0.017230196	-5.858917092	2.88E-05	0.000315283	Down	1.826978	5.148843	7.13139	0	0.2129329	0	878
CL11723Contig1	22.10325262	41.9078978	2.298607433	0.054849027	-4.188390152	0.002720347	0.017606477	Down	4.410076	2.65835	0.753996	0.0917633	0.177275	0.1675837	1146	gi|697099726|ref|XP_009587651.1|PREDICTED: transcription factor bHLH36-like [Nicotiana tomentosiformis]	1.05E-58	sp|Q9FLI0|BH120_ARATH	4.00E-35	Transcription factor bHLH120										GO:0090575;GO:0000977;GO:0006357;GO:0006351	RNA polymerase II transcription factor complex|RNA polymerase II regulatory region sequence-specific DNA binding|regulation of transcription from RNA polymerase II promoter|transcription, DNA-templated
CL11731Contig1	120.0286702	25.25425489	214.8030856	8.505619607	3.088416335	4.44E-12	1.38E-10	Up	2.700617	7.309109	4.611541	36.98458	43.11306	44.52088	375	gi|926777806|ref|XP_013897377.1|hypothetical protein MNEG_9603, partial [Monoraphidium neglectum]	4.75E-07
CL11733Contig1	11.68167805	3.656833126	19.70652298	5.388958779	2.430006551	0.024838597	0.107039407	Up	0	0.5536907	0.0969239	0.7380247	1.13717	1.609958	1233
CL11739Contig1	14.11170073	4.30102909	23.92237237	5.562011292	2.475606674	0.01254168	0.062486321	Up	0	1.432439	0.3699606	3.083884	3.01615	3.504282	541
CL11745Contig1	543.6892558	329.0262043	758.3523074	2.304838634	1.204665749	0.000188908	0.001707821	Up	8.156875	9.744024	6.539166	20.0719	16.77588	19.86731	2898	gi|565400261|ref|XP_006365649.1|PREDICTED: WPP domain-interacting tail-anchored protein 1 [Solanum tuberosum]	0	sp|Q8L7E5|WIT1_ARATH	5.00E-110	WPP domain-interacting tail-anchored protein 1										GO:0016021;GO:0005635;GO:0031965	integral component of membrane|nuclear envelope|nuclear membrane
CL11747Contig1	26.45109747	40.83241945	12.0697755	0.295592954	-1.758316213	0.012557842	0.062552459	Down	7.368063	7.502439	3.805616	0.4251331	2.451975	2.746094	469	gi|697164285|ref|XP_009590948.1|PREDICTED: cingulin-like protein 1 isoform X1 [Nicotiana tomentosiformis]	4.30E-09
CL11752Contig1	15.33440381	30.04256591	0.626241716	0.020845147	-5.584144612	4.77E-06	6.02E-05	Down	7.773464	5.262243	4.825234	0	0	0.351188	362	gi|1102284157|gb|OIT31344.1|udp-glucuronate 4-epimerase 3 [Nicotiana attenuata]	8.39E-61	sp|O22141|GAE4_ARATH	8.00E-64	UDP-glucuronate 4-epimerase 4	KOG1371	2.00E-64	UDP-glucose 4-epimerase/UDP-sulfoquinovose synthase	ko00520	Amino sugar and nucleotide sugar metabolism	1	K08679	E5.1.3.6	UDP-glucuronate 4-epimerase	GO:0032580;GO:0016021;GO:0050662;GO:0050378;GO:0005975	Golgi cisterna membrane|integral component of membrane|coenzyme binding|UDP-glucuronate 4-epimerase activity|carbohydrate metabolic process
CL11757Contig1	11.31596173	2.956586492	19.67533697	6.654747637	2.734383957	0.011396808	0.057963114	Up	0.2800994	0.1317581	0.1401999	1.033933	0.8508185	1.952268	1129
CL11759Contig1	11.78200607	1.259388125	22.30462402	17.71068313	4.146547955	0.000582609	0.004613494	Up	0.2135338	0.1877326	0	2.006601	2.806328	2.223683	684
CL1175Contig1	107.5510226	12.48439388	202.6176513	16.22967468	4.020562176	5.16E-11	1.42E-09	Up	0.1789095	0.7842708	0.2369628	4.54718	5.601371	9.25547	2293
CL11776Contig1	39.83020581	11.22304882	68.43736279	6.097929705	2.608319519	0.004180734	0.025276319	Up	0.3741176	4.542253	0.3677004	9.160335	5.452705	17.44632	470
CL11781Contig1	199.0645763	123.8850603	274.2440923	2.213697854	1.146458323	0.01982277	0.089631687	Up	12.1266	13.64462	11.26259	20.70908	40.4748	21.69859	715	gi|1102283194|gb|OIT30569.1|auxin-induced protein 22d [Nicotiana attenuata]	8.17E-15	sp|P32294|AX22B_VIGRR	7.00E-16	Auxin-induced protein 22B				ko04075	Plant hormone signal transduction	1	K14484	IAA	auxin-responsive protein IAA	GO:0005634;GO:0009734;GO:0006355;GO:0006351	nucleus|auxin-activated signaling pathway|regulation of transcription, DNA-templated|transcription, DNA-templated
CL11784Contig1	8.249100073	14.16312534	2.335074802	0.164870023	-2.600598986	0.040980009	0.157966798	Down	0.622669	0.754698	0.4387071	0.07627646	0.1491693	0.07459744	1656	gi|1026035494|ref|XP_016563902.1|PREDICTED: testis-expressed sequence 2 protein-like isoform X2 [Capsicum annuum]	1.93E-171	sp|Q6ZPJ0|TEX2_MOUSE	5.00E-12	Testis-expressed protein 2	KOG2238	1.00E-83	Uncharacterized conserved protein TEX2, contains PH domain							GO:0005783;GO:0016021;GO:0008289	endoplasmic reticulum|integral component of membrane|lipid binding
CL11786Contig1	60.8480249	30.99280623	90.70324358	2.926590219	1.549220754	0.021131927	0.094272372	Up	1.063234	5.025056	0.1609285	4.358104	7.393265	5.552679	1136
CL11788Contig1	34.28076589	9.509340486	59.05219128	6.209914491	2.634573403	7.72E-05	0.000764422	Up	1.178538	2.654743	1.173163	11.76927	11.17273	7.803103	415	gi|1109298548|ref|XP_019174000.1|PREDICTED: triose phosphate/phosphate translocator, non-green plastid, chloroplastic [Ipomoea nil]	1.62E-08	sp|P52178|TPT2_BRAOB	6.00E-10	Triose phosphate/phosphate translocator, non-green plastid, chloroplastic	KOG1441	7.00E-10	Glucose-6-phosphate/phosphate and phosphoenolpyruvate/phosphate antiporter							GO:0031969;GO:0016021;GO:0005215	chloroplast membrane|integral component of membrane|transporter activity
CL11789Contig1	218.72445	306.3517557	131.0971444	0.427930123	-1.224552859	0.000680664	0.005280901	Down	6.349704	8.196977	7.367445	2.976344	3.007141	3.522918	2991	gi|565356546|ref|XP_006345125.1|PREDICTED: uncharacterized protein LOC102591099 [Solanum tuberosum]	0
CL11792Contig1	69.08922489	3.836171982	134.3422778	35.01987878	5.130102185	5.34E-17	2.66E-15	Up	0.1161038	0.2799295	0.1729042	6.343583	6.809252	6.955222	1451	gi|1025402724|ref|XP_016437461.1|PREDICTED: protein NtpR-like [Nicotiana tabacum]	2.17E-215	sp|P49865|NTPR_ENTHA	5.00E-19	Protein NtpR										GO:0016787;GO:0006541	hydrolase activity|glutamine metabolic process
CL11799Contig1	41.89636312	20.60904999	63.18367626	3.065821873	1.616273878	0.005781908	0.033165985	Up	0.5789047	2.19847	1.16784	2.963783	4.423194	4.549178	1150
CL117Contig1	797.2436392	1202.66669	391.8205886	0.325793166	-1.617971753	2.66E-07	4.17E-06	Down	23.67629	24.19501	21.37892	7.790408	7.272258	7.845788	3707	gi|971561494|ref|XP_015166954.1|PREDICTED: 3-oxoacyl-[acyl-carrier-protein] synthase II, chloroplastic-like [Solanum tuberosum]	3.90E-245	sp|Q9C9P4|KASC2_ARATH	0	3-oxoacyl-[acyl-carrier-protein] synthase II, chloroplastic	KOG1394	0	3-oxoacyl-(acyl-carrier-protein) synthase (I and II)	ko00061;ko00780	Fatty acid biosynthesis|Biotin metabolism	2	K09458	fabF	3-oxoacyl-[acyl-carrier-protein] synthase II	GO:0009507;GO:0009570;GO:0009536;GO:0004315;GO:0009631;GO:0009793;GO:0006633;GO:0006636	chloroplast|chloroplast stroma|plastid|3-oxoacyl-[acyl-carrier-protein] synthase activity|cold acclimation|embryo development ending in seed dormancy|fatty acid biosynthetic process|unsaturated fatty acid biosynthetic process
CL11811Contig1	57.88005644	111.642679	4.117433861	0.036880465	-4.760999363	7.18E-14	2.69E-12	Down	13.51107	14.11958	11.75258	0	0.2875167	1.340936	606	gi|971560172|ref|XP_015166626.1|PREDICTED: uncharacterized protein LOC102584641 [Solanum tuberosum]	3.93E-29				KOG0001	3.00E-12	Ubiquitin and ubiquitin-like proteins
CL11814Contig1	113.0171913	225.0481574	0.986225279	0.004382286	-7.834100804	8.85E-21	6.15E-19	Down	9.05157	13.61555	16.26213	0	0.1307081	0.04516503	1225	gi|565361170|ref|XP_006347331.1|PREDICTED: high mobility group nucleosome-binding domain-containing protein 5-like [Solanum tuberosum]	1.51E-115
CL11819Contig1	2121.569617	3026.550554	1216.588679	0.401972033	-1.314832965	9.76E-06	0.000116777	Down	81.35745	76.48617	61.59698	32.79012	30.08928	26.17889	2948	gi|38344929|emb|CAE03245.2|OSJNBa0018M05.20 [Oryza sativa Japonica Group]	0	sp|Q9FX21|STT3B_ARATH	0	Dolichyl-diphosphooligosaccharide--protein glycosyltransferase subunit STT3B	KOG2292	0	Oligosaccharyltransferase, STT3 subunit	ko04141;ko00510;ko00513	Protein processing in endoplasmic reticulum|N-Glycan biosynthesis|Various types of N-glycan biosynthesis	3	K07151	STT3	dolichyl-diphosphooligosaccharide---protein glycosyltransferase	GO:0005783;GO:0016021;GO:0016020;GO:0008250;GO:0005886;GO:0004579;GO:0043687;GO:0018279	endoplasmic reticulum|integral component of membrane|membrane|oligosaccharyltransferase complex|plasma membrane|dolichyl-diphosphooligosaccharide-protein glycotransferase activity|post-translational protein modification|protein N-linked glycosylation via asparagine
CL11826Contig1	14.19311514	23.93224421	4.453986072	0.186108166	-2.425786738	0.030706474	0.126405303	Down	1.266825	6.428435	2.918814	0	0.4196149	1.564681	494
CL11828Contig1	231.5926687	338.5431751	124.6421624	0.368172132	-1.441547667	6.18E-05	0.000626059	Down	8.342746	8.576236	8.451452	3.276517	2.755714	3.483325	2843	gi|723664235|ref|XP_010315014.1|PREDICTED: probable helicase MAGATAMA 3 [Solanum lycopersicum]	0	sp|B6SFA4|MAA3_ARATH	0	Probable helicase MAGATAMA 3	KOG1801	0	tRNA-splicing endonuclease positive effector (SEN1)							GO:0005634;GO:0005524;GO:0004386;GO:0009553;GO:0010183;GO:0009875	nucleus|ATP binding|helicase activity|embryo sac development|pollen tube guidance|pollen-pistil interaction
CL11829Contig1	933.7521147	543.3406909	1324.163539	2.437077805	1.285152311	3.14E-05	0.000340283	Up	14.20044	13.85178	12.89286	35.02302	34.37984	31.91982	2827	gi|723677591|ref|XP_010317197.1|PREDICTED: uncharacterized protein LOC101259807 isoform X3 [Solanum lycopersicum]	0
CL11831Contig1	81.88379928	47.27699307	116.4906055	2.464002	1.301003427	0.004682122	0.027731143	Up	0.4855264	1.496404	0.7633783	1.526659	2.250289	2.990783	3772	gi|387965705|gb|AFK13834.1|putative PIF1 DNA helicase/replication protein A1-like protein [Beta vulgaris subsp. vulgaris]	0	sp|Q7ZV90|PIF1_DANRE	6.00E-22	ATP-dependent DNA helicase PIF1 {ECO:0000255|HAMAP-Rule:MF_03176}	KOG0987	0	DNA helicase PIF1/RRM3							GO:0005739;GO:0005634;GO:0005657;GO:0005524;GO:0043141;GO:0003677;GO:0010521;GO:0032508;GO:0006310;GO:0006281;GO:0006260;GO:0044806;GO:0000002;GO:0051974;GO:0032211;GO:0000723	mitochondrion|nucleus|replication fork|ATP binding|ATP-dependent 5'-3' DNA helicase activity|DNA binding|telomerase inhibitor activity|DNA duplex unwinding|DNA recombination|DNA repair|DNA replication|G-quadruplex DNA unwinding|mitochondrial genome maintenance|negative regulation of telomerase activity|negative regulation of telomere maintenance via telomerase|telomere maintenance
CL11834Contig1	11.11936604	20.16727475	2.071457328	0.102713795	-3.283298136	0.003639861	0.022553811	Down	1.984395	4.318081	2.786297	0.5738905	0.2761893	0	478	gi|697177054|ref|XP_009597478.1|PREDICTED: dnaJ protein homolog 1-like isoform X2 [Nicotiana tomentosiformis]	2.93E-34	sp|B7IFE0|DNAJ_THEAB	6.00E-13	Chaperone protein DnaJ {ECO:0000255|HAMAP-Rule:MF_01152}	KOG0550	3.00E-11	Molecular chaperone (DnaJ superfamily)	ko04141	Protein processing in endoplasmic reticulum	1	K09523	DNAJC3	DnaJ homolog subfamily C member 3	GO:0005737;GO:0005524;GO:0046872;GO:0006260;GO:0006457;GO:0009408	cytoplasm|ATP binding|metal ion binding|DNA replication|protein folding|response to heat
CL11837Contig1	2219.044314	3723.336042	714.7525871	0.19196564	-2.381079988	0.014818204	0.071438316	Down	152.9409	84.91146	37.72493	21.41685	15.32723	16.53915	2896	gi|21536632|gb|AAM60964.1|subtilisin-like serine protease [Arabidopsis thaliana]	0	sp|Q9LUM3|SBT15_ARATH	0	Subtilisin-like protease SBT1.5 {ECO:0000303|PubMed:16193095}										GO:0005618;GO:0005576;GO:0004252	cell wall|extracellular region|serine-type endopeptidase activity
CL11845Contig1	17.28042447	30.49086902	4.069979919	0.133481926	-2.905283688	0.001165409	0.008414021	Down	2.040113	5.471195	5.762719	0.9239353	0.6042899	0.2996821	493
CL11854Contig1	32.04330766	9.9781626	54.10845273	5.422687011	2.439007903	0.000434474	0.003563279	Up	0	4.662844	0.666726	8.51391	10.73451	7.628742	438
CL11859Contig1	65.6883213	123.0303233	8.34631927	0.06783953	-3.881730022	1.24E-08	2.42E-07	Down	11.08698	16.98098	21.84751	1.51643	0.6433648	1.268756	523	gi|1111054355|ref|XP_019233987.1|PREDICTED: probable pectinesterase/pectinesterase inhibitor 51 [Nicotiana attenuata]	5.44E-61	sp|Q9LXD9|PME51_ARATH	3.00E-54	Pectinesterase 51										GO:0071944;GO:0005618;GO:0005576;GO:0045330;GO:0030599;GO:0046910;GO:0042545;GO:0045490	cell periphery|cell wall|extracellular region|aspartyl esterase activity|pectinesterase activity|pectinesterase inhibitor activity|cell wall modification|pectin catabolic process
CL1186Contig1	23.2572347	9.507383548	37.00708586	3.892457443	1.960681266	0.010971885	0.056090463	Up	0.2612597	0.929571	0.08655396	1.265777	1.498323	1.919827	1725	gi|1102145785|gb|OIT02115.1|putative protein s-acyltransferase 7 [Nicotiana attenuata]	8.61E-65	sp|Q0WQK2|ZDHC9_ARATH	2.00E-52	Probable protein S-acyltransferase 7	KOG1311	2.00E-45	DHHC-type Zn-finger proteins	ko04391	Hippo signaling pathway -fly	1	K16675	ZDHHC9_14_18	palmitoyltransferase ZDHHC9/14/18	GO:0016021;GO:0005886;GO:0019706	integral component of membrane|plasma membrane|protein-cysteine S-palmitoyltransferase activity
CL11871Contig1	44.48617869	70.68556922	18.28678816	0.258706103	-1.950614006	0.000703111	0.005432686	Down	5.495733	8.242091	10.41472	1.931364	2.182036	2.226398	620
CL11872Contig1	32.16942918	51.45463172	12.88422665	0.250399745	-1.997695003	0.002726663	0.017637281	Down	5.057928	8.97667	9.929768	0.9346068	0.9051318	4.364617	460	gi|1026106625|ref|XP_016552309.1|PREDICTED: uncharacterized protein LOC107851740 [Capsicum annuum]	3.08E-47
CL11874Contig1	85.49440885	150.9646511	20.02416658	0.132641426	-2.914396675	0.000413994	0.003417545	Down	33.07361	19.13904	12.4602	2.051488	4.514038	2.223819	497	gi|1026025230|ref|XP_016558916.1|PREDICTED: L-ascorbate oxidase homolog [Capsicum annuum]	3.07E-23	sp|P29162|ASOL_TOBAC	5.00E-12	L-ascorbate oxidase homolog	KOG1263	2.00E-19	Multicopper oxidases							GO:0005615;GO:0005507;GO:0016491	extracellular space|copper ion binding|oxidoreductase activity
CL11878Contig1	75.17937874	119.1237451	31.23501242	0.262206434	-1.931225007	4.65E-05	0.000484411	Down	16.59381	21.83149	19.97553	6.617774	4.668997	4.130536	437	gi|565392564|ref|XP_006361964.1|PREDICTED: protein NEDD1 isoform X2 [Solanum tuberosum]	4.42E-46	sp|B3H5K9|NEDD1_ARATH	2.00E-38	Protein NEDD1 {ECO:0000303|PubMed:19383896}	KOG4378	6.00E-39	Nuclear protein COP1							GO:0000777;GO:0005828;GO:0005635;GO:0009524;GO:0000919;GO:0009553;GO:0009555;GO:0032467;GO:0060236;GO:2000694	condensed chromosome kinetochore|kinetochore microtubule|nuclear envelope|phragmoplast|cell plate assembly|embryo sac development|pollen development|positive regulation of cytokinesis|regulation of mitotic spindle organization|regulation of phragmoplast microtubule organization
CL1187Contig1	159.2122077	309.4414591	8.982956323	0.029029582	-5.106332373	1.40E-26	1.48E-24	Down	5.178816	4.625401	5.416696	0.1699169	0.1166564	0.170876	4310	gi|449436952|ref|XP_004136256.1|PREDICTED: kinesin-like protein BC2 [Cucumis sativus]	0	sp|F4K0J3|KN4C_ARATH	0	Kinesin-like protein KIN-4C {ECO:0000305}	KOG0244	0	Kinesin-like protein							GO:0005871;GO:0005874;GO:0009506;GO:0005524;GO:0016887;GO:0003777;GO:0071555;GO:0007018	kinesin complex|microtubule|plasmodesma|ATP binding|ATPase activity|microtubule motor activity|cell wall organization|microtubule-based movement
CL11882Contig1	58.76184181	5.193108416	112.3305752	21.63070096	4.435008513	1.57E-13	5.67E-12	Up	0.1871953	0	0.9541158	8.244456	7.997054	10.44243	916
CL11885Contig1	118.2822293	193.9443528	42.62010568	0.219754301	-2.186036693	2.77E-07	4.33E-06	Down	22.00244	43.92929	28.3654	9.129555	7.763203	3.548324	446	gi|565398415|ref|XP_006364770.1|PREDICTED: uncharacterized protein LOC102604829 [Solanum tuberosum]	1.41E-34
CL11890Contig1	66.97691015	110.3596542	23.59416605	0.213793403	-2.225710757	9.89E-06	0.000118297	Down	3.135975	3.490917	1.974588	0.3790833	0.5918741	0.9214105	2765	gi|565347465|ref|XP_006340746.1|PREDICTED: oligopeptide transporter 7-like [Solanum tuberosum]	6.40E-149	sp|O82485|OPT7_ARATH	1.00E-127	Oligopeptide transporter 7	KOG2262	3.00E-128	Sexual differentiation process protein ISP4							GO:0005887;GO:0016020;GO:0035673;GO:0015031	integral component of plasma membrane|membrane|oligopeptide transmembrane transporter activity|protein transport
CL11892Contig1	7.209559882	1.480275748	12.93884401	8.74083361	3.127770876	0.03111829	0.127712317	Up	0	0.8224329	0	0.5412394	2.073633	3.867298	438
CL11894Contig1	40.47467211	5.585456014	75.36388821	13.49288008	3.754126422	1.50E-08	2.90E-07	Up	0.3334598	0.3180286	0.4391376	5.387052	5.367034	3.951701	1106
CL11898Contig1	9.298897116	16.99572257	1.60207166	0.094263227	-3.407161114	0.007781851	0.042339951	Down	0.3811919	1.49443	1.141325	0.08028825	0	0.2321253	1228	gi|1026022582|ref|XP_016557678.1|PREDICTED: probable peroxidase 26 [Capsicum annuum]	2.83E-168	sp|Q9FLV5|PER61_ARATH	6.00E-128	Probable peroxidase 61				ko00940	Phenylpropanoid biosynthesis	1	K00430	E1.11.1.7	peroxidase	GO:0005576;GO:0009505;GO:0020037;GO:0046872;GO:0004601;GO:0042744;GO:0009664;GO:0006979	extracellular region|plant-type cell wall|heme binding|metal ion binding|peroxidase activity|hydrogen peroxide catabolic process|plant-type cell wall organization|response to oxidative stress
CL11899Contig1	53.94895352	86.67264247	21.22526456	0.244890013	-2.029794154	0.000153222	0.001418644	Down	10.90853	18.97097	10.45197	2.004077	2.566444	5.454594	466	gi|1026105485|ref|XP_016551767.1|PREDICTED: cysteine-rich receptor-like protein kinase 25 isoform X2 [Capsicum annuum]	6.85E-24	sp|Q9M0X5|CRK25_ARATH	2.00E-09	Cysteine-rich receptor-like protein kinase 25
CL1189Contig1	2385.85131	3826.172502	945.5301189	0.247121665	-2.016706599	4.97E-11	1.37E-09	Down	155.3013	122.5994	103.9432	34.21885	34.84096	26.37929	2136	gi|1025205449|ref|XP_016478189.1|PREDICTED: cytochrome P450 82C4-like [Nicotiana tabacum]	1.56E-233	sp|Q9SZ46|C82C4_ARATH	5.00E-166	Cytochrome P450 82C4	KOG0156	1.00E-166	Cytochrome P450 CYP2 subfamily	ko00904	Diterpenoid biosynthesis	1	K17961	CYP82G1	cytochrome P450 family 82 subfamily G polypeptide 1	GO:0016021;GO:0016020;GO:0020037;GO:0005506;GO:0004497;GO:0016709;GO:0071281;GO:0044550	integral component of membrane|membrane|heme binding|iron ion binding|monooxygenase activity|oxidoreductase activity, acting on paired donors, with incorporation or reduction of molecular oxygen, NAD(P)H as one donor, and incorporation of one atom of oxygen|cellular response to iron ion|secondary metabolite biosynthetic process
CL118Contig1	330.8378001	631.1711175	30.50448257	0.048329972	-4.370938024	1.13E-06	1.60E-05	Down	14.58023	21.88733	34.11072	1.239633	1.366101	0.876423	1884	gi|969997181|ref|XP_015066551.1|PREDICTED: MADS-box transcription factor 23 isoform X1 [Solanum pennellii]	3.77E-127	sp|Q38847|AGL15_ARATH	4.00E-52	Agamous-like MADS-box protein AGL15	KOG0014	1.00E-52	MADS box transcription factor							GO:0005737;GO:0005634;GO:0003677;GO:0042803;GO:0000977;GO:0003700;GO:0071365;GO:0009793;GO:0010227;GO:0060867;GO:0010047;GO:0045487;GO:0000165;GO:0060862;GO:0009910;GO:2000692;GO:0048577;GO:0045892;GO:0045944;GO:0045893;GO:0010262;GO:0006351	cytoplasm|nucleus|DNA binding|protein homodimerization activity|RNA polymerase II regulatory region sequence-specific DNA binding|transcription factor activity, sequence-specific DNA binding|cellular response to auxin stimulus|embryo development ending in seed dormancy|floral organ abscission|fruit abscission|fruit dehiscence|gibberellin catabolic process|MAPK cascade|negative regulation of flora…
CL118Contig2	5.176649576	10.35329915	0	0	#NAME?	0.004468453	0.026680793	Down	0.2326841	0.8093889	0.7595728	0	0	0	1246	gi|698481732|ref|XP_009787835.1|PREDICTED: protein BPS1, chloroplastic-like [Nicotiana sylvestris]	3.46E-141
CL11909Contig1	14.03188293	4.801461895	23.26230397	4.844837775	2.276448359	0.014375991	0.069725325	Up	0.8338423	0	1.433185	3.899378	3.282596	4.129793	444	gi|1102143921|gb|OIT00274.1|alkane hydroxylase mah1 [Nicotiana attenuata]	2.74E-48	sp|Q9FVS9|C96AF_ARATH	6.00E-30	Alkane hydroxylase MAH1 {ECO:0000303|PubMed:17905869}	KOG0157	8.00E-41	Cytochrome P450 CYP4/CYP19/CYP26 subfamilies							GO:0005783;GO:0005789;GO:0016021;GO:0020037;GO:0005506;GO:0080133;GO:0010025	endoplasmic reticulum|endoplasmic reticulum membrane|integral component of membrane|heme binding|iron ion binding|midchain alkane hydroxylase activity|wax biosynthetic process
CL11914Contig1	192.6132262	264.9549461	120.2715064	0.453931916	-1.139452166	0.024103862	0.104611822	Down	50.37844	50.39052	18.28988	19.39989	16.17145	18.52067	483
CL11915Contig1	29.79196441	42.30210717	17.28182165	0.408533352	-1.291474231	0.044941221	0.169541011	Down	8.351971	6.672418	5.431866	4.403988	2.329823	1.636284	442	gi|565372271|ref|XP_006352719.1|PREDICTED: uncharacterized protein LOC102578662 isoform X3 [Solanum tuberosum]	1.05E-39
CL1192Contig1	787.32405	1072.339677	502.3084231	0.468422864	-1.094116597	0.000397375	0.003301122	Down	25.29644	27.25193	23.31034	12.61886	12.08421	11.21679	3022	gi|1026028587|ref|XP_016560552.1|PREDICTED: transmembrane and coiled-coil domain-containing protein 4-like isoform X1 [Capsicum annuum]	0	sp|Q5TGY1|TMCO4_HUMAN	2.00E-30	Transmembrane and coiled-coil domain-containing protein 4	KOG2385	4.00E-119	Uncharacterized conserved protein							GO:0016021	integral component of membrane
CL11931Contig1	8.611173392	0	17.22234678	Inf	Inf	0.000108929	0.001046565	Up	0	0	0	0.6368668	1.317836	1.03091	1265
CL11932Contig1	34.2905113	48.45197667	20.12904594	0.415443235	-1.267276729	0.040858756	0.157569487	Down	6.621734	8.106639	5.834231	2.277445	2.702719	3.720488	506	gi|697113856|ref|XP_009610812.1|PREDICTED: UDP-glycosyltransferase 89B2 [Nicotiana tomentosiformis]	2.72E-35	sp|Q9C9B0|U89B1_ARATH	4.00E-30	UDP-glycosyltransferase 89B1	KOG1192	4.00E-31	UDP-glucuronosyl and UDP-glucosyl transferase							GO:0043231;GO:0102360;GO:0047893;GO:0102425;GO:0080043;GO:0080046;GO:0080044;GO:0035251;GO:0009813;GO:0052696	intracellular membrane-bounded organelle|daphnetin 3-O-glucosyltransferase activity|flavonol 3-O-glucosyltransferase activity|myricetin 3-O-glucosyltransferase activity|quercetin 3-O-glucosyltransferase activity|quercetin 4'-O-glucosyltransferase activity|quercetin 7-O-glucosyltransferase activity|UDP-glucosyltransferase activity|flavonoid biosynthetic process|flavonoid glucuronidation
CL11947Contig1	480.1069941	903.3020902	56.9118981	0.06300428	-3.988406345	2.62E-13	9.32E-12	Down	26.44322	18.56088	15.15	1.736326	1.43552	0.6147974	3200	gi|460401249|ref|XP_004246139.1|PREDICTED: uncharacterized protein LOC101245086 [Solanum lycopersicum]	0
CL1194Contig1	5.29639132	0	10.59278264	Inf	Inf	0.003739667	0.023066692	Up	0	0	0	0.8878851	1.293281	1.262607	678
CL11951Contig1	20.26112137	8.229528516	32.29271423	3.924005387	1.972327022	0.013852338	0.067708477	Up	1.649827	2.020679	0.4207966	4.684739	4.101833	7.322839	439
CL1195Contig1	79.39428777	26.25452168	132.5340539	5.048046788	2.335725282	0.009271531	0.048862164	Up	0.1110098	1.359209	0.5453234	1.985481	2.421559	5.870246	2850
CL11969Contig1	354.4785459	483.5616475	225.3954444	0.466115221	-1.101241469	0.000964289	0.007148607	Down	11.7054	12.54033	10.19523	5.162209	5.407532	5.682021	3005	gi|460382103|ref|XP_004236779.1|PREDICTED: diphthine--ammonia ligase [Solanum lycopersicum]	0	sp|A2RV01|DPH6_DANRE	8.00E-76	Diphthine--ammonia ligase	KOG2317	3.00E-157	Putative translation initiation inhibitor UK114/IBM1							GO:0005524;GO:0017178;GO:0017183	ATP binding|diphthine-ammonia ligase activity|peptidyl-diphthamide biosynthetic process from peptidyl-histidine
CL11970Contig1	604.6030786	141.0702132	1068.135944	7.571661795	2.920609971	1.23E-17	6.49E-16	Up	3.53018	9.408642	3.330469	31.03934	43.1354	47.46164	1915	gi|1111026602|ref|XP_019264390.1|PREDICTED: vacuolar amino acid transporter 1-like [Nicotiana attenuata]	1.18E-196	sp|P47082|AVT1_YEAST	1.00E-31	Vacuolar amino acid transporter 1	KOG1303	9.00E-148	Amino acid transporters							GO:0000324;GO:0000329;GO:0016021;GO:0015186;GO:0015188;GO:0005302;GO:0003333;GO:0006865;GO:0015824;GO:0007034	fungal-type vacuole|fungal-type vacuole membrane|integral component of membrane|L-glutamine transmembrane transporter activity|L-isoleucine transmembrane transporter activity|L-tyrosine transmembrane transporter activity|amino acid transmembrane transport|amino acid transport|proline transport|vacuolar transport
CL11975Contig1	16.30651315	1.851498424	30.76152787	16.61439592	4.054361934	6.77E-05	0.000679717	Up	0.1363154	0.2517923	0	1.372222	1.550089	3.205687	1108
CL11977Contig1	26.20608571	50.35375011	2.058421312	0.040879206	-4.612489023	0.004359109	0.026146807	Down	8.195829	11.44462	0.4486424	0.4539269	0.4353654	0	556
CL11990Contig1	25.41643685	1.184220599	49.64865309	41.92517268	5.389744821	1.01E-08	2.01E-07	Up	0	0.3283899	0	4.402962	3.034548	7.266923	743
CL11996Contig1	18.57305727	9.232402192	27.91371234	3.023450642	1.596196027	0.049347355	0.181379355	Up	2.120732	0.8826907	1.189404	6.073432	3.65571	3.509773	456
CL11997Contig1	19.59187612	32.10823377	7.075518462	0.220364612	-2.182035536	0.044950253	0.169560322	Down	2.16476	4.237624	8.378278	1.024154	1.982658	0.4695403	452
CL1199Contig1	62.0727851	10.07440392	114.0711663	11.32287004	3.501167783	0.000243045	0.002139223	Up	0.4765491	0.5459928	0.4725575	2.370942	5.874497	9.199078	1444
CL12001Contig1	12.67100623	24.31931981	1.022692648	0.042052683	-4.57165834	0.000126936	0.001199623	Down	2.104857	2.389802	1.01944	0.0646524	0.128232	0	954	gi|1026051845|ref|XP_016570364.1|PREDICTED: uncharacterized protein LOC107868243 isoform X2 [Capsicum annuum]	5.39E-120
CL12004Contig1	20.2989685	30.98873897	9.609198039	0.310086772	-1.689256111	0.032510547	0.132174377	Down	4.892483	4.049396	3.973084	1.394114	0.9177109	1.743309	511
CL12007Contig1	447.0118681	613.3868183	280.6369178	0.457520295	-1.128092355	0.000567566	0.004508377	Down	16.30214	14.28185	13.76939	6.939041	6.388211	7.38876	2942	gi|1026034305|ref|XP_016563320.1|PREDICTED: uncharacterized protein LOC107862306 [Capsicum annuum]	5.48E-216
CL1200Contig1	4.646718251	0	9.293436501	Inf	Inf	0.007641455	0.041733288	Up	0	0	0	0.7296522	0.9978123	0.9771696	747	gi|1102149622|gb|OIT05898.1|ethylene-responsive transcription factor 13 [Nicotiana attenuata]	5.81E-47	sp|Q8L9K1|ERF99_ARATH	2.00E-31	Ethylene-responsive transcription factor 13										GO:0005634;GO:0003677;GO:0043565;GO:0003700;GO:0006952;GO:0009873;GO:0010200;GO:0006351	nucleus|DNA binding|sequence-specific DNA binding|transcription factor activity, sequence-specific DNA binding|defense response|ethylene-activated signaling pathway|response to chitin|transcription, DNA-templated
CL12013Contig1	24.97978583	3.848716946	46.11085472	11.98083812	3.582656931	0.000107977	0.00103811	Up	0	2.098359	0	3.561373	8.365616	11.36349	436
CL12016Contig1	96.70439951	0.681779727	192.7270193	282.6822382	8.143037427	3.92E-07	5.97E-06	Up	0.07657229	0	0.0749775	18.36049	8.239107	6.283152	1247	gi|970051324|ref|XP_015087250.1|PREDICTED: uncharacterized protein LOC107030494 [Solanum pennellii]	9.24E-74
CL12023Contig1	191.486852	127.6283941	255.3453099	2.000693589	1.000500232	0.006085473	0.034618567	Up	17.26096	15.56498	9.51233	21.6013	28.27451	36.34903	647	gi|970051290|ref|XP_015087231.1|PREDICTED: glycine-rich cell wall structural protein [Solanum pennellii]	6.62E-60
CL12026Contig1	774.7933472	296.3311458	1253.255549	4.229240045	2.080398448	6.43E-11	1.74E-09	Up	41.49246	42.59414	59.09195	208.613	224.9131	186.4664	437	gi|565361655|ref|XP_006347570.1|PREDICTED: cytochrome P450 89A2-like [Solanum tuberosum]	3.05E-63	sp|Q42602|C89A2_ARATH	7.00E-47	Cytochrome P450 89A2	KOG0156	4.00E-65	Cytochrome P450 CYP2 subfamily							GO:0016021;GO:0016020;GO:0020037;GO:0005506;GO:0016709;GO:0044550	integral component of membrane|membrane|heme binding|iron ion binding|oxidoreductase activity, acting on paired donors, with incorporation or reduction of molecular oxygen, NAD(P)H as one donor, and incorporation of one atom of oxygen|secondary metabolite biosynthetic process
CL12029Contig1	207.0994608	97.7550898	316.4438317	3.237108496	1.69470572	3.93E-06	5.07E-05	Up	4.398398	5.528414	5.825369	17.78942	15.22929	19.00472	1320	gi|970036091|ref|XP_015079372.1|PREDICTED: reticulon-like protein B16 [Solanum pennellii]	1.05E-70	sp|Q8GYH6|RTNLP_ARATH	9.00E-44	Reticulon-like protein B16	KOG1792	1.00E-17	Reticulon							GO:0005789;GO:0016021	endoplasmic reticulum membrane|integral component of membrane
CL12030Contig1	89.34121652	139.0204119	39.66202108	0.285296386	-1.809466624	0.008808376	0.046852291	Down	10.99642	14.12752	24.6051	6.186252	4.64934	3.724073	586
CL12038Contig1	132.5736399	0	265.1472799	Inf	Inf	1.80E-13	6.46E-12	Up	0	0	0	21.55853	33.47689	61.53873	502	gi|1025029728|ref|XP_016463861.1|PREDICTED: uncharacterized protein LOC107786840 [Nicotiana tabacum]	2.64E-55				KOG2886	1.00E-23	Uncharacterized conserved protein
CL12044Contig1	210.1730326	317.1734523	103.1726128	0.325287669	-1.620211963	0.013551898	0.066516975	Down	5.883507	16.48977	17.68082	4.333794	3.812463	5.100834	1692	gi|697112235|ref|XP_009609993.1|PREDICTED: sugar transport protein 14-like [Nicotiana tomentosiformis]	2.27E-273	sp|Q8GW61|STP14_ARATH	0	Sugar transport protein 14	KOG0254	0	Predicted transporter (major facilitator superfamily)							GO:0005887;GO:0005886;GO:0005355;GO:0005351;GO:0046323	integral component of plasma membrane|plasma membrane|glucose transmembrane transporter activity|sugar:proton symporter activity|glucose import
CL12049Contig1	191.5807051	43.70129345	339.4601167	7.767736146	2.957494196	7.21E-14	2.69E-12	Up	1.432553	1.245795	0.8174574	7.951443	7.508767	12.22411	2682	gi|1027853457|ref|NP_001312709.1|L-type lectin-domain containing receptor kinase VII.1-like precursor [Nicotiana tabacum]	0	sp|Q9S9U1|LRK71_ARATH	0	L-type lectin-domain containing receptor kinase VII.1
CL12053Contig1	21.1306391	34.41876253	7.842515675	0.227855829	-2.133806816	0.005857968	0.033540117	Down	2.850561	2.453286	1.895071	1.053691	0.2567933	0.2491154	1016
CL12054Contig1	18.65511485	4.553578534	32.75665116	7.193606284	2.846715201	0.001337039	0.009476972	Up	0.1179717	0.5614769	0	0.8592367	2.283887	1.645717	1490
CL12058Contig1	179.0780087	271.2078399	86.94817749	0.320596106	-1.641171191	1.45E-05	0.00016901	Down	8.998854	6.925733	6.981329	2.708266	2.584201	2.161669	2516	gi|970013485|ref|XP_015067716.1|PREDICTED: probable auxin efflux carrier component 1c [Solanum pennellii]	8.52E-283	sp|Q67UL3|PIN1C_ORYSJ	0	Probable auxin efflux carrier component 1c {ECO:0000305}										GO:0005783;GO:0016021;GO:0005886;GO:0010329;GO:0010252;GO:0009926;GO:0009734	endoplasmic reticulum|integral component of membrane|plasma membrane|auxin efflux transmembrane transporter activity|auxin homeostasis|auxin polar transport|auxin-activated signaling pathway
CL1205Contig1	1119.058099	1618.725474	619.3907235	0.382640993	-1.385936653	1.40E-05	0.000163127	Down	36.86326	37.57295	49.72007	18.51293	16.16938	13.80583	2755	gi|1102142514|gb|OIS98902.1|hypothetical protein A4A49_26450 [Nicotiana attenuata]	2.43E-257	sp|O94260|G3BP_SCHPO	2.00E-19	Putative G3BP-like protein	KOG0116	2.00E-91	RasGAP SH3 binding protein rasputin, contains NTF2 and RRM domains							GO:0005737;GO:0005829;GO:0030529;GO:1990861;GO:0003729;GO:0000166;GO:0003723;GO:0051028;GO:0016579;GO:0060628;GO:0034517	cytoplasm|cytosol|intracellular ribonucleoprotein complex|Ubp3-Bre5 deubiquitination complex|mRNA binding|nucleotide binding|RNA binding|mRNA transport|protein deubiquitination|regulation of ER to Golgi vesicle-mediated transport|ribophagy
CL12060Contig1	138.6400586	90.2846629	186.9954543	2.071176303	1.050450364	0.008705572	0.046394883	Up	13.86784	19.97929	10.38349	31.55859	27.6178	32.33756	443	gi|565351436|ref|XP_006342664.1|PREDICTED: interferon-related developmental regulator 1-like [Solanum tuberosum]	7.79E-27				KOG2842	7.00E-18	Interferon-related protein PC4 like
CL12062Contig1	28.03827085	52.68230689	3.394234818	0.064428363	-3.95616024	7.55E-05	0.000750018	Down	1.596017	1.758392	3.426788	0.1575131	0.2058273	0.05158641	1625	gi|1026018158|ref|XP_016540017.1|PREDICTED: 3'-N-debenzoyl-2'-deoxytaxol N-benzoyltransferase [Capsicum annuum]	1.95E-221	sp|Q5JNT2|AT4_ORYSJ	2.00E-81	Acyl transferase 4 {ECO:0000305}										GO:0016410;GO:0009809	N-acyltransferase activity|lignin biosynthetic process
CL12066Contig1	645.762318	908.9997406	382.5248954	0.420819587	-1.248726239	6.87E-05	0.000689334	Down	20.10448	18.86234	16.78131	8.989136	8.434717	6.256148	3478	gi|460404044|ref|XP_004247495.1|PREDICTED: probable inactive histone-lysine N-methyltransferase SUVR2 isoform X1 [Solanum lycopersicum]	0	sp|Q8W595|SUVR4_ARATH	1.00E-141	Histone-lysine N-methyltransferase SUVR4	KOG1082	4.00E-128	Histone H3 (Lys9) methyltransferase SUV39H1/Clr4, required for transcriptional silencing							GO:0005694;GO:0005730;GO:0009506;GO:0018024;GO:0008270;GO:0034968	chromosome|nucleolus|plasmodesma|histone-lysine N-methyltransferase activity|zinc ion binding|histone lysine methylation
CL12073Contig1	18871.45974	37732.44725	10.47222658	0.000277539	-11.81502174	1.58E-85	2.36E-82	Down	5176.157	4759.533	6265.921	0.4689405	4.055162	0	492	gi|1657814|gb|AAB18190.1|TA20 [Nicotiana tabacum]	1.75E-10
CL12075Contig1	7.670437988	1.880502228	13.46037375	7.1578611	2.839528548	0.036719093	0.145184324	Up	0	0.2907828	0.164537	0.6736262	0.800408	1.430099	1026	gi|307135946|gb|ADN33807.1|ty1-copia retrotransposon protein [Cucumis melo subsp. melo]	5.64E-74	sp|P10978|POLX_TOBAC	2.00E-21	Endonuclease	KOG0017	8.00E-25	FOG: Transposon-encoded proteins with TYA, reverse transcriptase, integrase domains in various combinations							GO:0004190;GO:0004519;GO:0003676;GO:0003964;GO:0008270;GO:0015074	aspartic-type endopeptidase activity|endonuclease activity|nucleic acid binding|RNA-directed DNA polymerase activity|zinc ion binding|DNA integration
CL12079Contig1	12.27579207	21.85388509	2.697699044	0.123442538	-3.018088463	0.005076344	0.029692638	Down	0.6983083	0.5689388	1.045593	0.1385596	0.06839076	0.06840412	1991	gi|565366665|ref|XP_006350007.1|PREDICTED: phospholipase D alpha 1-like [Solanum tuberosum]	0	sp|Q9SSQ9|PLDA2_ARATH	0	Phospholipase D alpha 2 {ECO:0000303|PubMed:11891260}	KOG1329	0	Phospholipase D1	ko04144;ko04014;ko04024;ko04071;ko04072;ko00564;ko00565	Endocytosis|Ras signaling pathway|cAMP signaling pathway|Sphingolipid signaling pathway|Phospholipase D signaling pathway|Glycerophospholipid metabolism|Ether lipid metabolism	7	K01115	PLD1_2	phospholipase D1/2	GO:0009941;GO:0030136;GO:0016020;GO:0005773;GO:0005509;GO:0070290;GO:0004630;GO:0009738;GO:0009873;GO:0016042;GO:0046470	chloroplast envelope|clathrin-coated vesicle|membrane|vacuole|calcium ion binding|N-acylphosphatidylethanolamine-specific phospholipase D activity|phospholipase D activity|abscisic acid-activated signaling pathway|ethylene-activated signaling pathway|lipid catabolic process|phosphatidylcholine metabolic process
CL12080Contig1	8.861057249	1.92666595	15.79544855	8.198332747	3.035330546	0.016436527	0.077549125	Up	0.5553616	0.265269	0	1.742186	1.97947	3.0446	518
CL12095Contig1	62.21560794	5.361910374	119.0693055	22.20650798	4.472910639	0.028482443	0.119335984	Up	0	0.3230091	1.091057	2.399446	6.400402	25.08593	790
CL12104Contig1	151.3207815	234.4643691	68.17719393	0.290778485	-1.782007571	0.039420052	0.153426898	Down	18.10841	6.36775	7.807756	4.303844	3.879327	1.314705	1526	gi|1025012444|ref|XP_016441653.1|PREDICTED: ethylene-responsive transcription factor ERF039-like [Nicotiana tabacum]	1.05E-80	sp|Q8LBQ7|ERF34_ARATH	5.00E-42	Ethylene-responsive transcription factor ERF034										GO:0005634;GO:0003700;GO:0044212;GO:0009873;GO:0006351	nucleus|transcription factor activity, sequence-specific DNA binding|transcription regulatory region DNA binding|ethylene-activated signaling pathway|transcription, DNA-templated
CL12111Contig1	131.9795939	186.850866	77.10832169	0.412673076	-1.276928778	0.001470682	0.010286706	Down	4.315639	5.425816	4.754854	1.699835	1.996652	2.401834	2755	gi|970065898|ref|XP_015059916.1|PREDICTED: pentatricopeptide repeat-containing protein At1g31430-like [Solanum pennellii]	0	sp|Q9LN01|PPR21_ARATH	2.00E-135	Pentatricopeptide repeat-containing protein At1g08070, chloroplastic {ECO:0000305}	KOG4197	4.00E-136	FOG: PPR repeat
CL12113Contig1	248.0977954	396.6969309	99.49865999	0.250817821	-1.995288235	3.59E-08	6.58E-07	Down	7.079739	7.57807	7.695055	2.13305	1.490741	2.089214	3776	gi|565392165|ref|XP_006361777.1|PREDICTED: uncharacterized protein LOC102582351 [Solanum tuberosum]	0
CL12114Contig1	521.5104176	721.7064261	321.3144091	0.445214837	-1.167426422	0.000294638	0.002548564	Down	111.4742	106.7926	127.6612	55.32041	54.353	47.50411	442	gi|1026063216|ref|XP_016575962.1|PREDICTED: 60S ribosomal protein L5-like [Capsicum annuum]	4.56E-27	sp|P93779|RL5_SOLME	3.00E-18	60S ribosomal protein L5	KOG0875	8.00E-15	60S ribosomal protein L5	ko03010	Ribosome	1	K02932	RP-L5e, RPL5	large subunit ribosomal protein L5e	GO:0005840;GO:0008097;GO:0003735;GO:0006412	ribosome|5S rRNA binding|structural constituent of ribosome|translation
CL12125Contig1	128.055165	186.9094284	69.20090167	0.370237619	-1.433476605	0.000367995	0.003089633	Down	23.29706	29.69371	32.63237	11.14774	14.01985	7.04453	464	gi|698548594|ref|XP_009768381.1|PREDICTED: nucleoside diphosphate kinase 1-like [Nicotiana sylvestris]	1.75E-26	sp|Q56E62|NDK1_TOBAC	4.00E-32	Nucleoside diphosphate kinase 1	KOG0888	4.00E-27	Nucleoside diphosphate kinase	ko04016;ko00230;ko00240	MAPK signaling pathway - plant|Purine metabolism|Pyrimidine metabolism	3	K00940	ndk, NME	nucleoside-diphosphate kinase	GO:0005524;GO:0046872;GO:0004550;GO:0006241;GO:0006183;GO:0006228	ATP binding|metal ion binding|nucleoside diphosphate kinase activity|CTP biosynthetic process|GTP biosynthetic process|UTP biosynthetic process
CL12127Contig1	7.508666746	1.674116506	13.34321699	7.970303701	2.994634698	0.02657098	0.113010122	Up	0.1765465	0.1667733	0.3596547	1.280948	0.6993791	3.062843	589	gi|697107446|ref|XP_009607556.1|PREDICTED: cytochrome P450 CYP72A219-like [Nicotiana tomentosiformis]	4.22E-102	sp|H2DH21|C7A29_PANGI	3.00E-61	Cytochrome P450 CYP72A219	KOG0157	1.00E-58	Cytochrome P450 CYP4/CYP19/CYP26 subfamilies							GO:0016021;GO:0020037;GO:0005506;GO:0004497;GO:0016705	integral component of membrane|heme binding|iron ion binding|monooxygenase activity|oxidoreductase activity, acting on paired donors, with incorporation or reduction of molecular oxygen
CL12133Contig1	49.0186063	27.34374973	70.69346288	2.585360954	1.370365716	0.009171908	0.048443194	Up	4.318522	3.40722	5.158757	8.478307	10.25659	16.21168	444
CL12140Contig1	5.219579254	0	10.43915851	Inf	Inf	0.003923768	0.024017631	Up	0	0	0	1.110238	1.066756	2.816998	469
CL12146Contig1	233.6840314	117.0674094	350.3006535	2.992298671	1.581254183	0.000437956	0.003589164	Up	19.75742	24.38621	10.75661	37.32561	50.01767	78.8406	463	gi|565400396|ref|XP_006365716.1|PREDICTED: 2-oxoglutarate dehydrogenase, mitochondrial-like [Solanum tuberosum]	1.79E-13				KOG0450	4.00E-10	2-oxoglutarate dehydrogenase, E1 subunit	ko00310;ko00380;ko00020	Lysine degradation|Tryptophan metabolism|Citrate cycle (TCA cycle)	3	K00164	OGDH, sucA	2-oxoglutarate dehydrogenase E1 component
CL12148Contig1	10.6152357	2.927582688	18.30288871	6.251877629	2.64428954	0.017410714	0.08106779	Up	0.7398451	0.2221524	0	0.495139	2.624452	2.782658	682	gi|971574745|ref|XP_015170547.1|PREDICTED: non-functional pseudokinase ZED1-like [Solanum tuberosum]	8.91E-53				KOG1187	2.00E-07	Serine/threonine protein kinase
CL12163Contig1	44.43988595	12.71581841	76.16395349	5.989701257	2.582484049	6.17E-05	0.000625489	Up	1.060754	2.6838	1.366228	11.41217	12.39544	5.737826	551	gi|1102147131|gb|OIT03444.1|putative glutathione s-transferase [Nicotiana attenuata]	5.33E-47	sp|P25317|GSTXA_TOBAC	6.00E-43	Probable glutathione S-transferase parA	KOG0406	5.00E-42	Glutathione S-transferase	ko00480;ko00980;ko00982	Glutathione metabolism|Metabolism of xenobiotics by cytochrome P450|Drug metabolism - cytochrome P450	3	K00799	GST, gst	glutathione S-transferase	GO:0004364;GO:0009734	glutathione transferase activity|auxin-activated signaling pathway
CL12174Contig1	17.88805782	33.19821403	2.577901603	0.077651816	-3.686836528	0.000116928	0.001115038	Down	3.781196	2.218684	4.503859	0.168748	0	0.6589533	665
CL12180Contig1	38.01274084	7.388833778	68.63664789	9.289239676	3.215560517	0.010423656	0.053885403	Up	0.2923134	2.489599	0.5754726	3.098037	8.694755	18.05243	510
CL12182Contig1	11.46274607	4.090678364	18.83481378	4.604325275	2.202989757	0.031159062	0.127819116	Up	0.6635936	0	0.6543536	1.209542	2.84877	2.384595	640
CL12188Contig1	9.832285355	3.342311069	16.32225964	4.883524993	2.28792288	0.042750795	0.163166979	Up	0.2898279	0.07089256	0.1470978	1.182196	0.2889139	1.022891	1412
CL12190Contig1	17.84335002	34.00393898	1.682761053	0.049487239	-4.336799638	1.34E-05	0.000156634	Down	1.75187	3.438889	4.475136	0	0.48828	0	739	gi|970051462|ref|XP_015087325.1|PREDICTED: zinc finger protein ZAT5 [Solanum pennellii]	1.60E-64	sp|Q681X4|ZAT5_ARATH	7.00E-26	Zinc finger protein ZAT5	KOG1721	7.00E-27	FOG: Zn-finger							GO:0005634;GO:0046872;GO:0043565;GO:0003700;GO:0044212;GO:0006355;GO:0006351	nucleus|metal ion binding|sequence-specific DNA binding|transcription factor activity, sequence-specific DNA binding|transcription regulatory region DNA binding|regulation of transcription, DNA-templated|transcription, DNA-templated
CL12194Contig1	61.8050669	84.21377964	39.39635417	0.467813633	-1.095994191	0.026274515	0.111988847	Down	9.408367	12.07608	11.69477	5.883887	4.732025	5.091407	542	gi|970008537|ref|XP_015065129.1|PREDICTED: uncharacterized protein LOC107010366 [Solanum pennellii]	5.00E-36
CL12195Contig1	13.61534462	24.0291866	3.201502639	0.133233916	-2.907966709	0.004343691	0.026079597	Down	2.627123	3.421139	1.741364	0	0.2909205	0.7773393	673
CL12196Contig1	507.0673826	754.6737568	259.4610085	0.343805527	-1.540335358	1.85E-06	2.52E-05	Down	20.62385	21.56763	19.13182	8.59854	6.745285	5.928605	2627	gi|356500545|ref|XP_003519092.1|PREDICTED: ABC transporter G family member 22 isoform X2 [Glycine max]	0	sp|Q93YS4|AB22G_ARATH	0	ABC transporter G family member 22	KOG0061	0	Transporter, ABC superfamily (Breast cancer resistance protein)							GO:0016021;GO:0005886;GO:0005524;GO:0042626;GO:0009414;GO:0010148	integral component of membrane|plasma membrane|ATP binding|ATPase activity, coupled to transmembrane movement of substances|response to water deprivation|transpiration
CL12200Contig1	1804.145362	2782.083526	826.2071976	0.29697426	-1.751590201	8.50E-09	1.70E-07	Down	63.78338	71.15431	70.76395	21.57832	20.65968	19.81222	2881	gi|970018736|ref|XP_015070546.1|PREDICTED: probable amino-acid acetyltransferase NAGS1, chloroplastic isoform X1 [Solanum pennellii]	8.25E-280	sp|Q84JF4|NAGS1_ARATH	0	Probable amino-acid acetyltransferase NAGS1, chloroplastic	KOG2436	0	Acetylglutamate kinase/acetylglutamate synthase	ko00220	Arginine biosynthesis	1	K14682	argAB	amino-acid N-acetyltransferase	GO:0009507;GO:0004042;GO:0006526	chloroplast|acetyl-CoA:L-glutamate N-acetyltransferase activity|arginine biosynthetic process
CL12207Contig1	1688.513517	1.682696465	3375.344337	2005.913964	10.97004401	2.99E-79	3.32E-76	Up	0.5937699	0	0.1461414	538.7632	448.4319	398.9569	525	gi|1102291862|gb|OIT37999.1|protein emb-1 [Nicotiana attenuata]	8.35E-30	sp|Q02973|EM6_ARATH	1.00E-14	Em-like protein GEA6										GO:0005829;GO:0048700;GO:0009737;GO:0048316	cytosol|acquisition of desiccation tolerance in seed|response to abscisic acid|seed development
CL12209Contig1	15193.92365	8213.343879	22174.50343	2.699814321	1.43286019	4.48E-05	0.000468424	Up	287.9176	224.4628	149.7543	747.0034	512.5239	540.528	2656	gi|565378081|ref|XP_006355491.1|PREDICTED: monocopper oxidase-like protein SKU5 [Solanum tuberosum]	0	sp|Q9SU40|SKU5_ARATH	0	Monocopper oxidase-like protein SKU5	KOG1263	0	Multicopper oxidases							GO:0031225;GO:0046658;GO:0048046;GO:0005618;GO:0016020;GO:0009505;GO:0005886;GO:0009506;GO:0005774;GO:0005507;GO:0016722;GO:0009932	anchored component of membrane|anchored component of plasma membrane|apoplast|cell wall|membrane|plant-type cell wall|plasma membrane|plasmodesma|vacuolar membrane|copper ion binding|oxidoreductase activity, oxidizing metal ions|cell tip growth
CL1220Contig1	32.03427997	12.98286975	51.08569019	3.934853478	1.976309915	0.017026174	0.079689043	Up	0.2417377	0.5238766	0.2157975	1.660843	0.4311923	1.700527	2932
CL12210Contig1	14.11874841	1.776330898	26.46116593	14.89652967	3.896904371	0.000361811	0.003044793	Up	0	0.5650427	0	2.193735	2.551539	3.14153	733
CL12218Contig1	54.66018945	1.288391929	108.031987	83.85025128	6.389743202	1.23E-17	6.48E-16	Up	0	0.04698106	0.04919765	2.484535	2.611953	4.244773	2531			sp|Q8LJW3|ACR4_ARATH	1.00E-09	ACT domain-containing protein ACR4 {ECO:0000305}										GO:0009506;GO:0016597;GO:0008152	plasmodesma|amino acid binding|metabolic process
CL12220Contig1	58.30630873	95.00964319	21.60297426	0.227376649	-2.136843996	0.000621778	0.004882611	Down	20.98624	11.16326	10.96634	3.777775	2.449569	3.867254	466	gi|1026094765|ref|XP_016546610.1|PREDICTED: chromatin accessibility complex protein 1-like [Capsicum annuum]	1.02E-50	sp|Q9SMP0|NFYC1_ARATH	6.00E-08	Nuclear transcription factor Y subunit C-1	KOG1657	1.00E-33	CCAAT-binding factor, subunit C (HAP5)							GO:0016602;GO:0005634;GO:0003677;GO:0003700;GO:0045893;GO:0006355;GO:0006351	CCAAT-binding factor complex|nucleus|DNA binding|transcription factor activity, sequence-specific DNA binding|positive regulation of transcription, DNA-templated|regulation of transcription, DNA-templated|transcription, DNA-templated
CL12223Contig1	175.1844089	56.89977883	293.4690389	5.157648149	2.366713357	1.61E-06	2.23E-05	Up	12.5714	8.559573	6.249369	62.48409	40.35977	39.24503	444
CL12224Contig1	14.01845049	25.4382087	2.598692275	0.102157047	-3.291139371	0.001467263	0.010265469	Down	3.417275	3.613122	3.688894	0	0.6206438	0.6234151	502	gi|1026054733|ref|XP_016571892.1|PREDICTED: zeatin O-xylosyltransferase-like [Capsicum annuum]	1.18E-25	sp|Q9ZSK5|ZOG_PHALU	6.00E-11	Zeatin O-glucosyltransferase				ko00908	Zeatin biosynthesis	1	K13495	CISZOG	cis-zeatin O-glucosyltransferase	GO:0050403;GO:0050404;GO:0009690;GO:0048439;GO:0009965;GO:0045926;GO:0006486;GO:0010380;GO:0010083;GO:0010015;GO:0048316	trans-zeatin O-beta-D-glucosyltransferase activity|zeatin O-beta-D-xylosyltransferase activity|cytokinin metabolic process|flower morphogenesis|leaf morphogenesis|negative regulation of growth|protein glycosylation|regulation of chlorophyll biosynthetic process|regulation of vegetative meristem growth|root morphogenesis|seed development
CL12227Contig1	13.92292118	23.87222853	3.97361383	0.166453409	-2.586809674	0.00817702	0.044129835	Down	2.266453	3.698064	2.878516	0.4873507	0.320702	0.6605683	578	gi|565349029|ref|XP_006341501.1|PREDICTED: cell division cycle-associated protein 7-like [Solanum tuberosum]	3.42E-22
CL1222Contig1	378.3312145	233.5001149	523.1623142	2.240522727	1.163835361	0.000394565	0.003279663	Up	3.130588	3.262695	3.160229	6.314233	6.844529	8.742388	5207	gi|565363991|ref|XP_006348711.1|PREDICTED: probable WRKY transcription factor 57 [Solanum tuberosum]	1.92E-78	sp|Q9C983|WRK57_ARATH	5.00E-52	Probable WRKY transcription factor 57										GO:0005634;GO:0043565;GO:0003700;GO:0044212;GO:0006970;GO:0009651;GO:0009414;GO:0006351	nucleus|sequence-specific DNA binding|transcription factor activity, sequence-specific DNA binding|transcription regulatory region DNA binding|response to osmotic stress|response to salt stress|response to water deprivation|transcription, DNA-templated
CL12231Contig1	28.74132806	54.81102911	2.671627012	0.048742508	-4.358675711	0.00953841	0.05006837	Down	9.756198	5.143537	0.9993784	0.1761442	0.3454248	0.1647473	738	gi|460390687|ref|XP_004240959.1|PREDICTED: protein IQ-DOMAIN 1 isoform X2 [Solanum lycopersicum]	2.59E-15
CL12232Contig1	380.2767224	220.8933242	539.6601205	2.443080263	1.288701261	0.000110009	0.001056003	Up	40.89945	34.7017	25.11729	92.18472	67.88604	89.31318	469	gi|970024467|ref|XP_015073545.1|PREDICTED: 2-oxoglutarate dehydrogenase, mitochondrial-like [Solanum pennellii]	1.89E-81	sp|A5VSQ0|ODO1_BRUO2	1.00E-42	2-oxoglutarate dehydrogenase E1 component {ECO:0000255|HAMAP-Rule:MF_01169}	KOG0450	2.00E-82	2-oxoglutarate dehydrogenase, E1 subunit	ko00310;ko00380;ko00020	Lysine degradation|Tryptophan metabolism|Citrate cycle (TCA cycle)	3	K00164	OGDH, sucA	2-oxoglutarate dehydrogenase E1 component	GO:0004591;GO:0030976;GO:0006096;GO:0006099	oxoglutarate dehydrogenase (succinyl-transferring) activity|thiamine pyrophosphate binding|glycolytic process|tricarboxylic acid cycle
CL12236Contig1	536.4725286	768.3600996	304.5849576	0.396409129	-1.334937909	3.53E-05	0.000377787	Down	25.82305	24.62626	31.90045	13.65589	9.527076	10.12323	1972	gi|723218738|gb|AIX87494.1|phytoene synthase 2 [Lycium barbarum]	4.54E-231	sp|P37272|PSY_CAPAN	0	Bifunctional 15-cis-phytoene synthase, chromoplastic {ECO:0000303|PubMed:16578835}	KOG1459	0	Squalene synthetase	ko00906	Carotenoid biosynthesis	1	K02291	crtB	15-cis-phytoene/all-trans-phytoene synthase	GO:0009575;GO:0004310;GO:0016767;GO:0051996;GO:0016117;GO:0006696	chromoplast stroma|farnesyl-diphosphate farnesyltransferase activity|geranylgeranyl-diphosphate geranylgeranyltransferase activity|squalene synthase activity|carotenoid biosynthetic process|ergosterol biosynthetic process
CL1223Contig1	16.25831176	6.859346041	25.65727749	3.740484492	1.903225149	0.029485045	0.122564897	Up	0.1037502	0.1242425	0.1466835	0.5257949	0.457799	0.5070297	3727	gi|565362042|ref|XP_006347761.1|PREDICTED: peptide-N(4)-(N-acetyl-beta-glucosaminyl)asparagine amidase isoform X3 [Solanum tuberosum]	2.54E-18	sp|Q9FGY9|PNG1_ARATH	2.00E-08	Peptide-N(4)-(N-acetyl-beta-glucosaminyl)asparagine amidase	KOG0909	5.00E-09	Peptide:N-glycanase	ko04141	Protein processing in endoplasmic reticulum	1	K01456	E3.5.1.52, NGLY1, PNG1	peptide-N4-(N-acetyl-beta-glucosaminyl)asparagine amidase	GO:0005829;GO:0005634;GO:0046872;GO:0000224;GO:0006516;GO:0006515;GO:0006517;GO:0010188;GO:0010193;GO:0009751	cytosol|nucleus|metal ion binding|peptide-N4-(N-acetyl-beta-glucosaminyl)asparagine amidase activity|glycoprotein catabolic process|misfolded or incompletely synthesized protein catabolic process|protein deglycosylation|response to microbial phytotoxin|response to ozone|response to salicylic acid
CL12242Contig1	34.58528569	3.865175786	65.30539559	16.89584102	4.07859626	1.81E-08	3.45E-07	Up	0	0.5368097	0.6159216	5.560322	5.327761	8.733679	726
CL12243Contig1	65.54316634	131.0863327	0	0	#NAME?	8.68E-12	2.62E-10	Down	15.13118	15.3387	28.71197	0	0	0	465	gi|1025171785|ref|XP_016470988.1|PREDICTED: chlorophyll a-b binding protein 13, chloroplastic [Nicotiana tabacum]	9.72E-86	sp|P27489|CB23_SOLLC	2.00E-105	Chlorophyll a-b binding protein 13, chloroplastic				ko00196	Photosynthesis - antenna proteins	1	K08914	LHCB3	light-harvesting complex II chlorophyll a/b binding protein 3	GO:0009941;GO:0009535;GO:0016021;GO:0009522;GO:0009523;GO:0010287;GO:0016168;GO:0046872;GO:0031409;GO:0009768;GO:0018298;GO:0009416	chloroplast envelope|chloroplast thylakoid membrane|integral component of membrane|photosystem I|photosystem II|plastoglobule|chlorophyll binding|metal ion binding|pigment binding|photosynthesis, light harvesting in photosystem I|protein-chromophore linkage|response to light stimulus
CL12245Contig1	70.20072955	0	140.4014591	Inf	Inf	2.30E-16	1.08E-14	Up	0	0	0	6.372146	6.267942	12.70515	1215
CL1224Contig1	1247.325467	632.8945043	1861.75643	2.941653651	1.556627394	4.97E-07	7.43E-06	Up	11.50587	15.60253	9.253115	36.27869	34.45182	36.5257	3762	gi|460379738|ref|XP_004235618.1|PREDICTED: anoctamin-like protein At1g73020 [Solanum lycopersicum]	0	sp|A0MFS9|CACLC_ARATH	0	Anoctamin-like protein At1g73020	KOG2513	9.00E-135	Protein required for meiotic chromosome segregation							GO:0034707;GO:0005254	chloride channel complex|chloride channel activity
CL12250Contig1	77.90079948	120.2631601	35.5384389	0.295505614	-1.758742558	0.000171504	0.001568147	Down	1.960373	4.220584	2.834182	0.6500887	0.8289489	1.230092	2888	gi|460400149|ref|XP_004245598.1|PREDICTED: uncharacterized protein LOC101256207 [Solanum lycopersicum]	0
CL12253Contig1	21.57203276	35.92472703	7.219338494	0.200957365	-2.31503864	0.017768771	0.082416693	Down	3.689454	1.001288	2.123448	0.1301656	0.6983625	0.6247501	1092	gi|7406995|gb|AAF61863.1|AF193770_1DNA-binding protein 3 [Nicotiana tabacum]	1.46E-55	sp|Q9LY00|WRK70_ARATH	2.00E-30	Probable WRKY transcription factor 70										GO:0005634;GO:0043565;GO:0003700;GO:0042742;GO:0050832;GO:0009864;GO:1900056;GO:0045892;GO:0031347;GO:0010200;GO:0009753;GO:0009751;GO:0009862;GO:0006351	nucleus|sequence-specific DNA binding|transcription factor activity, sequence-specific DNA binding|defense response to bacterium|defense response to fungus|induced systemic resistance, jasmonic acid mediated signaling pathway|negative regulation of leaf senescence|negative regulation of transcription, DNA-templated|regulation of defense response|response to chitin|response to jasmonic acid|respon…
CL12254Contig1	10579.97618	3030.286941	18129.66542	5.982821355	2.580825985	3.03E-17	1.54E-15	Up	58.58794	83.17746	84.17479	480.2953	454.2005	436.792	2860	gi|1102140454|gb|OIS96867.1|ein3-binding f-box protein 1 [Nicotiana attenuata]	1.20E-283	sp|Q9SKK0|EBF1_ARATH	0	EIN3-binding F-box protein 1	KOG1947	0	Leucine rich repeat proteins, some proteins contain F-box	ko04016;ko04075	MAPK signaling pathway - plant|Plant hormone signal transduction	2	K14515	EBF1_2	EIN3-binding F-box protein
CL12259Contig1	42.97925616	83.74323496	2.21527736	0.02645321	-5.240413404	0.001680001	0.01157147	Down	6.690414	2.81872	1.402542	0	0.03423483	0.2436728	1641	gi|565358892|ref|XP_006346259.1|PREDICTED: endoglucanase 11-like [Solanum tuberosum]	1.56E-287	sp|O48766|GUN11_ARATH	0	Endoglucanase 11										GO:0005576;GO:0008810;GO:0071555;GO:0030245	extracellular region|cellulase activity|cell wall organization|cellulose catabolic process
CL12263Contig1	40.42779105	56.71176485	24.14381726	0.425728547	-1.231994262	0.032397201	0.131886803	Down	4.63237	5.398052	5.700943	2.912379	1.841303	1.94037	769	gi|1025408403|ref|XP_016438897.1|PREDICTED: protein ROOT PRIMORDIUM DEFECTIVE 1-like [Nicotiana tabacum]	3.10E-48
CL12272Contig1	53.72576907	100.8062973	6.645240842	0.06592089	-3.923120468	0.000866995	0.006510879	Down	5.533154	4.028459	1.131318	0.2132163	0.2519658	0.2430964	2041	gi|1102272969|gb|OIT22769.1|btbpoz domain-containing protein [Nicotiana attenuata]	2.40E-226	sp|Q9LT24|Y3985_ARATH	1.00E-147	BTB/POZ domain-containing protein At3g19850
CL12274Contig1	37.28186642	72.90176247	1.66197038	0.022797396	-5.454987118	8.72E-12	2.62E-10	Down	3.514149	3.280956	3.651398	0.1186593	0.05776575	0.1124212	1479	gi|565390089|ref|XP_006360779.1|PREDICTED: uncharacterized protein LOC102603117 [Solanum tuberosum]	1.92E-153
CL12275Contig1	92.73848537	168.6509075	16.82606324	0.09976859	-3.325270505	4.44E-08	8.03E-07	Down	21.18804	21.89969	33.85455	3.022745	1.062078	3.832938	461	gi|1102293997|gb|OIT39953.1|nadp-dependent malic enzyme, chloroplastic [Nicotiana attenuata]	1.58E-35	sp|P34105|MAOX_POPTR	8.00E-09	NADP-dependent malic enzyme				ko00620;ko00710	Pyruvate metabolism|Carbon fixation in photosynthetic organisms	2	K00029	E1.1.1.40, maeB	malate dehydrogenase (oxaloacetate-decarboxylating)(NADP+)	GO:0005737;GO:0004471;GO:0004473;GO:0046872;GO:0051287;GO:0008948;GO:0006108	cytoplasm|malate dehydrogenase (decarboxylating) (NAD+) activity|malate dehydrogenase (decarboxylating) (NADP+) activity|metal ion binding|NAD binding|oxaloacetate decarboxylase activity|malate metabolic process
CL12276Contig1	24.63679041	37.18607918	12.08750164	0.32505448	-1.621246556	0.021376539	0.095167657	Down	3.458717	8.251331	5.580659	2.209914	2.060865	1.322336	464
CL1227Contig1	612.2104118	1033.620022	190.8008017	0.184594723	-2.437566783	9.19E-11	2.42E-09	Down	25.90663	27.6744	35.98412	6.598238	4.929921	5.35444	2440	gi|565401065|ref|XP_006366036.1|PREDICTED: GTPase-activating protein GYP7-like isoform X1 [Solanum tuberosum]	6.27E-239	sp|Q9CXF4|TBC15_MOUSE	8.00E-29	TBC1 domain family member 15	KOG2197	0	Ypt/Rab-specific GTPase-activating protein GYP7 and related proteins							GO:0005737;GO:0012505;GO:0070062;GO:0005576;GO:0005739;GO:0005096;GO:0017137;GO:0090630;GO:0006886;GO:0043087;GO:0031338	cytoplasm|endomembrane system|extracellular exosome|extracellular region|mitochondrion|GTPase activator activity|Rab GTPase binding|activation of GTPase activity|intracellular protein transport|regulation of GTPase activity|regulation of vesicle fusion
CL12288Contig1	18.64015752	2.768667677	34.51164736	12.46507396	3.639819538	0.017480452	0.081332058	Up	0	1.097792	0.2842395	1.429787	4.412671	10.58036	468	gi|565389400|ref|XP_006360444.1|PREDICTED: probable serine/threonine-protein kinase At1g18390 [Solanum tuberosum]	1.06E-61	sp|F4HQ17|LRL14_ARATH	7.00E-38	LEAF RUST 10 DISEASE-RESISTANCE LOCUS RECEPTOR-LIKE PROTEIN KINASE-like 1.4 {ECO:0000303|PubMed:12805585}	KOG1187	2.00E-38	Serine/threonine protein kinase
CL1228Contig1	44.90380077	12.13158699	77.67601455	6.402790882	2.678700892	0.000100351	0.00097256	Up	0.2318182	0.5834684	0.8502056	2.909908	2.496525	5.815801	1519	gi|698505652|ref|XP_009798264.1|PREDICTED: E3 ubiquitin-protein ligase ATL42-like [Nicotiana sylvestris]	3.16E-152	sp|Q5XF85|ATL42_ARATH	6.00E-92	E3 ubiquitin-protein ligase ATL42	KOG0800	1.00E-92	FOG: Predicted E3 ubiquitin ligase
CL12307Contig1	10865.82024	21681.68652	49.95396026	0.00230397	-8.76166221	1.60E-42	3.76E-40	Down	483.9256	492.37	678.9972	1.460843	1.75845	0.6409715	2765	gi|698514227|ref|XP_009802011.1|PREDICTED: subtilisin-like protease [Nicotiana sylvestris]	0	sp|O65351|SBT17_ARATH	0	Subtilisin-like protease SBT1.7 {ECO:0000303|PubMed:16193095}										GO:0048046;GO:0005618;GO:0005576;GO:0009505;GO:0004252;GO:0080001;GO:0048359;GO:0010214	apoplast|cell wall|extracellular region|plant-type cell wall|serine-type endopeptidase activity|mucilage extrusion from seed coat|mucilage metabolic process involved in seed coat development|seed coat development
CL12322Contig1	72.57601395	39.01459091	106.137437	2.720454951	1.443847938	0.003063449	0.019489399	Up	6.88579	8.90815	2.323564	19.29572	15.1244	14.1736	471	gi|697166589|ref|XP_009592127.1|PREDICTED: uncharacterized protein LOC104089024 [Nicotiana tomentosiformis]	3.55E-15
CL12328Contig1	24.87858955	49.07103867	0.686140437	0.013982595	-6.160224105	3.17E-07	4.90E-06	Down	0.9494503	3.079508	2.857502	0.05911443	0.05925372	0	1530	gi|697182599|ref|XP_009600310.1|PREDICTED: uncharacterized protein LOC104095801 [Nicotiana tomentosiformis]	1.42E-170	sp|P34024|PLC_LISMO	1.00E-14	1-phosphatidylinositol phosphodiesterase	KOG4306	3.00E-174	Glycosylphosphatidylinositol-specific phospholipase C							GO:0005737;GO:0005576;GO:0004436;GO:0008081;GO:0016042;GO:0009405	cytoplasm|extracellular region|phosphatidylinositol diacylglycerol-lyase activity|phosphoric diester hydrolase activity|lipid catabolic process|pathogenesis
CL12329Contig1	27.96751072	3.2612216	52.67379983	16.15155493	4.013601157	3.60E-07	5.53E-06	Up	0.7313885	0.2152023	0	5.548894	5.139295	5.146829	720
CL1233Contig1	666.1268628	1109.496456	222.7572695	0.200773304	-2.316360641	0.000250003	0.00219321	Down	97.51245	47.80411	57.52335	15.78633	17.65838	7.903474	1154	gi|1026017456|ref|XP_016581773.1|PREDICTED: arp2/3 complex-activating protein rickA-like [Capsicum annuum]	9.96E-69
CL12347Contig1	14.01990777	3.133267332	24.90654821	7.949065806	2.990785321	0.002035891	0.013713226	Up	0	0	1.244547	2.203731	3.412387	5.308044	499
CL12351Contig1	65.51664187	131.0332837	0	0	#NAME?	2.63E-24	2.36E-22	Down	4.742855	5.364165	3.589983	0	0	0	2058	gi|697176218|ref|XP_009597063.1|PREDICTED: zinc finger protein CONSTANS-LIKE 12-like [Nicotiana tomentosiformis]	3.13E-126	sp|Q9LJ44|COL12_ARATH	4.00E-62	Zinc finger protein CONSTANS-LIKE 12										GO:0005634;GO:0003700;GO:0008270;GO:0006355	nucleus|transcription factor activity, sequence-specific DNA binding|zinc ion binding|regulation of transcription, DNA-templated
CL12354Contig1	85.67451936	122.2346757	49.11436307	0.401803848	-1.315436713	0.003141279	0.019917292	Down	15.95746	13.94125	13.05553	7.522106	5.630597	4.220026	606	gi|565360396|ref|XP_006346954.1|PREDICTED: tubby-like F-box protein 5 [Solanum tuberosum]	7.34E-39	sp|Q8GVE5|TLP2_ARATH	5.00E-22	Tubby-like F-box protein 2	KOG2502	1.00E-22	Tub family proteins
CL12355Contig1	74.97808913	13.9501166	136.0060617	9.749456979	3.285321866	0.012904929	0.063966447	Up	2.08022	1.302041	2.833587	8.315431	15.02194	42.43929	460
CL12361Contig1	20.49745093	8.391707454	32.60319441	3.885168136	1.957977035	0.012772385	0.063402476	Up	0.5567526	1.013548	0.8454773	2.57169	2.749629	4.327593	743
CL1236Contig1	804.4008073	1083.632126	525.1694884	0.484638168	-1.045020065	0.000832452	0.006289624	Down	39.65792	29.21476	28.63601	13.72053	18.02077	16.56566	2361	gi|565371514|ref|XP_006352348.1|PREDICTED: U-box domain-containing protein 4 [Solanum tuberosum]	1.33E-189	sp|O22193|PUB4_ARATH	5.00E-66	U-box domain-containing protein 4	KOG0167	4.00E-72	FOG: Armadillo/beta-catenin-like repeats
CL12373Contig1	113.1978108	178.8536023	47.54201922	0.265815274	-1.911504092	6.87E-06	8.46E-05	Down	27.40047	22.05424	17.72495	5.817037	6.036457	6.284688	567	gi|565356022|ref|XP_006344873.1|PREDICTED: 65-kDa microtubule-associated protein 1-like [Solanum tuberosum]	7.03E-42	sp|Q8LEG3|MA652_ARATH	2.00E-16	65-kDa microtubule-associated protein 2	KOG4302	4.00E-17	Microtubule-associated protein essential for anaphase spindle elongation							GO:0055028;GO:0005874;GO:0072686;GO:0005634;GO:0009524;GO:0009574;GO:0005819;GO:0000922;GO:0008283;GO:0000911;GO:0000226;GO:0007067;GO:0048528	cortical microtubule|microtubule|mitotic spindle|nucleus|phragmoplast|preprophase band|spindle|spindle pole|cell proliferation|cytokinesis by cell plate formation|microtubule cytoskeleton organization|mitotic nuclear division|post-embryonic root development
CL12378Contig1	93.13976134	9.229138265	177.0503844	19.18384787	4.261820218	1.13E-16	5.49E-15	Up	3.578018	0.4993608	0	21.54576	29.18482	28.79968	484
CL1237Contig1	1393.429953	2361.710204	425.149702	0.180017727	-2.473789116	0.007834835	0.042585454	Down	38.1084	72.89782	122.8475	14.42997	18.43963	10.25392	2123	gi|1102150334|gb|OIT06610.1|udp-arabinose 4-epimerase 1 [Nicotiana attenuata]	8.60E-228	sp|Q9SA77|ARAE1_ARATH	0	UDP-arabinose 4-epimerase 1	KOG1371	0	UDP-glucose 4-epimerase/UDP-sulfoquinovose synthase	ko00520	Amino sugar and nucleotide sugar metabolism	1	K12448	UXE, uxe	UDP-arabinose 4-epimerase	GO:0005794;GO:0032580;GO:0016021;GO:0050373;GO:0003978;GO:0019567;GO:0045227;GO:0006012;GO:0009832;GO:0033358	Golgi apparatus|Golgi cisterna membrane|integral component of membrane|UDP-arabinose 4-epimerase activity|UDP-glucose 4-epimerase activity|arabinose biosynthetic process|capsule polysaccharide biosynthetic process|galactose metabolic process|plant-type cell wall biogenesis|UDP-L-arabinose biosynthetic process
CL12384Contig1	25.21634032	2.335472388	48.09720826	20.59420976	4.364166863	2.59E-07	4.06E-06	Up	1.124957	0	0	6.691817	9.927491	6.036347	460
CL12386Contig1	13.3215296	3.969347116	22.67371209	5.712201889	2.51404697	0.038724237	0.151358462	Up	0	0.5276204	1.169482	1.975038	1.866837	6.824238	476
CL12387Contig1	242.7606306	338.5472793	146.9739819	0.434131334	-1.203796541	0.000649275	0.005065618	Down	9.357342	8.05912	7.428209	3.635186	4.145829	3.176333	2900	gi|1083870703|ref|XP_018623694.1|PREDICTED: two-component response regulator-like APRR7 isoform X1 [Nicotiana tomentosiformis]	2.54E-138	sp|Q93WK5|APRR7_ARATH	4.00E-91	Two-component response regulator-like APRR7	KOG1601	3.00E-84	GATA-4/5/6 transcription factors							GO:0005739;GO:0005634;GO:0003677;GO:0007623;GO:0045892;GO:0000160;GO:0010017;GO:0006355;GO:0006351	mitochondrion|nucleus|DNA binding|circadian rhythm|negative regulation of transcription, DNA-templated|phosphorelay signal transduction system|red or far-red light signaling pathway|regulation of transcription, DNA-templated|transcription, DNA-templated
CL12395Contig1	1648.035794	77.54514963	3218.526439	41.50519348	5.375219965	3.48E-33	5.46E-31	Up	14.10324	6.11585	4.730898	418.6831	334.2654	297.8178	660
CL1239Contig1	16.84554954	28.94801474	4.74308434	0.163848346	-2.609566984	0.00352635	0.021972729	Down	3.083835	1.550424	1.904813	0.4770466	0.4725613	0.1543561	935	gi|1025303079|ref|XP_016499928.1|PREDICTED: uncharacterized protein LOC107818429 [Nicotiana tabacum]	6.87E-10
CL12408Contig1	10.29235468	18.58618676	1.998522591	0.107527306	-3.217225024	0.019297778	0.087836578	Down	3.409874	3.72671	0.2869964	0.2797921	0.268246	0.2480597	560	gi|565358280|ref|XP_006345955.1|PREDICTED: uncharacterized protein LOC102580380 [Solanum tuberosum]	1.92E-45
CL1240Contig1	42.50391897	61.50534786	23.50249009	0.382121082	-1.387898239	0.01561078	0.074469456	Down	1.432499	1.606115	1.525208	0.5526196	0.5089153	0.7258625	2880	gi|1026030101|ref|XP_016561302.1|PREDICTED: uncharacterized protein LOC107860449 [Capsicum annuum]	5.84E-255	sp|Q9Y4F3|MARF1_HUMAN	3.00E-08	Meiosis arrest female protein 1										GO:0016020;GO:0005777;GO:0000166;GO:0003723;GO:0006302;GO:0007143;GO:0010923;GO:0048477;GO:0010468	membrane|peroxisome|nucleotide binding|RNA binding|double-strand break repair|female meiotic division|negative regulation of phosphatase activity|oogenesis|regulation of gene expression
CL12413Contig1	462.0511488	661.8538744	262.2484232	0.396233116	-1.335578632	0.001229749	0.008828077	Down	114.1739	64.64665	84.42428	36.33562	39.20264	31.37685	530	gi|1026105043|ref|XP_016551555.1|PREDICTED: serine/threonine-protein kinase 16-like isoform X2 [Capsicum annuum]	2.04E-42	sp|Q10078|PPK13_SCHPO	3.00E-06	Serine/threonine-protein kinase ppk13	KOG2345	5.00E-39	Serine/threonine protein kinase/TGF-beta stimulated factor							GO:0005737;GO:0005783;GO:0005794;GO:0005773;GO:0005524;GO:0004674;GO:0032889;GO:0006624	cytoplasm|endoplasmic reticulum|Golgi apparatus|vacuole|ATP binding|protein serine/threonine kinase activity|regulation of vacuole fusion, non-autophagic|vacuolar protein processing
CL12420Contig1	24.08534657	12.37229254	35.7984006	2.893433086	1.53278228	0.034444528	0.137900463	Up	0.4884604	0.3598434	0.2910776	1.359565	0.9658485	1.033634	2306
CL12421Contig1	8.314868006	0.644195964	15.98554005	24.81471622	4.633124051	0.002112733	0.014158185	Up	0	0.07790666	0.07967143	0.8773467	1.181854	0.9097529	1183	gi|565391478|ref|XP_006361449.1|PREDICTED: GDSL esterase/lipase At5g03610-like [Solanum tuberosum]	2.57E-149	sp|Q9LZS7|GDL71_ARATH	7.00E-113	GDSL esterase/lipase At5g03610										GO:0005576;GO:0016788;GO:0016042	extracellular region|hydrolase activity, acting on ester bonds|lipid catabolic process
CL12422Contig1	118.0741815	64.28384427	171.8645186	2.673525838	1.41874362	0.001580231	0.010962695	Up	14.11661	2.36514	11.91165	21.58839	34.4336	23.7232	466
CL12424Contig1	40.75327677	11.94366817	69.56288536	5.824247991	2.542071786	0.033207195	0.13423836	Up	0	2.579628	2.703628	7.983498	3.740201	19.82639	490
CL12426Contig1	504.863834	880.4332303	129.2944377	0.146853201	-2.767553386	0.020605316	0.092379612	Down	7.602195	21.26586	37.95941	4.239462	3.151134	2.643583	2765	gi|460404110|ref|XP_004247527.1|PREDICTED: long chain acyl-CoA synthetase 6, peroxisomal [Solanum lycopersicum]	0	sp|Q8LKS5|LACS7_ARATH	0	Long chain acyl-CoA synthetase 7, peroxisomal	KOG1256	0	Long-chain acyl-CoA synthetases (AMP-forming)	ko04216;ko02024;ko04146;ko00061;ko00071	Ferroptosis|Quorum sensing|Peroxisome|Fatty acid biosynthesis|Fatty acid degradation	5	K01897	ACSL, fadD	long-chain acyl-CoA synthetase	GO:0005777;GO:0005524;GO:0102391;GO:0004467;GO:0006631;GO:0010193;GO:0009651	peroxisome|ATP binding|decanoate--CoA ligase activity|long-chain fatty acid-CoA ligase activity|fatty acid metabolic process|response to ozone|response to salt stress
CL12427Contig1	12.13930247	1.044422444	23.23418249	22.24596247	4.475471613	0.000178888	0.001629811	Up	0	0	0.2810087	1.454395	2.19673	3.784706	693
CL12428Contig1	15.34973408	5.005890679	25.69357747	5.132668514	2.359709089	0.012169826	0.061040712	Up	0.235608	0.8478345	0.2331128	1.699124	3.345831	1.777343	820
CL12431Contig1	3987.55689	6808.812086	1166.301695	0.171292977	-2.545462089	0.002064277	0.013887159	Down	275.7753	153.062	97.17052	31.27823	29.99609	30.16122	2762	gi|460383995|ref|XP_004237701.1|PREDICTED: probable methyltransferase PMT24 [Solanum lycopersicum]	0	sp|Q8L7V3|PMTQ_ARATH	0	Probable methyltransferase PMT26										GO:0005768;GO:0005794;GO:0000139;GO:0016021;GO:0005802;GO:0005774;GO:0008757;GO:0032259	endosome|Golgi apparatus|Golgi membrane|integral component of membrane|trans-Golgi network|vacuolar membrane|S-adenosylmethionine-dependent methyltransferase activity|methylation
CL12434Contig1	52.06487532	3.133267332	100.9964833	32.23359918	5.010493383	0.003013063	0.019222471	Up	0	0	0.4553105	2.373086	2.875973	10.72771	1415
CL12436Contig1	33.99451213	0	67.98902427	Inf	Inf	1.45E-07	2.39E-06	Up	0	0	0	2.454717	5.079404	9.631085	874
CL12442Contig1	887.3176166	1688.818727	85.81650659	0.050814516	-4.298615498	0.033570408	0.135340466	Down	92.44135	28.45067	9.196955	1.960757	2.546352	2.216415	2763	gi|3687307|emb|CAA07000.1|subtilisin-like protease [Solanum lycopersicum]	0	sp|Q9FLI4|SBT13_ARATH	0	Subtilisin-like protease SBT1.3 {ECO:0000303|PubMed:16193095}										GO:0005618;GO:0005576;GO:0004252	cell wall|extracellular region|serine-type endopeptidase activity
CL12448Contig1	41.88895549	72.23784374	11.54006725	0.159750993	-2.646103198	1.46E-05	0.000169265	Down	2.998642	2.579579	2.208072	0.5213284	0.1110783	0.6489387	1983	gi|698519281|ref|XP_009804504.1|PREDICTED: exonuclease 1 isoform X1 [Nicotiana sylvestris]	1.70E-269	sp|Q60GC1|EXO1_ORYSJ	4.00E-41	Exonuclease 1	KOG2518	2.00E-101	5'-3' exonuclease	ko03430	Mismatch repair	1	K10746	EXO1	exonuclease 1	GO:0005634;GO:0035312;GO:0003677;GO:0004519;GO:0046872;GO:0006281	nucleus|5'-3' exodeoxyribonuclease activity|DNA binding|endonuclease activity|metal ion binding|DNA repair
CL12457Contig1	18.66868012	34.89024266	2.447117587	0.070137591	-3.8336683	2.93E-05	0.000320069	Down	6.278795	7.008945	2.879956	1.13714	0	0	469
CL12459Contig1	14.86107025	25.727736	3.994404502	0.155256743	-2.687272165	0.02758338	0.116390638	Down	5.027171	2.216394	1.111899	0.1890529	0.7356659	0.3616957	654
CL12464Contig1	9.711374613	1.636532743	17.78621648	10.86823136	3.442045278	0.005396911	0.031314081	Up	0	0.2716376	0.2951937	1.977586	1.263888	2.962215	629
CL12466Contig1	26.28881427	44.23394995	8.343678591	0.188626125	-2.406398586	0.005014645	0.029399292	Down	2.364284	9.324425	8.791974	1.425921	1.208347	1.232333	461	gi|565402031|ref|XP_006366494.1|PREDICTED: uncharacterized protein At1g04910-like [Solanum tuberosum]	5.20E-79	sp|Q8W486|Y1491_ARATH	5.00E-18	Uncharacterized protein At1g04910										GO:0005737;GO:0005768;GO:0005794;GO:0000139;GO:0016021;GO:0005802;GO:0016757	cytoplasm|endosome|Golgi apparatus|Golgi membrane|integral component of membrane|trans-Golgi network|transferase activity, transferring glycosyl groups
CL12467Contig1	17.88449415	0	35.7689883	Inf	Inf	9.99E-05	0.000968541	Up	0	0	0	1.568801	0.7064307	3.777867	1314	gi|1102142959|gb|OIS99333.1|putative ribonuclease h protein [Nicotiana attenuata]	1.80E-22	sp|P0C2F6|RNHX1_ARATH	2.00E-12	Putative ribonuclease H protein At1g65750	KOG1075	2.00E-19	FOG: Reverse transcriptase							GO:0046872;GO:0003676;GO:0004523	metal ion binding|nucleic acid binding|RNA-DNA hybrid ribonuclease activity
CL12468Contig1	34.99225758	12.2694282	57.71508696	4.703975279	2.233880478	0.000550308	0.004379318	Up	0.5476914	3.503928	1.591143	9.124497	6.430055	10.35892	485
CL12469Contig1	73.31267413	135.4870133	11.13833496	0.082209613	-3.604549084	8.65E-11	2.29E-09	Down	14.99507	15.45957	22.35973	1.204241	0.92436	2.450995	541	gi|565402171|ref|XP_006366560.1|PREDICTED: rhodanese-like domain-containing protein 4, chloroplastic [Solanum tuberosum]	8.43E-64	sp|Q9M158|STR4_ARATH	7.00E-53	Rhodanese-like domain-containing protein 4, chloroplastic										GO:0009507;GO:0009941;GO:0009534;GO:0009535;GO:0005576;GO:0016021;GO:0008061;GO:0004568;GO:0006032;GO:0042742;GO:0009772	chloroplast|chloroplast envelope|chloroplast thylakoid|chloroplast thylakoid membrane|extracellular region|integral component of membrane|chitin binding|chitinase activity|chitin catabolic process|defense response to bacterium|photosynthetic electron transport in photosystem II
CL12473Contig1	432.7180473	699.5857681	165.8503264	0.237069326	-2.076619089	9.82E-09	1.95E-07	Down	19.79246	15.34189	17.78701	7.384056	3.617318	1.571543	2798	gi|297828457|ref|XP_002882111.1|hypothetical protein ARALYDRAFT_483891 [Arabidopsis lyrata subsp. lyrata]	0	sp|Q9M1P7|BOR2_ARATH	0	Probable boron transporter 2	KOG1172	0	Na+-independent Cl/HCO3 exchanger AE1 and related transporters (SLC4 family)							GO:0005887;GO:0005886;GO:0015301;GO:0005452;GO:0051453;GO:0048364	integral component of plasma membrane|plasma membrane|anion:anion antiporter activity|inorganic anion exchanger activity|regulation of intracellular pH|root development
CL1247Contig1	9625.721726	38.37491473	19213.06854	500.6673936	8.967708691	2.24E-103	8.82E-100	Up	2.369961	3.741604	2.834384	1637.494	1368.476	1499.419	923	gi|697132614|ref|XP_009620358.1|PREDICTED: late embryogenesis abundant protein Dc3-like [Nicotiana tomentosiformis]	7.77E-71	sp|P83442|LEAD3_DAUCA	9.00E-41	Late embryogenesis abundant protein Dc3	KOG4744	4.00E-31	Uncharacterized conserved protein
CL1247Contig2	28.53432946	1.044422444	56.02423648	53.64135634	5.745273812	2.80E-10	6.88E-09	Up	0	0	0.3349775	6.391913	8.366426	8.407972	526	gi|565397210|ref|XP_006364193.1|PREDICTED: late embryogenesis abundant protein 2-like [Solanum tuberosum]	3.39E-60	sp|P83442|LEAD3_DAUCA	5.00E-39	Late embryogenesis abundant protein Dc3	KOG4744	6.00E-34	Uncharacterized conserved protein
CL12490Contig1	546.6310279	771.9045181	321.3575378	0.416317731	-1.264243089	8.17E-05	0.000804502	Down	39.64091	36.61759	41.21738	16.34612	19.84087	13.54473	1394	gi|1102288545|gb|OIT35053.1|putative prolyl 4-hydroxylase 4 [Nicotiana attenuata]	5.62E-155	sp|Q8LAN3|P4H4_ARATH	1.00E-153	Probable prolyl 4-hydroxylase 4 {ECO:0000305}	KOG1591	3.00E-154	Prolyl 4-hydroxylase alpha subunit	ko00330	Arginine and proline metabolism	1	K00472	P4HA	prolyl 4-hydroxylase	GO:0005737;GO:0005783;GO:0005789;GO:0005794;GO:0016021;GO:0005634;GO:0005506;GO:0031418;GO:0004656	cytoplasm|endoplasmic reticulum|endoplasmic reticulum membrane|Golgi apparatus|integral component of membrane|nucleus|iron ion binding|L-ascorbic acid binding|procollagen-proline 4-dioxygenase activity
CL12496Contig1	8.823851036	16.97459765	0.673104421	0.03965363	-4.656403236	0.001473803	0.010303545	Down	1.007989	3.583027	4.628646	0	0.3307865	0	385	gi|565361186|ref|XP_006347339.1|PREDICTED: WEB family protein At3g02930, chloroplastic-like [Solanum tuberosum]	2.58E-14
CL12497Contig1	1382.467059	765.7456743	1999.188443	2.610773407	1.384477249	5.25E-06	6.58E-05	Up	19.36197	21.86731	19.64214	54.79103	52.41793	53.96637	2687	gi|1002255354|ref|XP_015631955.1|PREDICTED: oxysterol-binding protein-related protein 1C isoform X2 [Oryza sativa Japonica Group]	0	sp|Q8L751|ORP1C_ARATH	0	Oxysterol-binding protein-related protein 1C	KOG1737	0	Oxysterol-binding protein							GO:0008289;GO:0006869	lipid binding|lipid transport
CL12507Contig1	11.08369981	3.961468235	18.20593138	4.59575347	2.200301409	0.047156274	0.175709737	Up	0.2713895	1.020453	0	0.9139629	2.886798	1.869295	697
CL12514Contig1	33.21926608	12.7408572	53.69767496	4.214604567	2.075397277	0.001143435	0.008285311	Up	0.3067393	0.3709848	0.4334775	1.315561	1.326088	2.173266	2435	gi|1111091734|ref|XP_019240912.1|PREDICTED: uncharacterized protein LOC109220896 [Nicotiana attenuata]	4.63E-63	sp|Q6XKE6|POLG_PVCV2	2.00E-85	Reverse transcriptase	KOG0017	4.00E-09	FOG: Transposon-encoded proteins with TYA, reverse transcriptase, integrase domains in various combinations							GO:0004190;GO:0003677;GO:0004519;GO:0003964;GO:0008270;GO:0046740	aspartic-type endopeptidase activity|DNA binding|endonuclease activity|RNA-directed DNA polymerase activity|zinc ion binding|transport of virus in host, cell to cell
CL12530Contig1	20.87930968	37.90744365	3.851175708	0.101594181	-3.299110317	0.000137854	0.00129265	Down	8.700864	3.849513	5.051999	0	0.6419441	1.24767	457
CL12533Contig1	13.02451915	0	26.0490383	Inf	Inf	1.17E-06	1.65E-05	Up	0	0	0	2.289017	3.555394	4.257209	563	gi|1102286426|gb|OIT33236.1|xyloglucan endotransglucosylasehydrolase protein 22 [Nicotiana attenuata]	7.21E-47	sp|Q38857|XTH22_ARATH	2.00E-41	Xyloglucan endotransglucosylase/hydrolase protein 22				ko04075	Plant hormone signal transduction	1	K14504	TCH4	xyloglucan:xyloglucosyl transferase TCH4	GO:0048046;GO:0005618;GO:0005794;GO:0004553;GO:0016762;GO:0042546;GO:0009664;GO:0009733;GO:0009741;GO:0009409;GO:0009408;GO:0009612;GO:0010411	apoplast|cell wall|Golgi apparatus|hydrolase activity, hydrolyzing O-glycosyl compounds|xyloglucan:xyloglucosyl transferase activity|cell wall biogenesis|plant-type cell wall organization|response to auxin|response to brassinosteroid|response to cold|response to heat|response to mechanical stimulus|xyloglucan metabolic process
CL12537Contig1	5.422904516	0.644195964	10.20161307	15.83619524	3.985153855	0.026219641	0.111780268	Up	0	0.07718187	0.08311419	0.6999731	0.2534997	0.9713103	1185	gi|1102290958|gb|OIT37189.1|kinesin-like protein kin-5c [Nicotiana attenuata]	3.75E-65	sp|O23826|KN5C_TOBAC	2.00E-18	Kinesin-like protein KIN-5C {ECO:0000305}	KOG0243	2.00E-12	Kinesin-like protein							GO:0005737;GO:0005874;GO:0005819;GO:0005524;GO:0020037;GO:0005506;GO:0003777;GO:0016705;GO:0007018	cytoplasm|microtubule|spindle|ATP binding|heme binding|iron ion binding|microtubule motor activity|oxidoreductase activity, acting on paired donors, with incorporation or reduction of molecular oxygen|microtubule-based movement
CL1253Contig1	1832.147637	85.01674432	3579.27853	42.10086564	5.395777992	8.22E-51	2.85E-48	Up	1.345165	1.466009	2.679787	87.22239	75.61178	76.11442	3239	gi|565369032|ref|XP_006351141.1|PREDICTED: beta-galactosidase 16-like isoform X1 [Solanum tuberosum]	0	sp|Q9FFN4|BGAL6_ARATH	0	Beta-galactosidase 6	KOG0496	0	Beta-galactosidase							GO:0048046;GO:0005618;GO:0005773;GO:0004565;GO:0005975;GO:0048354;GO:0009827	apoplast|cell wall|vacuole|beta-galactosidase activity|carbohydrate metabolic process|mucilage biosynthetic process involved in seed coat development|plant-type cell wall modification
CL12557Contig1	36.57163331	2.332814373	70.81045225	30.35408779	4.923818912	8.20E-11	2.18E-09	Up	0	0.1511145	0.3230008	2.904736	5.454079	6.02555	1079
CL12558Contig1	1481.937514	911.6847844	2052.190243	2.250986611	1.170557476	0.000114193	0.001091569	Up	16.5296	21.41575	15.4742	39.25475	40.1154	42.00371	3668	gi|460391210|ref|XP_004241216.1|PREDICTED: pumilio homolog 2-like [Solanum lycopersicum]	0	sp|Q9ZW06|PUM2_ARATH	0	Pumilio homolog 2	KOG1488	0	Translational repressor Pumilio/PUF3 and related RNA-binding proteins (Puf superfamily)							GO:0005829;GO:0003730;GO:0003729;GO:0003723;GO:0006417	cytosol|mRNA 3'-UTR binding|mRNA binding|RNA binding|regulation of translation
CL1255Contig1	49.61590798	78.91062908	20.32118688	0.257521542	-1.957234974	0.000269632	0.002351263	Down	3.614939	6.228679	3.268605	1.422135	1.396993	0.4853243	1307	gi|1026040119|ref|XP_016566120.1|PREDICTED: E3 ubiquitin-protein ligase PRT1-like [Capsicum annuum]	1.36E-45	sp|Q8LBL5|PRT1_ARATH	1.00E-17	E3 ubiquitin-protein ligase PRT1	KOG4582	3.00E-20	Uncharacterized conserved protein, contains ZZ-type Zn-finger
CL12561Contig1	16.97117015	5.745678014	28.19666228	4.907456041	2.294975345	0.00873641	0.046534406	Up	0	1.412541	1.143884	2.981794	3.502514	6.425628	477	gi|565370679|ref|XP_006351946.1|PREDICTED: protein LAZ1-like isoform X1 [Solanum tuberosum]	4.65E-48	sp|F4JTN2|LAZ1_ARATH	2.00E-38	Protein LAZ1 {ECO:0000303|PubMed:20830211}	KOG2641	1.00E-27	Predicted seven transmembrane receptor - rhodopsin family							GO:0005829;GO:0012505;GO:0016021;GO:0005886;GO:0005215;GO:0009626;GO:0012501;GO:0006810	cytosol|endomembrane system|integral component of membrane|plasma membrane|transporter activity|plant-type hypersensitive response|programmed cell death|transport
CL12569Contig1	26.06534309	38.87931254	13.25137364	0.340833538	-1.552860793	0.026518323	0.112863714	Down	3.366057	5.176261	4.607502	1.041589	1.891586	1.634749	630	gi|565403536|ref|XP_006367213.1|PREDICTED: polyubiquitin-like [Solanum tuberosum]	1.10E-48	sp|P62972|UBIQP_XENLA	3.00E-10	Ubiquitin	KOG0001	9.00E-11	Ubiquitin and ubiquitin-like proteins							GO:0005737;GO:0005634	cytoplasm|nucleus
CL12571Contig1	29.30525162	0	58.61050324	Inf	Inf	6.02E-08	1.07E-06	Up	0	0	0	11.49165	6.537054	4.219763	563
CL12574Contig1	13.34208005	25.33795125	1.346208842	0.053130138	-4.234325734	0.000214247	0.001918882	Down	1.982185	1.036241	2.481724	0	0.3358063	0	963	gi|698512917|ref|XP_009801442.1|PREDICTED: transcription factor bHLH36-like [Nicotiana sylvestris]	3.16E-86	sp|Q9FLI0|BH120_ARATH	1.00E-35	Transcription factor bHLH120										GO:0090575;GO:0000977;GO:0006357;GO:0006351	RNA polymerase II transcription factor complex|RNA polymerase II regulatory region sequence-specific DNA binding|regulation of transcription from RNA polymerase II promoter|transcription, DNA-templated
CL12577Contig1	107.7779869	12.00899988	203.5469738	16.94953584	4.083173861	0.025076243	0.107806201	Up	0.5499798	3.699899	0.82788	7.475769	17.24311	60.153	538	gi|209954701|dbj|BAG80541.1|UDP-glucose:glucosyltransferase [Lycium barbarum]	6.35E-42	sp|Q6VAA6|U74G1_STERE	1.00E-18	UDP-glycosyltransferase 74G1 {ECO:0000303|PubMed:15610349}	KOG1192	1.00E-16	UDP-glucuronosyl and UDP-glucosyl transferase							GO:0035251;GO:0008152	UDP-glucosyltransferase activity|metabolic process
CL12578Contig1	14.51543676	3.256606647	25.77426687	7.914455034	2.984490014	0.008736307	0.046534406	Up	0	1.689183	0	2.76608	6.626644	2.474163	468
CL12579Contig1	159.5559445	67.19317165	251.9187174	3.749171399	1.906571782	0.004171678	0.025249755	Up	5.996754	20.40363	4.586447	19.21646	50.73237	43.50934	485	gi|565388563|ref|XP_006360044.1|PREDICTED: protein LIGHT-DEPENDENT SHORT HYPOCOTYLS 10-like [Solanum tuberosum]	3.02E-29	sp|Q9ZVA0|LSH7_ARATH	1.00E-16	Protein LIGHT-DEPENDENT SHORT HYPOCOTYLS 7										GO:0005634;GO:0003677;GO:0009299;GO:0009886;GO:0006355	nucleus|DNA binding|mRNA transcription|post-embryonic animal morphogenesis|regulation of transcription, DNA-templated
CL1258Contig1	65.7231313	127.8690997	3.577162898	0.027975194	-5.159708043	2.09E-12	6.71E-11	Down	4.571916	3.840444	2.117229	0.08837566	0.02895347	0.1972796	2616	gi|697149521|ref|XP_009628971.1|PREDICTED: G-type lectin S-receptor-like serine/threonine-protein kinase At1g11330 isoform X1 [Nicotiana tomentosiformis]	0	sp|Q9SXB8|Y1133_ARATH	0	G-type lectin S-receptor-like serine/threonine-protein kinase At1g11330
CL12590Contig1	32.09470069	0	64.18940139	Inf	Inf	1.41E-12	4.63E-11	Up	0	0	0	1.229261	1.776816	3.027519	2335	gi|1012353101|gb|KYP64289.1|Retrovirus-related Pol polyprotein from transposon TNT 1-94, partial [Cajanus cajan]	1.64E-123	sp|P10978|POLX_TOBAC	8.00E-62	Endonuclease	KOG0017	5.00E-62	FOG: Transposon-encoded proteins with TYA, reverse transcriptase, integrase domains in various combinations							GO:0004190;GO:0004519;GO:0003676;GO:0003964;GO:0008270;GO:0015074	aspartic-type endopeptidase activity|endonuclease activity|nucleic acid binding|RNA-directed DNA polymerase activity|zinc ion binding|DNA integration
CL12596Contig1	117.1526818	230.0055928	4.299770704	0.018694201	-5.741265405	4.92E-12	1.52E-10	Down	33.16159	17.0915	21.25116	0.5243059	0.169171	0.6714442	678	gi|971567378|ref|XP_015168596.1|PREDICTED: uncharacterized protein LOC107062455 isoform X2 [Solanum tuberosum]	8.30E-27
CL12605Contig1	794.4588961	1306.467823	282.4499692	0.21619359	-2.209604344	8.10E-11	2.15E-09	Down	39.20201	28.77595	28.18913	9.389897	5.172589	6.517268	2885	gi|75318695|sp|O80786.1|MCM5_ARATHRecName: Full=DNA replication licensing factor MCM5; AltName: Full=Minichromosome maintenance protein 5; Short=AtMCM5	0	sp|O80786|MCM5_ARATH	0	DNA replication licensing factor MCM5	KOG0481	0	DNA replication licensing factor, MCM5 component	ko04110;ko04111;ko04113;ko03030	Cell cycle|Cell cycle - yeast|Meiosis - yeast|DNA replication	4	K02209	MCM5, CDC46	DNA replication licensing factor MCM5	GO:0005737;GO:0042555;GO:0005634;GO:0000347;GO:0005524;GO:0003682;GO:0003678;GO:0003688;GO:0007049;GO:0006270;GO:0006268	cytoplasm|MCM complex|nucleus|THO complex|ATP binding|chromatin binding|DNA helicase activity|DNA replication origin binding|cell cycle|DNA replication initiation|DNA unwinding involved in DNA replication
CL12608Contig1	77.92902484	150.7419458	5.116103919	0.033939484	-4.880891541	0.003793119	0.023349867	Down	12.22675	4.980838	2.123773	0.3176144	0.3095575	0.06118006	1666	gi|1102142663|gb|OIS99037.1|protein detoxification 18 [Nicotiana attenuata]	1.04E-228	sp|Q9LUH2|DTX19_ARATH	1.00E-177	Protein DETOXIFICATION 19 {ECO:0000303|PubMed:11739388}	KOG1347	5.00E-174	Uncharacterized membrane protein, predicted efflux pump							GO:0016021;GO:0015297;GO:0015238;GO:0006855;GO:0009636	integral component of membrane|antiporter activity|drug transmembrane transporter activity|drug transmembrane transport|response to toxic substance
CL12609Contig1	49.44055258	68.26910253	30.61200262	0.448402007	-1.157135358	0.030904966	0.127029317	Down	1.69526	1.848478	1.682809	0.9253774	0.5337996	0.9114843	2788	gi|460408761|ref|XP_004249810.1|PREDICTED: pentatricopeptide repeat-containing protein At2g29760, chloroplastic-like [Solanum lycopersicum]	0	sp|O82380|PP175_ARATH	2.00E-180	Pentatricopeptide repeat-containing protein At2g29760, chloroplastic	KOG4197	0	FOG: PPR repeat
CL1260Contig1	11.54720545	4.155308993	18.93910191	4.557808323	2.188340254	0.038688199	0.151244889	Up	0.0739086	0.1253428	0.07224472	0.4210732	0.366953	0.4489241	3294	gi|1027091605|ref|XP_016646912.1|PREDICTED: uncharacterized protein LOC103318979 [Prunus mume]	6.11E-224	sp|P04323|POL3_DROME	4.00E-38	Endonuclease	KOG0017	9.00E-134	FOG: Transposon-encoded proteins with TYA, reverse transcriptase, integrase domains in various combinations							GO:0004190;GO:0004519;GO:0003676;GO:0003964;GO:0015074	aspartic-type endopeptidase activity|endonuclease activity|nucleic acid binding|RNA-directed DNA polymerase activity|DNA integration
CL12615Contig1	16.56898658	26.21096485	6.927008308	0.264279028	-1.919866152	0.027826318	0.117130578	Down	1.731812	4.025975	3.826599	0	1.859999	0.7162359	582
CL12620Contig1	13.59035014	4.317487931	22.86321235	5.295489581	2.404764071	0.012833438	0.063661784	Up	0	0.527439	1.115917	2.844086	2.706363	3.576605	547
CL12633Contig1	18.99536366	8.078492387	29.91223493	3.702700145	1.888577721	0.021915616	0.096999548	Up	0	1.061572	1.161004	3.596359	2.2884	2.131	797
CL12634Contig1	19.51839723	0	39.03679446	Inf	Inf	2.28E-09	4.93E-08	Up	0	0	0	4.440963	6.667065	6.703759	480	gi|971571182|ref|XP_015169630.1|PREDICTED: probable serine/threonine-protein kinase DDB_G0290621 [Solanum tuberosum]	2.72E-53				KOG0192	5.00E-14	Tyrosine kinase specific for activated (GTP-bound) p21cdc42Hs
CL12638Contig1	46.16937754	12.78109898	79.55765611	6.224633438	2.637988881	5.90E-06	7.32E-05	Up	1.34163	0.7079047	0.7381388	6.685035	4.6522	6.450377	969
CL12639Contig1	123.1681064	166.264949	80.0712638	0.481588358	-1.054127578	0.008500502	0.045491769	Down	3.835848	4.904387	3.844327	2.300158	1.780317	2.040524	2834	gi|460380507|ref|XP_004235997.1|PREDICTED: pentatricopeptide repeat-containing protein At3g47530 [Solanum lycopersicum]	0	sp|Q9SN85|PP267_ARATH	0	Pentatricopeptide repeat-containing protein At3g47530	KOG4197	0	FOG: PPR repeat
CL12640Contig1	33.82762078	5.10148205	62.55375951	12.26187976	3.616108258	0.001879236	0.012773203	Up	0	1.070919	0.7512737	1.881752	9.279639	11.38118	612
CL12647Contig1	1716.565889	2888.481496	544.650281	0.18855938	-2.406909172	1.55E-14	6.15E-13	Down	155.1651	153.8825	138.7223	19.88914	33.23031	33.22395	1376	gi|1026080907|ref|XP_016539699.1|PREDICTED: cold-regulated 413 plasma membrane protein 2 isoform X1 [Capsicum annuum]	2.27E-91	sp|Q9SVL6|CRPM2_ARATH	8.00E-44	Cold-regulated 413 plasma membrane protein 2										GO:0016021;GO:0005886;GO:0005774	integral component of membrane|plasma membrane|vacuolar membrane
CL12649Contig1	6.683852895	12.42834321	0.939362575	0.075582285	-3.725808062	0.017978443	0.083122501	Down	0.912912	1.632392	0.7667339	0	0	0.2986015	822	gi|970009222|ref|XP_015065480.1|PREDICTED: uncharacterized protein LOC107010707 [Solanum pennellii]	6.98E-89
CL1264Contig1	8.338340833	2.036759223	14.63992244	7.187851307	2.845560565	0.023345701	0.102016195	Up	0	0.0563219	0.2321639	0.3992412	0.5551092	1.286661	1478	gi|1026101042|ref|XP_016549661.1|PREDICTED: U-box domain-containing protein 21-like [Capsicum annuum]	5.71E-211	sp|Q5PNY6|PUB21_ARATH	2.00E-109	U-box domain-containing protein 21
CL12650Contig1	5.41489497	10.1436495	0.686140437	0.067642365	-3.885929098	0.029034612	0.121098822	Down	1.3716	0.6744788	0.5579891	0.1292583	0.1291778	1.73E-29	814
CL12659Contig1	138.3095965	233.2351739	43.38401911	0.186009762	-2.42654976	4.71E-09	9.76E-08	Down	5.415379	7.704565	5.29543	0.7563834	1.168495	1.580926	2731	gi|350536739|ref|NP_001234774.1|subtilisin-like protease precursor [Solanum lycopersicum]	0	sp|O65351|SBT17_ARATH	6.00E-133	Subtilisin-like protease SBT1.7 {ECO:0000303|PubMed:16193095}										GO:0048046;GO:0005618;GO:0005576;GO:0009505;GO:0004252;GO:0080001;GO:0048359;GO:0010214	apoplast|cell wall|extracellular region|plant-type cell wall|serine-type endopeptidase activity|mucilage extrusion from seed coat|mucilage metabolic process involved in seed coat development|seed coat development
CL1265Contig1	374.7288369	78.21760429	671.2400696	8.581700701	3.101263586	2.89E-08	5.39E-07	Up	3.001031	2.393169	2.153132	26.67386	13.42246	26.23091	2197	gi|1026008630|ref|XP_016556072.1|PREDICTED: myosin-12 isoform X1 [Capsicum annuum]	2.68E-256	sp|F4IRU3|MYO12_ARATH	0	Myosin-12	KOG0160	0	Myosin class V heavy chain							GO:0016461;GO:0005524;GO:0003774;GO:0030048	unconventional myosin complex|ATP binding|motor activity|actin filament-based movement
CL12663Contig1	8.347555919	0	16.69511184	Inf	Inf	0.000148081	0.001376639	Up	0	0	0	1.421423	1.943753	1.314533	781
CL1267Contig1	23.4953474	12.71777534	34.27291945	2.694883226	1.43022276	0.04642878	0.173686044	Up	0.2578029	0.4294693	0.466829	0.7810401	1.07985	1.418465	2294
CL1268Contig1	576.7281318	79.7301918	1073.726072	13.46699472	3.751356031	2.83E-26	2.95E-24	Up	5.34863	2.914983	3.192057	55.62693	53.79971	47.95779	1474	gi|778700767|ref|XP_004143609.2|PREDICTED: uncharacterized protein LOC101203086 [Cucumis sativus]	3.59E-22	sp|Q9ARD5|LT02_HORVU	1.00E-20	Low temperature-induced protein lt101.2	KOG1773	2.00E-19	Stress responsive protein							GO:0016021	integral component of membrane
CL12691Contig1	38.67679776	2.335472388	75.01812314	32.1211775	5.005452875	2.20E-11	6.31E-10	Up	0.9746132	0	0	10.7386	10.63658	12.64834	480
CL12696Contig1	21.04320377	9.804088646	32.28231889	3.292740413	1.71928878	0.024062378	0.104452707	Up	2.737391	0.9611886	0.5204224	4.290346	3.488914	6.782664	484
CL1269Contig1	168.5276746	96.22809555	240.8272536	2.50267089	1.323468584	0.000526504	0.004217771	Up	1.952996	2.556067	1.863025	5.470153	5.200929	5.364032	3251	gi|723707542|ref|XP_010322424.1|PREDICTED: putative phospholipid:diacylglycerol acyltransferase 2 isoform X2 [Solanum lycopersicum]	0	sp|Q9FYC7|PDAT2_ARATH	0	Putative phospholipid:diacylglycerol acyltransferase 2	KOG2369	0	Lecithin:cholesterol acyltransferase (LCAT)/Acyl-ceramide synthase	ko00561	Glycerolipid metabolism	1	K00679	E2.3.1.158	phospholipid:diacylglycerol acyltransferase	GO:0016021;GO:0008374;GO:0046027;GO:0006071;GO:0006629	integral component of membrane|O-acyltransferase activity|phospholipid:diacylglycerol acyltransferase activity|glycerol metabolic process|lipid metabolic process
CL126Contig1	30.7413608	2.332814373	59.14990723	25.35559963	4.664232487	5.01E-09	1.04E-07	Up	0	0.02715361	0.08293252	1.079752	0.6971729	1.124637	4434	gi|1111060306|ref|XP_019236840.1|PREDICTED: uncharacterized protein LOC109217066 [Nicotiana attenuata]	2.03E-104	sp|P14381|YTX2_XENLA	3.00E-06	Transposon TX1 uncharacterized 149 kDa protein	KOG1075	2.00E-48	FOG: Reverse transcriptase
CL12702Contig1	8.718495017	1.970171656	15.46681838	7.850492789	2.972783217	0.018320698	0.08445257	Up	0.04376793	0.08385838	0.1310071	0.7666009	0.1766489	1.063734	1690	gi|1025322398|ref|XP_016504171.1|PREDICTED: THO complex subunit 2-like, partial [Nicotiana tabacum]	2.38E-105	sp|P14381|YTX2_XENLA	2.00E-19	Transposon TX1 uncharacterized 149 kDa protein	KOG1075	2.00E-57	FOG: Reverse transcriptase
CL12706Contig1	15.60188811	5.702172308	25.50160392	4.472261191	2.161004447	0.017159019	0.08017225	Up	0.3050699	1.106164	0.5893987	2.158379	2.091357	4.960087	608
CL1270Contig1	2618.70487	765.5313727	4471.878368	5.841535079	2.54634754	2.42E-16	1.13E-14	Up	12.59	16.83397	14.02151	84.58205	81.79614	90.5787	3776	gi|565351144|ref|XP_006342519.1|PREDICTED: protein NRT1/ PTR FAMILY 1.2 isoform X1 [Solanum tuberosum]	1.77E-291	sp|Q9M817|PTR6_ARATH	2.00E-143	Protein NRT1/ PTR FAMILY 1.2	KOG1237	4.00E-144	H+/oligopeptide symporter							GO:0016021;GO:0005886;GO:0080054;GO:0080055	integral component of membrane|plasma membrane|low-affinity nitrate transmembrane transporter activity|low-affinity nitrate transport
CL12713Contig1	6.232019821	0.592110299	11.87192934	20.05019902	4.325544652	0.04699313	0.175267627	Up	0	0.2006881	0	0.4413303	0.6364441	2.733783	722
CL1271Contig1	9.242670373	0.963332975	17.52200777	18.18894217	4.184989736	0.002284899	0.015161864	Up	0.06953614	0.03430211	0	0.8513574	0.4532126	0.4476013	2161	gi|1026038355|ref|XP_016565249.1|PREDICTED: probable pectate lyase 5 isoform X1 [Capsicum annuum]	2.16E-237	sp|Q940Q1|PLY1_ARATH	7.00E-125	Probable pectate lyase 1				ko02024;ko00040	Quorum sensing|Pentose and glucuronate interconversions	2	K01728	pel	pectate lyase	GO:0016020;GO:0046872;GO:0030570;GO:0045490	membrane|metal ion binding|pectate lyase activity|pectin catabolic process
CL12724Contig1	55.71249424	9.745379961	101.6796085	10.43362177	3.383168135	2.33E-09	5.03E-08	Up	2.480466	0.2465356	1.494605	13.16345	18.25887	15.95324	466	gi|697123411|ref|XP_009615698.1|PREDICTED: heat shock 70 kDa protein [Nicotiana tomentosiformis]	1.61E-80	sp|P24629|HSP71_SOLLC	4.00E-95	Heat shock cognate 70 kDa protein 1	KOG0101	9.00E-95	Molecular chaperones HSP70/HSC70, HSP70 superfamily	ko04144;ko04010;ko04141;ko03040	Endocytosis|MAPK signaling pathway|Protein processing in endoplasmic reticulum|Spliceosome	4	K03283	HSPA1s	heat shock 70kDa protein 1/2/6/8	GO:0005524	ATP binding
CL1272Contig1	161.1436508	57.76812634	264.5191754	4.578981388	2.195026701	2.59E-05	0.000286021	Up	5.212456	4.817983	3.746806	16.15943	16.58227	31.86954	899	gi|1026006464|ref|XP_016555039.1|PREDICTED: DNA ligase 1-like [Capsicum annuum]	3.36E-31
CL12731Contig1	19.15129332	30.83513999	7.467446654	0.242173269	-2.045888465	0.01374471	0.067311484	Down	5.884762	4.334054	2.829428	0.8405028	0.2761857	2.099578	505	gi|565349372|ref|XP_006341667.1|PREDICTED: uncharacterized protein LOC102585550 [Solanum tuberosum]	1.67E-21				KOG1454	1.00E-09	Predicted hydrolase/acyltransferase (alpha/beta hydrolase superfamily)
CL12736Contig1	7.907636229	1.363559455	14.451713	10.59852063	3.405790998	0.012104599	0.060769827	Up	0.3067925	0	0.3074	0.6206661	2.680915	2.325176	553
CL12737Contig1	6.189736172	11.04365884	1.335813506	0.120957513	-3.047427714	0.0482026	0.178442279	Down	0.9135457	1.446644	1.421806	0.127681	0.2556146	0.125774	642	gi|1026081484|ref|XP_016539997.1|PREDICTED: serine/threonine-protein kinase STY46 isoform X2 [Capsicum annuum]	1.31E-34	sp|Q8RWL6|STY17_ARATH	3.00E-30	Serine/threonine-protein kinase STY17 {ECO:0000305}	KOG0192	5.00E-31	Tyrosine kinase specific for activated (GTP-bound) p21cdc42Hs							GO:0005829;GO:0016597;GO:0005524;GO:0004674;GO:0004712;GO:0004871;GO:0009658;GO:0035556	cytosol|amino acid binding|ATP binding|protein serine/threonine kinase activity|protein serine/threonine/tyrosine kinase activity|signal transducer activity|chloroplast organization|intracellular signal transduction
CL12739Contig1	13.52626936	5.501708529	21.5508302	3.917115944	1.969791832	0.040237074	0.155782046	Up	0	1.20281	1.264818	2.984706	2.930338	3.676068	490
CL12741Contig1	29.52471202	1.184220599	57.86520344	48.86353396	5.610686302	1.81E-07	2.94E-06	Up	0	0.6676734	0	6.195447	6.523907	14.70129	466
CL12742Contig1	315.5422004	182.589568	448.4948329	2.456300422	1.296487023	0.000143847	0.001342746	Up	9.429576	8.364265	6.199327	20.58823	18.06155	21.11398	1628
CL12750Contig1	288.7804399	464.2834438	113.277436	0.243983363	-2.03514532	7.03E-09	1.42E-07	Down	9.91888	12.82748	7.688267	2.752367	1.822182	2.891264	3296	gi|15226808|ref|NP_181018.1|Homeobox-leucine zipper family protein / lipid-binding START domain-containing protein [Arabidopsis thaliana]	0	sp|Q6AST1|HOX32_ORYSJ	0	Homeobox-leucine zipper protein HOX32										GO:0005634;GO:0003677;GO:0008289;GO:0006355;GO:0006351	nucleus|DNA binding|lipid binding|regulation of transcription, DNA-templated|transcription, DNA-templated
CL12752Contig1	475.2083919	773.080957	177.3358269	0.22938843	-2.12413547	3.26E-06	4.26E-05	Down	26.73774	17.07971	16.14928	4.478948	5.170254	4.397865	2737	gi|565362666|ref|XP_006348067.1|PREDICTED: uncharacterized protein LOC102579963 isoform X1 [Solanum tuberosum]	0
CL12754Contig1	3106.888195	5055.507775	1158.268616	0.229110243	-2.125886134	0.023129472	0.101234662	Down	55.53417	126.3352	207.6784	29.7853	33.30324	28.6827	2731	gi|906847359|ref|NP_001234693.2|glycosyltransferase [Solanum lycopersicum]	2.57E-236	sp|Q9FH90|IX14H_ARATH	0	Probable beta-1,4-xylosyltransferase IRX14H	KOG1476	0	Beta-1,3-glucuronyltransferase B3GAT1/SQV-8							GO:0005794;GO:0000139;GO:0016021;GO:0015018;GO:0042285;GO:0071555;GO:0010417;GO:0009834	Golgi apparatus|Golgi membrane|integral component of membrane|galactosylgalactosylxylosylprotein 3-beta-glucuronosyltransferase activity|xylosyltransferase activity|cell wall organization|glucuronoxylan biosynthetic process|plant-type secondary cell wall biogenesis
CL12758Contig1	30.31856402	0	60.63712804	Inf	Inf	1.70E-13	6.13E-12	Up	0	0	0	1.78048	2.170825	2.355289	2093	gi|970045869|ref|XP_015084421.1|PREDICTED: LOW QUALITY PROTEIN: retrovirus-related Pol polyprotein from transposon TNT 1-94 [Solanum pennellii]	1.80E-42	sp|P10978|POLX_TOBAC	4.00E-20	Endonuclease	KOG0017	8.00E-36	FOG: Transposon-encoded proteins with TYA, reverse transcriptase, integrase domains in various combinations							GO:0004190;GO:0004519;GO:0003676;GO:0003964;GO:0008270;GO:0015074	aspartic-type endopeptidase activity|endonuclease activity|nucleic acid binding|RNA-directed DNA polymerase activity|zinc ion binding|DNA integration
CL12760Contig1	27.06653504	8.681840661	45.45122942	5.235206588	2.388246469	0.000949071	0.007044226	Up	1.354458	1.556908	0.825787	8.465646	6.866322	4.56371	492
CL12764Contig1	15.60895912	6.767719675	24.45019856	3.612767628	1.853104464	0.042013833	0.160938023	Up	0.1991976	0.8569892	0.1010575	0.6991017	1.161984	2.236919	1314
CL12769Contig1	7408.317017	14473.43216	343.2018793	0.023712543	-5.398205813	2.04E-54	7.91E-52	Down	274.5778	400.2467	324.7574	11.24305	9.275334	2.967019	3107	gi|75277587|sp|O24370.1|LOX21_SOLTURecName: Full=Linoleate 13S-lipoxygenase 2-1, chloroplastic; AltName: Full=Lipoxygenase 2-1; Flags: Precursor	0	sp|O24370|LOX21_SOLTU	0	Linoleate 13S-lipoxygenase 2-1, chloroplastic				ko00591;ko00592	Linoleic acid metabolism|alpha-Linolenic acid metabolism	2	K00454	LOX2S	lipoxygenase	GO:0009570;GO:0009534;GO:0016165;GO:0046872;GO:0010597;GO:0031408	chloroplast stroma|chloroplast thylakoid|linoleate 13S-lipoxygenase activity|metal ion binding|green leaf volatile biosynthetic process|oxylipin biosynthetic process
CL12771Contig1	90.63945207	145.1962628	36.08264136	0.248509436	-2.008627463	9.00E-06	0.000108456	Down	19.75431	22.23246	21.76566	4.492898	7.433695	4.193267	485	gi|565398130|ref|XP_006364633.1|PREDICTED: HMG-Y-related protein A-like [Solanum tuberosum]	6.64E-63	sp|Q9FYS5|HMGYA_MAIZE	8.00E-13	HMG-Y-related protein A										GO:0005730;GO:0000786;GO:0043565;GO:0006334;GO:2000014;GO:0006355	nucleolus|nucleosome|sequence-specific DNA binding|nucleosome assembly|regulation of endosperm development|regulation of transcription, DNA-templated
CL12775Contig1	33.46562879	15.56823357	51.36302401	3.299219773	1.722124884	0.006642073	0.03720022	Up	0.9108484	1.690144	0.7313585	1.919332	3.678284	5.510341	1012
CL12784Contig1	121.8657108	213.4306577	30.30076382	0.141970063	-2.816341357	0.000528128	0.00422766	Down	19.03872	26.52231	44.8657	5.174301	5.257415	2.806612	496	gi|565377788|ref|XP_006355350.1|PREDICTED: uncharacterized protein LOC102587312 [Solanum tuberosum]	8.06E-32
CL12789Contig1	103.0068349	200.5897263	5.423943418	0.027039986	-5.208761778	8.74E-09	1.75E-07	Down	22.29902	12.52492	28.04588	0.2827682	1.366726	0	665	gi|1102289909|gb|OIT36252.1|hypothetical protein A4A49_04389 [Nicotiana attenuata]	1.94E-09
CL12790Contig1	199.3838609	356.7394399	42.02828189	0.117812266	-3.085438338	4.76E-06	6.01E-05	Down	64.30973	39.79451	30.11766	6.294509	6.013449	3.633241	566	gi|1025145038|ref|XP_016467046.1|PREDICTED: uncharacterized protein LOC107789706 [Nicotiana tabacum]	1.21E-39
CL12810Contig1	20.07963966	36.11009008	4.049189246	0.112134565	-3.156697043	0.000383218	0.003197618	Down	5.06357	6.85906	1.777202	0.9455578	0	0.4558941	578	gi|698539091|ref|XP_009765338.1|PREDICTED: auxin-induced protein 15A-like [Nicotiana sylvestris]	2.35E-46	sp|Q9FK62|SAU24_ARATH	3.00E-28	Auxin-responsive protein SAUR24 {ECO:0000305}				ko04075	Plant hormone signal transduction	1	K14488	SAUR	SAUR family protein	GO:0005886;GO:0009734;GO:0007275;GO:0040008	plasma membrane|auxin-activated signaling pathway|multicellular organism development|regulation of growth
CL12811Contig1	9559.46145	16840.74494	2278.177964	0.135277743	-2.886003601	1.71E-17	8.95E-16	Down	505.7939	408.7129	332.9004	58.49926	59.18245	53.36157	2881	gi|460396280|ref|XP_004243704.1|PREDICTED: subtilisin-like protease SBT1.8 [Solanum lycopersicum]	0	sp|Q9ZUF6|SBT18_ARATH	0	Subtilisin-like protease SBT1.8 {ECO:0000303|PubMed:16193095}										GO:0005618;GO:0005576;GO:0005794;GO:0009505;GO:0009506;GO:0004252	cell wall|extracellular region|Golgi apparatus|plant-type cell wall|plasmodesma|serine-type endopeptidase activity
CL12817Contig1	375.8404856	171.2212658	580.4597054	3.390114556	1.761334025	1.55E-05	0.000179778	Up	3.621696	4.55162	4.575336	17.00206	16.35621	10.19336	2864	gi|460404554|ref|XP_004247746.1|PREDICTED: phosphate transporter PHO1 [Solanum lycopersicum]	0	sp|Q8S403|PHO1_ARATH	0	Phosphate transporter PHO1 {ECO:0000303|PubMed:11971143}	KOG1162	0	Predicted small molecule transporter							GO:0005789;GO:0005794;GO:0000139;GO:0016021;GO:0005886;GO:0005802;GO:0000822;GO:0015114;GO:0016036;GO:0048016;GO:0006799	endoplasmic reticulum membrane|Golgi apparatus|Golgi membrane|integral component of membrane|plasma membrane|trans-Golgi network|inositol hexakisphosphate binding|phosphate ion transmembrane transporter activity|cellular response to phosphate starvation|inositol phosphate-mediated signaling|polyphosphate biosynthetic process
CL12830Contig1	10.24200362	18.508916	1.975091239	0.10671026	-3.2282292	0.01642756	0.0775237	Down	0.5431793	1.243786	2.351817	0.1811054	0.08832214	0.256963	945	gi|1026106980|ref|XP_016552467.1|PREDICTED: uncharacterized protein LOC107851890 isoform X2 [Capsicum annuum]	2.64E-77
CL12836Contig1	270.8995876	404.3700782	137.429097	0.339859709	-1.556988758	9.03E-06	0.000108761	Down	7.346887	9.108431	7.560645	2.409579	2.925449	2.948997	3603	gi|723660971|ref|XP_010326222.1|PREDICTED: acetyl-coenzyme A carboxylase carboxyl transferase subunit alpha, chloroplastic isoform X1 [Solanum lycopersicum]	0	sp|Q9LD43|ACCA_ARATH	2.00E-122	Acetyl-coenzyme A carboxylase carboxyl transferase subunit alpha, chloroplastic				ko00620;ko00640;ko00720;ko00061	Pyruvate metabolism|Propanoate metabolism|Carbon fixation pathways in prokaryotes|Fatty acid biosynthesis	4	K01962	accA	acetyl-CoA carboxylase carboxyl transferase subunit alpha	GO:0009317;GO:0009507;GO:0009941;GO:0009706;GO:0009570;GO:0016020;GO:0009536;GO:0003989;GO:0005524;GO:0006633;GO:2001295	acetyl-CoA carboxylase complex|chloroplast|chloroplast envelope|chloroplast inner membrane|chloroplast stroma|membrane|plastid|acetyl-CoA carboxylase activity|ATP binding|fatty acid biosynthetic process|malonyl-CoA biosynthetic process
CL12837Contig1	87.73976709	131.1545269	44.32500727	0.337960178	-1.565074832	0.000669273	0.005199976	Down	3.122998	7.443752	4.705237	1.97656	1.339295	1.815977	1860	gi|1025216928|ref|XP_016481083.1|PREDICTED: putative glycosyltransferase 7 [Nicotiana tabacum]	3.68E-38	sp|O81007|GT7_ARATH	7.00E-32	Putative glycosyltransferase 7	KOG4748	4.00E-25	Subunit of Golgi mannosyltransferase complex							GO:0005768;GO:0005794;GO:0000139;GO:0016021;GO:0005802;GO:0008378;GO:0010392;GO:0051070;GO:0010192;GO:0010214	endosome|Golgi apparatus|Golgi membrane|integral component of membrane|trans-Golgi network|galactosyltransferase activity|galactoglucomannan metabolic process|galactomannan biosynthetic process|mucilage biosynthetic process|seed coat development
CL1283Contig1	15.15409994	24.61271694	5.695482931	0.231404072	-2.111513842	0.019298438	0.087836578	Down	1.741591	2.907226	1.519521	0.6091195	0.4552849	0.4442872	866
CL12841Contig1	12.9605546	2.260304863	23.66080434	10.46797037	3.387909841	0.001717595	0.011806013	Up	0.5796336	0.285108	0	4.018007	2.68538	1.709918	604
CL12845Contig1	37.76121085	62.26840739	13.25401431	0.212852952	-2.232070998	0.025948215	0.110763678	Down	3.782374	2.331747	0.7690609	0.4019616	0.5177335	0.5455122	1952	gi|1026016600|ref|XP_016578636.1|PREDICTED: LOW QUALITY PROTEIN: poly [ADP-ribose] polymerase 3-like [Capsicum annuum]	3.78E-10	sp|Q9FK91|PARP3_ARATH	2.00E-14	Poly [ADP-ribose] polymerase 3	KOG1037	6.00E-15	NAD+ ADP-ribosyltransferase Parp, required for poly-ADP ribosylation of nuclear proteins							GO:0005737;GO:0005634;GO:0003910;GO:0003950;GO:0051103;GO:0006273;GO:0006471	cytoplasm|nucleus|DNA ligase (ATP) activity|NAD+ ADP-ribosyltransferase activity|DNA ligation involved in DNA repair|lagging strand elongation|protein ADP-ribosylation
CL12847Contig1	33.24789832	11.0126981	55.48309855	5.038102205	2.332880389	0.00237304	0.015662784	Up	0.9957645	2.367597	0.6968057	3.544301	6.220432	10.87405	594	gi|1025332635|ref|XP_016506682.1|PREDICTED: S-type anion channel SLAH2-like [Nicotiana tabacum]	3.43E-51	sp|Q9FLV9|SLAH3_ARATH	2.00E-15	S-type anion channel SLAH3										GO:0016021;GO:0005886;GO:0008308;GO:0006873;GO:0006821;GO:0009651;GO:0009414	integral component of membrane|plasma membrane|voltage-gated anion channel activity|cellular ion homeostasis|chloride transport|response to salt stress|response to water deprivation
CL1284Contig1	27.31528773	5.733834128	48.89674134	8.527756515	3.092166247	3.36E-05	0.000361683	Up	0.2973795	0.2832801	0.07525623	1.669443	1.449104	2.36941	1936
CL12853Contig1	100.1547326	182.9255723	17.38389295	0.095032601	-3.395433671	1.12E-12	3.73E-11	Down	29.1468	22.43544	31.36621	2.771145	2.893898	2.355811	464	gi|1025374776|ref|XP_016515652.1|PREDICTED: uncharacterized protein LOC107832343 [Nicotiana tabacum]	2.66E-83
CL12857Contig1	8.272041137	2.045339182	14.49874309	7.088674201	2.825515825	0.025455677	0.109166661	Up	0.3249625	0	0.3113548	1.717309	1.009631	2.516498	609
CL1285Contig1	14.51876093	6.233616983	22.80390487	3.658213992	1.87113947	0.045325699	0.170531204	Up	0	0.6866241	0.2702625	0.7275385	0.7908733	2.016723	1433
CL12860Contig1	39.6462867	57.22549482	22.06707857	0.385616213	-1.374762387	0.016425545	0.077522631	Down	7.237909	11.30744	5.901134	3.343112	3.336736	2.669437	508
CL12861Contig1	139.7718491	201.1286996	78.41499863	0.389874736	-1.358917425	0.000599973	0.004732826	Down	28.25452	33.2408	30.39337	11.94864	11.28906	13.22146	467	gi|565367394|ref|XP_006350354.1|PREDICTED: mechanosensitive ion channel protein 10-like [Solanum tuberosum]	3.87E-17
CL12868Contig1	9.301468882	2.176557378	16.42638039	7.546954909	2.915894655	0.019729027	0.089347664	Up	0	0.2613256	0.1381258	1.270878	0.687747	0.8706528	1232	gi|1023985229|gb|KZV23211.1|hypothetical protein F511_05050 [Dorcoceras hygrometricum]	1.13E-07
CL12874Contig1	231.351148	309.777668	152.9246281	0.493659304	-1.018412376	0.004454741	0.026620934	Down	6.210954	7.655675	8.20741	3.44039	3.506798	4.188984	2985	gi|1026033065|ref|XP_016562719.1|PREDICTED: uncharacterized protein LOC107861856 [Capsicum annuum]	1.56E-227
CL12875Contig1	12.51908152	22.84631703	2.191846007	0.095938702	-3.381743265	0.030115272	0.124563274	Down	8.312985	3.215826	1.657485	0	0	1.415711	371
CL1287Contig1	1984.734037	8.784055053	3960.684019	450.8947172	8.816646797	6.44E-31	8.53E-29	Up	0.2389179	0.4259595	0.07901503	86.42459	87.62145	158.021	2616	gi|565378539|ref|XP_006355713.1|PREDICTED: CBL-interacting serine/threonine-protein kinase 1-like [Solanum tuberosum]	2.00E-202	sp|Q8RWC9|CIPK1_ARATH	2.00E-177	CBL-interacting serine/threonine-protein kinase 1	KOG0583	7.00E-178	Serine/threonine protein kinase	ko04530;ko04140;ko04068;ko04150;ko04151;ko04152;ko04371	Tight junction|Autophagy - animal|FoxO signaling pathway|mTOR signaling pathway|PI3K-Akt signaling pathway|AMPK signaling pathway|Apelin signaling pathway	7	K07198	PRKAA, AMPK	5'-AMP-activated protein kinase, catalytic alpha subunit	GO:0005737;GO:0005634;GO:0005886;GO:0005524;GO:0004674;GO:0035556;GO:0006468;GO:0009737;GO:0006970;GO:0009651	cytoplasm|nucleus|plasma membrane|ATP binding|protein serine/threonine kinase activity|intracellular signal transduction|protein phosphorylation|response to abscisic acid|response to osmotic stress|response to salt stress
CL12888Contig1	74.39817726	18.94742732	129.8489272	6.85311652	2.776760217	2.71E-08	5.07E-07	Up	2.024168	2.943777	3.522237	22.95487	17.47927	19.64121	467
CL12899Contig1	24.50131583	9.002284661	40.00034701	4.44335505	2.151649426	0.004019401	0.024519871	Up	0	2.30804	0.8462854	3.574348	2.988524	7.05547	647
CL12900Contig1	16.53432672	3.52561493	29.54303851	8.379542034	3.066871399	0.001080981	0.007885516	Up	0.2401024	0.4543381	0.2391808	2.712291	1.20626	4.511594	768
CL1290Contig2	706.2725172	1124.770226	287.7748083	0.255852086	-1.9666181	2.86E-07	4.47E-06	Down	49.55194	46.9151	26.45648	10.34758	10.42136	10.92792	1970	gi|970058402|ref|XP_015055898.1|PREDICTED: transcription factor bHLH48-like [Solanum pennellii]	2.89E-122	sp|Q8VZ02|BH048_ARATH	2.00E-72	Transcription factor bHLH48										GO:0005634;GO:0003677;GO:0003700;GO:0006355;GO:0006351	nucleus|DNA binding|transcription factor activity, sequence-specific DNA binding|regulation of transcription, DNA-templated|transcription, DNA-templated
CL12910Contig1	12.1008082	22.18230313	2.019313264	0.091032624	-3.457472521	0.001924926	0.013034689	Down	5.289953	3.404357	2.859704	0	0.9988707	0	407
CL12914Contig1	5.194827562	0	10.38965512	Inf	Inf	0.003985401	0.024353605	Up	0	0	0	0.4639546	0.7495387	1.724107	778	gi|661877674|emb|CDP18514.1|unnamed protein product [Coffea canephora]	2.09E-49	sp|Q91DM0|POLG_PVCV1	6.00E-74	Reverse transcriptase										GO:0004190;GO:0003677;GO:0004519;GO:0003964;GO:0008270;GO:0046740	aspartic-type endopeptidase activity|DNA binding|endonuclease activity|RNA-directed DNA polymerase activity|zinc ion binding|transport of virus in host, cell to cell
CL12915Contig1	15.10373653	0.348140815	29.85933224	85.76797373	6.422367132	0.00021124	0.001893511	Up	5.83E-89	2.30E-92	0.2113838	5.152773	7.278027	1.266334	462	gi|763778847|gb|KJB45970.1|hypothetical protein B456_007G341200 [Gossypium raimondii]	4.13E-63	sp|P46465|PRS6A_ORYSJ	1.00E-87	26S protease regulatory subunit 6A homolog	KOG0652	7.00E-88	26S proteasome regulatory complex, ATPase RPT5	ko03050	Proteasome	1	K03065	PSMC3, RPT5	26S proteasome regulatory subunit T5	GO:0005737;GO:0005634;GO:0000502;GO:0005524;GO:0016787;GO:0030163	cytoplasm|nucleus|proteasome complex|ATP binding|hydrolase activity|protein catabolic process
CL12920Contig1	1967.47651	2963.753721	971.1992981	0.327692308	-1.609586285	1.02E-07	1.73E-06	Down	76.00915	68.11818	76.12114	28.34641	23.56787	21.51083	2854	gi|460379814|ref|XP_004235655.1|PREDICTED: ruBisCO large subunit-binding protein subunit beta, chloroplastic-like [Solanum lycopersicum]	0	sp|P21240|CPNB1_ARATH	0	Chaperonin 60 subunit beta 1, chloroplastic	KOG0356	0	Mitochondrial chaperonin, Cpn60/Hsp60p	ko03018	RNA degradation	1	K04077	groEL, HSPD1	chaperonin GroEL	GO:0048046;GO:0009507;GO:0009941;GO:0009570;GO:0022626;GO:0016020;GO:0005739;GO:0005886;GO:0010319;GO:0005524;GO:0044183;GO:0051082;GO:0008219;GO:0051085;GO:0007005;GO:0042026;GO:0009409;GO:0009627	apoplast|chloroplast|chloroplast envelope|chloroplast stroma|cytosolic ribosome|membrane|mitochondrion|plasma membrane|stromule|ATP binding|protein binding involved in protein folding|unfolded protein binding|cell death|chaperone mediated protein folding requiring cofactor|mitochondrion organization|protein refolding|response to cold|systemic acquired resistance
CL12924Contig1	30.66841587	12.73694333	48.59988841	3.815663394	1.931933907	0.004212698	0.025430539	Up	1.752504	5.209052	0.8515642	8.368143	6.045465	14.79726	366
CL12925Contig1	107.3578001	171.095642	43.61995822	0.254944882	-1.97174272	0.008888453	0.047204997	Down	25.72272	12.56047	10.49906	4.988132	4.34659	3.243237	745	gi|697128318|ref|XP_009618211.1|PREDICTED: disease resistance protein RPP13-like [Nicotiana tomentosiformis]	3.03E-90	sp|Q9STE7|R13L3_ARATH	3.00E-29	Putative disease resistance RPP13-like protein 3	KOG4658	7.00E-30	Apoptotic ATPase
CL12947Contig1	167.5491259	298.4205546	36.67769707	0.122906068	-3.024371947	1.99E-05	0.000225394	Down	57.3572	28.85584	31.27011	4.46753	5.869895	4.392842	537	gi|1102260808|gb|OIT19518.1|uncharacterized protein A4A49_41505 [Nicotiana attenuata]	1.33E-15
CL12948Contig1	10.81635103	0	21.63270207	Inf	Inf	0.000648367	0.005061468	Up	0	0	0	0.9999696	2.431948	6.162731	506
CL1294Contig1	5.565206461	0	11.13041292	Inf	Inf	0.00271422	0.017574697	Up	0	0	0	0.09191292	0.5397939	0.4854106	2200	gi|224814374|gb|ACN65408.1|cytokinin oxidase/dehydrogenase 1 [Solanum tuberosum]	9.92E-286	sp|O22213|CKX1_ARATH	0	Cytokinin dehydrogenase 1	KOG1231	0	Proteins containing the FAD binding domain	ko00908	Zeatin biosynthesis	1	K00279	CKX	cytokinin dehydrogenase	GO:0005773;GO:0019139;GO:0050660;GO:0016614;GO:0009823;GO:0048507	vacuole|cytokinin dehydrogenase activity|flavin adenine dinucleotide binding|oxidoreductase activity, acting on CH-OH group of donors|cytokinin catabolic process|meristem development
CL12951Contig1	311.6127831	163.9104549	459.3151112	2.802231934	1.486576369	1.65E-05	0.000189935	Up	3.650509	4.601152	2.925263	9.409679	11.01188	11.15563	3160	gi|698550280|ref|XP_009768924.1|PREDICTED: uncharacterized protein LOC104219871 isoform X5 [Nicotiana sylvestris]	2.09E-200
CL12961Contig1	34.67144952	10.23066091	59.11223813	5.777949111	2.530557497	0.000920594	0.006857534	Up	0.4021857	0.3192684	0.5309971	1.140887	2.627612	3.845897	1712	gi|565396965|ref|XP_006364076.1|PREDICTED: probable S-adenosylmethionine-dependent methyltransferase At5g38100 [Solanum tuberosum]	1.07E-137	sp|Q9LS10|MT810_ARATH	6.00E-50	Probable S-adenosylmethionine-dependent methyltransferase At5g38100										GO:0008168	methyltransferase activity
CL12963Contig1	107.4716618	61.86021396	153.0831097	2.474661821	1.307231385	0.002747941	0.017758545	Up	8.664676	21.42525	6.247298	31.24511	25.67098	31.39925	376	gi|1102143066|gb|OIS99440.1|pleiotropic drug resistance protein 1 [Nicotiana attenuata]	3.70E-69	sp|Q949G3|PDR1_NICPL	6.00E-77	Pleiotropic drug resistance protein 1	KOG0065	9.00E-60	Pleiotropic drug resistance proteins (PDR1-15), ABC superfamily							GO:0016021;GO:0005886;GO:0005524;GO:0016887;GO:0006952;GO:0006810	integral component of membrane|plasma membrane|ATP binding|ATPase activity|defense response|transport
CL12976Contig1	39.16319526	10.01178136	68.31460916	6.823421999	2.770495443	1.48E-05	0.000172521	Up	0.8874191	2.982128	0.8957213	13.57643	8.473809	9.732381	463
CL12977Contig1	13.06650994	4.61354308	21.51947681	4.664414407	2.221695969	0.023073789	0.101031767	Up	0	0.3546112	0.5804664	1.01862	1.937958	1.580598	1030
CL12985Contig1	359.2348156	506.1778981	212.2917332	0.419401428	-1.253596322	0.000158148	0.001458333	Down	100.483	113.0903	83.10757	47.83297	36.68961	41.13396	366	gi|2780194|emb|CAA05979.1|adenine nucleotide translocator [Lupinus albus]	1.55E-06	sp|P40941|ADT2_ARATH	2.00E-07	ADP,ATP carrier protein 2, mitochondrial	KOG0749	5.00E-08	Mitochondrial ADP/ATP carrier proteins							GO:0009507;GO:0009941;GO:0016021;GO:0016020;GO:0005740;GO:0005743;GO:0005739;GO:0005774;GO:0005471;GO:0005507;GO:0015865	chloroplast|chloroplast envelope|integral component of membrane|membrane|mitochondrial envelope|mitochondrial inner membrane|mitochondrion|vacuolar membrane|ATP:ADP antiporter activity|copper ion binding|purine nucleotide transport
CL12994Contig1	72.43181723	0.592110299	144.2715242	243.6565017	7.928704909	2.16E-05	0.000242963	Up	0	0.1499415	0	4.1805	8.172021	20.72863	972
CL12996Contig1	3794.977691	5690.833339	1899.122043	0.333715983	-1.583307309	1.15E-07	1.93E-06	Down	185.5062	188.1138	220.6551	64.81263	79.1714	58.20074	2030	gi|1026067623|ref|XP_016578249.1|PREDICTED: elongation factor TuB, chloroplastic [Capsicum annuum]	5.01E-237	sp|Q43364|EFTUB_NICSY	0	Elongation factor TuB, chloroplastic	KOG0460	0	Mitochondrial translation elongation factor Tu							GO:0009507;GO:0005525;GO:0003924;GO:0003746	chloroplast|GTP binding|GTPase activity|translation elongation factor activity
CL12Contig1	25.84288912	11.42546954	40.26030871	3.523733407	1.817104779	0.013377107	0.065838645	Up	0.2975574	1.109804	0.1474625	2.148768	1.110079	2.038354	1646	gi|1111106980|ref|XP_019246460.1|PREDICTED: uncharacterized protein LOC109226112 [Nicotiana attenuata]	1.13E-43	sp|P92555|M1250_ARATH	9.00E-12	Uncharacterized mitochondrial protein AtMg01250	KOG1075	6.00E-27	FOG: Reverse transcriptase							GO:0005739	mitochondrion
CL12Contig2	64.43635739	37.81120233	91.06151246	2.408320996	1.268027697	0.009597031	0.05030228	Up	0.5363218	0.5003549	0.3050924	0.9397294	1.078171	1.276118	6027	gi|698519783|ref|XP_009804761.1|PREDICTED: uncharacterized protein LOC104249929 [Nicotiana sylvestris]	0	sp|P14381|YTX2_XENLA	2.00E-45	Transposon TX1 uncharacterized 149 kDa protein	KOG1075	6.00E-116	FOG: Reverse transcriptase
CL1300Contig1	548.4875612	844.0297133	252.945409	0.299687801	-1.738467734	7.54E-08	1.31E-06	Down	22.04695	28.22344	18.74543	6.985344	5.928698	7.952515	2634	gi|723661613|ref|XP_010327133.1|PREDICTED: auxin response factor 18 [Solanum lycopersicum]	0	sp|Q9XED8|ARFI_ARATH	0	Auxin response factor 9										GO:0005634;GO:0043565;GO:0003700;GO:0009734;GO:0006351	nucleus|sequence-specific DNA binding|transcription factor activity, sequence-specific DNA binding|auxin-activated signaling pathway|transcription, DNA-templated
CL13013Contig1	6.738839179	0.696281629	12.78139673	18.35664793	4.19823073	0.008883829	0.04718622	Up	0	0	0.350279	1.803698	2.754916	0.9895279	484	gi|1026083628|ref|XP_016541150.1|PREDICTED: GDSL esterase/lipase At2g24560-like [Capsicum annuum]	1.75E-63	sp|Q9SJA9|GDL39_ARATH	4.00E-33	GDSL esterase/lipase At2g24560										GO:0005576;GO:0016788;GO:0016042	extracellular region|hydrolase activity, acting on ester bonds|lipid catabolic process
CL13015Contig1	25.19783167	50.39566333	0	0	#NAME?	0.000196145	0.001769186	Down	0.2554377	6.657812	5.990871	0	0	0	845
CL1301Contig1	8183.529429	13727.74714	2639.311721	0.192261097	-2.378861226	7.49E-14	2.79E-12	Down	346.9304	293.9707	380.6526	77.50289	71.79016	50.68187	2839	gi|42765931|gb|AAS45400.1|endo-1,4-beta-glucanase [Populus tremuloides]	0	sp|Q38890|GUN25_ARATH	0	Endoglucanase 25										GO:0009504;GO:0005769;GO:0005768;GO:0005794;GO:0016021;GO:0005886;GO:0005802;GO:0008810;GO:0071555;GO:0030244;GO:0030245;GO:0043622;GO:0042538;GO:0009735;GO:0048367;GO:0009826	cell plate|early endosome|endosome|Golgi apparatus|integral component of membrane|plasma membrane|trans-Golgi network|cellulase activity|cell wall organization|cellulose biosynthetic process|cellulose catabolic process|cortical microtubule organization|hyperosmotic salinity response|response to cytokinin|shoot system development|unidimensional cell growth
CL13022Contig1	6.536467442	12.38679445	0.686140437	0.055392898	-4.17415518	0.010940053	0.055987179	Down	1.399916	1.141767	1.048722	0.1186538	0.1162736	0	750	gi|565360989|ref|XP_006347245.1|PREDICTED: transcription factor TGA2 isoform X2 [Solanum tuberosum]	4.56E-64	sp|Q93XM6|TGA9_ARATH	2.00E-23	Transcription factor TGA9 {ECO:0000303|PubMed:20805327}				ko04075	Plant hormone signal transduction	1	K14431	TGA	transcription factor TGA	GO:0043565;GO:0003700;GO:0006351	sequence-specific DNA binding|transcription factor activity, sequence-specific DNA binding|transcription, DNA-templated
CL13024Contig1	297.8990366	510.0496438	85.74842935	0.168117811	-2.572455522	1.44E-06	2.00E-05	Down	7.393292	15.83792	14.70166	2.306874	2.044385	2.080992	2881	gi|698541285|ref|XP_009766038.1|PREDICTED: homeobox-leucine zipper protein HDG2-like [Nicotiana sylvestris]	0	sp|Q94C37|HDG2_ARATH	0	Homeobox-leucine zipper protein HDG2										GO:0005634;GO:0008289;GO:0043565;GO:0003700;GO:0048497;GO:0006351;GO:0010090	nucleus|lipid binding|sequence-specific DNA binding|transcription factor activity, sequence-specific DNA binding|maintenance of floral organ identity|transcription, DNA-templated|trichome morphogenesis
CL13027Contig1	17.26392471	6.929898613	27.5979508	3.982446547	1.993654998	0.023532419	0.102614798	Up	0	1.308802	0.6983555	3.444762	2.513232	1.95943	751
CL1302Contig1	57.09009283	17.98680349	96.19338217	5.347997614	2.418998822	0.000188475	0.001704616	Up	0.2131669	0.7064503	0.1329115	1.036109	2.454997	1.953516	3847	gi|565379802|ref|XP_006356307.1|PREDICTED: ribosome maturation protein SBDS [Solanum tuberosum]	4.39E-199	sp|F4HRJ4|M3K3A_ARATH	1.00E-84	Mitogen-activated protein kinase kinase kinase 3 {ECO:0000303|PubMed:27679653}	KOG2917	8.00E-152	Predicted exosome subunit	ko03008	Ribosome biogenesis in eukaryotes	1	K14574	SDO1, SBDS	ribosome maturation protein SDO1	GO:0005737;GO:0005524;GO:0004709;GO:0004702	cytoplasm|ATP binding|MAP kinase kinase kinase activity|signal transducer, downstream of receptor, with serine/threonine kinase activity
CL13034Contig1	11.29527297	3.702996848	18.88754908	5.100611709	2.350670278	0.030185724	0.124771305	Up	0.7579813	1.412888	0	1.570341	2.984262	5.620506	411
CL13042Contig1	16.80955621	30.19616489	3.42294753	0.113357029	-3.141054247	0.000677478	0.005258066	Down	3.429971	2.63605	3.343414	0.816458	0	0.1896171	675	gi|1026095253|ref|XP_016546826.1|PREDICTED: uncharacterized protein LOC107847100 [Capsicum annuum]	2.59E-97	sp|Q681K2|ATS3A_ARATH	6.00E-18	Embryo-specific protein ATS3A {ECO:0000305}										GO:0005576;GO:0009506	extracellular region|plasmodesma
CL13046Contig1	117.1860168	26.34624321	208.0257904	7.895842634	2.981093237	0.009468338	0.049760164	Up	4.331278	6.562667	0.8732029	11.27555	26.00036	55.96618	496
CL13049Contig1	967.588546	1498.360332	436.8167604	0.291529848	-1.778284493	0.000144932	0.001350943	Down	88.82347	201.4516	160.5904	30.34583	43.13135	60.18555	716	gi|970007889|ref|XP_015064861.1|PREDICTED: amino acid transporter ANTL1-like [Solanum pennellii]	9.07E-115	sp|F4ILY9|ANTL1_ARATH	2.00E-103	Amino acid transporter ANTL1 {ECO:0000305}	KOG1304	2.00E-102	Amino acid transporters	ko04138	Autophagy - yeast	1	K14209	SLC36A, PAT	solute carrier family 36 (proton-coupled amino acid transporter)	GO:0016021;GO:0005886;GO:0015171;GO:0003333	integral component of membrane|plasma membrane|amino acid transmembrane transporter activity|amino acid transmembrane transport
CL13050Contig1	30.40000815	46.00706096	14.79295534	0.32153663	-1.636944994	0.012297118	0.061550931	Down	10.20968	7.62352	7.044347	2.675044	3.647282	1.591288	394	gi|565366893|ref|XP_006350116.1|PREDICTED: pyrophosphate-energized vacuolar membrane proton pump [Solanum tuberosum]	4.51E-11	sp|P21616|AVP_VIGRR	2.00E-13	Pyrophosphate-energized vacuolar membrane proton pump				ko00190	Oxidative phosphorylation	1	K01507	ppa	inorganic pyrophosphatase	GO:0016021;GO:0005774;GO:0009678;GO:0004427;GO:0046872;GO:0015992	integral component of membrane|vacuolar membrane|hydrogen-translocating pyrophosphatase activity|inorganic diphosphatase activity|metal ion binding|proton transport
CL13051Contig1	9.199757963	1.740704073	16.65881185	9.570157334	3.258542643	0.008414112	0.045114535	Up	0	0	0.6218269	2.820639	0.9068552	2.49669	579
CL13052Contig1	30.98710908	3.116808492	58.85740966	18.88387106	4.239082632	4.74E-08	8.52E-07	Up	0	0.5075003	0.1899007	3.914306	4.36416	4.341377	1014
CL13054Contig1	102.0256326	174.097025	29.95424013	0.172054865	-2.539059409	0.008268983	0.044526319	Down	20.24887	23.62443	51.53956	3.939639	8.120054	4.951578	381	gi|925114319|ref|NP_001234050.2|metallothionein-like protein type 2 [Solanum lycopersicum]	3.06E-15	sp|Q43515|MT2Z_SOLLC	6.00E-17	Metallothionein-like protein type 2										GO:0046872	metal ion binding
CL1305Contig1	594.452363	840.39061	348.514116	0.414704914	-1.269842951	0.000657077	0.00512175	Down	89.14523	53.69772	75.07694	30.35525	33.71512	28.79498	812	gi|1102151646|gb|OIT07905.1|hypothetical protein A4A49_33762 [Nicotiana attenuata]	1.38E-22
CL13060Contig1	52.62384817	27.13671406	78.11098229	2.878424489	1.525279366	0.003778086	0.023267235	Up	0.7965705	1.743003	1.572608	3.595129	2.820316	5.562737	1426	gi|1025232981|ref|XP_016484628.1|PREDICTED: uncharacterized protein LOC107805148 [Nicotiana tabacum]	3.57E-33
CL1306Contig1	3919.29242	4.90959823	7833.675243	1595.583768	10.63986864	5.68E-14	2.15E-12	Up	0	0.1083736	0.1579696	102.8095	96.40895	258.8893	3778
CL13074Contig1	636.8912494	1110.87794	162.904559	0.146644877	-2.769601422	1.18E-16	5.70E-15	Down	32.02188	23.74657	26.42898	5.537755	2.942062	3.756536	2863	gi|460374616|ref|XP_004233106.1|PREDICTED: DNA replication licensing factor MCM3 homolog 2 isoform X1 [Solanum lycopersicum]	0	sp|Q43704|MCM31_MAIZE	0	DNA replication licensing factor MCM3 homolog 1	KOG0479	0	DNA replication licensing factor, MCM3 component	ko04110;ko04111;ko04113;ko03030	Cell cycle|Cell cycle - yeast|Meiosis - yeast|DNA replication	4	K02541	MCM3	DNA replication licensing factor MCM3	GO:0042555;GO:0005634;GO:0005524;GO:0003677;GO:0003678;GO:0007049;GO:0006270	MCM complex|nucleus|ATP binding|DNA binding|DNA helicase activity|cell cycle|DNA replication initiation
CL13077Contig1	30.48635766	50.16829189	10.80442343	0.21536359	-2.215153733	0.001135178	0.008232365	Down	8.232773	7.099207	6.545406	1.594874	0.3851204	2.831682	487
CL13081Contig1	320.063265	195.648035	444.478495	2.271827034	1.183852999	0.000558129	0.004437486	Up	13.49488	45.62408	31.10401	64.10315	57.41967	84.1968	471
CL13090Contig1	6.431094226	12.86218845	0	0	#NAME?	0.001229001	0.008824169	Down	1.156494	0.599809	0.893732	0	0	0	1009	gi|971559823|ref|XP_015166549.1|PREDICTED: guanylate-binding protein 5-like isoform X1 [Solanum tuberosum]	1.92E-73	sp|Q96PP9|GBP4_HUMAN	7.00E-17	Guanylate-binding protein 4	KOG2037	2.00E-61	Guanylate-binding protein							GO:0000139;GO:0005634;GO:0048471;GO:0005525;GO:0003924	Golgi membrane|nucleus|perinuclear region of cytoplasm|GTP binding|GTPase activity
CL13092Contig1	1038.72022	1389.823739	687.616702	0.494751012	-1.015225435	0.00090939	0.006784573	Down	38.04264	33.71202	36.37011	19.55106	18.13514	16.78062	2728	gi|698532497|ref|XP_009763074.1|PREDICTED: trafficking protein particle complex subunit 13 isoform X1 [Nicotiana sylvestris]	1.23E-221	sp|A7MB76|TPC13_BOVIN	2.00E-26	Trafficking protein particle complex subunit 13	KOG2625	1.00E-92	Uncharacterized conserved protein
CL13099Contig1	11.32916192	20.09345825	2.564865587	0.127646797	-2.969770757	0.008423114	0.045148681	Down	2.233019	1.480615	0.8121839	0.1093942	0.10656	0.4189648	952	gi|1026101046|ref|XP_016549663.1|PREDICTED: peroxidase 46-like [Capsicum annuum]	1.84E-139	sp|O81772|PER46_ARATH	2.00E-134	Peroxidase 46				ko00940	Phenylpropanoid biosynthesis	1	K00430	E1.11.1.7	peroxidase	GO:0005576;GO:0009505;GO:0020037;GO:0046872;GO:0004601;GO:0042744;GO:0009664;GO:0006979	extracellular region|plant-type cell wall|heme binding|metal ion binding|peroxidase activity|hydrogen peroxide catabolic process|plant-type cell wall organization|response to oxidative stress
CL1309Contig1	600.3513846	826.8453936	373.8573756	0.45214907	-1.145129599	0.000312387	0.002680931	Down	28.3688	26.20623	20.41311	11.44218	9.654963	13.39283	2359	gi|970006730|ref|XP_015064226.1|PREDICTED: AAA-ATPase At2g18193-like [Solanum pennellii]	1.94E-276	sp|Q8GW96|AATP3_ARATH	3.00E-167	AAA-ATPase At2g18193	KOG0743	1.00E-161	AAA+-type ATPase							GO:0005783;GO:0016021;GO:0005524;GO:0016887	endoplasmic reticulum|integral component of membrane|ATP binding|ATPase activity
CL130Contig1	13.35007042	4.92480121	21.77533963	4.421567227	2.144557824	0.032019693	0.130558513	Up	0.193119	0.4310158	3.96E-22	0.6109315	0.9302429	1.068973	1836
CL13101Contig1	39.35016228	78.03761548	0.662709085	0.008492175	-6.879650188	1.86E-14	7.32E-13	Down	5.445813	6.598567	4.386101	0.1032732	0	0.09514248	1024	gi|1025408789|ref|XP_016438984.1|PREDICTED: uncharacterized protein LOC107764915 [Nicotiana tabacum]	7.80E-59
CL13106Contig1	5.320760817	9.978812548	0.662709085	0.066411618	-3.912420547	0.030221121	0.124880224	Down	0.9896911	0.9364222	0.4369181	0.0966993	0	0.09300414	906	gi|971582846|ref|XP_015159862.1|PREDICTED: probable disease resistance protein At4g27220 [Solanum tuberosum]	1.06E-72
CL13107Contig1	27.18020669	6.129445654	48.23096772	7.868732418	2.976131249	8.10E-05	0.000798455	Up	0	2.447797	0.6611892	8.840299	4.914213	8.592809	465
CL13109Contig1	23.55484059	37.08060086	10.02908032	0.270467039	-1.886475306	0.010117866	0.052555414	Down	4.697345	6.376267	4.442476	1.519538	1.412489	1.265096	514
CL13118Contig1	3731.211397	2132.196369	5330.226426	2.499875952	1.321856507	7.80E-06	9.53E-05	Up	51.80004	51.47521	50.77729	141.4085	125.8045	123.9896	2946	gi|225445200|ref|XP_002284283.1|PREDICTED: peroxisomal fatty acid beta-oxidation multifunctional protein AIM1 [Vitis vinifera]	0	sp|Q9ZPI6|AIM1_ARATH	0	3-hydroxyacyl-CoA dehydrogenase	KOG1683	0	Hydroxyacyl-CoA dehydrogenase/enoyl-CoA hydratase	ko00071;ko00592	Fatty acid degradation|alpha-Linolenic acid metabolism	2	K10527	MFP2	enoyl-CoA hydratase/3-hydroxyacyl-CoA dehydrogenase	GO:0005618;GO:0009507;GO:0005777;GO:0009506;GO:0018812;GO:0003857;GO:0008692;GO:0004165;GO:0004300;GO:0003729;GO:0006635;GO:0009908;GO:0009695	cell wall|chloroplast|peroxisome|plasmodesma|3-hydroxyacyl-CoA dehydratase activity|3-hydroxyacyl-CoA dehydrogenase activity|3-hydroxybutyryl-CoA epimerase activity|dodecenoyl-CoA delta-isomerase activity|enoyl-CoA hydratase activity|mRNA binding|fatty acid beta-oxidation|flower development|jasmonic acid biosynthetic process
CL13121Contig1	37.29562939	4.52583059	70.06542819	15.48123086	3.952448274	0.000549453	0.004373322	Up	0	0	1.599759	2.529457	10.8997	13.76148	571	gi|698519820|ref|XP_009804781.1|PREDICTED: CLAVATA3/ESR (CLE)-related protein 5-like [Nicotiana sylvestris]	5.07E-30	sp|Q8S8N3|CLE6_ARATH	1.00E-07	CLE6p										GO:0005615;GO:0045168;GO:0007275	extracellular space|cell-cell signaling involved in cell fate commitment|multicellular organism development
CL13134Contig1	17.75077965	30.08537054	5.416188761	0.180027324	-2.473712201	0.00438744	0.026276734	Down	5.779922	4.155563	6.982603	1.177189	1.473207	0.3629835	371	gi|1040885969|ref|XP_017252142.1|PREDICTED: protein STRUBBELIG-RECEPTOR FAMILY 7 [Daucus carota subsp. sativus]	5.33E-21
CL13144Contig1	23.88610434	2.933504631	44.83870405	15.28502924	3.934047407	0.003527588	0.0219744	Up	0.2080618	0.182922	0.2081348	1.317095	5.455859	2.434102	1050
CL13152Contig1	574.2978302	1101.565791	47.02986973	0.042693655	-4.549834516	1.14E-34	1.86E-32	Down	21.11531	23.00206	20.56326	1.16059	0.9194291	0.7212704	3637	gi|565390029|ref|XP_006360749.1|PREDICTED: protein tesmin/TSO1-like CXC 2 isoform X1 [Solanum tuberosum]	0	sp|F4JIF5|TCX2_ARATH	3.00E-128	Protein tesmin/TSO1-like CXC 2	KOG1171	2.00E-122	Metallothionein-like protein							GO:0005634;GO:0046872;GO:0007275	nucleus|metal ion binding|multicellular organism development
CL13160Contig1	20.54150955	5.193809493	35.8892096	6.909997304	2.788685148	0.024588669	0.106226483	Up	0.4654113	0.2801606	0.1539082	0.9035492	1.43994	4.120823	1237
CL13164Contig1	23.09397704	3.670028039	42.51792603	11.58517744	3.534208235	0.000565343	0.004491541	Up	2.140982	0	0	9.553399	3.060394	12.63873	368
CL13170Contig1	139.0310562	222.2134731	55.8486392	0.251328771	-1.992352258	4.22E-05	0.000443334	Down	7.103488	5.455764	3.400518	1.43922	1.460861	1.156234	2984	gi|565380963|ref|XP_006356859.1|PREDICTED: tetratricopeptide repeat protein 7A [Solanum tuberosum]	0	sp|Q9CB03|NPGR1_ARATH	0	Protein NPGR1 {ECO:0000303|PubMed:12928497}	KOG4162	0	Predicted calmodulin-binding protein							GO:0005886;GO:0005516	plasma membrane|calmodulin binding
CL13171Contig1	1459.803556	2349.170485	570.4366266	0.242824704	-2.042012894	3.79E-11	1.05E-09	Down	48.89806	67.02679	66.50738	14.97138	16.74658	13.16759	2747	gi|460379608|ref|XP_004235553.1|PREDICTED: uncharacterized protein LOC101253877 isoform X1 [Solanum lycopersicum]	0	sp|A6X935|ITIH4_MOUSE	3.00E-12	Inter alpha-trypsin inhibitor, heavy chain 4										GO:0072562;GO:0005737;GO:0070062;GO:0005886;GO:0004867;GO:0006953;GO:0030212;GO:0034097	blood microparticle|cytoplasm|extracellular exosome|plasma membrane|serine-type endopeptidase inhibitor activity|acute-phase response|hyaluronan metabolic process|response to cytokine
CL13184Contig1	5.498303288	10.057244	0.939362575	0.093401589	-3.42040909	0.048179443	0.178402275	Down	0.6300288	2.335659	2.504037	0	0	0.5766135	394	gi|1102290697|gb|OIT36958.1|hypothetical protein A4A49_17747 [Nicotiana attenuata]	1.19E-19
CL13190Contig1	115.3086937	14.0207203	216.5966672	15.44832665	3.94937867	3.57E-06	4.64E-05	Up	0.02406084	0.6823782	0.119311	5.018883	4.940929	2.073999	3849	gi|566164047|ref|XP_006386098.1|hypothetical protein POPTR_0003s220801g [Populus trichocarpa]	0	sp|Q8YK97|LILIP_NOSS1	1.00E-25	Linolenate 9R-lipoxygenase										GO:0004096;GO:0020037;GO:0102299;GO:0046872;GO:0016702;GO:0055114;GO:0031408	catalase activity|heme binding|linolenate 9R-lipoxygenase activity|metal ion binding|oxidoreductase activity, acting on single donors with incorporation of molecular oxygen, incorporation of two atoms of oxygen|oxidation-reduction process|oxylipin biosynthetic process
CL13197Contig1	43.88035927	25.97231139	61.78840714	2.379010716	1.250361771	0.028509611	0.119438263	Up	4.490071	4.346872	3.421312	12.74875	10.54075	5.694341	455
CL131Contig2	8.87092588	1.273890027	16.46796173	12.9273025	3.692349359	0.006061605	0.034491846	Up	0.03474261	0.06720492	0.03467412	0.5167442	0.5776497	0.3151593	2544	gi|970017934|ref|XP_015070115.1|PREDICTED: uncharacterized protein LOC107014636 [Solanum pennellii]	4.77E-34
CL13205Contig1	15.42389723	6.267235741	24.58055872	3.92207342	1.971616542	0.02550263	0.109313923	Up	0.4023737	0.3819544	0.6005711	1.789237	0.8708087	3.109192	950
CL13206Contig1	1534.899148	2955.403054	114.3952424	0.038707154	-4.691255939	1.84E-09	4.02E-08	Down	131.4151	277.8148	306.5151	18.39252	3.670641	5.548634	880	gi|698502763|ref|XP_009797006.1|PREDICTED: CASP-like protein 4D2 [Nicotiana sylvestris]	1.88E-63	sp|B9SXY8|CSPLE_RICCO	7.00E-09	CASP-like protein 4D1										GO:0016021;GO:0005886	integral component of membrane|plasma membrane
CL1321Contig1	8.488818962	0	16.97763792	Inf	Inf	0.000117246	0.001117552	Up	0	0	0	0.5779327	0.5616288	1.416453	1457	gi|565392334|ref|XP_006361859.1|PREDICTED: mevalonate kinase [Solanum tuberosum]	4.78E-11							ko04146;ko00900	Peroxisome|Terpenoid backbone biosynthesis	2	K00869	E2.7.1.36, MVK, mvaK1	mevalonate kinase
CL13229Contig1	26.35619987	5.652043581	47.06035616	8.326255005	3.057667744	3.82E-05	0.00040583	Up	0.4947097	0.5012216	1.017162	5.530678	3.657304	8.729037	578	gi|697107144|ref|XP_009607405.1|PREDICTED: monothiol glutaredoxin-S10 [Nicotiana tomentosiformis]	5.40E-51	sp|Q9LIF1|GRS10_ARATH	3.00E-51	Monothiol glutaredoxin-S10	KOG1752	6.00E-44	Glutaredoxin and related proteins							GO:0005737;GO:0005634;GO:0051537;GO:0009055;GO:0046872;GO:0015035;GO:0045454	cytoplasm|nucleus|2 iron, 2 sulfur cluster binding|electron carrier activity|metal ion binding|protein disulfide oxidoreductase activity|cell redox homeostasis
CL13235Contig1	6.468914461	0	12.93782892	Inf	Inf	0.003080989	0.019583734	Up	0	0	0	3.694698	1.065494	1.057634	469
CL13238Contig1	21.18994536	9.281829841	33.09806087	3.565898259	1.834265541	0.016543923	0.077937024	Up	0.9622158	0.893287	1.838558	5.031016	4.367944	4.051618	528
CL13251Contig1	7.783224675	1.334555651	14.2318937	10.66414405	3.414696268	0.014567424	0.070472372	Up	0.4560642	0	0	2.61379	1.990152	0.9468483	559
CL13256Contig1	3.344293572	6.688587144	0	0	#NAME?	0.0321321	0.130942915	Down	1.060359	1.413815	0.5455904	0	0	0	468
CL13268Contig1	14.76661386	5.838005458	23.69522227	4.058787275	2.021048729	0.028990473	0.120984895	Up	0.456303	0.3313041	0.2295517	1.617959	1.356343	1.406762	1177
CL1326Contig1	23.02655922	35.54161643	10.51150201	0.29575194	-1.757540463	0.016846258	0.079006615	Down	0.7863159	0.8983655	0.9379948	0.3773845	0.2676821	0.1345577	2893	gi|225428314|ref|XP_002279899.1|PREDICTED: glutamate receptor 3.2 [Vitis vinifera]	0	sp|Q93YT1|GLR32_ARATH	0	Glutamate receptor 3.2	KOG1052	0	Glutamate-gated kainate-type ion channel receptor subunit GluR5 and related subunits							GO:0016021;GO:0005622;GO:0005886;GO:0005262;GO:0008066;GO:0004970;GO:0006816;GO:0019722;GO:0071230	integral component of membrane|intracellular|plasma membrane|calcium channel activity|glutamate receptor activity|ionotropic glutamate receptor activity|calcium ion transport|calcium-mediated signaling|cellular response to amino acid stimulus
CL13272Contig1	75.06568606	113.4494088	36.68196333	0.323333226	-1.628906327	0.005268359	0.030666749	Down	19.77955	11.34673	10.14247	7.213775	3.9568	2.274053	583
CL13292Contig1	5.977723867	0.888165449	11.06728228	12.46083407	3.639328733	0.045985995	0.172446485	Up	0	0.5163436	0	0.9657559	3.755448	0.906743	425
CL13296Contig1	273.5331463	431.8517501	115.2145426	0.266791885	-1.906213308	7.69E-08	1.34E-06	Down	17.69026	14.53694	13.80489	4.371506	4.349883	3.776335	1996	gi|971555209|ref|XP_015165361.1|PREDICTED: probable GMP synthase [glutamine-hydrolyzing] isoform X1 [Solanum tuberosum]	7.13E-192	sp|Q7VG78|GUAA_HELHP	4.00E-46	Probable GMP synthase [glutamine-hydrolyzing]				ko03410	Base excision repair	1	K01246	tag	DNA-3-methyladenine glycosylase I	GO:0005524;GO:0008725;GO:0003922;GO:0008080;GO:0016462;GO:0006284;GO:0006541;GO:0006177	ATP binding|DNA-3-methyladenine glycosylase activity|GMP synthase (glutamine-hydrolyzing) activity|N-acetyltransferase activity|pyrophosphatase activity|base-excision repair|glutamine metabolic process|GMP biosynthetic process
CL13300Contig1	6.346900855	11.34759287	1.346208842	0.118633869	-3.075412152	0.048097556	0.178159959	Down	0.4393957	0.7230782	1.812434	0	0.3829887	0	818	gi|970049584|ref|XP_015086306.1|PREDICTED: high mobility group B protein 15-like [Solanum pennellii]	1.11E-19	sp|Q9MAT6|HMG15_ARATH	4.00E-12	High mobility group B protein 15	KOG2744	5.00E-13	DNA-binding proteins Bright/BRCAA1/RBP1 and related proteins containing BRIGHT domain							GO:0005634;GO:0090406;GO:0000400;GO:0043565;GO:0003700;GO:0008134;GO:0044212;GO:0019760;GO:0009846;GO:0009860;GO:0006355;GO:0006351	nucleus|pollen tube|four-way junction DNA binding|sequence-specific DNA binding|transcription factor activity, sequence-specific DNA binding|transcription factor binding|transcription regulatory region DNA binding|glucosinolate metabolic process|pollen germination|pollen tube growth|regulation of transcription, DNA-templated|transcription, DNA-templated
CL13307Contig1	2482.019067	1532.998047	3431.040087	2.238124239	1.162290123	8.97E-05	0.000878389	Up	43.67627	40.80688	28.40152	79.59901	78.80517	97.92003	2912	gi|1026027170|ref|XP_016559852.1|PREDICTED: serine/threonine-protein kinase HT1-like [Capsicum annuum]	5.23E-237	sp|Q2MHE4|HT1_ARATH	3.00E-106	Serine/threonine-protein kinase HT1	KOG0192	0	Tyrosine kinase specific for activated (GTP-bound) p21cdc42Hs							GO:0005737;GO:0005524;GO:0004672;GO:0004674;GO:0004871;GO:0035556	cytoplasm|ATP binding|protein kinase activity|protein serine/threonine kinase activity|signal transducer activity|intracellular signal transduction
CL1330Contig1	81.60910283	122.1229899	41.09521577	0.336506794	-1.571292463	0.007690841	0.041939571	Down	5.92682	8.015124	12.4474	2.346199	3.482072	3.281796	975	gi|971587832|ref|XP_015161222.1|PREDICTED: putative gamma-glutamylcyclotransferase At3g02910 [Solanum tuberosum]	3.83E-71	sp|Q9M8T3|Y2910_ARATH	2.00E-35	Putative gamma-glutamylcyclotransferase At3g02910	KOG4450	7.00E-41	Uncharacterized conserved protein							GO:0016746;GO:0080167	transferase activity, transferring acyl groups|response to karrikin
CL13325Contig1	35.81500989	14.3965068	57.23351298	3.975513905	1.991141366	0.003018896	0.019256849	Up	1.109428	0.3907155	1.138001	1.744467	3.983061	5.487525	1125
CL1332Contig1	177.2104305	81.47617496	272.944686	3.349993862	1.744158452	5.48E-06	6.84E-05	Up	0.7710927	1.655281	0.9676348	3.546497	3.361417	4.53308	5195	gi|1025399018|ref|XP_016452549.1|PREDICTED: uncharacterized protein LOC107777081 [Nicotiana tabacum]	1.22E-19
CL13332Contig1	6.96901652	1.668194563	12.26983848	7.355160332	2.878756791	0.044097845	0.167095804	Up	0.937775	0	0	3.60632	2.560287	0.8125837	374
CL13334Contig1	160.6873997	300.2287661	21.14603337	0.070433069	-3.827603244	4.13E-13	1.44E-11	Down	11.31191	13.28114	6.20337	0.9542949	0.5894542	0.6059836	2113	gi|565351732|ref|XP_006342808.1|PREDICTED: putative E3 ubiquitin-protein ligase LIN [Solanum tuberosum]	9.47E-145
CL13343Contig1	188.6319696	71.05217694	306.2117623	4.3096746	2.107578944	3.38E-08	6.23E-07	Up	8.120069	15.40849	17.60208	59.54731	72.56056	47.20609	368	gi|565356752|ref|XP_006345227.1|PREDICTED: EIN3-binding F-box protein 1-like [Solanum tuberosum]	6.45E-56	sp|Q9SKK0|EBF1_ARATH	3.00E-23	EIN3-binding F-box protein 1	KOG1947	7.00E-24	Leucine rich repeat proteins, some proteins contain F-box	ko04016;ko04075	MAPK signaling pathway - plant|Plant hormone signal transduction	2	K14515	EBF1_2	EIN3-binding F-box protein
CL13348Contig1	17.3261552	28.71664135	5.935669052	0.206697886	-2.274404463	0.007853262	0.042669556	Down	4.625637	6.812381	1.5577	0.7853075	0.7714174	1.126976	487	gi|698496066|ref|XP_009794105.1|PREDICTED: kinesin-3-like [Nicotiana sylvestris]	1.95E-09	sp|Q07970|KN14C_ARATH	3.00E-11	Kinesin-like protein KIN-14C {ECO:0000305}	KOG0239	6.00E-12	Kinesin (KAR3 subfamily)							GO:0000777;GO:0005737;GO:0005874;GO:0005872;GO:0005634;GO:0009524;GO:0005819;GO:0005524;GO:0008569;GO:0009971;GO:0051301;GO:0007018;GO:0007067	condensed chromosome kinetochore|cytoplasm|microtubule|minus-end kinesin complex|nucleus|phragmoplast|spindle|ATP binding|ATP-dependent microtubule motor activity, minus-end-directed|anastral spindle assembly involved in male meiosis|cell division|microtubule-based movement|mitotic nuclear division
CL1334Contig1	25.85982327	10.42846668	41.29117987	3.959467978	1.985306593	0.005029289	0.029461148	Up	0.1610614	0.3071257	0.3593445	0.8799506	1.151032	1.370862	2659	gi|971575829|ref|XP_015170825.1|PREDICTED: uncharacterized protein LOC107063442 [Solanum tuberosum]	5.22E-83				KOG1075	2.00E-09	FOG: Reverse transcriptase
CL13359Contig1	9.644035629	2.407981898	16.88008936	7.010056583	2.809426089	0.0168777	0.079113762	Up	0.223904	0	0.6497367	2.832699	2.328433	1.243298	558	gi|1025376356|ref|XP_016516049.1|PREDICTED: uncharacterized protein PB18E9.04c-like [Nicotiana tabacum]	1.44E-34
CL1335Contig1	66.00285213	20.8846813	111.121023	5.320695173	2.411614753	2.62E-06	3.49E-05	Up	0.5186799	1.245108	0.515272	3.484107	3.141332	5.389595	2028
CL13369Contig1	926.6280032	429.2809904	1423.975016	3.317116406	1.729929641	3.07E-08	5.70E-07	Up	11.9419	11.16513	9.053316	32.41464	38.53149	37.39498	2853	gi|565354959|ref|XP_006344374.1|PREDICTED: putative leucine-rich repeat-containing protein DDB_G0290503 [Solanum tuberosum]	0
CL13370Contig1	117.8918481	233.4486215	2.335074802	0.010002521	-6.643492493	1.12E-08	2.20E-07	Down	50.21459	71.56434	18.12851	0.3041685	0.6033217	0.3306003	367	gi|1025416840|ref|XP_016441412.1|PREDICTED: 11S globulin seed storage protein 2-like [Nicotiana tabacum]	2.97E-50	sp|Q9XHP0|11S2_SESIN	2.00E-36	11S globulin seed storage protein 2 basic chain										GO:0042735;GO:0045735;GO:0051259	protein body|nutrient reservoir activity|protein oligomerization
CL13373Contig1	32.87861094	60.90209475	4.855127125	0.079720199	-3.648910875	2.54E-07	4.00E-06	Down	13.6644	12.58144	8.95586	2.147016	0.5180393	0	370	gi|1026093788|ref|XP_016546017.1|PREDICTED: protein yippee-like [Capsicum annuum]	7.11E-28	sp|P59234|YIPL_SOLTU	1.00E-23	Protein yippee-like	KOG3399	2.00E-22	Predicted Yippee-type zinc-binding protein							GO:0046872	metal ion binding
CL13378Contig1	96.84726225	157.8492612	35.8452633	0.227085404	-2.138693114	5.77E-06	7.17E-05	Down	24.8925	26.62784	38.70652	8.488037	6.519335	6.004907	369	gi|565385720|ref|XP_006358716.1|PREDICTED: tubulin beta-2 chain-like [Solanum tuberosum]	5.43E-36	sp|P29516|TBB8_ARATH	1.00E-41	Tubulin beta-8 chain	KOG1375	5.00E-41	Beta tubulin	ko04540;ko04145	Gap junction|Phagosome	2	K07375	TUBB	tubulin beta	GO:0005794;GO:0016020;GO:0005874;GO:0045298;GO:0005525;GO:0003924;GO:0005200;GO:0007017;GO:0009651	Golgi apparatus|membrane|microtubule|tubulin complex|GTP binding|GTPase activity|structural constituent of cytoskeleton|microtubule-based process|response to salt stress
CL13379Contig1	2720.704157	5284.002722	157.4055929	0.029789082	-5.069072501	9.43E-12	2.83E-10	Down	1341.986	691.9699	888.9132	20.27109	23.70151	47.22299	381	gi|1083915582|ref|XP_018622959.1|PREDICTED: extensin-2-like isoform X2 [Nicotiana tomentosiformis]	4.24E-41
CL13393Contig1	54.27254238	98.10668488	10.43839989	0.106398457	-3.232450867	1.40E-08	2.72E-07	Down	20.16852	18.12212	12.22024	0.6950982	4.293867	0.3141165	416	gi|697144214|ref|XP_009626220.1|PREDICTED: probable methyltransferase PMT15 isoform X2 [Nicotiana tomentosiformis]	2.53E-39	sp|Q9ZPH9|PMTF_ARATH	1.00E-14	Probable methyltransferase PMT15										GO:0005768;GO:0005794;GO:0000139;GO:0016021;GO:0005802;GO:0005774;GO:0008757;GO:0032259	endosome|Golgi apparatus|Golgi membrane|integral component of membrane|trans-Golgi network|vacuolar membrane|S-adenosylmethionine-dependent methyltransferase activity|methylation
CL13396Contig1	45.75842351	0	91.51684702	Inf	Inf	1.17E-18	6.90E-17	Up	0	0	0	12.71125	10.93896	10.76034	574	gi|1025309736|ref|XP_016501537.1|PREDICTED: uncharacterized protein LOC107819879 [Nicotiana tabacum]	5.17E-22
CL133Contig2	280.6458362	18.81761128	542.4740611	28.82799804	4.849398747	4.06E-31	5.49E-29	Up	0.4443769	0.3821612	0.08352482	8.263116	9.13232	8.720953	4502	gi|1026012619|ref|XP_016559299.1|PREDICTED: uncharacterized protein LOC107858972 [Capsicum annuum]	0	sp|P10978|POLX_TOBAC	1.00E-73	Endonuclease	KOG0017	3.00E-124	FOG: Transposon-encoded proteins with TYA, reverse transcriptase, integrase domains in various combinations							GO:0004190;GO:0004519;GO:0003676;GO:0003964;GO:0008270;GO:0015074	aspartic-type endopeptidase activity|endonuclease activity|nucleic acid binding|RNA-directed DNA polymerase activity|zinc ion binding|DNA integration
CL13401Contig1	481.5216724	215.1540789	747.8892659	3.476063618	1.797454486	4.28E-08	7.76E-07	Up	22.24291	22.25669	19.38524	63.96969	76.98831	85.16501	720	gi|1026056375|ref|XP_016572697.1|PREDICTED: PLASMODESMATA CALLOSE-BINDING PROTEIN 3-like [Capsicum annuum]	3.10E-86	sp|Q9FZ86|PDCB3_ARATH	6.00E-35	PLASMODESMATA CALLOSE-BINDING PROTEIN 3										GO:0031225;GO:0046658;GO:0009505;GO:0009506;GO:0001872;GO:0004553;GO:0030247;GO:0052543;GO:0009408	anchored component of membrane|anchored component of plasma membrane|plant-type cell wall|plasmodesma|(1->3)-beta-D-glucan binding|hydrolase activity, hydrolyzing O-glycosyl compounds|polysaccharide binding|callose deposition in cell wall|response to heat
CL13402Contig1	3566.384992	5840.614702	1292.155282	0.221236179	-2.176340762	0.033925363	0.136365481	Down	74.22809	124.8609	259.9545	37.08054	37.88402	30.01558	2657	gi|565398859|ref|XP_006364981.1|PREDICTED: serine hydroxymethyltransferase, mitochondrial-like [Solanum tuberosum]	4.37E-280	sp|P34899|GLYM_PEA	0	Serine hydroxymethyltransferase, mitochondrial	KOG2467	0	Glycine/serine hydroxymethyltransferase	ko00260;ko00630;ko00680;ko00670;ko00460	Glycine, serine and threonine metabolism|Glyoxylate and dicarboxylate metabolism|Methane metabolism|One carbon pool by folate|Cyanoamino acid metabolism	5	K00600	glyA, SHMT	glycine hydroxymethyltransferase	GO:0005739;GO:0004372;GO:0030170;GO:0006544;GO:0006563;GO:0035999	mitochondrion|glycine hydroxymethyltransferase activity|pyridoxal phosphate binding|glycine metabolic process|L-serine metabolic process|tetrahydrofolate interconversion
CL13403Contig1	11.20534721	4.14938705	18.26130737	4.400965046	2.137819913	0.043504356	0.16537397	Up	1.218311	0.7565776	0	1.422371	2.774738	4.750929	450
CL13404Contig1	23.22421692	1.776330898	44.67210294	25.14852553	4.652401911	0.014669169	0.070870433	Up	0	0.5575655	0	0.9217911	3.536875	9.6491	710
CL13411Contig1	7.351385433	12.73032031	1.972450559	0.154941157	-2.690207676	0.048238379	0.178513726	Down	0.9353351	2.67793	1.538315	0	0.5900681	0.2855596	543
CL13429Contig1	154.4901878	225.2382235	83.74215211	0.371793698	-1.427425777	0.000235928	0.002085849	Down	6.02045	6.433275	6.949577	2.746731	2.197621	2.426619	2466	gi|1025087988|ref|XP_016456271.1|PREDICTED: F-box protein At-B-like [Nicotiana tabacum]	4.33E-265	sp|Q9ZWC6|ATB_ARATH	7.00E-144	F-box protein At-B	KOG1947	2.00E-144	Leucine rich repeat proteins, some proteins contain F-box
CL13431Contig1	15.26578485	0	30.5315697	Inf	Inf	1.24E-07	2.08E-06	Up	0	0	0	1.224999	3.714962	3.657299	782
CL13434Contig1	31.93076553	4.857512565	59.0040185	12.14696158	3.602523581	0.016495057	0.077781815	Up	0	0.65072	0.7327588	1.125568	4.996474	10.8889	774
CL13435Contig1	13.4975174	2.072386048	24.92264876	12.02606473	3.588092724	0.018983965	0.086734943	Up	0	0.5557465	0	0.2338118	2.622102	3.877676	824	gi|1102281616|gb|OIT29321.1|putative wrky transcription factor 45 [Nicotiana attenuata]	1.56E-62	sp|Q9S763|WRK45_ARATH	2.00E-48	Probable WRKY transcription factor 45										GO:0005634;GO:0043565;GO:0003700;GO:0008134;GO:0044212;GO:0006817;GO:0006351	nucleus|sequence-specific DNA binding|transcription factor activity, sequence-specific DNA binding|transcription factor binding|transcription regulatory region DNA binding|phosphate ion transport|transcription, DNA-templated
CL13436Contig1	12.75938676	4.526531668	20.99224186	4.63759969	2.213378294	0.027434627	0.115841926	Up	0.8883892	0.6833979	0.4297823	2.639116	3.623358	2.743393	508
CL13439Contig1	4013.768318	2293.790587	5733.746049	2.499681567	1.321744322	7.14E-06	8.76E-05	Up	50.77401	70.13338	77.18968	171.8695	159.8095	172.8807	2463	gi|698580020|ref|XP_009777178.1|PREDICTED: nucleobase-ascorbate transporter 3 [Nicotiana sylvestris]	0	sp|Q8GZD4|NAT3_ARATH	0	Nucleobase-ascorbate transporter 3	KOG1292	0	Xanthine/uracil transporters							GO:0016021;GO:0005886;GO:0009506;GO:0015207;GO:0015208;GO:0015294;GO:0015210;GO:0098702;GO:0098710;GO:0035344;GO:0098721	integral component of membrane|plasma membrane|plasmodesma|adenine transmembrane transporter activity|guanine transmembrane transporter activity|solute:cation symporter activity|uracil transmembrane transporter activity|adenine import across plasma membrane|guanine import across plasma membrane|hypoxanthine transport|uracil import across plasma membrane
CL1343Contig1	30.90891307	44.8016714	17.01615474	0.379810713	-1.396647498	0.030376725	0.125321707	Down	0.8470119	1.78443	1.813673	0.6904423	0.3845316	0.6090562	2164	gi|565346069|ref|XP_006340092.1|PREDICTED: pentatricopeptide repeat-containing protein At2g35030, mitochondrial-like [Solanum tuberosum]	0	sp|O64766|PP185_ARATH	0	Pentatricopeptide repeat-containing protein At2g35030, mitochondrial	KOG4197	0	FOG: PPR repeat
CL13440Contig1	27.94900413	13.7253151	42.17269316	3.072621127	1.619469885	0.018581866	0.085353151	Up	1.412569	1.975152	0.8470909	4.048412	4.348728	4.729	696
CL13447Contig1	7.519075099	0.333638913	14.70451129	44.07313035	5.461827464	0.001597161	0.011069512	Up	0.05252294	0	0	0.7591476	0.4113884	0.5825622	1813	gi|334902911|gb|AEH25587.1|transposase [Solanum demissum]	1.25E-114
CL13456Contig1	14.61497985	5.797763679	23.43219603	4.041592125	2.014923733	0.029600755	0.1229044	Up	0	1.468678	1.527333	3.79999	2.95203	5.507578	416
CL13459Contig1	34.22562326	0	68.45124652	Inf	Inf	2.07E-06	2.80E-05	Up	0	0	0	2.491359	4.49048	10.36135	876
CL1345Contig1	78.23935365	4.916221251	151.562486	30.82906125	4.946219055	1.87E-17	9.71E-16	Up	0.0460182	0.2717526	0.04691099	3.907263	2.882097	4.091423	3020	gi|1104622229|ref|XP_019069519.1|PREDICTED: uncharacterized protein LOC109120312 [Solanum lycopersicum]	4.07E-122	sp|P04146|COPIA_DROME	4.00E-46	Copia protease	KOG0017	4.00E-103	FOG: Transposon-encoded proteins with TYA, reverse transcriptase, integrase domains in various combinations							GO:0004190;GO:0005524;GO:0003676;GO:0008270;GO:0015074	aspartic-type endopeptidase activity|ATP binding|nucleic acid binding|zinc ion binding|DNA integration
CL13460Contig1	24.14581909	1.044422444	47.24721574	45.23764882	5.499452044	9.33E-09	1.86E-07	Up	0	0	0.1627176	3.422412	2.78024	3.417398	1068
CL13461Contig1	12.73843678	4.192892756	21.28398081	5.076204437	2.343750173	0.021771505	0.096539204	Up	0.5843856	0.5661512	0.299338	3.221163	3.129121	1.371109	590
CL13464Contig1	35.50228845	67.95728962	3.047287271	0.044841213	-4.479030898	1.38E-09	3.07E-08	Down	7.969944	9.202139	5.606709	0.5298445	0.2532657	0.2400901	642
CL13473Contig1	61.38996129	119.4559818	3.323940761	0.027825654	-5.167440618	7.55E-16	3.35E-14	Down	3.263569	4.500632	5.110805	0.1631473	0.08035311	0.1593147	1970	gi|697140680|ref|XP_009624443.1|PREDICTED: probable receptor-like protein kinase At5g15080 [Nicotiana tomentosiformis]	4.15E-124	sp|Q9LFP7|PIX7_ARATH	1.00E-116	Probable serine/threonine-protein kinase PIX7 {ECO:0000305}	KOG1187	4.00E-117	Serine/threonine protein kinase
CL13476Contig1	58.86859213	91.65474312	26.08244113	0.284572737	-1.81313064	0.000423522	0.003486914	Down	11.16332	9.387049	8.963476	3.553558	2.291968	2.756817	661	gi|1026067422|ref|XP_016578144.1|PREDICTED: protein DEK-like [Capsicum annuum]	2.74E-40	sp|P35659|DEK_HUMAN	2.00E-08	Protein DEK	KOG2266	3.00E-26	Chromatin-associated protein Dek and related proteins, contains SAP DNA binding domain
CL13479Contig1	56.99119074	97.82694937	16.15543211	0.165142961	-2.598212614	1.68E-06	2.30E-05	Down	2.553027	4.740727	4.408452	0.5024517	0.6510002	0.8473907	1791	gi|1111067318|ref|XP_019240206.1|PREDICTED: putative G3BP-like protein [Nicotiana attenuata]	5.82E-110	sp|O94260|G3BP_SCHPO	2.00E-14	Putative G3BP-like protein	KOG0116	4.00E-33	RasGAP SH3 binding protein rasputin, contains NTF2 and RRM domains							GO:0005737;GO:0005829;GO:0030529;GO:1990861;GO:0003729;GO:0000166;GO:0003723;GO:0051028;GO:0016579;GO:0060628;GO:0034517	cytoplasm|cytosol|intracellular ribonucleoprotein complex|Ubp3-Bre5 deubiquitination complex|mRNA binding|nucleotide binding|RNA binding|mRNA transport|protein deubiquitination|regulation of ER to Golgi vesicle-mediated transport|ribophagy
CL13487Contig1	6038.672164	10826.86696	1250.477367	0.11549762	-3.11406497	3.72E-23	3.04E-21	Down	238.4939	197.3622	205.5231	24.39199	26.39566	24.80293	3584	gi|4510395|gb|AAD21482.1|putative beta-galactosidase [Arabidopsis thaliana]	0	sp|Q9SCV4|BGAL8_ARATH	0	Beta-galactosidase 8	KOG0496	0	Beta-galactosidase							GO:0048046;GO:0005618;GO:0005773;GO:0004565;GO:0030246;GO:0005975	apoplast|cell wall|vacuole|beta-galactosidase activity|carbohydrate binding|carbohydrate metabolic process
CL13488Contig1	34.9582199	4.526531668	65.38990814	14.44591863	3.852590044	8.04E-06	9.79E-05	Up	0.4002348	0.3686547	0.2025372	3.429134	3.584802	8.036062	959
CL13490Contig1	38.9063582	60.59871551	17.21400089	0.284065442	-1.815704765	0.002339863	0.01547209	Down	10.25594	8.628073	10.14582	3.208709	3.552033	1.490946	442	gi|698485907|ref|XP_009789715.1|PREDICTED: rac-like GTP-binding protein 5 [Nicotiana sylvestris]	4.59E-11
CL1349Contig1	245.1620878	159.6272357	330.6969399	2.071682432	1.05080287	0.002858525	0.018358194	Up	3.797538	3.675215	2.618999	7.004766	6.550132	7.641646	3390	gi|357502883|ref|XP_003621730.1|LRR receptor-like kinase family protein [Medicago truncatula]	0	sp|Q9LRT1|Y3804_ARATH	0	Probably inactive leucine-rich repeat receptor-like protein kinase At3g28040
CL134Contig1	422.8147829	113.9165432	731.7130226	6.42323759	2.683300661	6.18E-15	2.53E-13	Up	2.513187	3.301584	5.754716	25.76082	26.81473	24.1195	2065	gi|209954691|dbj|BAG80536.1|UDP-glucose:glucosyltransferase [Lycium barbarum]	1.34E-264	sp|Q9AT54|SCGT_TOBAC	0	Scopoletin glucosyltransferase	KOG1192	1.00E-164	UDP-glucuronosyl and UDP-glucosyl transferase							GO:0042802;GO:0050275;GO:0008152	identical protein binding|scopoletin glucosyltransferase activity|metabolic process
CL13506Contig1	1435.331403	574.14416	2296.518647	3.999898993	1.999963569	1.03E-10	2.71E-09	Up	10.01269	14.76211	16.77751	65.05377	53.8909	49.69697	2938	gi|1102149591|gb|OIT05867.1|protein reveille 1 [Nicotiana attenuata]	3.47E-167	sp|F4KGY6|RVE1_ARATH	2.00E-31	Protein REVEILLE 1	KOG0724	6.00E-32	Zuotin and related molecular chaperones (DnaJ superfamily), contains DNA-binding domains							GO:0005634;GO:0003677;GO:0003700;GO:0009851;GO:0009734;GO:0007623;GO:0010600;GO:0006355;GO:0006351	nucleus|DNA binding|transcription factor activity, sequence-specific DNA binding|auxin biosynthetic process|auxin-activated signaling pathway|circadian rhythm|regulation of auxin biosynthetic process|regulation of transcription, DNA-templated|transcription, DNA-templated
CL1350Contig1	19.20804043	7.808177114	30.60790374	3.919980719	1.970846558	0.020133536	0.090790536	Up	0.3439461	0.3291123	0.2810909	0.8156084	0.7901504	2.278409	1741
CL13510Contig1	227.9593153	1.000916738	454.9177138	454.5010555	8.828139835	2.44E-09	5.25E-08	Up	0.2689701	0	0	23.51882	30.24622	73.11561	794
CL13513Contig1	145.6687206	200.4356819	90.90175926	0.453520842	-1.140759241	0.003366892	0.021112993	Down	11.1454	14.09699	13.17013	6.682749	4.615544	6.40209	1114	gi|565351705|ref|XP_006342795.1|PREDICTED: CAP-Gly domain-containing linker protein 1 isoform X2 [Solanum tuberosum]	6.19E-63
CL13514Contig1	9.827144687	16.83620165	2.818087724	0.167382631	-2.578778267	0.029475915	0.122538701	Down	2.831714	4.033715	1.427225	0	0	1.407711	447
CL13520Contig1	39.34207614	20.59519804	58.08895425	2.820509622	1.495955859	0.009607266	0.050349834	Up	0.9971332	0.7988269	0.844619	1.405679	2.745637	3.495204	1674
CL13527Contig1	961.143726	586.7156539	1335.571798	2.27635276	1.186724145	0.002647728	0.017198126	Up	15.59635	28.04415	18.65591	49.76669	58.55709	32.83564	2035	gi|970037189|ref|XP_015079945.1|PREDICTED: mannose-1-phosphate guanylyltransferase 1 [Solanum pennellii]	7.23E-200	sp|O22287|GMPP1_ARATH	0	Mannose-1-phosphate guanylyltransferase 1	KOG1322	0	GDP-mannose pyrophosphorylase/mannose-1-phosphate guanylyltransferase	ko00051;ko00520	Fructose and mannose metabolism|Amino sugar and nucleotide sugar metabolism	2	K00966	GMPP	mannose-1-phosphate guanylyltransferase	GO:0005829;GO:0005634;GO:0005525;GO:0004475;GO:0030244;GO:0042742;GO:0009298;GO:0019853;GO:0060359;GO:0009408;GO:0009753;GO:0010193;GO:0009651	cytosol|nucleus|GTP binding|mannose-1-phosphate guanylyltransferase activity|cellulose biosynthetic process|defense response to bacterium|GDP-mannose biosynthetic process|L-ascorbic acid biosynthetic process|response to ammonium ion|response to heat|response to jasmonic acid|response to ozone|response to salt stress
CL13533Contig1	18.05880731	4.889174385	31.22844024	6.387262507	2.675197744	0.001920085	0.013006999	Up	0.8483689	0.7677103	0.8467205	5.385997	2.533902	8.561791	413
CL13537Contig1	87.26086228	134.7132428	39.80848179	0.295505334	-1.758743923	9.38E-05	0.000914492	Down	29.0544	24.52513	16.11522	8.463451	5.959335	6.367429	414	gi|970065207|ref|XP_015059573.1|PREDICTED: UDP-glucuronate 4-epimerase 6-like [Solanum pennellii]	7.16E-73	sp|Q9LIS3|GAE6_ARATH	9.00E-67	UDP-glucuronate 4-epimerase 6	KOG1371	2.00E-67	UDP-glucose 4-epimerase/UDP-sulfoquinovose synthase	ko00520	Amino sugar and nucleotide sugar metabolism	1	K08679	E5.1.3.6	UDP-glucuronate 4-epimerase	GO:0005768;GO:0005794;GO:0032580;GO:0016021;GO:0005802;GO:0050378;GO:0050832;GO:0050829;GO:0033481	endosome|Golgi apparatus|Golgi cisterna membrane|integral component of membrane|trans-Golgi network|UDP-glucuronate 4-epimerase activity|defense response to fungus|defense response to Gram-negative bacterium|galacturonate biosynthetic process
CL13541Contig1	20.86293594	0	41.72587188	Inf	Inf	6.50E-05	0.000654617	Up	0	0	0	2.172414	4.221146	10.6113	550	gi|460393282|ref|XP_004242239.1|PREDICTED: cannabidiolic acid synthase-like [Solanum lycopersicum]	1.21E-74	sp|Q9FKU8|BBE26_ARATH	3.00E-50	Berberine bridge enzyme-like 26 {ECO:0000303|PubMed:26037923}										GO:0005618;GO:0005576;GO:0009506;GO:0050660;GO:0016614	cell wall|extracellular region|plasmodesma|flavin adenine dinucleotide binding|oxidoreductase activity, acting on CH-OH group of donors
CL13542Contig1	17.43950046	28.83657044	6.042430478	0.209540538	-2.25469872	0.008580527	0.045850639	Down	4.244928	5.576269	4.599847	1.038917	1.369258	0.6666454	428	gi|971556274|ref|XP_015165648.1|PREDICTED: folate-biopterin transporter 1, chloroplastic-like isoform X2 [Solanum tuberosum]	1.49E-25	sp|Q9SKZ5|FBT1_ARATH	1.00E-07	Folate-biopterin transporter 1, chloroplastic										GO:0009941;GO:0031969;GO:0016021;GO:0015231;GO:0008517;GO:0015350;GO:0051958	chloroplast envelope|chloroplast membrane|integral component of membrane|5-formyltetrahydrofolate transporter activity|folic acid transporter activity|methotrexate transporter activity|methotrexate transport
CL13548Contig1	704.3397833	1015.195619	393.4839473	0.387594213	-1.367381064	0.020453774	0.091890356	Down	34.6307	23.13345	12.92258	11.71629	7.741548	8.086651	3078	gi|1026007733|ref|XP_016555648.1|PREDICTED: uncharacterized protein LOC107855158 [Capsicum annuum]	7.63E-82
CL13550Contig1	922.0085699	1353.760086	490.257054	0.36214471	-1.465361792	0.000392786	0.003268078	Down	295.1295	177.7448	190.5021	83.16785	87.14776	75.20887	432	gi|164449276|gb|ABY56104.1|ribosomal protein [Cucumis sativus]	5.24E-47	sp|Q07760|RL23_TOBAC	2.00E-59	60S ribosomal protein L23	KOG0901	3.00E-59	60S ribosomal protein L14/L17/L23	ko03010	Ribosome	1	K02894	RP-L23e, RPL23	large subunit ribosomal protein L23e	GO:0005840;GO:0003735;GO:0006412	ribosome|structural constituent of ribosome|translation
CL13568Contig1	1333.710895	38.54838277	2628.873408	68.19672366	6.091630525	6.01E-08	1.07E-06	Up	0.915246	2.063237	0.746486	53.09905	59.61684	143.5208	2267
CL13569Contig1	164.7706114	246.4768653	83.06435756	0.33700671	-1.569150776	5.20E-05	0.000536406	Down	37.25478	34.43319	45.00147	13.42671	12.13584	14.86934	446	gi|565375699|ref|XP_006354354.1|PREDICTED: cell division cycle protein 48 homolog [Solanum tuberosum]	2.08E-80	sp|Q9SCN8|CD48D_ARATH	8.00E-88	Cell division control protein 48 homolog D	KOG0730	2.00E-88	AAA+-type ATPase	ko04141	Protein processing in endoplasmic reticulum	1	K13525	VCP, CDC48	transitional endoplasmic reticulum ATPase	GO:0005856;GO:0005829;GO:0005794;GO:0005730;GO:0005654;GO:0009524;GO:0005886;GO:0005524;GO:0016787;GO:0007049;GO:0051301;GO:0045732;GO:0015031;GO:0046686	cytoskeleton|cytosol|Golgi apparatus|nucleolus|nucleoplasm|phragmoplast|plasma membrane|ATP binding|hydrolase activity|cell cycle|cell division|positive regulation of protein catabolic process|protein transport|response to cadmium ion
CL13574Contig1	421.5656694	644.384363	198.7469757	0.308429234	-1.696988578	3.38E-07	5.21E-06	Down	16.05977	23.38181	15.30157	4.321572	5.377097	7.441542	2539	gi|697139354|ref|XP_009623766.1|PREDICTED: zinc finger CCCH domain-containing protein 19 [Nicotiana tomentosiformis]	2.62E-254	sp|Q9FT92|Y5843_ARATH	1.00E-79	Uncharacterized protein At5g08430	KOG1946	2.00E-67	RNA polymerase I transcription factor UAF							GO:0003677	DNA binding
CL13578Contig1	18.53018464	8.206446655	28.85392262	3.516006846	1.81393788	0.048329666	0.178734385	Up	0.9142789	1.723369	0.4347013	1.021511	5.414499	4.642633	576
CL1357Contig1	47.93286226	25.92153272	69.9441918	2.698304632	1.432053234	0.009005185	0.047725499	Up	0.694527	1.632497	1.029269	2.363083	2.936487	3.905981	1663
CL13582Contig1	1114.455614	467.574187	1761.337041	3.766968088	1.913403811	1.04E-09	2.35E-08	Up	11.14126	18.55301	11.28795	46.599	49.27778	59.36559	2469	gi|565352967|ref|XP_006343408.1|PREDICTED: cysteine-rich receptor-like protein kinase 10 [Solanum tuberosum]	1.93E-170	sp|Q9M0X5|CRK25_ARATH	3.00E-46	Cysteine-rich receptor-like protein kinase 25
CL13585Contig1	34823.67871	768.7439963	68878.61342	89.59889606	6.485409052	5.97E-71	5.07E-68	Up	38.92482	13.3054	16.14158	2234.781	2071.06	1986.876	2367	gi|1025082273|ref|XP_016454850.1|PREDICTED: protein DETOXIFICATION 35-like [Nicotiana tabacum]	1.96E-268	sp|F4JTB3|DTX35_ARATH	0	Protein DETOXIFICATION 35 {ECO:0000303|PubMed:11739388}	KOG1347	0	Uncharacterized membrane protein, predicted efflux pump							GO:0016021;GO:0005774;GO:0005773;GO:0015297;GO:0015238;GO:0009813	integral component of membrane|vacuolar membrane|vacuole|antiporter activity|drug transmembrane transporter activity|flavonoid biosynthetic process
CL13587Contig1	5.666361292	1.000916738	10.33180585	10.32234296	3.367698565	0.041168199	0.158424443	Up	0.3059395	0	0	1.245535	0.9026661	1.129207	673
CL1358Contig1	236.3368361	459.088387	13.58528517	0.029591873	-5.078655184	4.09E-09	8.49E-08	Down	14.67897	7.945327	7.282539	0.1649431	0.4598625	0.2915658	3256	gi|297744356|emb|CBI37326.3|unnamed protein product, partial [Vitis vinifera]	0	sp|C0LGV0|Y5487_ARATH	0	Probable LRR receptor-like serine/threonine-protein kinase At5g48740
CL13593Contig1	16.72648048	26.50235391	6.950607043	0.262263762	-1.930909615	0.047786532	0.177493417	Down	1.172244	1.763076	3.538321	0.7509547	0.1470412	0.8268238	853	gi|1025404988|ref|XP_016438013.1|PREDICTED: uncharacterized protein LOC107764006 [Nicotiana tabacum]	5.34E-61
CL1359Contig1	10.52398471	1.668194563	19.37977487	11.61721498	3.538192344	0.003121787	0.019813996	Up	0.376164	0	0	1.409841	1.910271	1.262567	901	gi|460369212|ref|XP_004230457.1|PREDICTED: uncharacterized protein LOC101243831 [Solanum lycopersicum]	4.85E-54
CL13600Contig1	8.402828788	14.22775597	2.577901603	0.181188208	-2.464439033	0.049927737	0.182802426	Down	1.355995	2.527755	0.8717164	0.2333912	0	0.6397619	662	gi|970041665|ref|XP_015082220.1|PREDICTED: uncharacterized protein LOC107025935 [Solanum pennellii]	1.12E-17	sp|Q9M0C5|SMXL2_ARATH	7.00E-11	Protein SMAX1-LIKE 2 {ECO:0000303|PubMed:23893171}	KOG1051	2.00E-11	Chaperone HSP104 and related ATP-dependent Clp proteases							GO:0007623;GO:0019538;GO:0006355;GO:1902347;GO:0006351	circadian rhythm|protein metabolic process|regulation of transcription, DNA-templated|response to strigolactone|transcription, DNA-templated
CL13602Contig1	28.40786048	1.184220599	55.63150036	46.97731184	5.553892256	0.026981225	0.114440433	Up	0	0.4666366	0	2.110246	2.493895	15.73982	618
CL13604Contig1	16.77550329	6.152527515	27.39847906	4.453207075	2.154844699	0.015429754	0.073808715	Up	0.2597981	1.586423	0.2710709	1.565009	2.747368	4.834598	665
CL1361Contig1	270.8079421	5.719332226	535.8965519	93.69914717	6.549964012	1.26E-42	2.98E-40	Up	0.1294711	0.1233132	0.02115911	8.354724	7.866608	8.243988	4747	gi|970050530|ref|XP_015086781.1|PREDICTED: cytochrome P450 71A1-like [Solanum pennellii]	1.27E-94	sp|Q9LIP3|C71BY_ARATH	3.00E-69	Cytochrome P450 71B37	KOG0156	6.00E-70	Cytochrome P450 CYP2 subfamily							GO:0016021;GO:0016020;GO:0020037;GO:0005506;GO:0016709;GO:0044550	integral component of membrane|membrane|heme binding|iron ion binding|oxidoreductase activity, acting on paired donors, with incorporation or reduction of molecular oxygen, NAD(P)H as one donor, and incorporation of one atom of oxygen|secondary metabolite biosynthetic process
CL13621Contig1	23.88444667	38.58792348	9.180969861	0.237923398	-2.07143094	0.004174123	0.025261021	Down	3.795002	6.858713	3.438579	2.164604	0.4182676	0.7492456	595
CL13624Contig1	197.4529892	279.9145062	114.9914721	0.410809263	-1.283459381	0.011977341	0.060232591	Down	18.01166	50.17207	38.90133	11.49529	16.87241	16.01607	564
CL13626Contig1	95.87848489	26.31393145	165.4430383	6.28727937	2.65243587	0.004323597	0.025984159	Up	1.040437	5.283865	0.5176774	7.662991	10.69041	23.75119	870	gi|1026042274|ref|XP_016567339.1|PREDICTED: LOW QUALITY PROTEIN: TMV resistance protein N-like [Capsicum annuum]	1.42E-39	sp|Q40392|TMVRN_NICGU	4.00E-32	TMV resistance protein N										GO:0005737;GO:0043531;GO:0005524;GO:0009626;GO:0007165	cytoplasm|ADP binding|ATP binding|plant-type hypersensitive response|signal transduction
CL13631Contig1	226.8214315	331.514772	122.128091	0.368394115	-1.44067808	4.63E-05	0.000483461	Down	42.80673	55.42075	30.37069	17.37893	16.2459	13.54099	558	gi|697180800|ref|XP_009599383.1|PREDICTED: subtilisin-like protease SBT1.7 [Nicotiana tomentosiformis]	2.34E-43	sp|O65351|SBT17_ARATH	2.00E-21	Subtilisin-like protease SBT1.7 {ECO:0000303|PubMed:16193095}										GO:0048046;GO:0005618;GO:0005576;GO:0009505;GO:0004252;GO:0080001;GO:0048359;GO:0010214	apoplast|cell wall|extracellular region|plant-type cell wall|serine-type endopeptidase activity|mucilage extrusion from seed coat|mucilage metabolic process involved in seed coat development|seed coat development
CL13637Contig1	1869.256976	3727.92381	10.59014196	0.002840761	-8.459506636	9.17E-31	1.21E-28	Down	243.4135	334.5842	417.1659	0.5046544	1.389959	0.9707124	794	gi|565360082|ref|XP_006346810.1|PREDICTED: cysteine proteinase inhibitor 5-like [Solanum tuberosum]	5.73E-50	sp|Q41916|CYT5_ARATH	2.00E-30	Cysteine proteinase inhibitor 5										GO:0005618;GO:0005576;GO:0004869;GO:0002020;GO:0006952;GO:2000117	cell wall|extracellular region|cysteine-type endopeptidase inhibitor activity|protease binding|defense response|negative regulation of cysteine-type endopeptidase activity
CL13639Contig1	29.89139196	56.73549666	3.047287271	0.053710419	-4.218654226	7.00E-08	1.23E-06	Down	5.531339	3.516583	5.297402	0.4044679	0.1326438	0.1322742	833	gi|1102276989|gb|OIT25911.1|autophagy-related protein 101, partial [Nicotiana attenuata]	1.30E-71	sp|F4K265|AT101_ARATH	4.00E-58	Autophagy-related protein 101 {ECO:0000303|PubMed:24563201}	KOG4493	5.00E-44	Uncharacterized conserved protein	ko04136;ko04140	Autophagy - other eukaryotes|Autophagy - animal	2	K19730	ATG101	autophagy-related protein 101	GO:0005776;GO:0031410;GO:0006914;GO:0015031	autophagosome|cytoplasmic vesicle|autophagy|protein transport
CL13641Contig1	15.99976649	5.42061906	26.57891392	4.903298614	2.293752625	0.010886675	0.055793085	Up	0.08530265	0.4022038	0.2515969	0.7233887	1.234657	1.728741	1567
CL13644Contig1	249.7374261	492.5399219	6.934930348	0.014079936	-6.150215461	4.21E-39	8.69E-37	Down	33.32123	54.72633	45.10275	0.5276443	0.5065562	0.7915213	794	gi|1026022642|ref|XP_016557704.1|PREDICTED: early nodulin-like protein 3 [Capsicum annuum]	3.37E-71	sp|Q8LC95|ENL3_ARATH	1.00E-38	Early nodulin-like protein 3										GO:0031225;GO:0046658;GO:0005886;GO:0009506;GO:0009055	anchored component of membrane|anchored component of plasma membrane|plasma membrane|plasmodesma|electron carrier activity
CL13648Contig1	553.8463182	786.7363396	320.9562968	0.407959161	-1.293503358	4.88E-05	0.000506576	Down	23.20278	18.46718	15.54418	10.1812	6.302945	7.125419	2931	gi|1026089009|ref|XP_016543621.1|PREDICTED: uncharacterized protein LOC107843752 [Capsicum annuum]	1.57E-60
CL13657Contig1	10.92867435	19.75981933	2.09752936	0.106151242	-3.235806846	0.004392838	0.026298159	Down	5.021842	3.247788	1.752313	1.008134	0	0	419	gi|565396039|ref|XP_006363641.1|PREDICTED: subtilisin-like protease SBT2.5 [Solanum tuberosum]	9.03E-68	sp|Q9SA75|SBT21_ARATH	6.00E-50	Subtilisin-like protease SBT2.1 {ECO:0000303|PubMed:16193095}										GO:0005618;GO:0005576;GO:0009505;GO:0009506;GO:0004252	cell wall|extracellular region|plant-type cell wall|plasmodesma|serine-type endopeptidase activity
CL13658Contig1	578.136228	953.8979085	202.3745475	0.212155353	-2.236807014	9.61E-12	2.88E-10	Down	94.55034	79.99128	91.13838	26.30513	16.63949	14.05766	761
CL13666Contig1	9.276003871	15.9011714	2.65083634	0.166706985	-2.584613542	0.031812453	0.129860142	Down	1.250856	3.143534	3.29464	0.634231	0	0.5888723	432
CL13668Contig1	211.087483	134.3894468	287.7855192	2.141429451	1.098574149	0.002454786	0.016138418	Up	2.656978	3.581651	2.188728	5.221326	5.651135	7.347216	3446	gi|643720343|gb|KDP30740.1|hypothetical protein JCGZ_15169 [Jatropha curcas]	4.65E-74	sp|Q8S8V7|RK14_ATRBE	1.00E-74	50S ribosomal protein L14, chloroplastic {ECO:0000255|HAMAP-Rule:MF_01367}	KOG0901	5.00E-70	60S ribosomal protein L14/L17/L23	ko03010	Ribosome	1	K02874	RP-L14, MRPL14, rplN	large subunit ribosomal protein L14	GO:0009507;GO:0015934;GO:0019843;GO:0003735;GO:0006412	chloroplast|large ribosomal subunit|rRNA binding|structural constituent of ribosome|translation
CL13669Contig1	42.53803573	16.53944542	68.53662603	4.143828543	2.050964311	0.003605565	0.022376501	Up	0.3341549	0.5775369	0.5345222	1.178479	1.742054	3.39577	2399
CL13671Contig1	7.002583725	0	14.00516745	Inf	Inf	0.000609472	0.004798154	Up	0	0	0	1.191946	3.419999	1.45047	509
CL13673Contig1	8.44357959	2.518776249	14.36838293	5.704509455	2.512102831	0.046237686	0.173090727	Up	0.5208065	0.5224498	0	0.5509145	2.650793	2.980629	508
CL13674Contig1	1602.672611	2585.332839	620.0123834	0.239819173	-2.059981091	1.72E-11	4.99E-10	Down	69.27786	72.89439	52.13232	18.02851	16.33255	12.37809	2855	gi|1027857510|ref|NP_001312398.1|subtilisin-like protease SBT1.7 precursor [Nicotiana tabacum]	0	sp|O65351|SBT17_ARATH	0	Subtilisin-like protease SBT1.7 {ECO:0000303|PubMed:16193095}										GO:0048046;GO:0005618;GO:0005576;GO:0009505;GO:0004252;GO:0080001;GO:0048359;GO:0010214	apoplast|cell wall|extracellular region|plant-type cell wall|serine-type endopeptidase activity|mucilage extrusion from seed coat|mucilage metabolic process involved in seed coat development|seed coat development
CL13683Contig1	10.16551849	0.667277825	19.66375916	29.46862373	4.881107779	0.000439436	0.003598788	Up	0.288011	0	0	4.095886	2.691395	1.421156	510
CL136Contig2	15.91154726	4.177689776	27.64540474	6.617390526	2.726262423	0.002453741	0.016134001	Up	2.21E-11	1.11E-08	1.225755	3.286442	2.571328	3.122563	663	gi|970045563|ref|XP_015084238.1|PREDICTED: LOW QUALITY PROTEIN: uncharacterized protein LOC107027646 [Solanum pennellii]	8.37E-102	sp|Q7LHG5|YI31B_YEAST	6.00E-36	Integrase p49	KOG0017	2.00E-78	FOG: Transposon-encoded proteins with TYA, reverse transcriptase, integrase domains in various combinations							GO:0005737;GO:0005634;GO:0000943;GO:0004190;GO:0005524;GO:0003677;GO:0003887;GO:0008233;GO:0004540;GO:0003723;GO:0003964;GO:0004523;GO:0008270;GO:0015074;GO:0006310;GO:0032197	cytoplasm|nucleus|retrotransposon nucleocapsid|aspartic-type endopeptidase activity|ATP binding|DNA binding|DNA-directed DNA polymerase activity|peptidase activity|ribonuclease activity|RNA binding|RNA-directed DNA polymerase activity|RNA-DNA hybrid ribonuclease activity|zinc ion binding|DNA integration|DNA recombination|transposition, RNA-mediated
CL13701Contig1	33.69426012	56.76455159	10.62396865	0.187158506	-2.41766748	0.000215095	0.001924485	Down	3.668566	4.089152	3.406216	0.3484228	1.166133	0.6143765	1088
CL13702Contig1	24.72990714	38.06109375	11.39872052	0.299484839	-1.739445127	0.014536028	0.070367627	Down	7.115844	7.638976	4.822234	1.938041	2.5626	1.432884	418	gi|970013903|ref|XP_015067933.1|PREDICTED: inositol hexakisphosphate and diphosphoinositol-pentakisphosphate kinase 2-like [Solanum pennellii]	2.30E-71	sp|Q5XHF8|VIP2_XENLA	1.00E-20	Inositol hexakisphosphate and diphosphoinositol-pentakisphosphate kinase 2	KOG1057	3.00E-68	Arp2/3 complex-interacting protein VIP1/Asp1, involved in regulation of actin cytoskeleton	ko04070	Phosphatidylinositol signaling system	1	K13024	PPIP5K, VIP	inositol-hexakisphosphate/diphosphoinositol-pentakisphosphate 1-kinase	GO:0005829;GO:0003993;GO:0005524;GO:0033857;GO:0052723;GO:0052724;GO:0000832;GO:0000827;GO:0006020	cytosol|acid phosphatase activity|ATP binding|diphosphoinositol-pentakisphosphate kinase activity|inositol hexakisphosphate 1-kinase activity|inositol hexakisphosphate 3-kinase activity|inositol hexakisphosphate 5-kinase activity|inositol-1,3,4,5,6-pentakisphosphate kinase activity|inositol metabolic process
CL13703Contig1	24.92625949	11.87778168	37.97473729	3.197123697	1.676774563	0.023128712	0.101234662	Up	0.5112704	1.623764	0.4531823	3.543095	1.485283	3.105585	1011
CL13706Contig1	19.46275851	4.004973941	34.92054307	8.719293456	3.124211235	0.000535474	0.004276984	Up	0	0.665556	0.1784934	1.176368	2.422563	3.939525	1023
CL13708Contig1	32.8279256	64.30964236	1.346208842	0.020933235	-5.578060923	5.17E-11	1.42E-09	Down	4.286458	5.794416	4.455023	0	0.3003825	1.58E-112	950	gi|697136269|ref|XP_009622210.1|PREDICTED: monosaccharide-sensing protein 2-like [Nicotiana tomentosiformis]	1.98E-109	sp|Q8LPQ8|MSSP2_ARATH	2.00E-94	Monosaccharide-sensing protein 2	KOG0254	4.00E-95	Predicted transporter (major facilitator superfamily)							GO:0005794;GO:0005887;GO:0005774;GO:0005773;GO:0005355;GO:0005351;GO:0046323;GO:0035428	Golgi apparatus|integral component of plasma membrane|vacuolar membrane|vacuole|glucose transmembrane transporter activity|sugar:proton symporter activity|glucose import|hexose transmembrane transport
CL13709Contig1	21.64369013	40.6391846	2.64819566	0.065163602	-3.939789832	6.92E-06	8.51E-05	Down	5.083094	10.00414	5.957821	0.2701576	0.5261413	0.5144225	418	gi|1026024748|ref|XP_016558722.1|PREDICTED: ATP-dependent DNA helicase DDM1-like [Capsicum annuum]	7.89E-72	sp|Q9XFH4|DDM1_ARATH	1.00E-79	ATP-dependent DNA helicase DDM1	KOG0385	2.00E-80	Chromatin remodeling complex WSTF-ISWI, small subunit							GO:0000786;GO:0005634;GO:0005524;GO:0004003;GO:0016887;GO:0003677;GO:0009294;GO:0006344;GO:0006346;GO:0090241;GO:0051574;GO:0044030;GO:0006349;GO:0006351;GO:0032197	nucleosome|nucleus|ATP binding|ATP-dependent DNA helicase activity|ATPase activity|DNA binding|DNA mediated transformation|maintenance of chromatin silencing|methylation-dependent chromatin silencing|negative regulation of histone H4 acetylation|positive regulation of histone H3-K9 methylation|regulation of DNA methylation|regulation of gene expression by genetic imprinting|transcription, DNA-tem…
CL1370Contig1	81.06685773	26.22551788	135.9081976	5.182288419	2.373589311	2.66E-05	0.000293597	Up	0.2596219	2.077433	0.7724164	3.623598	4.572644	7.578972	1892
CL13716Contig1	18.56528551	7.799597155	29.33097386	3.760575486	1.910953456	0.020523162	0.092135218	Up	1.050552	1.41371	1.471701	6.999003	2.068477	5.889032	428
CL13720Contig1	38.77304587	67.58466479	9.961426946	0.147391823	-2.762271607	1.19E-05	0.000141213	Down	6.313244	8.081497	7.529212	1.452683	0.4799729	1.415304	658	gi|565351194|ref|XP_006342544.1|PREDICTED: uncharacterized protein LOC102580145 [Solanum tuberosum]	1.84E-36
CL13728Contig1	266.7053149	408.6133851	124.7972447	0.305416438	-1.711150381	1.04E-06	1.48E-05	Down	10.53434	11.14517	7.439501	3.438984	2.843419	2.658997	3014	gi|565345031|ref|XP_006339602.1|PREDICTED: G-type lectin S-receptor-like serine/threonine-protein kinase SD2-2 [Solanum tuberosum]	0	sp|Q39203|SD22_ARATH	0	G-type lectin S-receptor-like serine/threonine-protein kinase SD2-2
CL13729Contig1	33.4043911	0.667277825	66.14150438	99.12138824	6.631124488	1.43E-12	4.71E-11	Up	0.2353534	0	0	7.912073	5.809285	6.489774	704	gi|697094196|ref|XP_009602001.1|PREDICTED: polygalacturonase-like [Nicotiana tomentosiformis]	2.79E-64	sp|P48979|PGLR_PRUPE	8.00E-39	Polygalacturonase				ko00040	Pentose and glucuronate interconversions	1	K01184	E3.2.1.15	polygalacturonase	GO:0005618;GO:0005576;GO:0004650;GO:0005975;GO:0071555;GO:0009835	cell wall|extracellular region|polygalacturonase activity|carbohydrate metabolic process|cell wall organization|fruit ripening
CL13731Contig1	6.386681351	11.76106539	1.012297312	0.086071906	-3.538313778	0.023060768	0.100995164	Down	0.7784542	1.729793	0.7783313	0.237597	0	0.1138573	759	gi|1102142955|gb|OIS99329.1|patatin-like protein 2 [Nicotiana attenuata]	2.62E-126	sp|O48723|PLP2_ARATH	9.00E-95	Patatin-like protein 2	KOG0513	2.00E-95	Ca2+-independent phospholipase A2							GO:0005737;GO:0016020;GO:0047372;GO:0016298;GO:0004620;GO:0071456;GO:0051607;GO:0016042;GO:0006629;GO:0031408;GO:0009626;GO:0046686	cytoplasm|membrane|acylglycerol lipase activity|lipase activity|phospholipase activity|cellular response to hypoxia|defense response to virus|lipid catabolic process|lipid metabolic process|oxylipin biosynthetic process|plant-type hypersensitive response|response to cadmium ion
CL13739Contig1	16.72869308	6.813883397	26.64350277	3.910178853	1.967234599	0.028047547	0.117901463	Up	0.7915191	1.466244	0	2.953616	2.800989	2.925515	664
CL13742Contig1	6.123499181	0	12.24699836	Inf	Inf	0.001527538	0.010639726	Up	0	0	0	2.17482	1.383921	2.726545	428
CL13744Contig1	4.31354849	8.62709698	0	0	#NAME?	0.011119938	0.056773659	Down	0.2576077	1.433191	1.021533	0	0	0	675
CL13745Contig1	9.15600978	16.68651655	1.625503012	0.097414161	-3.359724677	0.009289064	0.048942659	Down	2.216204	1.095023	0.934658	0.08338336	0.08223777	0.2472171	845	gi|1102285366|gb|OIT32339.1|hypothetical protein A4A49_10199 [Nicotiana attenuata]	8.58E-59
CL13746Contig1	24.90357917	45.06671467	4.74044366	0.105187247	-3.24896829	3.30E-05	0.000355891	Down	2.837845	3.437352	5.122822	0.3871975	0.7505413	0.1210019	835	gi|1102272924|gb|OIT22737.1|hypothetical protein A4A49_34414 [Nicotiana attenuata]	2.50E-63
CL13747Contig1	81.26350103	129.454422	33.07258008	0.255476635	-1.968736743	0.005002356	0.029335103	Down	1.70529	3.270583	4.524421	0.7188856	0.7402989	1.028532	2879	gi|969997798|ref|XP_015069449.1|PREDICTED: pentatricopeptide repeat-containing protein At2g13600-like [Solanum pennellii]	0	sp|Q9SKQ4|PP167_ARATH	1.00E-114	Pentatricopeptide repeat-containing protein At2g21090	KOG4197	3.00E-115	FOG: PPR repeat
CL13749Contig1	61.5416615	82.11318603	40.97013697	0.498947111	-1.003041198	0.043168991	0.16434331	Down	17.44593	15.26616	9.336353	4.574702	8.801533	8.030484	419	gi|1026023908|ref|XP_016558327.1|PREDICTED: serine/threonine-protein kinase EDR1-like [Capsicum annuum]	1.50E-38	sp|Q9FPR3|EDR1_ARATH	4.00E-15	Serine/threonine-protein kinase EDR1	KOG0192	3.00E-36	Tyrosine kinase specific for activated (GTP-bound) p21cdc42Hs							GO:0005829;GO:0005769;GO:0005783;GO:0005768;GO:0005634;GO:0005886;GO:0005802;GO:0012510;GO:0005524;GO:0016301;GO:0004709;GO:0004712;GO:0009738;GO:0008219;GO:0002229;GO:0009873;GO:0000165;GO:0009788;GO:0046777;GO:1900424;GO:1900150;GO:2000031;GO:0009617;GO:0009723;GO:0009620;GO:0009414	cytosol|early endosome|endoplasmic reticulum|endosome|nucleus|plasma membrane|trans-Golgi network|trans-Golgi network transport vesicle membrane|ATP binding|kinase activity|MAP kinase kinase kinase activity|protein serine/threonine/tyrosine kinase activity|abscisic acid-activated signaling pathway|cell death|defense response to oomycetes|ethylene-activated signaling pathway|MAPK cascade|negative …
CL1374Contig1	361.0447876	504.2037103	217.8858649	0.432138559	-1.210434128	0.000344564	0.002919492	Down	17.08748	17.84912	14.22246	5.273644	6.253466	10.24476	2195	gi|697117595|ref|XP_009612738.1|PREDICTED: receptor-like serine/threonine-protein kinase SD1-8 [Nicotiana tomentosiformis]	0	sp|O81905|SD18_ARATH	0	Receptor-like serine/threonine-protein kinase SD1-8
CL13750Contig1	4.474398899	8.635676939	0.313120858	0.036258982	-4.785517753	0.029531407	0.122684416	Down	0.659034	1.477515	0.849759	0	0	0.1665582	627
CL1375Contig1	158.0883287	304.4752114	11.70144604	0.038431523	-4.701566046	3.63E-24	3.22E-22	Down	6.050997	6.179258	6.203403	0.2374779	0.2660797	0.2058658	3517	gi|355514332|gb|AES95955.1|kinesin motor domain Di-glucose-binding protein [Medicago truncatula]	0	sp|F4IJK6|KN14R_ARATH	0	Kinesin-like protein KIN-14R {ECO:0000305}	KOG0239	0	Kinesin (KAR3 subfamily)							GO:0005871;GO:0005874;GO:0005524;GO:0016887;GO:0003777;GO:0007018	kinesin complex|microtubule|ATP binding|ATPase activity|microtubule motor activity|microtubule-based movement
CL13762Contig1	6.297777778	11.65619298	0.939362575	0.080589141	-3.633270742	0.025519411	0.109364218	Down	0.5067921	2.496712	2.542208	0	0	0.4721243	449
CL13763Contig1	21.33295378	3.665413085	39.00049447	10.64013621	3.411444714	7.48E-05	0.000744471	Up	0.2268859	0.7912301	0	3.390678	2.791214	4.66455	785
CL13769Contig1	6.653381588	11.9344823	1.372280875	0.114984533	-3.120488283	0.033923112	0.136365481	Down	1.657236	1.531472	0.9122833	0.2472477	0.2418266	0	617
CL13771Contig1	6.596400123	12.49362379	0.699176453	0.055962663	-4.159391584	0.010653832	0.054885409	Down	3.426309	1.231875	1.267041	0.3521265	0	0	443
CL13772Contig1	744.6293227	1137.767093	351.4915523	0.308931023	-1.694643339	5.73E-06	7.13E-05	Down	35.18992	22.9366	24.67829	9.459814	9.365251	7.222443	2911	gi|460391218|ref|XP_004241220.1|PREDICTED: scarecrow-like protein 14 [Solanum lycopersicum]	0	sp|Q9XE58|SCL14_ARATH	0	Scarecrow-like protein 14										GO:0005829;GO:0005634;GO:0043565;GO:0003700;GO:0045893;GO:0006355;GO:0009410;GO:0006351	cytosol|nucleus|sequence-specific DNA binding|transcription factor activity, sequence-specific DNA binding|positive regulation of transcription, DNA-templated|regulation of transcription, DNA-templated|response to xenobiotic stimulus|transcription, DNA-templated
CL13773Contig1	20.05674376	8.306003031	31.80748448	3.829457365	1.937139977	0.022553115	0.099223172	Up	0	2.225693	0.594721	1.436272	4.450758	4.576202	671
CL13774Contig1	690.5509354	1160.99803	220.1038407	0.18958158	-2.399109299	1.80E-13	6.45E-12	Down	29.4237	26.03876	26.65606	7.529999	3.724431	4.505526	3005	gi|166079860|gb|ABY81650.1|minichromosome maintenance 4 protein [Pisum sativum]	0	sp|Q5JKB0|MCM4_ORYSJ	0	DNA replication licensing factor MCM4	KOG0478	0	DNA replication licensing factor, MCM4 component	ko04110;ko04111;ko04113;ko03030	Cell cycle|Cell cycle - yeast|Meiosis - yeast|DNA replication	4	K02212	MCM4, CDC54	DNA replication licensing factor MCM4	GO:0005829;GO:0042555;GO:0000347;GO:0005524;GO:0003677;GO:0003678;GO:0046872;GO:0007049;GO:0006270	cytosol|MCM complex|THO complex|ATP binding|DNA binding|DNA helicase activity|metal ion binding|cell cycle|DNA replication initiation
CL13779Contig1	172.149242	45.32262321	298.9758609	6.596614222	2.721725737	8.55E-12	2.59E-10	Up	4.953227	4.455355	4.270942	23.30529	37.41668	31.38473	705
CL13781Contig1	207.0692498	403.1467927	10.99170687	0.027264776	-5.196817904	1.95E-21	1.41E-19	Down	76.13641	72.75179	41.67929	0.2495909	3.88985	0.9645838	455	gi|565360545|ref|XP_006347027.1|PREDICTED: pistil-specific extensin-like protein [Solanum tuberosum]	1.04E-38
CL13782Contig1	186.396249	67.00580053	305.7866974	4.563585466	2.19016775	1.09E-08	2.14E-07	Up	1.787247	2.387057	1.60232	6.698698	8.747823	11.31787	2497	gi|1025042421|ref|XP_016445492.1|PREDICTED: senescence-associated carboxylesterase 101-like isoform X2 [Nicotiana tabacum]	1.30E-252	sp|Q4F883|SG101_ARATH	1.00E-74	Senescence-associated carboxylesterase 101										GO:0005737;GO:0016021;GO:0005634;GO:0052689;GO:0007568;GO:0006952;GO:0016042;GO:1900426;GO:1902290;GO:0002230;GO:1900057	cytoplasm|integral component of membrane|nucleus|carboxylic ester hydrolase activity|aging|defense response|lipid catabolic process|positive regulation of defense response to bacterium|positive regulation of defense response to oomycetes|positive regulation of defense response to virus by host|positive regulation of leaf senescence
CL13789Contig1	2653.82939	4119.862301	1187.79648	0.288309752	-1.794308457	2.85E-09	6.06E-08	Down	103.1198	94.48957	92.64474	28.22396	29.5255	27.42737	3020	gi|332009970|gb|AED97353.1|4-hydroxy-3-methylbut-2-enyl diphosphate synthase [Arabidopsis thaliana]	0	sp|F4K0E8|ISPG_ARATH	0	4-hydroxy-3-methylbut-2-en-1-yl diphosphate synthase (ferredoxin), chloroplastic				ko00900	Terpenoid backbone biosynthesis	1	K03526	gcpE, ispG	(E)-4-hydroxy-3-methylbut-2-enyl-diphosphate synthase	GO:0009507;GO:0009941;GO:0009570;GO:0051539;GO:0046429;GO:0005506;GO:0019288;GO:0009617;GO:0009862;GO:0016114	chloroplast|chloroplast envelope|chloroplast stroma|4 iron, 4 sulfur cluster binding|4-hydroxy-3-methylbut-2-en-1-yl diphosphate synthase activity|iron ion binding|isopentenyl diphosphate biosynthetic process, methylerythritol 4-phosphate pathway|response to bacterium|systemic acquired resistance, salicylic acid mediated signaling pathway|terpenoid biosynthetic process
CL13794Contig1	12.9118743	4.649169905	21.1745787	4.554485884	2.18728821	0.033275841	0.13446568	Up	0	1.326073	0.4533791	3.044089	3.418121	1.845409	558
CL13795Contig1	22.06209283	0	44.12418567	Inf	Inf	2.26E-10	5.63E-09	Up	0	0	0	1.457503	2.528131	2.013353	1610	gi|1025070678|ref|XP_016451963.1|PREDICTED: 14.7 kDa ribonuclease H-like protein [Nicotiana tabacum]	3.11E-28
CL1380Contig1	88.40494773	29.29615556	147.5137399	5.035259306	2.332066076	5.93E-07	8.77E-06	Up	2.229412	1.154198	1.437541	10.72638	6.695726	7.268323	1286	gi|1102285266|gb|OIT32254.1|putative galacturonosyltransferase-like 9 [Nicotiana attenuata]	1.60E-114	sp|O04536|GATL9_ARATH	3.00E-107	Probable galacturonosyltransferase-like 9										GO:0005794;GO:0000139;GO:0016021;GO:0047262;GO:0016757;GO:0071555;GO:0045489;GO:0000271	Golgi apparatus|Golgi membrane|integral component of membrane|polygalacturonate 4-alpha-galacturonosyltransferase activity|transferase activity, transferring glycosyl groups|cell wall organization|pectin biosynthetic process|polysaccharide biosynthetic process
CL13824Contig1	954.1975082	1482.367063	426.0279534	0.287397072	-1.798882732	8.86E-09	1.77E-07	Down	37.33131	34.57044	38.27103	11.64042	11.89924	8.63697	2855	gi|565377119|ref|XP_006355037.1|PREDICTED: 65-kDa microtubule-associated protein 6 [Solanum tuberosum]	0	sp|Q9SIS3|MA656_ARATH	0	65-kDa microtubule-associated protein 6	KOG4302	0	Microtubule-associated protein essential for anaphase spindle elongation							GO:0005874;GO:0005739;GO:0005634;GO:0009524;GO:0009536;GO:0009574;GO:0008017;GO:0000910;GO:0000226;GO:0007067	microtubule|mitochondrion|nucleus|phragmoplast|plastid|preprophase band|microtubule binding|cytokinesis|microtubule cytoskeleton organization|mitotic nuclear division
CL13829Contig1	14.47407819	28.24897993	0.699176453	0.024750503	-5.336398364	0.004044771	0.024643413	Down	0.573237	1.346402	3.004793	0.09843463	0	0	1203	gi|747041618|ref|XP_011074190.1|PREDICTED: transcription repressor MYB6 [Sesamum indicum]	1.59E-55	sp|Q9SJX8|MYB14_ARATH	9.00E-26	Transcription factor MYB14 {ECO:0000303|PubMed:9839469}	KOG0048	1.00E-33	Transcription factor, Myb superfamily							GO:0003677;GO:0003700;GO:0009733;GO:0009723;GO:0009753;GO:0009751;GO:0009651	DNA binding|transcription factor activity, sequence-specific DNA binding|response to auxin|response to ethylene|response to jasmonic acid|response to salicylic acid|response to salt stress
CL13832Contig1	49.57446128	98.13926593	1.009656632	0.010287999	-6.602893836	3.02E-05	0.000329018	Down	5.315036	6.885185	15.79786	0	0.3400373	0	731	gi|1102286887|gb|OIT33626.1|hypothetical protein A4A49_38285 [Nicotiana attenuata]	2.33E-28
CL13833Contig1	167.7242941	228.6613107	106.7872774	0.467010694	-1.098472508	0.003125194	0.019829597	Down	38.81303	38.51926	24.38816	20.07017	12.79261	14.72595	483
CL13839Contig1	151.7667962	74.97936938	228.554223	3.048228131	1.607970879	2.92E-05	0.000318569	Up	1.792209	2.007427	2.472586	4.921628	5.672104	9.203504	2532
CL13842Contig1	76.61876286	131.3138433	21.9236824	0.166956368	-2.58245697	0.000106895	0.001028559	Down	8.432596	9.24203	15.40317	1.019996	3.045336	1.6132	833	gi|1102283798|gb|OIT31055.1|hypothetical protein A4A49_34801 [Nicotiana attenuata]	1.57E-14
CL13844Contig1	941.4712293	1678.936555	204.0059039	0.121509001	-3.040864904	2.88E-20	1.94E-18	Down	43.37982	41.31419	42.03115	5.793516	4.543028	5.340115	2817	gi|460383398|ref|XP_004237412.1|PREDICTED: uncharacterized protein LOC101265534 [Solanum lycopersicum]	0
CL13849Contig1	239.4450906	435.656446	43.23373524	0.09923814	-3.332961499	0.036135785	0.143322629	Down	17.41608	51.45418	121.6006	6.094819	8.881963	4.501327	476	gi|1102150633|gb|OIT06909.1|uncharacterized protein A4A49_26206 [Nicotiana attenuata]	4.64E-73	sp|Q681Q7|Y1390_ARATH	4.00E-80	Uncharacterized protein At1g03900	KOG2500	1.00E-77	Uncharacterized conserved protein							GO:0005576;GO:0016020;GO:0042626;GO:0006897;GO:0006858	extracellular region|membrane|ATPase activity, coupled to transmembrane movement of substances|endocytosis|extracellular transport
CL13854Contig1	23.74311678	41.3572411	6.128992469	0.148196357	-2.754418111	0.000420564	0.003465357	Down	4.107145	4.457654	3.021349	0.2939037	0.2872306	1.233823	766	gi|1025199428|ref|XP_016476686.1|PREDICTED: uncharacterized protein LOC107798227 [Nicotiana tabacum]	1.57E-110				KOG2246	2.00E-40	Galactosyltransferases
CL13860Contig1	168.2992127	333.2771254	3.321300081	0.009965581	-6.648830414	7.65E-20	4.97E-18	Down	12.85524	16.54792	21.70797	0.08212232	0.237868	0.1498683	1380	gi|1025252195|ref|XP_016489368.1|PREDICTED: probable purine permease 4 [Nicotiana tabacum]	3.46E-173	sp|Q9SY29|PUP4_ARATH	2.00E-118	Probable purine permease 4										GO:0016021;GO:0016020;GO:0005345;GO:0006863	integral component of membrane|membrane|purine nucleobase transmembrane transporter activity|purine nucleobase transport
CL13865Contig1	4.210863652	0	8.421727304	Inf	Inf	0.012688546	0.063044075	Up	0	0	0	0.5749025	1.513051	0.2633115	764	gi|698578293|ref|XP_009776711.1|PREDICTED: secoisolariciresinol dehydrogenase-like [Nicotiana sylvestris]	1.43E-74	sp|Q94KL8|SILD_PODPE	1.00E-47	Secoisolariciresinol dehydrogenase	KOG0725	4.00E-34	Reductases with broad range of substrate specificities	ko00906	Carotenoid biosynthesis	1	K09841	ABA2	xanthoxin dehydrogenase	GO:0000166;GO:0016491	nucleotide binding|oxidoreductase activity
CL13866Contig1	488.3188517	733.0408312	243.5968723	0.3323101	-1.589397951	1.17E-06	1.65E-05	Down	17.68061	19.69715	22.13984	7.532256	6.363395	6.221092	2615	gi|998613708|ref|NP_001307278.1|K(+) efflux antiporter 5 [Solanum lycopersicum]	0	sp|Q8VYR9|KEA5_ARATH	0	K(+) efflux antiporter 5 {ECO:0000303|PubMed:11500563}	KOG1650	0	Predicted K+/H+-antiporter							GO:0016021;GO:0016020;GO:0022890;GO:0015299;GO:0006813	integral component of membrane|membrane|inorganic cation transmembrane transporter activity|solute:proton antiporter activity|potassium ion transport
CL13868Contig1	1969.415949	678.0082083	3260.823689	4.809416241	2.265861793	5.01E-13	1.73E-11	Up	19.40631	13.23202	15.81626	63.48176	73.05515	104.4936	2958	gi|187610414|gb|ACD13461.1|raffionse synthase 2 [Glycine max]	0	sp|Q9FND9|RFS5_ARATH	0	Probable galactinol--sucrose galactosyltransferase 5				ko00052	Galactose metabolism	1	K06617	E2.4.1.82	raffinose synthase	GO:0009507;GO:0047274;GO:0005975;GO:0009737;GO:0006979;GO:0009414	chloroplast|galactinol-sucrose galactosyltransferase activity|carbohydrate metabolic process|response to abscisic acid|response to oxidative stress|response to water deprivation
CL13874Contig1	3810.931669	1535.771385	6086.091953	3.962889277	1.986552659	4.22E-11	1.17E-09	Up	38.2666	39.19882	35.94652	146.7357	151.4868	158.997	2888	gi|1102272033|gb|OIT22165.1|protein ethylene insensitive 3 [Nicotiana attenuata]	0	sp|O24606|EIN3_ARATH	0	Protein ETHYLENE INSENSITIVE 3				ko04016;ko04075	MAPK signaling pathway - plant|Plant hormone signal transduction	2	K14514	EIN3	ethylene-insensitive protein 3	GO:0005634;GO:0003700;GO:0044212;GO:0000976;GO:0071281;GO:0042742;GO:0009873;GO:0006355;GO:0009723;GO:0001666;GO:0010182;GO:0006351	nucleus|transcription factor activity, sequence-specific DNA binding|transcription regulatory region DNA binding|transcription regulatory region sequence-specific DNA binding|cellular response to iron ion|defense response to bacterium|ethylene-activated signaling pathway|regulation of transcription, DNA-templated|response to ethylene|response to hypoxia|sugar mediated signaling pathway|transcript…
CL13882Contig1	1859.134251	2709.322175	1008.946328	0.372398062	-1.425082529	0.004946668	0.029074697	Down	36.05394	82.28541	79.27204	16.64206	24.82808	33.84511	2936	gi|525313770|ref|NP_001266133.1|beta-galactosidase-like [Cicer arietinum]	0	sp|P48981|BGAL_MALDO	0	Beta-galactosidase	KOG0496	0	Beta-galactosidase							GO:0048046;GO:0004565;GO:0005975	apoplast|beta-galactosidase activity|carbohydrate metabolic process
CL13902Contig1	11.46309129	2.436985703	20.48919689	8.407598316	3.071693744	0.004556324	0.027119514	Up	0	0	1.103411	4.41873	1.216816	5.10197	418
CL13905Contig1	8.118018755	13.92703474	2.309002769	0.165792849	-2.592546312	0.048051024	0.178063706	Down	1.588103	1.220777	2.564601	0	0.6473743	0.3193478	546
CL13909Contig1	338.2170857	578.91077	97.52340137	0.168460161	-2.569520647	5.27E-11	1.44E-09	Down	87.91082	75.41071	106.6856	16.06819	14.49968	16.23676	452	gi|1026030089|ref|XP_016561296.1|PREDICTED: protein SPIRAL1-like 3 [Capsicum annuum]	2.31E-47	sp|B3H4F1|SP1L1_ARATH	4.00E-30	Protein SPIRAL1-like 1										GO:0005874	microtubule
CL1390Contig1	184.7230744	114.1540871	255.2920616	2.236381264	1.161166163	0.001647403	0.011373152	Up	1.828752	3.053446	2.87756	5.599104	4.880787	7.150869	3154	gi|1026044988|ref|XP_016568672.1|PREDICTED: probable E3 ubiquitin-protein ligase ARI2 [Capsicum annuum]	2.01E-69	sp|Q949V6|ARI1_ARATH	1.00E-33	Probable E3 ubiquitin-protein ligase ARI1	KOG1815	2.00E-34	Predicted E3 ubiquitin ligase
CL13917Contig1	41.51371086	75.11418813	7.913233588	0.105349386	-3.246746191	0.006321151	0.035682878	Down	3.477168	3.081341	0.5143499	0	0.5279367	0.220709	2321	gi|1102274566|gb|OIT23967.1|cellulose synthase-like protein g2 [Nicotiana attenuata]	0	sp|Q570S7|CSLG1_ARATH	2.00E-128	Cellulose synthase-like protein G1										GO:0005794;GO:0000139;GO:0016021;GO:0005886;GO:0016760;GO:0016759;GO:0071555;GO:0030244;GO:0009833	Golgi apparatus|Golgi membrane|integral component of membrane|plasma membrane|cellulose synthase (UDP-forming) activity|cellulose synthase activity|cell wall organization|cellulose biosynthetic process|plant-type primary cell wall biogenesis
CL13919Contig1	207.1772261	75.98877091	338.3656814	4.45283793	2.154725103	8.16E-09	1.64E-07	Up	2.108008	3.237189	5.029046	17.04001	17.1407	13.16863	1541	gi|1026066730|ref|XP_016577784.1|PREDICTED: putative E3 ubiquitin-protein ligase XBAT31 [Capsicum annuum]	9.31E-113	sp|Q94B55|XB31_ARATH	1.00E-44	Putative E3 ubiquitin-protein ligase XBAT31
CL13922Contig1	8.870682461	1.889082187	15.85228274	8.391526237	3.068933229	0.017556305	0.08163239	Up	0.3257673	0.3224247	0	3.064515	0.9782284	1.563333	615			sp|P10978|POLX_TOBAC	2.00E-08	Endonuclease	KOG0017	4.00E-12	FOG: Transposon-encoded proteins with TYA, reverse transcriptase, integrase domains in various combinations							GO:0004190;GO:0004519;GO:0003676;GO:0003964;GO:0008270;GO:0015074	aspartic-type endopeptidase activity|endonuclease activity|nucleic acid binding|RNA-directed DNA polymerase activity|zinc ion binding|DNA integration
CL13927Contig1	10.87884761	3.836171982	17.92152324	4.671720487	2.223953959	0.0416332	0.159759848	Up	0.3077893	0.8942303	0.6159734	2.003616	3.47783	2.712716	475
CL1392Contig1	32.5986891	60.76682348	4.43055472	0.072910751	-3.777724633	0.00087104	0.006536725	Down	0.9285641	4.79701	3.554326	0	0.07872534	0.5881607	1425	gi|970051547|ref|XP_015087370.1|PREDICTED: RING-H2 finger protein ATL16 [Solanum pennellii]	1.39E-130	sp|Q9LSW9|ATL16_ARATH	1.00E-82	RING-H2 finger protein ATL16	KOG0800	3.00E-83	FOG: Predicted E3 ubiquitin ligase
CL13930Contig1	296.6787626	593.007937	0.349588227	0.000589517	-10.7281791	3.40E-57	1.52E-54	Down	43.1138	36.12598	34.68834	0.06831776	0	0	1107	gi|460412936|ref|XP_004251852.1|PREDICTED: protochlorophyllide reductase-like [Solanum lycopersicum]	7.84E-167	sp|Q9SDT1|POR_DAUCA	0	Protochlorophyllide reductase, chloroplastic	KOG1208	0	Dehydrogenases with different specificities (related to short-chain alcohol dehydrogenases)	ko00860	Porphyrin and chlorophyll metabolism	1	K00218	por	protochlorophyllide reductase	GO:0009507;GO:0016630;GO:0015995;GO:0015979	chloroplast|protochlorophyllide reductase activity|chlorophyll biosynthetic process|photosynthesis
CL13941Contig1	538.4035366	736.5179124	340.2891607	0.462024283	-1.113959415	0.003917979	0.023999146	Down	27.25902	26.13434	13.45602	11.03945	12.41087	7.351202	2377	gi|1026086332|ref|XP_016542335.1|PREDICTED: aspartic proteinase PCS1-like [Capsicum annuum]	2.35E-206	sp|Q9LZL3|PCS1L_ARATH	5.00E-159	Aspartic proteinase PCS1	KOG1339	2.00E-160	Aspartyl protease							GO:0005783;GO:0004190;GO:0008233;GO:0012501	endoplasmic reticulum|aspartic-type endopeptidase activity|peptidase activity|programmed cell death
CL13943Contig1	3.964754181	7.929508362	0	0	#NAME?	0.017304841	0.080723011	Down	1.321738	0.3474904	0.4637053	0	0	0	785	gi|698520984|ref|XP_009757307.1|PREDICTED: non-specific lipid-transfer protein 1-like [Nicotiana sylvestris]	1.47E-48	sp|Q39950|NLTP_HELAN	3.00E-30	Non-specific lipid-transfer protein										GO:0008289;GO:0006869	lipid binding|lipid transport
CL13947Contig1	14.56122868	25.56872582	3.553731546	0.138987432	-2.846973661	0.004065821	0.024733411	Down	1.108913	1.803461	2.462795	0.197296	0	0.5542949	1013	gi|565381407|ref|XP_006357062.1|PREDICTED: protein GLUTAMINE DUMPER 1-like [Solanum tuberosum]	2.67E-44	sp|O81775|GDU1_ARATH	2.00E-11	Protein GLUTAMINE DUMPER 1										GO:0016021;GO:0016020;GO:0005634;GO:0005886;GO:0010585;GO:0080143;GO:0006521	integral component of membrane|membrane|nucleus|plasma membrane|glutamine secretion|regulation of amino acid export|regulation of cellular amino acid metabolic process
CL13957Contig1	587.0654343	940.8804638	233.2504048	0.247906524	-2.012131859	6.84E-10	1.58E-08	Down	30.08811	28.42911	26.58837	7.260997	7.120088	7.042272	2355	gi|565376810|ref|XP_006354889.1|PREDICTED: protein CYPRO4 [Solanum tuberosum]	0	sp|P40781|CYPR4_CYNCA	0	Protein CYPRO4	KOG2395	0	Protein involved in vacuole import and degradation
CL1395Contig2	68.88626316	16.05812948	121.7143968	7.579612372	2.92212407	1.53E-08	2.95E-07	Up	0.6246721	1.030795	0.6245659	4.760979	4.598278	8.327782	1511	gi|48210029|gb|AAT40540.1|kelch repeat-containing F-box family protein, putative [Solanum demissum]	1.16E-155	sp|Q8L736|SKI11_ARATH	4.00E-154	F-box/kelch-repeat protein SKIP11	KOG1072	1.00E-154	FOG: Kelch repeat
CL13968Contig1	9.183007496	17.71634192	0.649673069	0.036670836	-4.769223035	0.033355823	0.134763745	Down	0.276427	0.9962487	2.76996	0	0.09478894	0.0926665	906
CL13972Contig1	29.32800537	16.12010209	42.53590864	2.638687299	1.399820393	0.037318907	0.147031583	Up	0.8674427	5.061675	2.667585	6.063964	6.383729	9.953972	414	gi|1025076169|ref|XP_016453335.1|PREDICTED: dynamin-related protein 1E-like [Nicotiana tabacum]	1.85E-16
CL13983Contig1	1106.880893	1660.343069	553.4187174	0.333315884	-1.585038026	2.38E-07	3.77E-06	Down	59.89813	46.93574	40.3545	18.53191	18.79894	12.18897	2404	gi|1102274366|gb|OIT23805.1|protein wvd2-like 5 [Nicotiana attenuata]	1.07E-196	sp|Q94C48|WDL5_ARATH	2.00E-61	Protein WVD2-like 5 {ECO:0000305}										GO:0005737;GO:0005874;GO:0008017;GO:0071369	cytoplasm|microtubule|microtubule binding|cellular response to ethylene stimulus
CL13988Contig1	72.95095197	0	145.9019039	Inf	Inf	5.05E-12	1.56E-10	Up	0	0	0	22.404	14.86128	41.38378	409
CL13989Contig1	9.850390663	2.368441198	17.33234013	7.318036921	2.871456694	0.018477207	0.084984168	Up	0	1.414803	0	1.401457	3.338588	4.594275	409
CL13991Contig1	19.66056165	9.006899614	30.31422369	3.365666876	1.75089239	0.029424911	0.122385372	Up	1.361481	2.092659	1.410027	3.799969	7.91893	4.354082	410
CL13993Contig1	97.43768595	46.32760721	148.5477647	3.206463136	1.680982821	0.000211712	0.001897347	Up	0.6076088	1.756399	0.3314021	2.398418	3.406802	2.561791	3842	gi|970045563|ref|XP_015084238.1|PREDICTED: LOW QUALITY PROTEIN: uncharacterized protein LOC107027646 [Solanum pennellii]	3.40E-134
CL13Contig1	58.74568567	38.07489458	79.41647675	2.085796366	1.060598316	0.035132166	0.140176049	Up	0.6110841	0.6845001	0.6603738	1.659138	1.06717	1.429643	4138	gi|47824950|gb|AAT38724.1|Putative retrotransposon protein, identical [Solanum demissum]	0	sp|Q7LHG5|YI31B_YEAST	2.00E-111	Integrase p49	KOG0017	0	FOG: Transposon-encoded proteins with TYA, reverse transcriptase, integrase domains in various combinations							GO:0005737;GO:0005634;GO:0000943;GO:0004190;GO:0005524;GO:0003677;GO:0003887;GO:0008233;GO:0004540;GO:0003723;GO:0003964;GO:0004523;GO:0008270;GO:0015074;GO:0006310;GO:0032197	cytoplasm|nucleus|retrotransposon nucleocapsid|aspartic-type endopeptidase activity|ATP binding|DNA binding|DNA-directed DNA polymerase activity|peptidase activity|ribonuclease activity|RNA binding|RNA-directed DNA polymerase activity|RNA-DNA hybrid ribonuclease activity|zinc ion binding|DNA integration|DNA recombination|transposition, RNA-mediated
CL13Contig2	20.40873927	7.881387702	32.93609085	4.178971026	2.063147756	0.01139916	0.057967022	Up	0.2686318	0.35624	0.05872341	1.303184	0.7291057	0.7709791	2524	gi|970045563|ref|XP_015084238.1|PREDICTED: LOW QUALITY PROTEIN: uncharacterized protein LOC107027646 [Solanum pennellii]	9.07E-271	sp|P04323|POL3_DROME	2.00E-65	Endonuclease	KOG0017	5.00E-173	FOG: Transposon-encoded proteins with TYA, reverse transcriptase, integrase domains in various combinations							GO:0004190;GO:0004519;GO:0003676;GO:0003964;GO:0015074	aspartic-type endopeptidase activity|endonuclease activity|nucleic acid binding|RNA-directed DNA polymerase activity|DNA integration
CL14004Contig1	223.7178568	343.1736807	104.2620329	0.303817101	-1.718725017	2.72E-06	3.62E-05	Down	10.36904	9.537555	12.23442	2.82227	4.14555	3.009989	2257	gi|565350408|ref|XP_006342161.1|PREDICTED: protein S-acyltransferase 21 isoform X2 [Solanum tuberosum]	0	sp|Q6DR03|ZDHC3_ARATH	0	Protein S-acyltransferase 21	KOG1311	4.00E-179	DHHC-type Zn-finger proteins							GO:0016021;GO:0005886;GO:0019706	integral component of membrane|plasma membrane|protein-cysteine S-palmitoyltransferase activity
CL14006Contig1	46.08848604	19.16043606	73.01653601	3.810797195	1.930092832	0.000728587	0.005598582	Up	0.3826733	0.7262477	0.3845656	2.13075	1.60097	1.91979	2799	gi|970015206|ref|XP_015068623.1|PREDICTED: uncharacterized protein LOC107013150 [Solanum pennellii]	3.73E-72				KOG0017	3.00E-09	FOG: Transposon-encoded proteins with TYA, reverse transcriptase, integrase domains in various combinations
CL1400Contig1	56.32753283	34.4352725	78.21979316	2.271502082	1.183646627	0.022833585	0.10022306	Up	0.6385957	0.9403058	0.4061142	1.530013	1.149288	1.83218	3770	gi|1111136036|ref|XP_019253986.1|PREDICTED: uncharacterized protein LOC109232693 [Nicotiana attenuata]	5.32E-161	sp|O00370|LORF2_HUMAN	1.00E-22	Endonuclease	KOG1075	6.00E-123	FOG: Reverse transcriptase							GO:0046872;GO:0003964;GO:0009036;GO:0006310;GO:0090305;GO:0032199;GO:0032197	metal ion binding|RNA-directed DNA polymerase activity|Type II site-specific deoxyribonuclease activity|DNA recombination|nucleic acid phosphodiester bond hydrolysis|reverse transcription involved in RNA-mediated transposition|transposition, RNA-mediated
CL14011Contig1	126.6889489	189.0513967	64.32650111	0.340259328	-1.555293384	0.000127081	0.001200594	Down	36.43545	36.03059	21.53629	11.3338	7.769585	13.12037	433	gi|407947990|gb|AFU52650.1|beta-1,3-glucanase 16 [Solanum tuberosum]	9.00E-23	sp|Q93Z08|E136_ARATH	1.00E-15	Glucan endo-1,3-beta-glucosidase 6				ko00500	Starch and sucrose metabolism	1	K19893	GN5_6	glucan endo-1,3-beta-glucosidase 5/6	GO:0031225;GO:0046658;GO:0005886;GO:0009506;GO:0042973;GO:0004553;GO:0030247;GO:0005975;GO:0006952	anchored component of membrane|anchored component of plasma membrane|plasma membrane|plasmodesma|glucan endo-1,3-beta-D-glucosidase activity|hydrolase activity, hydrolyzing O-glycosyl compounds|polysaccharide binding|carbohydrate metabolic process|defense response
CL14014Contig1	6.371407071	12.74281414	0	0	#NAME?	0.00137122	0.009686393	Down	1.165257	0.5913748	2.043513	0	0	0	688	gi|1102147739|gb|OIT04039.1|isoflavone reductase-like protein [Nicotiana attenuata]	2.05E-84	sp|P52577|IFRH_ARATH	1.00E-100	Isoflavone reductase homolog P3										GO:0005737;GO:0005886;GO:0016491;GO:0046686;GO:0006979	cytoplasm|plasma membrane|oxidoreductase activity|response to cadmium ion|response to oxidative stress
CL14026Contig1	135.3582065	202.7253201	67.99109297	0.335385303	-1.576108624	0.001380445	0.009742031	Down	8.552471	6.182329	3.975991	2.7595	1.617618	1.956054	2319	gi|1026026649|ref|XP_016559595.1|PREDICTED: IRK-interacting protein [Capsicum annuum]	2.51E-244	sp|Q9LXU9|IRKI_ARATH	6.00E-06	IRK-interacting protein {ECO:0000303|PubMed:15618632}
CL14028Contig1	13.01502091	4.857512565	21.17252926	4.358718373	2.123903991	0.03084467	0.126865725	Up	0	1.131162	1.248084	2.691299	4.401041	4.104499	415
CL14045Contig1	9.407782131	1.392563259	17.423001	12.51146107	3.645178371	0.00404337	0.024638346	Up	0	0	0.7303724	3.711742	2.772429	2.602942	406
CL14091Contig1	90.10253367	28.98424748	151.2208199	5.217345041	2.383315847	2.30E-07	3.65E-06	Up	3.63789	5.092725	5.29675	27.91165	18.40208	28.78566	437
CL14102Contig1	622.3845389	268.8158714	975.9532063	3.63056393	1.860193657	5.45E-05	0.000560276	Up	8.518141	10.50991	6.137337	22.16461	41.62629	27.95842	2307	gi|1025345440|ref|XP_016509333.1|PREDICTED: uncharacterized protein LOC107826814 [Nicotiana tabacum]	0	sp|F4I9E1|NFD4_ARATH	2.00E-23	Protein NUCLEAR FUSION DEFECTIVE 4 {ECO:0000303|PubMed:16698901}										GO:0016021;GO:0000741;GO:0010197;GO:0009651;GO:0006810	integral component of membrane|karyogamy|polar nucleus fusion|response to salt stress|transport
CL14106Contig1	24.3281118	41.66914918	6.987074412	0.167679795	-2.576219233	0.00066805	0.005192647	Down	3.655109	2.227056	1.54584	0.6191164	0.1497169	0.5424758	1200
CL14108Contig1	10.03197152	16.69313957	3.370803466	0.201927472	-2.308090897	0.047460492	0.176627151	Down	4.897329	3.15827	0.628921	0.6730748	0.6421805	0.3355977	408	gi|565350638|ref|XP_006342273.1|PREDICTED: serine carboxypeptidase-like [Solanum tuberosum]	5.75E-46	sp|Q9FFB0|SCP47_ARATH	3.00E-44	Serine carboxypeptidase-like 47	KOG1282	8.00E-45	Serine carboxypeptidases (lysosomal cathepsin A)							GO:0005576;GO:0005773;GO:0004185;GO:0051603	extracellular region|vacuole|serine-type carboxypeptidase activity|proteolysis involved in cellular protein catabolic process
CL14110Contig1	839.8727672	1679.119293	0.626241716	0.000372958	-11.38869749	9.22E-60	4.64E-57	Down	295.2051	287.7594	177.168	0	0	0.2938553	475	gi|1025261140|ref|XP_016491158.1|PREDICTED: kirola-like [Nicotiana tabacum]	1.84E-36	sp|Q941R6|MLP31_ARATH	2.00E-13	MLP-like protein 31										GO:0006952;GO:0009607	defense response|response to biotic stimulus
CL14111Contig1	72.81131514	0	145.6226303	Inf	Inf	0.004436872	0.026532448	Up	0	0	0	1.384922	5.5477	30.59214	877	gi|697171910|ref|XP_009594893.1|PREDICTED: uncharacterized protein LOC104091284 [Nicotiana tomentosiformis]	3.58E-52
CL14112Contig1	15.32545486	5.585456014	25.0654537	4.487628877	2.165953371	0.016251045	0.076883288	Up	0.8991632	0.9232491	1.216694	3.470772	3.96741	5.757435	413	gi|565391022|ref|XP_006361227.1|PREDICTED: ABC transporter G family member 14-like isoform X1 [Solanum tuberosum]	2.33E-39	sp|Q9C6W5|AB14G_ARATH	9.00E-19	ABC transporter G family member 14	KOG0061	4.00E-16	Transporter, ABC superfamily (Breast cancer resistance protein)							GO:0016021;GO:0005886;GO:0005524;GO:0042626;GO:0010588;GO:0010222	integral component of membrane|plasma membrane|ATP binding|ATPase activity, coupled to transmembrane movement of substances|cotyledon vascular tissue pattern formation|stem vascular tissue pattern formation
CL1411Contig1	13.16898721	2.03083728	24.30713714	11.96902252	3.581233431	0.033809216	0.136062706	Up	0.1253044	0	0.06387714	0.6719603	0.1289025	1.652455	2212	gi|970045869|ref|XP_015084421.1|PREDICTED: LOW QUALITY PROTEIN: retrovirus-related Pol polyprotein from transposon TNT 1-94 [Solanum pennellii]	1.19E-145	sp|P10978|POLX_TOBAC	2.00E-72	Endonuclease	KOG0017	4.00E-131	FOG: Transposon-encoded proteins with TYA, reverse transcriptase, integrase domains in various combinations							GO:0004190;GO:0004519;GO:0003676;GO:0003964;GO:0008270;GO:0015074	aspartic-type endopeptidase activity|endonuclease activity|nucleic acid binding|RNA-directed DNA polymerase activity|zinc ion binding|DNA integration
CL14122Contig1	293.938848	468.4319622	119.4457339	0.254990572	-1.97148419	1.99E-08	3.78E-07	Down	16.52566	13.17265	11.99342	3.498431	4.447636	2.824277	2391	gi|970043475|ref|XP_015083145.1|PREDICTED: uncharacterized RING finger protein C4G3.12c isoform X1 [Solanum pennellii]	1.60E-273	sp|Q93Z92|RING4_ARATH	4.00E-11	E3 ubiquitin-protein ligase At4g11680	KOG0800	8.00E-72	FOG: Predicted E3 ubiquitin ligase
CL14123Contig1	54.22559145	22.94321539	85.5079675	3.726939143	1.897991261	0.00032627	0.002782989	Up	4.239034	3.872599	2.274382	10.49922	10.47326	18.79229	472
CL14133Contig1	77.3741096	139.8927245	14.85549474	0.106192047	-3.235252375	0.00060166	0.004743483	Down	3.230389	5.789618	9.251034	0.8102028	0.8096227	0.3679541	1615	gi|698490968|ref|XP_009791924.1|PREDICTED: UDP-glucuronate:xylan alpha-glucuronosyltransferase 2-like isoform X1 [Nicotiana sylvestris]	1.58E-186	sp|Q8GWW4|GUX2_ARATH	1.00E-174	UDP-glucuronate:xylan alpha-glucuronosyltransferase 2	KOG1950	3.00E-94	Glycosyl transferase, family 8 - glycogenin							GO:0005794;GO:0000139;GO:0016021;GO:0015020;GO:0080116;GO:0046872;GO:0071555;GO:0010417;GO:0009834;GO:0045492	Golgi apparatus|Golgi membrane|integral component of membrane|glucuronosyltransferase activity|glucuronoxylan glucuronosyltransferase activity|metal ion binding|cell wall organization|glucuronoxylan biosynthetic process|plant-type secondary cell wall biogenesis|xylan biosynthetic process
CL14134Contig1	902.0038303	1787.223346	16.78431451	0.00939128	-6.73446251	1.85E-05	0.00021098	Down	137.0746	74.47997	27.21848	0.6484672	0.5686566	1.062085	1607	gi|1025398676|ref|XP_016451801.1|PREDICTED: glucose-6-phosphate/phosphate translocator 2, chloroplastic-like [Nicotiana tabacum]	8.36E-198	sp|Q94B38|GPT2_ARATH	3.00E-163	Glucose-6-phosphate/phosphate translocator 2, chloroplastic	KOG1441	2.00E-161	Glucose-6-phosphate/phosphate and phosphoenolpyruvate/phosphate antiporter							GO:0031969;GO:0016021;GO:0005774;GO:0015152;GO:0005315;GO:0015120;GO:0071917;GO:0015760;GO:0015714;GO:0015713;GO:0015979;GO:0009643;GO:0010109;GO:0009749;GO:0080167;GO:0009624;GO:0009744;GO:0035436	chloroplast membrane|integral component of membrane|vacuolar membrane|glucose-6-phosphate transmembrane transporter activity|inorganic phosphate transmembrane transporter activity|phosphoglycerate transmembrane transporter activity|triose-phosphate transmembrane transporter activity|glucose-6-phosphate transport|phosphoenolpyruvate transport|phosphoglycerate transport|photosynthesis|photosyntheti…
CL14136Contig1	250.8261454	375.1219339	126.5303569	0.337304608	-1.567876067	1.13E-05	0.00013368	Down	17.5099	15.65492	17.37906	5.280112	6.535531	5.581817	1574	gi|1102139934|gb|OIS96348.1|abscisic acid-insensitive 5-like protein 7 [Nicotiana attenuata]	2.09E-149	sp|Q9M7Q5|AI5L4_ARATH	9.00E-51	ABSCISIC ACID-INSENSITIVE 5-like protein 4				ko04075	Plant hormone signal transduction	1	K14432	ABF	ABA responsive element binding factor	GO:0005634;GO:0043565;GO:0003700;GO:0009738;GO:0006351	nucleus|sequence-specific DNA binding|transcription factor activity, sequence-specific DNA binding|abscisic acid-activated signaling pathway|transcription, DNA-templated
CL14145Contig1	48.42720933	17.70329331	79.15112535	4.470983109	2.160592096	0.032983423	0.133656554	Up	1.71364	7.711178	0.5741732	10.15383	7.538416	25.44186	406
CL1414Contig1	3.78710404	0	7.57420808	Inf	Inf	0.019371105	0.088104267	Up	0	0	0	0.2528431	0.1946597	0.3778432	2019
CL14150Contig1	9.22166974	0.592110299	17.85122918	30.14848619	4.914013658	0.000904516	0.006756348	Up	0	0.2001922	0	1.504283	2.325573	2.478746	610	gi|565361912|ref|XP_006347696.1|PREDICTED: calcium and calcium/calmodulin-dependent serine/threonine-protein kinase-like [Solanum tuberosum]	2.73E-46	sp|Q6AVM3|CCAMK_ORYSJ	6.00E-44	Calcium and calcium/calmodulin-dependent serine/threonine-protein kinase	KOG0032	5.00E-14	Ca2+/calmodulin-dependent protein kinase, EF-Hand protein superfamily							GO:0005737;GO:0016021;GO:0005634;GO:0005524;GO:0005509;GO:0009931;GO:0005516;GO:0004683;GO:0035556;GO:0018105;GO:0046777	cytoplasm|integral component of membrane|nucleus|ATP binding|calcium ion binding|calcium-dependent protein serine/threonine kinase activity|calmodulin binding|calmodulin-dependent protein kinase activity|intracellular signal transduction|peptidyl-serine phosphorylation|protein autophosphorylation
CL14154Contig1	18.1858242	2.977010337	33.39463807	11.21750827	3.487680342	0.004114751	0.024974964	Up	0	0.2123694	0.4456127	1.156229	2.20325	4.995472	889
CL14159Contig1	32.45016546	56.40507764	8.495253279	0.150611499	-2.731096175	0.003602975	0.022363628	Down	1.10331	3.236856	3.99285	0.08320096	0.590645	0.5748422	1440
CL14168Contig1	31.18541499	7.868842738	54.50198725	6.92630277	2.792085454	0.000780551	0.005954588	Up	1.985472	0.9638568	1.022214	4.199998	9.888551	14.99716	412
CL14169Contig1	109.7624942	72.06442682	147.4605615	2.046232351	1.032969973	0.013123073	0.064779662	Up	2.062629	2.012364	1.642577	4.237136	3.465609	4.192825	2690	gi|971583024|ref|XP_015159911.1|PREDICTED: tetratricopeptide repeat protein 7A [Solanum tuberosum]	0	sp|Q8GZN1|NPG1_ARATH	0	Protein NPG1 {ECO:0000303|PubMed:12928497}	KOG4162	0	Predicted calmodulin-binding protein							GO:0005516	calmodulin binding
CL1416Contig1	1530.111408	2349.090943	711.131874	0.302726413	-1.72391354	0.013715732	0.067192354	Down	27.10584	47.2018	72.34138	14.82009	15.90343	14.89385	3377	gi|565381260|ref|XP_006356993.1|PREDICTED: squamosa promoter-binding-like protein 7 isoform X1 [Solanum tuberosum]	0	sp|Q8S9G8|SPL7_ARATH	7.00E-122	Squamosa promoter-binding-like protein 7										GO:0016607;GO:0003677;GO:0046872;GO:0006355;GO:0006351	nuclear speck|DNA binding|metal ion binding|regulation of transcription, DNA-templated|transcription, DNA-templated
CL14173Contig1	4567.36437	272.6024092	8862.126331	32.50934707	5.022782676	4.42E-48	1.34E-45	Up	2.509473	9.439939	11.47101	226.9071	254.3619	297.1923	2478	gi|1102141371|gb|OIS97772.1|cytochrome c biogenesis protein ccs1, chloroplastic [Nicotiana attenuata]	2.90E-129	sp|Q9XIA4|CCS1_ARATH	1.00E-113	Cytochrome c biogenesis protein CCS1, chloroplastic										GO:0009535;GO:0016021;GO:0017004	chloroplast thylakoid membrane|integral component of membrane|cytochrome complex assembly
CL14176Contig1	23.84907584	10.02161718	37.67653451	3.759526416	1.910550938	0.008738042	0.046537379	Up	0.3711233	0.6935876	1.887593	5.067158	3.537391	2.860503	704			sp|Q2VEC3|TI214_SOLTU	4.00E-06	Protein TIC 214 {ECO:0000250|UniProtKB:P56785}										GO:0009706;GO:0016021;GO:0015031	chloroplast inner membrane|integral component of membrane|protein transport
CL14177Contig1	375.1878191	30.8700217	719.5056165	23.30758376	4.542727546	7.02E-30	8.69E-28	Up	0.3597098	3.007008	2.023194	31.40097	41.33995	52.85511	1252
CL14181Contig1	1845.651332	2520.600881	1170.701784	0.464453453	-1.106394075	0.000263152	0.002300306	Down	66.05207	70.72662	92.8221	34.28206	35.69964	39.57693	2321	gi|565398840|ref|XP_006364972.1|PREDICTED: glutamyl-tRNA reductase 1, chloroplastic [Solanum tuberosum]	2.02E-270	sp|P93111|HEM11_CUCSA	0	Glutamyl-tRNA reductase 1, chloroplastic				ko00860	Porphyrin and chlorophyll metabolism	1	K02492	hemA	glutamyl-tRNA reductase	GO:0009507;GO:0008883;GO:0050661;GO:0015995;GO:0006782	chloroplast|glutamyl-tRNA reductase activity|NADP binding|chlorophyll biosynthetic process|protoporphyrinogen IX biosynthetic process
CL14186Contig1	767.7575183	272.0810787	1263.433958	4.643593608	2.215241718	4.31E-12	1.34E-10	Up	5.924747	8.17014	10.49124	34.42259	40.16302	42.78899	2340	gi|565347557|ref|XP_006340791.1|PREDICTED: thiosulfate sulfurtransferase 16, chloroplastic isoform X1 [Solanum tuberosum]	1.37E-82	sp|Q38853|STR15_ARATH	7.00E-24	Rhodanese-like domain-containing protein 15, chloroplastic	KOG1530	2.00E-24	Rhodanese-related sulfurtransferase							GO:0009507;GO:0009579;GO:0007568;GO:0009753;GO:0006979;GO:0009611	chloroplast|thylakoid|aging|response to jasmonic acid|response to oxidative stress|response to wounding
CL14187Contig1	16.94390466	6.215150076	27.67265925	4.4524523	2.154600155	0.023536354	0.102621629	Up	1.049837	1.005046	1.056586	3.374652	2.347094	8.501113	428
CL14189Contig1	674.7187696	1215.589852	133.8476871	0.11010925	-3.182992422	4.74E-20	3.14E-18	Down	44.06044	33.58617	31.60033	4.359361	4.440419	3.401949	2366	gi|1111059717|ref|XP_019236548.1|PREDICTED: uncharacterized protein LOC109216810 [Nicotiana attenuata]	0	sp|P53285|VPS62_YEAST	1.00E-07	Vacuolar protein sorting-associated protein 62										GO:0016021;GO:0015031	integral component of membrane|protein transport
CL14194Contig1	220.2899225	320.7538499	119.8259952	0.373576171	-1.420525659	0.003285625	0.020669194	Down	75.79716	44.60259	43.4092	28.06306	18.46846	15.35017	415	gi|593688443|ref|XP_007144856.1|hypothetical protein PHAVU_007G189900g [Phaseolus vulgaris]	2.85E-21	sp|P49690|RL23_ARATH	1.00E-27	60S ribosomal protein L23	KOG0901	3.00E-28	60S ribosomal protein L14/L17/L23	ko03010	Ribosome	1	K02894	RP-L23e, RPL23	large subunit ribosomal protein L23e	GO:0022625;GO:0005730;GO:0070180;GO:0003735;GO:0006412	cytosolic large ribosomal subunit|nucleolus|large ribosomal subunit rRNA binding|structural constituent of ribosome|translation
CL14196Contig1	165.700757	269.0392849	62.36222906	0.231795996	-2.109072448	9.97E-06	0.000119212	Down	5.650454	12.07232	6.717852	1.507326	1.734676	2.435192	2394	gi|565387704|ref|XP_006359628.1|PREDICTED: intracellular protein transport protein USO1-like [Solanum tuberosum]	1.01E-281
CL1419Contig1	5578.157592	63.24362829	11093.07156	175.4022003	7.454523035	1.12E-72	1.08E-69	Up	3.771232	1.320966	0.4924045	384.857	289.1452	317.3175	2418	gi|970065568|ref|XP_015059744.1|PREDICTED: L-ascorbate oxidase homolog [Solanum pennellii]	0	sp|Q00624|ASOL_BRANA	1.00E-176	L-ascorbate oxidase homolog	KOG1263	0	Multicopper oxidases							GO:0005576;GO:0005507;GO:0016491	extracellular region|copper ion binding|oxidoreductase activity
CL141Contig1	102.502045	34.92050232	170.0835877	4.870593961	2.284097717	2.36E-07	3.74E-06	Up	0.3829687	0.3757584	0.4001906	2.029137	1.675179	2.025682	6435	gi|969998696|ref|XP_015076192.1|PREDICTED: uncharacterized protein LOC107020370 [Solanum pennellii]	0	sp|P04323|POL3_DROME	6.00E-65	Endonuclease	KOG0017	2.00E-160	FOG: Transposon-encoded proteins with TYA, reverse transcriptase, integrase domains in various combinations							GO:0004190;GO:0004519;GO:0003676;GO:0003964;GO:0015074	aspartic-type endopeptidase activity|endonuclease activity|nucleic acid binding|RNA-directed DNA polymerase activity|DNA integration
CL14201Contig1	7.420470034	14.84094007	0	0	#NAME?	0.000434463	0.003563279	Down	3.228713	1.53268	2.161252	0	0	0	447
CL14202Contig1	9.016666698	16.73398726	1.299346138	0.077647133	-3.68692353	0.005465819	0.031629197	Down	3.204659	3.507212	2.000304	0	0.3803863	0.3875343	416	gi|460410747|ref|XP_004250781.1|PREDICTED: LOB domain-containing protein 4-like [Solanum lycopersicum]	1.61E-40	sp|Q9SHE9|LBD4_ARATH	6.00E-13	LOB domain-containing protein 4
CL14203Contig1	13.46550274	0.592110299	26.33889519	44.48308907	5.475185072	1.99E-05	0.000225654	Up	0	0.1354525	0	1.58793	0.7516882	2.324704	1243
CL14204Contig1	36.11287635	71.53961226	0.686140437	0.009591056	-6.704094595	9.56E-09	1.90E-07	Down	2.194012	5.809308	2.53421	0.07183542	0.06968095	0	1485	gi|723718787|ref|XP_010324383.1|PREDICTED: uncharacterized protein LOC101263830 isoform X2 [Solanum lycopersicum]	3.15E-28
CL14205Contig1	53.16571756	83.8030603	22.52837482	0.268825204	-1.895259686	0.000373709	0.003127309	Down	15.18762	12.3396	11.52956	1.703313	7.751666	1.062955	456
CL14207Contig1	23.05393535	10.71001992	35.39785078	3.305115306	1.724700604	0.018538124	0.085214048	Up	1.113257	2.138666	2.260108	4.557803	4.782857	9.630913	411			sp|Q27RY7|YCF2_SOLTU	4.00E-07	Protein Ycf2 {ECO:0000255|HAMAP-Rule:MF_01330}										GO:0009570;GO:0005524	chloroplast stroma|ATP binding
CL14218Contig1	46.77617928	65.31513002	28.23722853	0.432322932	-1.20981873	0.023729796	0.103329895	Down	3.937109	9.353663	7.218595	3.879485	2.611775	2.325722	686	gi|1025368494|ref|XP_016514067.1|PREDICTED: cyclic nucleotide-gated ion channel 4-like [Nicotiana tabacum]	7.70E-23	sp|Q94AS9|CNGC4_ARATH	4.00E-13	Cyclic nucleotide-gated ion channel 4	KOG0498	9.00E-14	K+-channel ERG and related proteins, contain PAS/PAC sensor domain							GO:0005887;GO:0016020;GO:0030552;GO:0008324;GO:0030553;GO:0005249;GO:0009626;GO:0042391	integral component of plasma membrane|membrane|cAMP binding|cation transmembrane transporter activity|cGMP binding|voltage-gated potassium channel activity|plant-type hypersensitive response|regulation of membrane potential
CL1421Contig1	531.6231067	77.36692743	985.879286	12.74290344	3.671622125	3.93E-25	3.76E-23	Up	3.492595	3.506926	4.470922	48.56429	49.52068	51.88412	1426	gi|1025086953|ref|XP_016456004.1|PREDICTED: auxin-responsive protein SAUR72-like [Nicotiana tabacum]	3.66E-45	sp|O65695|SAU50_ARATH	1.00E-14	Auxin-responsive protein SAUR50 {ECO:0000303|PubMed:12036261}				ko04075	Plant hormone signal transduction	1	K14488	SAUR	SAUR family protein	GO:0009734;GO:0040008	auxin-activated signaling pathway|regulation of growth
CL14220Contig1	12.84245092	3.360777976	22.32412387	6.642546465	2.731736414	0.042758907	0.163183565	Up	0	0.6205491	0.1737265	0.9124366	0.8780448	3.251342	991
CL1422Contig1	346.5989984	607.3123785	85.88561817	0.141419179	-2.821950303	2.94E-15	1.24E-13	Down	29.36112	23.63289	30.19448	4.07827	5.115192	2.796171	1542	gi|723218800|gb|AIX87525.1|carotenoid beta-ring hydroxylase 1 [Lycium ruthenicum]	4.76E-174	sp|O49814|BCH2_CAPAN	4.00E-149	Beta-carotene hydroxylase 2, chloroplastic				ko00906	Carotenoid biosynthesis	1	K15746	crtZ	beta-carotene 3-hydroxylase	GO:0031969;GO:0016021;GO:0016787;GO:0005506;GO:0016491;GO:0016117;GO:0006633	chloroplast membrane|integral component of membrane|hydrolase activity|iron ion binding|oxidoreductase activity|carotenoid biosynthetic process|fatty acid biosynthetic process
CL14238Contig1	13.53160928	25.40388887	1.659329701	0.06531794	-3.936376888	0.000348814	0.00295147	Down	1.475639	3.455881	4.038941	0	0.5379371	0.1404765	597	gi|970006926|ref|XP_015064331.1|PREDICTED: monosaccharide-sensing protein 2-like [Solanum pennellii]	2.23E-98	sp|Q8LPQ8|MSSP2_ARATH	2.00E-47	Monosaccharide-sensing protein 2	KOG0254	5.00E-48	Predicted transporter (major facilitator superfamily)							GO:0005794;GO:0005887;GO:0005774;GO:0005773;GO:0005355;GO:0005351;GO:0046323;GO:0035428	Golgi apparatus|integral component of plasma membrane|vacuolar membrane|vacuole|glucose transmembrane transporter activity|sugar:proton symporter activity|glucose import|hexose transmembrane transport
CL1423Contig1	27.02273726	40.47569867	13.56977585	0.335257359	-1.576659094	0.021341816	0.095032602	Down	0.9312578	1.033338	0.5402053	0.2684306	0.2260715	0.3463766	3501	gi|470121069|ref|XP_004296606.1|PREDICTED: U-box domain-containing protein 43-like [Fragaria vesca subsp. vesca]	0	sp|Q9CAA7|PUB42_ARATH	4.00E-36	Putative U-box domain-containing protein 42	KOG0167	9.00E-37	FOG: Armadillo/beta-catenin-like repeats
CL14245Contig1	13.91149111	5.049396385	22.77358583	4.510160046	2.173178629	0.038327466	0.150107442	Up	0	1.445323	0.7863382	5.39604	2.815395	1.52387	498
CL14246Contig1	12.2860973	1.184220599	23.387974	19.74967673	4.303757134	0.000363953	0.003060444	Up	0	0.6641139	0	4.164255	2.051185	6.085807	413
CL14248Contig1	12.5495533	2.960551497	22.13855511	7.477848343	2.902623213	0.007070788	0.039124543	Up	0	1.071321	0	1.316964	2.235917	4.410105	627
CL14253Contig1	9.226786638	2.669111301	15.78446197	5.91375188	2.564073714	0.031831209	0.129924464	Up	0.6417457	0	0	1.500186	1.239359	0.9483921	914
CL14257Contig1	2837.124066	4708.965324	965.2828077	0.204988302	-2.28638651	0.011827985	0.059671491	Down	325.7641	751.8576	1126.29	92.89812	129.032	250.1358	451	gi|698513118|ref|XP_009801525.1|PREDICTED: phytosulfokines 3-like isoform X2 [Nicotiana sylvestris]	1.72E-26	sp|Q9M2Y0|PSK3_ARATH	8.00E-13	Phytosulfokine-beta										GO:0031012;GO:0005794;GO:0030154;GO:0008283;GO:0007275	extracellular matrix|Golgi apparatus|cell differentiation|cell proliferation|multicellular organism development
CL14263Contig1	4.122199602	0.333638913	7.910760291	23.71054452	4.56745689	0.040426263	0.156369784	Up	0.06573331	0	0	0.471351	0.3968964	0.695587	1153	gi|1102150212|gb|OIT06488.1|hypothetical protein A4A49_07625 [Nicotiana attenuata]	1.21E-29
CL14264Contig1	300.7788803	528.9433808	72.61437986	0.137281952	-2.864786122	4.23E-15	1.76E-13	Down	17.04727	15.27949	16.21235	2.887893	1.734743	2.130002	2314	gi|565343371|ref|XP_006338811.1|PREDICTED: histone-lysine N-methyltransferase, H3 lysine-9 specific SUVH4 isoform X2 [Solanum tuberosum]	0	sp|Q8GZB6|SUVH4_ARATH	0	Histone-lysine N-methyltransferase, H3 lysine-9 specific SUVH4	KOG1082	4.00E-135	Histone H3 (Lys9) methyltransferase SUV39H1/Clr4, required for transcriptional silencing	ko00310	Lysine degradation	1	K11420	EHMT	euchromatic histone-lysine N-methyltransferase	GO:0000775;GO:0005634;GO:0010385;GO:0046974;GO:0008327;GO:0010428;GO:0010429;GO:0008270;GO:0051567;GO:0016571;GO:0010216;GO:0018022	chromosome, centromeric region|nucleus|double-stranded methylated DNA binding|histone methyltransferase activity (H3-K9 specific)|methyl-CpG binding|methyl-CpNpG binding|methyl-CpNpN binding|zinc ion binding|histone H3-K9 methylation|histone methylation|maintenance of DNA methylation|peptidyl-lysine methylation
CL1426Contig1	42.98313236	2.214141141	83.75212359	37.82600939	5.241306676	1.44E-12	4.72E-11	Up	0.02779689	0.1101977	0.05564362	2.783453	1.74557	1.954377	2778	gi|565369201|ref|XP_006351225.1|PREDICTED: guanylate kinase 2-like isoform X1 [Solanum tuberosum]	1.58E-99	sp|Q9M682|GMK2_ARATH	2.00E-40	Guanylate kinase 2	KOG0707	6.00E-41	Guanylate kinase	ko00230	Purine metabolism	1	K00942	E2.7.4.8, gmk	guanylate kinase	GO:0005829;GO:0005524;GO:0004385;GO:0048229;GO:0048638	cytosol|ATP binding|guanylate kinase activity|gametophyte development|regulation of developmental growth
CL14272Contig1	8.039081477	0.888165449	15.18999751	17.10266654	4.096149373	0.005687828	0.032709856	Up	0	0.4208286	0	1.565748	2.727337	2.745644	474
CL14273Contig1	36.81607827	62.97172053	10.66043602	0.169289261	-2.562437639	0.000925673	0.006890626	Down	8.713485	3.462651	8.325698	0.7094673	2.029096	0.9057524	639
CL14277Contig1	32.83472148	45.96351121	19.70593174	0.428729904	-1.221859047	0.048039349	0.178050898	Down	3.018587	6.46594	4.74259	1.968538	2.391319	1.754507	697	gi|1083889257|ref|XP_009616764.2|PREDICTED: salicylic acid-binding protein 2-like [Nicotiana tomentosiformis]	2.10E-52	sp|Q6RYA0|SABP2_TOBAC	2.00E-25	Salicylic acid-binding protein 2				ko00901	Indole alkaloid biosynthesis	1	K08233	E3.1.1.78	polyneuridine-aldehyde esterase	GO:0016298;GO:0080031;GO:0008152;GO:0009862	lipase activity|methyl salicylate esterase activity|metabolic process|systemic acquired resistance, salicylic acid mediated signaling pathway
CL1427Contig1	74.24308026	136.7015518	11.78460873	0.086206839	-3.536053855	2.44E-05	0.000271238	Down	1.274	3.513031	3.50727	0.07335779	0.5824203	0.04587671	3533	gi|565381961|ref|XP_006357324.1|PREDICTED: NAD(P)H-quinone oxidoreductase subunit M, chloroplastic [Solanum tuberosum]	2.49E-108	sp|A9PJQ8|NDHM_POPJC	1.00E-84	NAD(P)H-quinone oxidoreductase subunit M, chloroplastic {ECO:0000305}										GO:0009535;GO:0016655;GO:0048038;GO:0006810	chloroplast thylakoid membrane|oxidoreductase activity, acting on NAD(P)H, quinone or similar compound as acceptor|quinone binding|transport
CL14280Contig1	819.8959721	531.3967393	1108.395205	2.085814841	1.060611094	0.000609425	0.004798154	Up	22.3983	14.42245	12.60816	39.06543	34.74033	30.86346	2286	gi|1026057572|ref|XP_016573181.1|PREDICTED: uncharacterized protein LOC107870969 [Capsicum annuum]	1.25E-236				KOG2088	2.00E-129	Predicted lipase/calmodulin-binding heat-shock protein
CL14287Contig1	9.603832476	17.86145611	1.346208842	0.07536949	-3.729875554	0.003852204	0.02363634	Down	1.485557	1.092492	1.879594	0	0.3148585	0	827	gi|77549399|gb|ABA92196.1|retrotransposon protein, putative, unclassified, expressed [Oryza sativa Japonica Group]	9.43E-17				KOG0017	6.00E-19	FOG: Transposon-encoded proteins with TYA, reverse transcriptase, integrase domains in various combinations
CL14290Contig1	48.13215958	91.77122504	4.49309412	0.048959727	-4.352260678	0.000996014	0.007349436	Down	2.150016	10.17391	12.24727	0.2887245	0	1.035827	794
CL14293Contig1	57.14932116	77.41253637	36.88610594	0.4764875	-1.069489727	0.032723485	0.132865565	Down	14.1804	14.24881	10.46028	6.88232	7.17148	4.736303	426	gi|1025356008|ref|XP_016511473.1|PREDICTED: uncharacterized protein LOC107828636 isoform X2 [Nicotiana tabacum]	8.79E-10
CL14296Contig1	6.389604971	0.592110299	12.18709964	20.58248211	4.363345067	0.011134092	0.056825834	Up	0	0.1622984	0	0.9660662	0.5642902	1.407557	935
CL1429Contig1	5.357786382	10.01639631	0.699176453	0.069803194	-3.840563141	0.029747292	0.123368186	Down	0.5273587	0.4263822	0.2209281	0.09139231	0	0	1797	gi|698526973|ref|XP_009760334.1|PREDICTED: LOW QUALITY PROTEIN: UDP-glycosyltransferase 89A2 [Nicotiana sylvestris]	8.54E-242	sp|Q9LZD8|U89A2_ARATH	6.00E-148	UDP-glycosyltransferase 89A2	KOG1192	1.00E-148	UDP-glucuronosyl and UDP-glucosyl transferase							GO:0043231;GO:0080043;GO:0080044;GO:0035251;GO:0008194;GO:0009813;GO:0052696	intracellular membrane-bounded organelle|quercetin 3-O-glucosyltransferase activity|quercetin 7-O-glucosyltransferase activity|UDP-glucosyltransferase activity|UDP-glycosyltransferase activity|flavonoid biosynthetic process|flavonoid glucuronidation
CL142Contig1	17.81469358	27.13149319	8.497893959	0.313211437	-1.674791203	0.044134474	0.167210885	Down	0.8222798	1.266875	0.613864	0.1296255	0.2962316	0.4114266	2187	gi|1111035318|ref|XP_019224489.1|PREDICTED: uncharacterized protein LOC109206154 [Nicotiana attenuata]	4.53E-109	sp|P0C2F6|RNHX1_ARATH	2.00E-12	Putative ribonuclease H protein At1g65750	KOG1075	9.00E-35	FOG: Reverse transcriptase							GO:0046872;GO:0003676;GO:0004523	metal ion binding|nucleic acid binding|RNA-DNA hybrid ribonuclease activity
CL14304Contig1	25.3464115	7.639375155	43.05344784	5.635728965	2.494602231	0.000692583	0.005362815	Up	1.790793	0.5805083	1.279162	7.468403	10.32216	4.190263	421
CL14309Contig1	3.564126882	0	7.128253764	Inf	Inf	0.024126451	0.1046365	Up	0	0	0	0.4884066	0.4677758	1.776095	562
CL14312Contig1	117.1566289	213.7225808	20.59067695	0.096343011	-3.375676177	1.19E-13	4.34E-12	Down	6.025235	6.974833	5.880133	0.6679721	0.4679796	0.7077971	2423	gi|723727466|ref|XP_010325859.1|PREDICTED: kinesin-like protein KIN-10B [Solanum lycopersicum]	0	sp|Q5E913|KN10B_ARATH	7.00E-173	Kinesin-like protein KIN-10B {ECO:0000305}	KOG0242	1.00E-161	Kinesin-like protein							GO:0009507;GO:0005871;GO:0005874;GO:0005524;GO:0016887;GO:0003777;GO:0007018	chloroplast|kinesin complex|microtubule|ATP binding|ATPase activity|microtubule motor activity|microtubule-based movement
CL14320Contig1	9.888408518	0	19.77681704	Inf	Inf	2.83E-05	0.000309827	Up	0	0	0	1.832563	2.957771	3.357557	528
CL14321Contig1	14.63787968	26.86774981	2.408009538	0.089624533	-3.479962488	0.000708569	0.005468036	Down	5.624998	2.639389	2.339617	0.6028571	0.4000946	0	540	gi|565343551|ref|XP_006338894.1|PREDICTED: serine/threonine-protein kinase D6PK [Solanum tuberosum]	6.88E-68	sp|A2YBX5|G11A_ORYSI	1.00E-62	Protein kinase G11A	KOG0610	1.00E-69	Putative serine/threonine protein kinase							GO:0005524;GO:0004674	ATP binding|protein serine/threonine kinase activity
CL14330Contig1	3.648777295	0	7.29755459	Inf	Inf	0.022862752	0.100307434	Up	0	0	0	1.193455	0.7030023	1.40312	486	gi|565401630|ref|XP_006366300.1|PREDICTED: glutaredoxin-C9-like [Solanum tuberosum]	3.29E-44	sp|Q9SGP6|GRXC9_ARATH	3.00E-32	Glutaredoxin-C9	KOG1752	6.00E-33	Glutaredoxin and related proteins							GO:0005737;GO:0005634;GO:0009055;GO:0015035;GO:0045454;GO:0009867;GO:0009751;GO:0009863	cytoplasm|nucleus|electron carrier activity|protein disulfide oxidoreductase activity|cell redox homeostasis|jasmonic acid mediated signaling pathway|response to salicylic acid|salicylic acid mediated signaling pathway
CL14338Contig1	467.7639958	868.0867171	67.44127438	0.077689559	-3.686135464	4.90E-08	8.80E-07	Down	33.59146	53.71088	69.11034	3.824371	4.226988	4.384057	1176	gi|1026070708|ref|XP_016579758.1|PREDICTED: uncharacterized protein LOC107877591 isoform X2 [Capsicum annuum]	5.24E-93	sp|Q93ZT6|IF4G1_ARATH	1.00E-79	Eukaryotic translation initiation factor isoform 4G-1	KOG0401	3.00E-80	Translation initiation factor 4F, ribosome/mRNA-bridging subunit (eIF-4G)	ko03013	RNA transport	1	K03260	EIF4G	translation initiation factor 4G	GO:0005737;GO:0005829;GO:0005634;GO:0003729;GO:0003743;GO:0006417	cytoplasm|cytosol|nucleus|mRNA binding|translation initiation factor activity|regulation of translation
CL14339Contig1	30.95230058	13.38309623	48.52150494	3.625581412	1.85821237	0.004759316	0.028109338	Up	0.4210008	0.9139849	0.4851724	1.205287	2.298076	3.132368	1600
CL1434Contig1	16.65416445	4.459944101	28.84838479	6.468328781	2.693393012	0.003073558	0.019545107	Up	0.2672729	0.2444089	0.05224378	1.11538	0.9698552	1.311765	1851	gi|147822235|emb|CAN66208.1|hypothetical protein VITISV_035070 [Vitis vinifera]	2.01E-184	sp|P04146|COPIA_DROME	1.00E-28	Copia protease	KOG0017	0	FOG: Transposon-encoded proteins with TYA, reverse transcriptase, integrase domains in various combinations							GO:0004190;GO:0005524;GO:0003676;GO:0008270;GO:0015074	aspartic-type endopeptidase activity|ATP binding|nucleic acid binding|zinc ion binding|DNA integration
CL14353Contig1	75.2818892	148.6850533	1.878725149	0.012635602	-6.306361795	4.42E-14	1.69E-12	Down	17.09905	39.36723	22.43113	0	0	0.9888397	410
CL1436Contig1	156.02506	246.2025713	65.84754861	0.267452725	-1.902644192	0.000252842	0.002215999	Down	7.431212	8.309132	3.266748	1.332331	1.79078	1.958778	2813	gi|698567896|ref|XP_009773905.1|PREDICTED: 60S ribosomal protein L23-like isoform X1 [Nicotiana sylvestris]	1.82E-15
CL1437Contig1	50.44876007	87.474205	13.42331514	0.153454554	-2.704116631	0.000232394	0.002058016	Down	0.9323132	1.658885	2.273796	0.2913789	0.2834258	0.1855026	3802	gi|460377127|ref|XP_004234346.1|PREDICTED: ABC transporter B family member 28 isoform X1 [Solanum lycopersicum]	0	sp|Q8LPQ6|AB28B_ARATH	0	ABC transporter B family member 28	KOG0055	2.00E-77	Multidrug/pheromone exporter, ABC superfamily							GO:0009507;GO:0009941;GO:0016021;GO:0016020;GO:0005524;GO:0042626;GO:0005215;GO:0055085	chloroplast|chloroplast envelope|integral component of membrane|membrane|ATP binding|ATPase activity, coupled to transmembrane movement of substances|transporter activity|transmembrane transport
CL14380Contig1	99.01276918	176.2762708	21.74926759	0.123381709	-3.018799557	8.39E-11	2.23E-09	Down	3.983941	4.785237	2.321791	0.2767232	0.5453549	0.5607283	3440	gi|225447292|ref|XP_002273713.1|PREDICTED: glutamate receptor 3.7 [Vitis vinifera]	0	sp|Q9SDQ4|GLR37_ARATH	0	Glutamate receptor 3.7	KOG1052	0	Glutamate-gated kainate-type ion channel receptor subunit GluR5 and related subunits							GO:0016021;GO:0005622;GO:0005886;GO:0009506;GO:0005262;GO:0008066;GO:0004970;GO:0006816;GO:0019722;GO:0071230	integral component of membrane|intracellular|plasma membrane|plasmodesma|calcium channel activity|glutamate receptor activity|ionotropic glutamate receptor activity|calcium ion transport|calcium-mediated signaling|cellular response to amino acid stimulus
CL14383Contig1	106.8565911	177.1375564	36.57562576	0.206481485	-2.27591567	1.31E-05	0.000153794	Down	22.13658	29.05929	39.74075	7.455169	6.827711	4.962703	411	gi|19569609|gb|AAL92118.1|AF487511_1beta-tubulin [Gossypium hirsutum]	1.89E-73	sp|P25862|TBB1_AVESA	1.00E-95	Tubulin beta-1 chain	KOG1375	3.00E-95	Beta tubulin	ko04540;ko04145	Gap junction|Phagosome	2	K07375	TUBB	tubulin beta	GO:0005737;GO:0005874;GO:0005525;GO:0003924;GO:0005200;GO:0007017	cytoplasm|microtubule|GTP binding|GTPase activity|structural constituent of cytoskeleton|microtubule-based process
CL14390Contig1	8.172602439	2.378978094	13.96622678	5.870683222	2.553528412	0.041889913	0.160588501	Up	0.4362465	0	0.4284179	1.792328	1.708243	1.955396	563
CL14396Contig1	12.92692888	2.820753342	23.03310442	8.165586149	3.02955645	0.003995851	0.024403693	Up	0	0.6965256	0.3728558	2.295745	2.203977	3.952777	597
CL143Contig1	80.65705455	147.293265	14.02084415	0.095189988	-3.393046347	0.000716431	0.00551931	Down	13.18551	5.670966	5.317991	0.6232383	1.110924	0.616751	1289	gi|565342183|ref|XP_006338240.1|PREDICTED: dof zinc finger protein DOF3.4 [Solanum tuberosum]	7.37E-99	sp|Q39088|DOF34_ARATH	2.00E-46	Dof zinc finger protein DOF3.4										GO:0005634;GO:0003677;GO:0046872;GO:0003700;GO:0044212;GO:0042545;GO:0045787;GO:0045893;GO:0009733;GO:0009751;GO:0006351	nucleus|DNA binding|metal ion binding|transcription factor activity, sequence-specific DNA binding|transcription regulatory region DNA binding|cell wall modification|positive regulation of cell cycle|positive regulation of transcription, DNA-templated|response to auxin|response to salicylic acid|transcription, DNA-templated
CL14402Contig1	7.919478977	0.667277825	15.17168013	22.73667662	4.506949488	0.002922044	0.018735587	Up	0.15632	0	0	0.3422926	1.678472	1.046467	1088
CL14407Contig1	11.51076405	1.645112702	21.3764154	12.99389116	3.699761621	0.00137523	0.009708389	Up	0.1274421	0.06227251	0.06367375	0.9632491	0.5022424	1.464006	1618	gi|565367387|ref|XP_006350351.1|PREDICTED: probable LRR receptor-like serine/threonine-protein kinase At3g47570 [Solanum tuberosum]	8.77E-251	sp|C0LGT6|EFR_ARATH	4.00E-100	LRR receptor-like serine/threonine-protein kinase EFR
CL14416Contig1	3673.590142	6328.033966	1019.146318	0.161052599	-2.634396151	5.97E-10	1.39E-08	Down	744.7593	484.2076	627.8399	135.6226	55.13478	116.2023	719	gi|1026078832|ref|XP_016538629.1|PREDICTED: histone H2A.1-like [Capsicum annuum]	2.79E-71	sp|P25469|H2A1_SOLLC	9.00E-58	Histone H2A.1	KOG1756	1.00E-53	Histone 2A	ko04217	Necroptosis	1	K11251	H2A	histone H2A	GO:0000790;GO:0000786;GO:0003677;GO:0006342	nuclear chromatin|nucleosome|DNA binding|chromatin silencing
CL14425Contig1	6.380106028	1.000916738	11.75929532	11.748525	3.554407736	0.02209974	0.097625023	Up	0.232132	0	0	0.3604632	0.9245461	1.219264	1037	gi|1025390093|ref|XP_016434952.1|PREDICTED: GDSL esterase/lipase At3g48460-like [Nicotiana tabacum]	7.78E-92	sp|Q9STM6|GDL57_ARATH	8.00E-24	GDSL esterase/lipase At3g48460										GO:0005576;GO:0016788;GO:0016042	extracellular region|hydrolase activity, acting on ester bonds|lipid catabolic process
CL14429Contig1	11.22347422	3.244061683	19.20288677	5.919396314	2.565450051	0.021946347	0.097105807	Up	0.1618422	0.3008032	0.3234817	2.06666	0.3345859	2.191225	910
CL14432Contig1	63.89147898	3.377236817	124.4057211	36.83654061	5.203065676	7.31E-16	3.25E-14	Up	0	0.233331	0.7250065	7.566805	14.54005	14.40779	745
CL14433Contig1	1347.232026	2319.777514	374.6865377	0.161518307	-2.630230397	9.51E-17	4.64E-15	Down	52.77592	63.87359	53.9472	10.56416	9.005958	8.207888	2910	gi|75221108|sp|Q41059.1|GLGB2_PEARecName: Full=1,4-alpha-glucan-branching enzyme 1, chloroplastic/amyloplastic; AltName: Full=Starch branching enzyme I; Flags: Precursor	0	sp|P30924|GLGB_SOLTU	0	1,4-alpha-glucan-branching enzyme	KOG0470	0	1,4-alpha-glucan branching enzyme/starch branching enzyme II	ko00500	Starch and sucrose metabolism	1	K00700	GBE1, glgB	1,4-alpha-glucan branching enzyme	GO:0009501;GO:0009507;GO:0003844;GO:0043169;GO:0004553;GO:0005978;GO:0019252	amyloplast|chloroplast|1,4-alpha-glucan branching enzyme activity|cation binding|hydrolase activity, hydrolyzing O-glycosyl compounds|glycogen biosynthetic process|starch biosynthetic process
CL14437Contig1	19.56389945	31.38957136	7.738227547	0.246522243	-2.020210271	0.01233296	0.061673339	Down	2.683556	5.173163	6.625754	1.141127	1.829523	0.7027738	459
CL14444Contig1	419.3380198	1.184220599	837.4918189	707.2092985	9.465993433	4.04E-13	1.41E-11	Up	0	0.5700735	0	76.19303	120.9824	228.9249	434
CL14446Contig1	3946.286211	1806.028245	6086.544176	3.370126793	1.75280287	5.89E-09	1.20E-07	Up	37.11962	50.24511	41.48315	162.407	147.0838	127.7193	3004	gi|6706423|emb|CAB66109.1|imbibition protein homolog [Arabidopsis thaliana]	0	sp|Q94A08|RFS2_ARATH	0	Probable galactinol--sucrose galactosyltransferase 2				ko00052	Galactose metabolism	1	K06617	E2.4.1.82	raffinose synthase	GO:0009506;GO:0052692;GO:0016757;GO:0034484;GO:0080167;GO:0006979	plasmodesma|raffinose alpha-galactosidase activity|transferase activity, transferring glycosyl groups|raffinose catabolic process|response to karrikin|response to oxidative stress
CL14452Contig1	98.12165124	186.7832058	9.460096648	0.050647469	-4.303366011	4.41E-10	1.05E-08	Down	8.104131	5.688498	3.926575	0.3320341	0.434779	0.1420712	2254	gi|698567201|ref|XP_009773708.1|PREDICTED: (-)-camphene/tricyclene synthase, chloroplastic-like [Nicotiana sylvestris]	9.52E-257	sp|G1JUH1|TPS3_SOLLC	0	(-)-camphene/tricyclene synthase, chloroplastic										GO:0009507;GO:0050552;GO:0102703;GO:0000287;GO:0050551;GO:0102701;GO:0016114	chloroplast|(4S)-limonene synthase activity|camphene synthase activity|magnesium ion binding|myrcene synthase activity|tricyclene synthase activity|terpenoid biosynthetic process
CL14453Contig1	13.87762311	4.044514642	23.71073158	5.862441771	2.551501688	0.008102474	0.043765682	Up	0.2281337	0.2126111	0.8951855	2.396383	3.709518	2.171717	620	gi|950976928|ref|XP_014501388.1|PREDICTED: probable dynein light chain [Vigna radiata var. radiata]	1.05E-21				KOG3430	2.00E-20	Dynein light chain type 1
CL14454Contig1	299.5859901	505.8229951	93.34898519	0.184548718	-2.43792638	5.60E-12	1.73E-10	Down	26.17416	33.91362	26.48191	7.319069	5.609913	2.914416	1254	gi|1025346425|ref|XP_016509570.1|PREDICTED: putative NAC domain-containing protein 94 isoform X1 [Nicotiana tabacum]	1.87E-82	sp|Q9ZVP8|NAC35_ARATH	3.00E-29	NAC domain-containing protein 35 {ECO:0000303|PubMed:15029955}										GO:0005634;GO:0003677;GO:0003700;GO:0009908;GO:0006351	nucleus|DNA binding|transcription factor activity, sequence-specific DNA binding|flower development|transcription, DNA-templated
CL14467Contig1	19.83060254	1.480275748	38.18092934	25.79311955	4.688914365	2.29E-06	3.08E-05	Up	0	0.4160025	0	3.167504	2.607066	3.571823	884
CL14468Contig1	29.73396785	14.39851487	45.06942084	3.130143716	1.646228898	0.013145388	0.06487081	Up	1.658033	2.761076	1.642224	4.166006	6.40393	8.414844	518
CL14469Contig1	11.56582545	2.368441198	20.7632097	8.766613973	3.132019722	0.006183834	0.035058394	Up	0	1.058667	0	3.228713	1.389483	4.392046	505
CL14474Contig1	938.5355679	1293.610641	583.460495	0.451032541	-1.148696569	0.000183866	0.001669551	Down	26.72193	37.71902	28.56836	13.42905	11.89921	17.19307	2989	gi|460385876|ref|XP_004238626.1|PREDICTED: mechanosensitive ion channel protein 8-like [Solanum lycopersicum]	0	sp|F4IME2|MSL8_ARATH	0	Mechanosensitive ion channel protein 8 {ECO:0000303|Ref.4}	KOG4629	0	Predicted mechanosensitive ion channel							GO:0012505;GO:0016021;GO:0005886;GO:0008381;GO:0006820	endomembrane system|integral component of membrane|plasma membrane|mechanically-gated ion channel activity|anion transport
CL14475Contig1	49.42983591	82.15458851	16.70508332	0.203337192	-2.298053977	3.47E-05	0.000372994	Down	13.0508	11.9695	13.91116	4.760517	2.168621	1.121445	447
CL1447Contig1	269.3045267	0.592110299	538.016943	908.6431085	9.827569942	7.72E-33	1.18E-30	Up	0	0.04824019	0	11.56466	19.76361	14.18907	2563	gi|698585909|ref|XP_009778775.1|PREDICTED: uncharacterized protein LOC104228072 [Nicotiana sylvestris]	5.92E-08
CL14483Contig1	147.3707753	36.94476771	257.7967828	6.977896974	2.802792297	1.62E-11	4.72E-10	Up	4.836907	8.305399	5.43947	32.34334	46.8527	51.43777	430	gi|697095084|ref|XP_009609576.1|PREDICTED: 8-hydroxygeraniol dehydrogenase-like [Nicotiana tomentosiformis]	8.05E-72	sp|Q6V4H0|10HGO_CATRO	2.00E-68	8-hydroxygeraniol dehydrogenase	KOG0023	1.00E-55	Alcohol dehydrogenase, class V	ko00940	Phenylpropanoid biosynthesis	1	K00083	E1.1.1.195	cinnamyl-alcohol dehydrogenase	GO:0016491;GO:0008270	oxidoreductase activity|zinc ion binding
CL14485Contig1	716.1819706	1337.225955	95.13798627	0.071145782	-3.813077963	4.45E-06	5.66E-05	Down	36.73144	48.55038	79.26614	2.171725	6.685203	3.197666	1709	gi|565384948|ref|XP_006358383.1|PREDICTED: PGR5-like protein 1B, chloroplastic [Solanum tuberosum]	5.35E-158	sp|Q8H112|PGL1A_ARATH	4.00E-145	PGR5-like protein 1A, chloroplastic										GO:0009507;GO:0009534;GO:0009535;GO:0016021;GO:0009579;GO:0042802;GO:0016730;GO:0015979;GO:0009773	chloroplast|chloroplast thylakoid|chloroplast thylakoid membrane|integral component of membrane|thylakoid|identical protein binding|oxidoreductase activity, acting on iron-sulfur proteins as donors|photosynthesis|photosynthetic electron transport in photosystem I
CL14493Contig1	957.4856657	1783.815382	131.1559497	0.073525518	-3.765611149	0.000219776	0.001960324	Down	21.77125	39.1941	64.40574	2.493789	4.142067	2.854209	2993	gi|460397208|ref|XP_004244160.1|PREDICTED: kinesin-like protein KIN-14N [Solanum lycopersicum]	0	sp|Q07970|KN14C_ARATH	0	Kinesin-like protein KIN-14C {ECO:0000305}	KOG0239	0	Kinesin (KAR3 subfamily)							GO:0000777;GO:0005737;GO:0005874;GO:0005872;GO:0005634;GO:0009524;GO:0005819;GO:0005524;GO:0008569;GO:0009971;GO:0051301;GO:0007018;GO:0007067	condensed chromosome kinetochore|cytoplasm|microtubule|minus-end kinesin complex|nucleus|phragmoplast|spindle|ATP binding|ATP-dependent microtubule motor activity, minus-end-directed|anastral spindle assembly involved in male meiosis|cell division|microtubule-based movement|mitotic nuclear division
CL14494Contig1	4.795565516	9.591131033	0	0	#NAME?	0.012222867	0.061264204	Down	1.290651	2.505745	0	0	0	0	567
CL14499Contig1	18.20014146	7.822679016	28.5776039	3.653173528	1.869150284	0.022609946	0.09943282	Up	0.5188326	0.4834369	0.5287976	1.804471	1.030715	3.008779	1082
CL144Contig1	105306.1475	193464.1917	17148.10328	0.088637092	-3.495945646	9.98E-17	4.86E-15	Down	7454.481	11251.32	11726.64	1025.008	1259.816	420.2489	1355	gi|685052314|dbj|BAP47433.1|chitin-binding lectin [Datura stramonium]	1.57E-105	sp|Q9AVB0|LECB_PHYAM	1.00E-29	Lectin-B										GO:0030246;GO:0008061;GO:0051781;GO:0045840	carbohydrate binding|chitin binding|positive regulation of cell division|positive regulation of mitotic nuclear division
CL14503Contig1	110.1461312	43.53575542	176.7565069	4.060030778	2.021490664	2.28E-06	3.07E-05	Up	0.7579766	0.7863083	0.6721376	2.790378	2.713327	3.725476	4174	gi|565354989|ref|XP_006344387.1|PREDICTED: ABC transporter A family member 7-like [Solanum tuberosum]	5.68E-90	sp|Q1PEH6|AB3A_ARATH	2.00E-23	ABC transporter A family member 3	KOG0059	5.00E-17	Lipid exporter ABCA1 and related proteins, ABC superfamily							GO:0016021;GO:0043231;GO:0005524;GO:0042626;GO:0006869	integral component of membrane|intracellular membrane-bounded organelle|ATP binding|ATPase activity, coupled to transmembrane movement of substances|lipid transport
CL14511Contig1	1488.932186	840.7401535	2137.124219	2.541955692	1.345938883	9.55E-06	0.000114596	Up	25.99142	21.60357	17.82983	63.19538	56.48291	48.39001	2743	gi|970026051|ref|XP_015074330.1|PREDICTED: probable protein phosphatase 2C 12 [Solanum pennellii]	9.73E-238	sp|Q9FX08|P2C12_ARATH	0	Probable protein phosphatase 2C 12	KOG0698	0	Serine/threonine protein phosphatase							GO:0005829;GO:0046872;GO:0004722	cytosol|metal ion binding|protein serine/threonine phosphatase activity
CL14515Contig1	31.61575078	45.19998498	18.03151658	0.398927491	-1.32580155	0.043228967	0.164484927	Down	7.733751	5.359488	5.873387	1.404544	2.678937	3.693464	506
CL1451Contig1	269.7390236	432.9201367	106.5579105	0.24613757	-2.022463209	1.50E-08	2.90E-07	Down	6.668664	8.07677	9.068072	2.245167	1.82127	1.886529	3861	gi|1102269913|gb|OIT20943.1|hypothetical protein A4A49_37530 [Nicotiana attenuata]	4.89E-201
CL14525Contig1	5053.90843	9728.199718	379.6171427	0.039022343	-4.679555799	8.11E-16	3.60E-14	Down	396.6136	435.0362	613.0718	17.71414	21.63365	18.5064	1421	gi|698449979|ref|XP_009774922.1|PREDICTED: agamous-like MADS-box protein AGL11 isoform X1 [Nicotiana sylvestris]	4.31E-105	sp|Q38836|AGL11_ARATH	8.00E-92	Agamous-like MADS-box protein AGL11	KOG0014	2.00E-92	MADS box transcription factor							GO:0005634;GO:0000977;GO:0003700;GO:0000165;GO:0045944;GO:0006351	nucleus|RNA polymerase II regulatory region sequence-specific DNA binding|transcription factor activity, sequence-specific DNA binding|MAPK cascade|positive regulation of transcription from RNA polymerase II promoter|transcription, DNA-templated
CL14528Contig1	562.4420205	774.4001644	350.4838766	0.452587554	-1.143731182	0.023218581	0.101532376	Down	22.2729	24.48358	8.407874	7.433963	7.530811	10.04137	3055	gi|359481824|ref|XP_002283010.2|PREDICTED: LOW QUALITY PROTEIN: probably inactive leucine-rich repeat receptor-like protein kinase At5g06940 [Vitis vinifera]	0	sp|Q9FL51|Y5694_ARATH	0	Probably inactive leucine-rich repeat receptor-like protein kinase At5g06940
CL14529Contig1	5.086154559	0	10.17230912	Inf	Inf	0.004976201	0.029217016	Up	0	0	0	2.230007	2.130252	0.6694588	436
CL1452Contig1	17.96373336	5.249860163	30.67760656	5.843509275	2.546835029	0.003845904	0.023614409	Up	0.08693287	0.3447187	0.04370662	0.7755128	0.7570926	1.190063	2458
CL14533Contig1	13.59697216	1.480275748	25.71366856	17.3708639	4.1185976	0.02644511	0.11257423	Up	0	0.7937668	0	0.9459142	3.098627	9.091509	437
CL14543Contig1	27.96129354	7.889967661	48.03261942	6.087809416	2.605923195	0.00029754	0.002570825	Up	1.213712	1.11464	0	3.009942	6.039161	4.766766	759
CL14548Contig1	19.31731916	0	38.63463831	Inf	Inf	2.90E-09	6.16E-08	Up	0	0	0	6.003116	5.842363	5.998804	470
CL14557Contig1	137.8769116	42.24148558	233.5123377	5.52803327	2.466766298	2.17E-09	4.70E-08	Up	11.07534	2.967325	3.454204	31.44313	40.37757	27.87532	506	gi|1026054178|ref|XP_016571636.1|PREDICTED: gibberellin-regulated protein 9-like isoform X1 [Capsicum annuum]	5.54E-38	sp|Q8GWK5|GASA9_ARATH	1.00E-06	Gibberellin-regulated protein 9										GO:0005576;GO:0009740	extracellular region|gibberellic acid mediated signaling pathway
CL14561Contig1	176.0064955	290.1993788	61.81361221	0.213003944	-2.231047952	1.09E-08	2.15E-07	Down	7.450068	6.43018	6.820557	1.522644	1.358259	1.636161	2973	gi|971565486|ref|XP_015168040.1|PREDICTED: isoamylase isoform 2 isoform X1 [Solanum tuberosum]	0	sp|Q8L735|ISOA2_ARATH	0	Isoamylase 2, chloroplastic	KOG0470	0	1,4-alpha-glucan branching enzyme/starch branching enzyme II	ko00500	Starch and sucrose metabolism	1	K01214	ISA, treX	isoamylase	GO:0009507;GO:0019156;GO:0010021;GO:0019252	chloroplast|isoamylase activity|amylopectin biosynthetic process|starch biosynthetic process
CL14564Contig1	7.853748773	0.29605515	15.4114424	52.05598488	5.701992135	0.001157754	0.008372268	Up	0	0.09225431	0	1.631281	1.33623	1.152806	816	gi|970016945|ref|XP_015069595.1|PREDICTED: transcription factor TGA6-like [Solanum pennellii]	4.30E-106	sp|Q58FV0|DOGL3_ARATH	2.00E-58	Protein DOG1-like 3 {ECO:0000303|PubMed:17065317}										GO:0043565;GO:0006351	sequence-specific DNA binding|transcription, DNA-templated
CL1456Contig1	48.63651464	86.96729547	10.30573381	0.118501257	-3.077025735	1.66E-07	2.71E-06	Down	4.949025	9.554156	7.284736	0.8558158	0.8319973	0.8973293	862
CL14572Contig1	1075.845878	1457.964565	693.7271904	0.475818965	-1.071515319	0.000472788	0.003834965	Down	33.45579	34.608	37.46714	16.64399	17.72603	16.83096	2935	gi|565349952|ref|XP_006341939.1|PREDICTED: probable methyltransferase PMT28 [Solanum tuberosum]	0	sp|Q9LN50|PMTS_ARATH	0	Probable methyltransferase PMT28										GO:0005768;GO:0005794;GO:0000139;GO:0016021;GO:0005802;GO:0005774;GO:0008757;GO:0032259	endosome|Golgi apparatus|Golgi membrane|integral component of membrane|trans-Golgi network|vacuolar membrane|S-adenosylmethionine-dependent methyltransferase activity|methylation
CL14575Contig1	95.85897041	30.52588993	161.1920509	5.28050292	2.40067534	1.47E-07	2.42E-06	Up	5.007115	6.318879	3.59539	30.57094	19.93763	28.76087	441	gi|698532340|ref|XP_009762997.1|PREDICTED: uncharacterized protein LOC104214960 [Nicotiana sylvestris]	5.67E-39
CL14582Contig1	25.16569784	44.97774632	5.353649361	0.119028849	-3.070616817	6.53E-05	0.000657293	Down	3.043309	3.743867	3.961915	0.2801673	0.8280084	0.2768029	884
CL14586Contig1	27.09545422	8.504458743	45.68644969	5.372058478	2.42547501	0.021170115	0.09439414	Up	0.8931112	0.7515723	0.9069386	1.966426	3.70394	8.844199	697
[truncated: 9,128 more rows]
