# Supplementary material for: Transcriptomic analysis of Lycium ruthenicum Murr. during fruit ripening provides insight into structural and regulatory genes in the anthocyanin biosynthetic pathway
Source: PLoS One. 2018 Dec 7;13(12):e0208627. doi: 10.1371/journal.pone.0208627 (PMC6285980; doi:10.1371/journal.pone.0208627)
Supplement: S6 Table — (TXT) [file pone.0208627.s007.txt]

id	baseMean	baseMean_control_S2	baseMean_case_S3	foldChange	log2FoldChange	pval	padj	up_down	fpkm_S2-1	fpkm_S2-2	fpkm_S2-3	fpkm_S3-1	fpkm_S3-2	fpkm_S3-3	length	NR.id.and.Des	NR.e.value	swiss.id	swiss.e.value	swiss.Des	KOG.id	KOG.e.value	KOG.Des	kegg.id	kegg.term	kegg_hits_numbers	KO_ENTRY	KO_name	KO_Definition	GO.id	GO.term
CL10011Contig1	78.2948883	108.1370598	48.45271679	0.448067636	-1.158211569	0.005957182	0.460554095	Down	16.83917	22.5567	18.3811	10.3338	6.015773	8.673171	419	gi|1025254490|ref|XP_016487376.1|PREDICTED: cytochrome P450 CYP736A12-like [Nicotiana tabacum]	2.17E-37	sp|H2DH18|C7A12_PANGI	2.00E-23	Cytochrome P450 CYP736A12	KOG0156	7.00E-17	Cytochrome P450 CYP2 subfamily							GO:0016021;GO:0020037;GO:0005506;GO:0004497;GO:0016705	integral component of membrane|heme binding|iron ion binding|monooxygenase activity|oxidoreductase activity, acting on paired donors, with incorporation or reduction of molecular oxygen
CL10042Contig1	30.88726762	11.85755085	49.91698439	4.209721302	2.073724725	0.00492266	0.451247833	Up	2.832565	0	0.3140317	2.50246	5.355308	5.615148	813
CL10076Contig1	22.95198176	12.20944938	33.69451413	2.759707917	1.464515583	0.035707693	0.818309721	Up	1.684841	5.016911	0.869861	6.405992	6.229261	7.921136	358
CL10182Contig1	14.0966196	23.50884637	4.684392826	0.199260855	-2.327269777	0.011693063	0.577193478	Down	1.8832	1.203402	3.088881	0.3525991	0.6791437	0.1603215	855	gi|1026075847|ref|XP_016582297.1|PREDICTED: basic blue protein-like [Capsicum annuum]	3.30E-41	sp|P60496|BABL_LILLO	9.00E-31	Chemocyanin										GO:0009055;GO:0046872	electron carrier activity|metal ion binding
CL10202Contig1	210.2204184	308.2423819	112.1984548	0.363994251	-1.458012432	0.027332123	0.771418642	Down	4.642487	4.264793	10.98417	1.873871	3.147036	1.90601	3521	gi|508786056|gb|EOY33312.1|Leucine-rich repeat protein kinase family protein [Theobroma cacao]	0	sp|Q9SIT1|TMK3_ARATH	0	Receptor-like kinase TMK3 {ECO:0000303|PubMed:23613767}										GO:0016021;GO:0009505;GO:0005886;GO:0009506;GO:0005524;GO:0004675;GO:0007166;GO:0009555;GO:0006468	integral component of membrane|plant-type cell wall|plasma membrane|plasmodesma|ATP binding|transmembrane receptor protein serine/threonine kinase activity|cell surface receptor signaling pathway|pollen development|protein phosphorylation
CL10235Contig1	3.954740881	7.909481762	0	0	#NAME?	0.015998023	0.643355429	Down	1.101615	2.328336	0.5783827	0	0	0	441
CL10322Contig1	413.3288179	617.1445755	209.5130604	0.33948781	-1.558568323	0.00856188	0.520338651	Down	46.16458	47.10888	96.96637	15.78353	36.49657	9.328215	735	gi|1111115377|ref|XP_019248608.1|PREDICTED: extensin-like [Nicotiana attenuata]	1.45E-09
CL1035Contig1	1190.490665	700.8504951	1680.130835	2.397274236	1.261394955	0.014850911	0.626995294	Up	52.36125	21.60019	7.66816	46.99503	67.87417	83.52206	1857	gi|697134598|ref|XP_009621345.1|PREDICTED: probable xyloglucan endotransglucosylase/hydrolase protein 27 [Nicotiana tomentosiformis]	2.22E-176	sp|Q38909|XTH28_ARATH	2.00E-155	Probable xyloglucan endotransglucosylase/hydrolase protein 28										GO:0048046;GO:0005618;GO:0004553;GO:0016762;GO:0042546;GO:0071555;GO:0010154;GO:0080086;GO:0010411	apoplast|cell wall|hydrolase activity, hydrolyzing O-glycosyl compounds|xyloglucan:xyloglucosyl transferase activity|cell wall biogenesis|cell wall organization|fruit development|stamen filament development|xyloglucan metabolic process
CL10374Contig1	160.0114901	246.2340977	73.78888254	0.299669636	-1.738555183	0.013253411	0.605223869	Down	21.47158	51.29698	71.68348	5.967158	24.26816	11.13951	388	gi|698494223|ref|XP_009793319.1|PREDICTED: probable protein Pop3 [Nicotiana sylvestris]	1.51E-06
CL10410Contig1	85.0532516	129.5969286	40.50957461	0.312581286	-1.677696687	0.030208073	0.789060834	Down	21.35087	12.04616	43.42862	6.585827	9.957405	6.478463	382	gi|565372339|ref|XP_006352753.1|PREDICTED: photosystem II reaction center W protein, chloroplastic-like [Solanum tuberosum]	4.33E-27	sp|Q39194|PSBW_ARATH	4.00E-17	Photosystem II reaction center W protein, chloroplastic				ko00195	Photosynthesis	1	K02721	psbW	photosystem II PsbW protein	GO:0009535;GO:0016021;GO:0009523;GO:0015979;GO:0042549	chloroplast thylakoid membrane|integral component of membrane|photosystem II|photosynthesis|photosystem II stabilization
CL10479Contig1	5.998767234	0	11.99753447	Inf	Inf	0.001550721	0.294303742	Up	0	0	0	3.088475	1.469231	2.105236	390
CL10557Contig1	12.21866639	20.57276039	3.864572391	0.187848996	-2.412354687	0.017569614	0.660098542	Down	1.339068	1.840903	3.535509	0	0.4319057	0.7952366	701
CL10579Contig1	3.790100354	7.580200708	0	0	#NAME?	0.019228246	0.679759349	Down	0.8173997	2.540818	0.4207194	0	0	0	446
CL10643Contig1	23.20744479	11.22046192	35.19442766	3.136629124	1.649214955	0.018900697	0.677029838	Up	1.21433	1.224822	0.2587178	1.964217	4.259417	2.170465	910
CL10667Contig1	237.8929479	148.5554642	327.2304317	2.202749213	1.139305251	0.000178434	0.108746819	Up	5.396668	4.489442	3.033481	9.798852	8.881798	9.347705	2542	gi|460403079|ref|XP_004247030.1|PREDICTED: fimbrin-2 [Solanum lycopersicum]	0	sp|O50064|FIMB2_ARATH	0	Fimbrin-2 {ECO:0000305}	KOG0046	0	Ca2+-binding actin-bundling protein (fimbrin/plastin), EF-Hand protein superfamily							GO:0005884;GO:0032432;GO:0005737;GO:0051015;GO:0051764;GO:0051017;GO:0051639	actin filament|actin filament bundle|cytoplasm|actin filament binding|actin crosslink formation|actin filament bundle assembly|actin filament network formation
CL10673Contig1	5.477389129	10.2668772	0.687901059	0.067001976	-3.899652549	0.023915725	0.727219283	Down	0.7686593	1.074495	2.440511	0.2660005	0	0	542	gi|1102281527|gb|OIT29250.1|eukaryotic initiation factor 4a-8 [Nicotiana attenuata]	4.48E-51	sp|P41381|IF4A8_TOBAC	7.00E-65	Eukaryotic initiation factor 4A-8	KOG0327	1.00E-63	Translation initiation factor 4F, helicase subunit (eIF-4A) and related helicases	ko03013	RNA transport	1	K03257	EIF4A	translation initiation factor 4A	GO:0005524;GO:0004386;GO:0003743	ATP binding|helicase activity|translation initiation factor activity
CL10686Contig1	1727.576656	2443.94444	1011.208871	0.41376099	-1.273130462	0.016785105	0.647948615	Down	30.03911	21.56366	55.26024	13.5594	15.87968	13.07897	5171	gi|565345047|ref|XP_006339610.1|PREDICTED: ferric reduction oxidase 2-like [Solanum tuberosum]	0	sp|O04977|FENR1_TOBAC	0	Ferredoxin--NADP reductase, leaf-type isozyme, chloroplastic	KOG0039	0	Ferric reductase, NADH/NADPH oxidase and related proteins							GO:0009570;GO:0009535;GO:0004324;GO:0015979	chloroplast stroma|chloroplast thylakoid membrane|ferredoxin-NADP+ reductase activity|photosynthesis
CL10688Contig1	35.07055621	14.85792706	55.28318535	3.720787236	1.895607896	0.001270967	0.27140175	Up	6.876069	0.4441325	0.4361808	8.50332	10.70809	9.662965	414
CL10692Contig1	5.414294753	9.796737917	1.031851588	0.105326038	-3.247065964	0.049111136	0.89839052	Down	1.873244	2.016927	1.429291	0.4792826	0	0	420
CL10706Contig1	12.27881152	4.505623566	20.05199947	4.450438251	2.153947411	0.029849485	0.78406508	Up	0.6831242	0.3379769	1.062503	2.348148	2.550254	3.874764	504
CL10723Contig1	4.985922756	0	9.971845511	Inf	Inf	0.004772768	0.447632484	Up	0	0	0	1.724557	2.495009	1.60978	378
CL10759Contig1	36.19416688	51.32210823	21.06622553	0.410470775	-1.284648588	0.024968644	0.737990578	Down	0.8225422	1.386574	1.981964	0.2321163	0.8305872	0.5842003	2770	gi|697173015|ref|XP_009595434.1|PREDICTED: calponin homology domain-containing protein DDB_G0272472 [Nicotiana tomentosiformis]	0
CL1077Contig1	12.41221598	5.248804792	19.57562716	3.72953995	1.898997681	0.047192343	0.88356609	Up	0.2965603	0.2969614	0.1495033	0.7537923	0.3630674	1.558364	1626
CL10791Contig1	17.48950336	26.61437839	8.364628334	0.314289825	-1.669832527	0.036249319	0.820035221	Down	3.013603	2.402015	7.220023	1.568362	1.523153	0.7445219	477	gi|697107446|ref|XP_009607556.1|PREDICTED: cytochrome P450 CYP72A219-like [Nicotiana tomentosiformis]	5.02E-18	sp|H2DH21|C7A29_PANGI	2.00E-14	Cytochrome P450 CYP72A219	KOG0157	7.00E-15	Cytochrome P450 CYP4/CYP19/CYP26 subfamilies							GO:0016021;GO:0020037;GO:0005506;GO:0004497;GO:0016705	integral component of membrane|heme binding|iron ion binding|monooxygenase activity|oxidoreductase activity, acting on paired donors, with incorporation or reduction of molecular oxygen
CL10792Contig1	5.31593034	10.63186068	0	0	#NAME?	0.003333717	0.402942069	Down	1.772254	1.09862	2.755927	0	0	0	420	gi|1026090507|ref|XP_016544467.1|PREDICTED: uncharacterized protein LOC107844604 [Capsicum annuum]	1.79E-25
CL10819Contig1	30.23363398	16.49124739	43.97602058	2.666627912	1.415016532	0.022210888	0.71473327	Up	0.7541446	0.8136226	0.1934071	1.951761	1.334964	1.326242	2070	gi|565396766|ref|XP_006363979.1|PREDICTED: pentatricopeptide repeat-containing protein At5g16860 [Solanum tuberosum]	2.15E-239	sp|Q9LFL5|PP390_ARATH	1.00E-176	Pentatricopeptide repeat-containing protein At5g16860	KOG4197	3.00E-177	FOG: PPR repeat
CL10885Contig1	4.755629004	0.665169242	8.846088766	13.29900453	3.733246354	0.043783485	0.868064978	Up	0	0.2369707	0	0.2333143	1.329163	1.065429	758
CL1108Contig1	54.62010958	34.41705256	74.82316659	2.174014363	1.120361471	0.034680594	0.808983279	Up	2.765637	2.199134	2.861387	3.044721	5.327445	8.569719	975	gi|971568012|ref|XP_015168765.1|PREDICTED: protein FAR1-RELATED SEQUENCE 5-like [Solanum tuberosum]	2.14E-130	sp|Q9SZL8|FRS5_ARATH	6.00E-29	Protein FAR1-RELATED SEQUENCE 5										GO:0005634;GO:0008270;GO:0006355	nucleus|zinc ion binding|regulation of transcription, DNA-templated
CL11094Contig1	16.66443461	27.31525006	6.013619161	0.220156109	-2.183401219	0.009481206	0.532806847	Down	2.250081	1.639531	4.494402	0.3243151	1.27605	0.1525507	743	gi|1025369476|ref|XP_016514323.1|PREDICTED: protein trichome birefringence-like 33 [Nicotiana tabacum]	1.15E-46	sp|F4IH21|TBL33_ARATH	6.00E-45	Protein trichome birefringence-like 33										GO:0005794;GO:0016021;GO:1990538;GO:0009834;GO:1990937	Golgi apparatus|integral component of membrane|xylan O-acetyltransferase activity|plant-type secondary cell wall biogenesis|xylan acetylation
CL11107Contig1	6.285789369	11.22397329	1.34760545	0.12006492	-3.058113407	0.039838444	0.852056924	Down	0.4401048	0.7098953	1.551062	0.2310855	0	0.1106833	939	gi|460375489|ref|XP_004233538.1|PREDICTED: peroxidase 72-like [Solanum lycopersicum]	3.58E-117	sp|Q9FJZ9|PER72_ARATH	3.00E-78	Peroxidase 72				ko00940	Phenylpropanoid biosynthesis	1	K00430	E1.11.1.7	peroxidase	GO:0005576;GO:0020037;GO:0046872;GO:0004601;GO:0042744;GO:0009809;GO:0006979	extracellular region|heme binding|metal ion binding|peroxidase activity|hydrogen peroxide catabolic process|lignin biosynthetic process|response to oxidative stress
CL1114Contig1	173.2542652	255.7557539	90.7527765	0.354841583	-1.494753011	0.006498704	0.470243194	Down	7.072818	5.423201	12.4126	1.972056	4.580665	1.967266	2317	gi|1026091944|ref|XP_016545161.1|PREDICTED: probable galacturonosyltransferase 12 [Capsicum annuum]	0	sp|Q9FH36|GAUTC_ARATH	0	Probable galacturonosyltransferase 12										GO:0005794;GO:0000139;GO:0016021;GO:0047262;GO:0071555;GO:0010417;GO:0010413;GO:0045489;GO:0045492	Golgi apparatus|Golgi membrane|integral component of membrane|polygalacturonate 4-alpha-galacturonosyltransferase activity|cell wall organization|glucuronoxylan biosynthetic process|glucuronoxylan metabolic process|pectin biosynthetic process|xylan biosynthetic process
CL11154Contig1	29.28571147	16.30447634	42.26694659	2.59235229	1.374261788	0.027290017	0.771418642	Up	0.5951687	1.21764	0.7643288	1.658431	1.595535	3.238541	1431	gi|697162053|ref|XP_009589827.1|PREDICTED: uncharacterized protein LOC104087127 [Nicotiana tomentosiformis]	2.56E-09
CL11158Contig1	14.48816432	6.44014463	22.53618401	3.499328866	1.807078255	0.045560381	0.875305086	Up	0.8945623	0.9116363	1.726408	2.743225	6.035801	3.320806	407
CL11169Contig1	69.88956375	40.64205956	99.13706793	2.439272739	1.286451077	0.04660951	0.879564051	Up	4.929785	11.85382	4.750715	14.55972	10.04344	27.63152	419
CL11175Contig1	7.33096811	1.330338485	13.33159774	10.0212073	3.324984422	0.025066338	0.739867348	Up	0	0.4024688	0	1.252459	0.3994455	2.805136	663
CL11183Contig1	4.60572012	9.211440241	0	0	#NAME?	0.018405663	0.67023693	Down	0.347684	0.3538537	2.079288	0	0	0	743
CL11200Contig1	112.1090695	198.4371065	25.78103247	0.129920421	-2.94429988	0.034634577	0.808983279	Down	33.89669	8.158788	79.30987	7.448259	3.971611	3.527706	372	gi|729042213|dbj|BAP91041.1|glyceraldehyde 3-phosphate dehydrogenase-A [Nicotiana benthamiana]	6.85E-31	sp|P09043|G3PA_TOBAC	6.00E-28	Glyceraldehyde-3-phosphate dehydrogenase A, chloroplastic	KOG0657	5.00E-15	Glyceraldehyde 3-phosphate dehydrogenase	ko00710	Carbon fixation in photosynthetic organisms	1	K05298	GAPA	glyceraldehyde-3-phosphate dehydrogenase (NADP+) (phosphorylating)	GO:0009507;GO:0047100;GO:0051287;GO:0050661;GO:0006006;GO:0019253	chloroplast|glyceraldehyde-3-phosphate dehydrogenase (NADP+) (phosphorylating) activity|NAD binding|NADP binding|glucose metabolic process|reductive pentose-phosphate cycle
CL11270Contig1	3.70669546	0	7.413390919	Inf	Inf	0.020488211	0.693653172	Up	0	0	0	0	1.52939	2.899432	372
CL11300Contig1	1688.129337	2693.723554	682.5351213	0.253379795	-1.98062661	0.041046083	0.85342158	Down	71.90602	47.15298	189.7204	28.74252	32.85385	12.37283	1989	gi|971573906|ref|XP_006360428.2|PREDICTED: protein DETOXIFICATION 14-like [Solanum tuberosum]	5.04E-242	sp|Q9C994|DTX14_ARATH	5.00E-180	Protein DETOXIFICATION 14 {ECO:0000303|PubMed:11739388}	KOG1347	1.00E-180	Uncharacterized membrane protein, predicted efflux pump							GO:0016021;GO:0005774;GO:0015297;GO:0015238;GO:0006855	integral component of membrane|vacuolar membrane|antiporter activity|drug transmembrane transporter activity|drug transmembrane transport
CL1134Contig1	38.45778717	55.10208338	21.81349096	0.39587416	-1.336886195	0.014580794	0.6223129	Down	3.93995	3.213142	6.949875	2.586406	1.843587	0.9664889	879
CL11420Contig1	2128.924974	2880.983124	1376.866823	0.477915616	-1.065172187	0.017810058	0.662500333	Down	61.53605	48.84179	108.1422	25.49348	33.25659	42.61496	2977	gi|359484223|ref|XP_002285418.2|PREDICTED: probable galactinol--sucrose galactosyltransferase 6 [Vitis vinifera]	0	sp|Q8RX87|RFS6_ARATH	0	Probable galactinol--sucrose galactosyltransferase 6				ko00052	Galactose metabolism	1	K06617	E2.4.1.82	raffinose synthase	GO:0047274;GO:0005975	galactinol-sucrose galactosyltransferase activity|carbohydrate metabolic process
CL11431Contig1	54.54173606	76.89693069	32.18654144	0.41856731	-1.256468452	0.022707403	0.719832978	Down	8.647915	6.847171	16.61832	3.811476	3.237893	6.078286	540	gi|1102142932|gb|OIS99306.1|putative nad(p)h dehydrogenase (quinone) fqr1-like 1 [Nicotiana attenuata]	1.44E-65	sp|Q9LSQ5|FQR1_ARATH	8.00E-67	NAD(P)H dehydrogenase (quinone) FQR1 {ECO:0000305}	KOG3135	2.00E-67	1,4-benzoquinone reductase-like; Trp repressor binding protein-like/protoplast-secreted protein	ko00130	Ubiquinone and other terpenoid-quinone biosynthesis	1	K03809	wrbA	NAD(P)H dehydrogenase (quinone)	GO:0010181;GO:0003955;GO:0071365;GO:0055114	FMN binding|NAD(P)H dehydrogenase (quinone) activity|cellular response to auxin stimulus|oxidation-reduction process
CL1144Contig1	118.6302961	203.6386973	33.62189495	0.165105628	-2.598538798	0.022707036	0.719832978	Down	6.506572	6.395582	21.44709	0.9346832	4.420885	0	1356	gi|698572989|ref|XP_009775291.1|PREDICTED: uncharacterized protein LOC104225224 [Nicotiana sylvestris]	1.01E-44
CL1149Contig1	18.86652288	6.521460181	31.21158558	4.785981163	2.258814719	0.004709526	0.447632484	Up	0.1987611	0.3959196	0.2622328	0.9279363	1.214042	1.718016	1761
CL11501Contig1	6.154262422	0.992798513	11.31572633	11.39780749	3.510684426	0.04709134	0.88356609	Up	0.3861094	0	0	0	1.909873	2.836291	530
CL11509Contig1	9.708106611	17.40840098	2.007812238	0.115335822	-3.116087427	0.019050778	0.677230905	Down	4.114421	0.5477642	4.171635	0	1.009913	0	446
CL11521Contig1	6.102247017	12.20449403	0	0	#NAME?	0.001483275	0.289111705	Down	1.85423	3.472698	0.594975	0	0	0	447	gi|1067132453|gb|AOQ09294.1|Act57B-RA [synthetic construct]	1.07E-68	sp|P53463|ACTM_HELER	1.00E-88	Actin, cytoskeletal	KOG0676	3.00E-89	Actin and related proteins							GO:0005737;GO:0005856;GO:0005524	cytoplasm|cytoskeleton|ATP binding
CL11536Contig1	19.86643915	10.07659479	29.65628352	2.943085846	1.557329625	0.043045947	0.868064978	Up	0.5485615	1.411138	1.121695	1.991965	1.903758	5.109861	734
CL11542Contig1	22.35074731	12.06219182	32.63930281	2.70591807	1.436118158	0.041477762	0.857517562	Up	0.9697447	1.186132	0.958139	1.950785	1.836012	4.607087	859
CL11552Contig1	41.25920455	15.92411933	66.59428977	4.181976309	2.064184889	0.035839	0.818309721	Up	0.2234572	1.733448	1.125553	2.244303	2.794694	7.721382	1152
CL11575Contig1	15.467257	3.982756537	26.95175746	6.767111473	2.758540154	0.012789953	0.597016223	Up	0.4616977	0.6651444	0	1.138333	1.768687	4.381696	822
CL11622Contig1	13.01415393	3.224201774	22.8041061	7.072791251	2.822279682	0.004888775	0.451247833	Up	0	0.9813329	1.049693	3.910746	4.733715	4.991271	363
CL11648Contig1	13.02110438	3.224201774	22.81800699	7.077102672	2.823158849	0.008760656	0.524608785	Up	0	0.8037898	0.7487374	2.591327	1.619536	5.839452	501
CL11653Contig1	5.770901031	0	11.54180206	Inf	Inf	0.001941539	0.337398918	Up	0	0	0	0.7970086	3.806465	2.19308	373
CL1165Contig1	13.00022872	20.38743334	5.6130241	0.27531784	-1.860830001	0.049940001	0.901566445	Down	0.9843051	2.893747	3.001261	0.1645596	1.016791	0.5040988	676	gi|671726084|gb|AII84093.1|ribulose-1,5-bisphosphate carboxylase/oxygenase large subunit, partial (chloroplast) [Cylindrocolea recurvifolia]	2.95E-10	sp|O62943|RBL_SESSE	1.00E-14	Ribulose bisphosphate carboxylase large chain {ECO:0000255|HAMAP-Rule:MF_01338}				ko00630;ko00710	Glyoxylate and dicarboxylate metabolism|Carbon fixation in photosynthetic organisms	2	K01601	rbcL	ribulose-bisphosphate carboxylase large chain	GO:0009507;GO:0000287;GO:0004497;GO:0016984;GO:0009853;GO:0019253	chloroplast|magnesium ion binding|monooxygenase activity|ribulose-bisphosphate carboxylase activity|photorespiration|reductive pentose-phosphate cycle
CL11697Contig1	31.25074712	44.82623198	17.67526227	0.394306224	-1.342611612	0.027317755	0.771418642	Down	7.650622	7.964622	8.912212	5.299442	0.8323561	3.214001	407
CL11749Contig1	442.2296267	693.1284223	191.3308312	0.276039512	-1.857053309	0.002098558	0.348270709	Down	48.58911	63.39324	113.5651	34.55556	19.57927	4.555329	697
CL1175Contig1	138.3047958	74.36822963	202.241362	2.719459143	1.443319751	0.000832572	0.226580019	Up	2.696456	1.915554	2.621191	4.54718	5.601371	9.25547	2293
CL11764Contig1	381.6186184	561.7574071	201.4798298	0.358659854	-1.479311825	9.15E-05	0.072611805	Down	10.26178	13.43069	20.51815	4.875818	5.400364	5.00636	2874	gi|565382848|ref|XP_006357742.1|PREDICTED: LRR receptor-like serine/threonine-protein kinase HSL2 [Solanum tuberosum]	0	sp|C0LGX3|HSL2_ARATH	0	LRR receptor-like serine/threonine-protein kinase HSL2										GO:0016021;GO:0005886;GO:0005524;GO:0004674;GO:0010102;GO:0010468	integral component of membrane|plasma membrane|ATP binding|protein serine/threonine kinase activity|lateral root morphogenesis|regulation of gene expression
CL11776Contig1	46.65926317	24.98263137	68.33589496	2.73533616	1.451718145	0.044241398	0.869814811	Up	1.550588	5.801106	4.684456	9.160335	5.452705	17.44632	470
CL11890Contig1	37.73901725	51.91472833	23.56330617	0.453884802	-1.139601914	0.043292844	0.868064978	Down	1.006906	1.169554	2.06503	0.3790833	0.5918741	0.9214105	2765	gi|565347465|ref|XP_006340746.1|PREDICTED: oligopeptide transporter 7-like [Solanum tuberosum]	6.40E-149	sp|O82485|OPT7_ARATH	1.00E-127	Oligopeptide transporter 7	KOG2262	3.00E-128	Sexual differentiation process protein ISP4							GO:0005887;GO:0016020;GO:0035673;GO:0015031	integral component of plasma membrane|membrane|oligopeptide transmembrane transporter activity|protein transport
CL118Contig1	54.81593924	79.31624928	30.3156292	0.382212087	-1.387554691	0.003687938	0.416659922	Down	2.268675	2.648603	4.619519	1.239633	1.366101	0.876423	1884	gi|969997181|ref|XP_015066551.1|PREDICTED: MADS-box transcription factor 23 isoform X1 [Solanum pennellii]	3.77E-127	sp|Q38847|AGL15_ARATH	4.00E-52	Agamous-like MADS-box protein AGL15	KOG0014	1.00E-52	MADS box transcription factor							GO:0005737;GO:0005634;GO:0003677;GO:0042803;GO:0000977;GO:0003700;GO:0071365;GO:0009793;GO:0010227;GO:0060867;GO:0010047;GO:0045487;GO:0000165;GO:0060862;GO:0009910;GO:2000692;GO:0048577;GO:0045892;GO:0045944;GO:0045893;GO:0010262;GO:0006351	cytoplasm|nucleus|DNA binding|protein homodimerization activity|RNA polymerase II regulatory region sequence-specific DNA binding|transcription factor activity, sequence-specific DNA binding|cellular response to auxin stimulus|embryo development ending in seed dormancy|floral organ abscission|fruit abscission|fruit dehiscence|gibberellin catabolic process|MAPK cascade|negative regulation of flora…
CL11997Contig1	25.69345429	44.36031934	7.026589238	0.158398076	-2.658373283	0.001405245	0.280213639	Down	6.812025	3.690292	11.68294	1.024154	1.982658	0.4695403	452
CL12003Contig1	50.93934349	27.43401171	74.44467527	2.713590563	1.440203058	0.013007478	0.600690039	Up	8.266443	4.030032	0.6160046	8.969685	10.01356	17.07875	453
CL12012Contig1	5.642024045	10.94009756	0.343950529	0.031439439	-4.991280718	0.041524285	0.857850035	Down	1.077515	2.801172	0.07426052	0.07149664	0	0	597	gi|1063043422|gb|JAT59868.1|Elongation factor 1-alpha 1 [Anthurium amnicola]	1.10E-105	sp|P05303|EF1A2_DROME	2.00E-134	Elongation factor 1-alpha 2	KOG0052	5.00E-135	Translation elongation factor EF-1 alpha/Tu	ko03013	RNA transport	1	K03231	EEF1A	elongation factor 1-alpha	GO:0005853;GO:0005811;GO:0005525;GO:0003924;GO:0003746;GO:0022008;GO:0006414	eukaryotic translation elongation factor 1 complex|lipid particle|GTP binding|GTPase activity|translation elongation factor activity|neurogenesis|translational elongation
CL12073Contig1	237.5195735	464.6375049	10.40164203	0.022386574	-5.481222412	0.014626024	0.622356731	Down	52.95924	3.89033	159.7883	0.4689405	4.055162	0	492	gi|1657814|gb|AAB18190.1|TA20 [Nicotiana tabacum]	1.75E-10
CL12133Contig1	52.47613636	34.40943046	70.54284226	2.050102002	1.035695692	0.032059547	0.794816537	Up	2.919365	7.890353	6.66054	8.478307	10.25659	16.21168	444
CL12215Contig1	3.89458011	7.78916022	0	0	#NAME?	0.016639614	0.647619728	Down	0.9682547	1.525164	1.442945	0	0	0	444
CL12242Contig1	43.82304469	22.52820972	65.11787967	2.890503971	1.531321055	0.012355759	0.58932761	Up	5.130875	1.484884	0	5.560322	5.327761	8.733679	726
CL12320Contig1	8.223465223	15.10838895	1.338541492	0.088595912	-3.496616065	0.008676278	0.524379157	Down	1.429957	2.202957	4.19985	0	0.7246945	0	440
CL12347Contig1	15.36401948	5.854639155	24.8733998	4.248494081	2.086951555	0.016994149	0.649435187	Up	0.862738	0.8790164	0.8448535	2.203731	3.412387	5.308044	499
CL12383Contig1	2.964263382	0	5.928526764	Inf	Inf	0.046070976	0.876376238	Up	0	0	0	0.5415448	1.023678	0.9679258	504
CL12417Contig1	934.4579583	1266.451528	602.4643883	0.475710578	-1.07184399	0.022836311	0.720720851	Down	13.64794	21.03392	34.70073	10.53299	11.98927	9.028748	4145	gi|697182667|ref|XP_009600347.1|PREDICTED: probable LRR receptor-like serine/threonine-protein kinase At1g07650 [Nicotiana tomentosiformis]	0	sp|C0LGG8|Y5343_ARATH	1.00E-147	Probable LRR receptor-like serine/threonine-protein kinase At1g53430
CL12426Contig1	213.1766165	297.9354731	128.4177598	0.431025411	-1.214155168	9.09E-05	0.072611805	Down	6.729256	7.538238	9.998415	4.239462	3.151134	2.643583	2765	gi|460404110|ref|XP_004247527.1|PREDICTED: long chain acyl-CoA synthetase 6, peroxisomal [Solanum lycopersicum]	0	sp|Q8LKS5|LACS7_ARATH	0	Long chain acyl-CoA synthetase 7, peroxisomal	KOG1256	0	Long-chain acyl-CoA synthetases (AMP-forming)	ko04216;ko02024;ko04146;ko00061;ko00071	Ferroptosis|Quorum sensing|Peroxisome|Fatty acid biosynthesis|Fatty acid degradation	5	K01897	ACSL, fadD	long-chain acyl-CoA synthetase	GO:0005777;GO:0005524;GO:0102391;GO:0004467;GO:0006631;GO:0010193;GO:0009651	peroxisome|ATP binding|decanoate--CoA ligase activity|long-chain fatty acid-CoA ligase activity|fatty acid metabolic process|response to ozone|response to salt stress
CL12435Contig1	114.3141633	163.6710292	64.95729741	0.396877185	-1.333235464	0.028187056	0.774440397	Down	3.445137	7.439873	10.95555	3.091551	3.663869	1.420065	1705	gi|1026101012|ref|XP_016549644.1|PREDICTED: myb-related protein 308-like [Capsicum annuum]	8.84E-88	sp|Q9SZP1|MYB4_ARATH	4.00E-10	Transcription repressor MYB4	KOG0048	1.00E-10	Transcription factor, Myb superfamily							GO:0005634;GO:0003677;GO:0003700;GO:1903086;GO:0045892;GO:2000762;GO:0009753;GO:0009751;GO:0010224;GO:0006351	nucleus|DNA binding|transcription factor activity, sequence-specific DNA binding|negative regulation of sinapate ester biosynthetic process|negative regulation of transcription, DNA-templated|regulation of phenylpropanoid metabolic process|response to jasmonic acid|response to salicylic acid|response to UV-B|transcription, DNA-templated
CL12457Contig1	8.505100476	14.60254725	2.407653705	0.164879022	-2.600520245	0.032061402	0.794816537	Down	1.567936	2.768473	2.614581	1.13714	0	0	469
CL12468Contig1	39.20030359	20.92753348	57.47307369	2.746289893	1.457483922	0.013552088	0.609771377	Up	0.5856791	1.798949	7.632769	9.124497	6.430055	10.35892	485
CL12552Contig1	11.82760074	21.12917058	2.526030899	0.119551825	-3.064291944	0.030831682	0.789985128	Down	0.4273621	2.091325	3.923868	0	0	0.7645065	748
CL12579Contig1	180.9342119	110.5565077	251.311916	2.273153532	1.184695129	0.040127793	0.852056924	Up	8.363186	27.29349	15.6659	19.21646	50.73237	43.50934	485	gi|565388563|ref|XP_006360044.1|PREDICTED: protein LIGHT-DEPENDENT SHORT HYPOCOTYLS 10-like [Solanum tuberosum]	3.02E-29	sp|Q9ZVA0|LSH7_ARATH	1.00E-16	Protein LIGHT-DEPENDENT SHORT HYPOCOTYLS 7										GO:0005634;GO:0003677;GO:0009299;GO:0009886;GO:0006355	nucleus|DNA binding|mRNA transcription|post-embryonic animal morphogenesis|regulation of transcription, DNA-templated
CL126Contig1	42.7770906	26.67710872	58.87707247	2.207025997	1.142103623	0.029110746	0.782325114	Up	0.7587753	0.3988607	0.1476298	1.079752	0.6971729	1.124637	4434	gi|1111060306|ref|XP_019236840.1|PREDICTED: uncharacterized protein LOC109217066 [Nicotiana attenuata]	2.03E-104	sp|P14381|YTX2_XENLA	3.00E-06	Transposon TX1 uncharacterized 149 kDa protein	KOG1075	2.00E-48	FOG: Reverse transcriptase
CL12724Contig1	74.39422449	47.54303215	101.2454168	2.129553212	1.09055078	0.009340439	0.528637887	Up	11.40962	9.167108	1.764279	13.16345	18.25887	15.95324	466	gi|697123411|ref|XP_009615698.1|PREDICTED: heat shock 70 kDa protein [Nicotiana tomentosiformis]	1.61E-80	sp|P24629|HSP71_SOLLC	4.00E-95	Heat shock cognate 70 kDa protein 1	KOG0101	9.00E-95	Molecular chaperones HSP70/HSC70, HSP70 superfamily	ko04144;ko04010;ko04141;ko03040	Endocytosis|MAPK signaling pathway|Protein processing in endoplasmic reticulum|Spliceosome	4	K03283	HSPA1s	heat shock 70kDa protein 1/2/6/8	GO:0005524	ATP binding
CL12764Contig1	15.12243385	5.800259626	24.44460807	4.214398949	2.075326891	0.018765699	0.67611203	Up	0.100389	0.4001469	0.5066946	0.6991017	1.161984	2.236919	1314
CL12769Contig1	2503.489267	4666.923735	340.0547987	0.072864872	-3.778632736	0.023855234	0.726417908	Down	91.55707	16.94902	234.5932	11.24305	9.275334	2.967019	3107	gi|75277587|sp|O24370.1|LOX21_SOLTURecName: Full=Linoleate 13S-lipoxygenase 2-1, chloroplastic; AltName: Full=Lipoxygenase 2-1; Flags: Precursor	0	sp|O24370|LOX21_SOLTU	0	Linoleate 13S-lipoxygenase 2-1, chloroplastic				ko00591;ko00592	Linoleic acid metabolism|alpha-Linolenic acid metabolism	2	K00454	LOX2S	lipoxygenase	GO:0009570;GO:0009534;GO:0016165;GO:0046872;GO:0010597;GO:0031408	chloroplast stroma|chloroplast thylakoid|linoleate 13S-lipoxygenase activity|metal ion binding|green leaf volatile biosynthetic process|oxylipin biosynthetic process
CL12784Contig1	52.07920053	74.07393572	30.08446534	0.406141041	-1.299947276	0.008051101	0.509303996	Down	12.1562	11.6921	9.33242	5.174301	5.257415	2.806612	496	gi|565377788|ref|XP_006355350.1|PREDICTED: uncharacterized protein LOC102587312 [Solanum tuberosum]	8.06E-32
CL12790Contig1	103.8679703	165.9976401	41.73830047	0.25143912	-1.99171897	3.40E-07	0.004903922	Down	17.48014	18.3983	30.31887	6.294509	6.013449	3.633241	566	gi|1025145038|ref|XP_016467046.1|PREDICTED: uncharacterized protein LOC107789706 [Nicotiana tabacum]	1.21E-39
CL12814Contig1	7.89415807	13.75255843	2.035757707	0.148027563	-2.756062264	0.032788273	0.797964759	Down	3.015782	2.094563	1.468634	0.514237	0.4908994	0	463
CL12866Contig1	72.98472753	100.4501674	45.51928765	0.45315293	-1.141930083	0.007438432	0.497307321	Down	9.380915	13.88467	19.61341	5.16214	8.490881	4.917811	531	gi|1025257772|ref|XP_016490324.1|PREDICTED: mannan endo-1,4-beta-mannosidase 2-like [Nicotiana tabacum]	4.05E-62	sp|Q7Y223|MAN2_ARATH	1.00E-45	Mannan endo-1,4-beta-mannosidase 2				ko00051	Fructose and mannose metabolism	1	K19355	MAN	mannan endo-1,4-beta-mannosidase	GO:0005576;GO:0016985;GO:0046355;GO:0010412	extracellular region|mannan endo-1,4-beta-mannosidase activity|mannan catabolic process|mannan metabolic process
CL1287Contig1	2850.51762	1748.88161	3952.15363	2.259817707	1.176206399	0.032400694	0.797397601	Up	84.08622	49.9245	11.04174	86.42459	87.62145	158.021	2616	gi|565378539|ref|XP_006355713.1|PREDICTED: CBL-interacting serine/threonine-protein kinase 1-like [Solanum tuberosum]	2.00E-202	sp|Q8RWC9|CIPK1_ARATH	2.00E-177	CBL-interacting serine/threonine-protein kinase 1	KOG0583	7.00E-178	Serine/threonine protein kinase	ko04530;ko04140;ko04068;ko04150;ko04151;ko04152;ko04371	Tight junction|Autophagy - animal|FoxO signaling pathway|mTOR signaling pathway|PI3K-Akt signaling pathway|AMPK signaling pathway|Apelin signaling pathway	7	K07198	PRKAA, AMPK	5'-AMP-activated protein kinase, catalytic alpha subunit	GO:0005737;GO:0005634;GO:0005886;GO:0005524;GO:0004674;GO:0035556;GO:0006468;GO:0009737;GO:0006970;GO:0009651	cytoplasm|nucleus|plasma membrane|ATP binding|protein serine/threonine kinase activity|intracellular signal transduction|protein phosphorylation|response to abscisic acid|response to osmotic stress|response to salt stress
CL12908Contig1	37.19250832	62.94346386	11.44155279	0.181775074	-2.459773714	3.09E-05	0.037115236	Down	9.414263	11.36826	18.16816	3.369631	2.344393	0.918752	366	gi|1026045029|ref|XP_016568694.1|PREDICTED: cytochrome P450 82A3-like [Capsicum annuum]	2.97E-58	sp|O49858|C82A3_SOYBN	1.00E-45	Cytochrome P450 82A3	KOG0156	1.00E-39	Cytochrome P450 CYP2 subfamily	ko00140	Steroid hormone biosynthesis	1	K00512	CYP17A	steroid 17alpha-monooxygenase / 17alpha-hydroxyprogesterone deacetylase	GO:0016020;GO:0020037;GO:0005506;GO:0016709;GO:0044550	membrane|heme binding|iron ion binding|oxidoreductase activity, acting on paired donors, with incorporation or reduction of molecular oxygen, NAD(P)H as one donor, and incorporation of one atom of oxygen|secondary metabolite biosynthetic process
CL12961Contig1	40.83532883	22.58724491	59.08341275	2.615786608	1.387244853	0.03452718	0.808983279	Up	1.383555	0.8544952	0.636042	1.140887	2.627612	3.845897	1712	gi|565396965|ref|XP_006364076.1|PREDICTED: probable S-adenosylmethionine-dependent methyltransferase At5g38100 [Solanum tuberosum]	1.07E-137	sp|Q9LS10|MT810_ARATH	6.00E-50	Probable S-adenosylmethionine-dependent methyltransferase At5g38100										GO:0008168	methyltransferase activity
CL13050Contig1	32.08926695	49.48478374	14.69375016	0.296934715	-1.751782324	0.003989616	0.430510397	Down	8.473613	7.502892	12.15858	2.675044	3.647282	1.591288	394	gi|565366893|ref|XP_006350116.1|PREDICTED: pyrophosphate-energized vacuolar membrane proton pump [Solanum tuberosum]	4.51E-11	sp|P21616|AVP_VIGRR	2.00E-13	Pyrophosphate-energized vacuolar membrane proton pump				ko00190	Oxidative phosphorylation	1	K01507	ppa	inorganic pyrophosphatase	GO:0016021;GO:0005774;GO:0009678;GO:0004427;GO:0046872;GO:0015992	integral component of membrane|vacuolar membrane|hydrogen-translocating pyrophosphatase activity|inorganic diphosphatase activity|metal ion binding|proton transport
CL13069Contig1	6.033827127	0.936767201	11.13088705	11.88223397	3.570734197	0.026806036	0.768161579	Up	0	0	0.4567457	1.363558	0.8765392	2.455579	519
CL1306Contig1	4631.64182	1433.671496	7829.612143	5.461231644	2.449226351	0.003917347	0.426064686	Up	35.50809	37.29387	10.46908	102.8095	96.40895	258.8893	3778
CL13088Contig1	7.786817925	14.3106204	1.263015449	0.088257211	-3.502142026	0.012565291	0.591127092	Down	1.964007	3.412441	2.810263	0	0	0.6423861	398
CL13134Contig1	15.7957246	26.21915532	5.372293884	0.204899579	-2.287011076	0.038068048	0.834469354	Down	4.078994	2.030238	9.977048	1.177189	1.473207	0.3629835	371	gi|1040885969|ref|XP_017252142.1|PREDICTED: protein STRUBBELIG-RECEPTOR FAMILY 7 [Daucus carota subsp. sativus]	5.33E-21
CL13160Contig1	20.43159511	4.919523738	35.94366649	7.306330532	2.869147021	0.023875974	0.726538155	Up	0.3044854	0.439834	0.1499404	0.9035492	1.43994	4.120823	1237
CL13215Contig1	6.693200865	12.12338628	1.263015449	0.104180088	-3.262848534	0.043116878	0.868064978	Down	0.8450529	1.745751	5.074602	0	0	0.7526539	369
CL13223Contig1	23.95329279	40.00826079	7.898324783	0.197417349	-2.340679316	0.040296491	0.852499635	Down	1.923408	6.330092	13.02381	0.9786304	1.382671	1.732016	430
CL13345Contig1	6.928613224	1.618961764	12.23826468	7.559329044	2.918258189	0.038539179	0.837583528	Up	0.13271	0.06952434	0.1405485	0.7341801	0.5268599	0.7763529	1313	gi|1102148142|gb|OIT04432.1|hypothetical protein A4A49_65172, partial [Nicotiana attenuata]	5.21E-22
CL1334Contig1	29.23942488	17.31430018	41.16454958	2.377488501	1.249438364	0.044755597	0.873531554	Up	0.4568472	0.6053718	0.3967184	0.8799506	1.151032	1.370862	2659	gi|971575829|ref|XP_015170825.1|PREDICTED: uncharacterized protein LOC107063442 [Solanum tuberosum]	5.22E-83				KOG1075	2.00E-09	FOG: Reverse transcriptase
CL13359Contig1	29.48272723	42.21756747	16.74788698	0.396704215	-1.333864367	0.033266108	0.802373326	Down	5.756799	7.0509	3.91103	2.832699	2.328433	1.243298	558	gi|1025376356|ref|XP_016516049.1|PREDICTED: uncharacterized protein PB18E9.04c-like [Nicotiana tabacum]	1.44E-34
CL13370Contig1	15.31330796	28.30330102	2.323314902	0.082086358	-3.606713709	0.044342817	0.869814811	Down	4.094099	1.029811	12.56505	0.3041685	0.6033217	0.3306003	367	gi|1025416840|ref|XP_016441412.1|PREDICTED: 11S globulin seed storage protein 2-like [Nicotiana tabacum]	2.97E-50	sp|Q9XHP0|11S2_SESIN	2.00E-36	11S globulin seed storage protein 2 basic chain										GO:0042735;GO:0045735;GO:0051259	protein body|nutrient reservoir activity|protein oligomerization
CL13371Contig1	3.322437844	0	6.644875688	Inf	Inf	0.031089922	0.789985128	Up	0	0	0	1.025728	1.967211	0.9372643	367
CL13390Contig1	49.26809144	32.73896372	65.79721916	2.009752652	1.007017954	0.046094001	0.876376238	Up	1.108679	0.7638461	2.35273	2.131395	2.62424	3.484799	1749
CL13432Contig1	61.73659995	34.7576883	88.71551161	2.552399654	1.351854244	0.006235606	0.466422682	Up	6.214951	6.756694	3.231111	10.99472	19.10816	10.38751	476	gi|700196893|gb|KGN52070.1|hypothetical protein Csa_5G608580 [Cucumis sativus]	3.73E-21	sp|Q9SQI8|ODP24_ARATH	1.00E-21	Dihydrolipoyllysine-residue acetyltransferase component 4 of pyruvate dehydrogenase complex, chloroplastic	KOG0557	3.00E-22	Dihydrolipoamide acetyltransferase	ko00010;ko00020;ko00620	Glycolysis / Gluconeogenesis|Citrate cycle (TCA cycle)|Pyruvate metabolism	3	K00627	DLAT, aceF, pdhC	pyruvate dehydrogenase E2 component (dihydrolipoamide acetyltransferase)	GO:0009507;GO:0009941;GO:0009570;GO:0009534;GO:0022626;GO:0016020;GO:0004742;GO:0006086;GO:0006096	chloroplast|chloroplast envelope|chloroplast stroma|chloroplast thylakoid|cytosolic ribosome|membrane|dihydrolipoyllysine-residue acetyltransferase activity|acetyl-CoA biosynthetic process from pyruvate|glycolytic process
CL13446Contig1	2.938309913	5.876619826	0	0	#NAME?	0.049247426	0.898671535	Down	0.7666013	1.227396	0.8096049	0	0	0	473
CL13456Contig1	14.66905042	5.978264265	23.35983658	3.907461354	1.966231605	0.025628773	0.749951051	Up	0.7731974	2.326065	0	3.79999	2.95203	5.507578	416
CL1345Contig1	109.83403	68.80357927	150.8644807	2.192683612	1.132697657	0.002308332	0.357628595	Up	1.464724	2.485085	1.115685	3.907263	2.882097	4.091423	3020	gi|1104622229|ref|XP_019069519.1|PREDICTED: uncharacterized protein LOC109120312 [Solanum lycopersicum]	4.07E-122	sp|P04146|COPIA_DROME	4.00E-46	Copia protease	KOG0017	4.00E-103	FOG: Transposon-encoded proteins with TYA, reverse transcriptase, integrase domains in various combinations							GO:0004190;GO:0005524;GO:0003676;GO:0008270;GO:0015074	aspartic-type endopeptidase activity|ATP binding|nucleic acid binding|zinc ion binding|DNA integration
CL1347Contig1	4.818730668	0	9.637461336	Inf	Inf	0.005754614	0.46015615	Up	0	0	0	0.9158502	1.787618	0.8235209	585
CL13482Contig1	18.41495576	8.049195694	28.78071583	3.575601454	1.838185939	0.022010478	0.714490171	Up	2.075531	0	2.053279	2.789621	7.226979	4.175219	443
CL1350Contig1	20.17981262	9.756080142	30.6035451	3.136868974	1.649325269	0.042357255	0.863732692	Up	0.4316765	0.3666245	0.4285109	0.8156084	0.7901504	2.278409	1741
CL13527Contig1	2893.537316	4460.097448	1326.977184	0.297522016	-1.748931666	0.000237974	0.120630685	Down	112.5598	142.6128	241.1172	49.76669	58.55709	32.83564	2035	gi|970037189|ref|XP_015079945.1|PREDICTED: mannose-1-phosphate guanylyltransferase 1 [Solanum pennellii]	7.23E-200	sp|O22287|GMPP1_ARATH	0	Mannose-1-phosphate guanylyltransferase 1	KOG1322	0	GDP-mannose pyrophosphorylase/mannose-1-phosphate guanylyltransferase	ko00051;ko00520	Fructose and mannose metabolism|Amino sugar and nucleotide sugar metabolism	2	K00966	GMPP	mannose-1-phosphate guanylyltransferase	GO:0005829;GO:0005634;GO:0005525;GO:0004475;GO:0030244;GO:0042742;GO:0009298;GO:0019853;GO:0060359;GO:0009408;GO:0009753;GO:0010193;GO:0009651	cytosol|nucleus|GTP binding|mannose-1-phosphate guanylyltransferase activity|cellulose biosynthetic process|defense response to bacterium|GDP-mannose biosynthetic process|L-ascorbic acid biosynthetic process|response to ammonium ion|response to heat|response to jasmonic acid|response to ozone|response to salt stress
CL13533Contig1	20.35831911	9.562701966	31.15393626	3.257859167	1.703924239	0.028250712	0.774440397	Up	0.8750898	0.8806355	3.51207	5.385997	2.533902	8.561791	413
CL13568Contig1	1788.98143	950.1270413	2627.835819	2.765773107	1.467682809	0.044184769	0.869565298	Up	21.49881	52.38887	19.55918	53.09905	59.61684	143.5208	2267
CL13635Contig1	8.698666452	2.316529865	15.08080304	6.510083582	2.702676066	0.025503657	0.747169085	Up	0.7610352	0	0	0.7487257	2.134302	2.268373	644
CL13657Contig1	11.74833139	21.43295959	2.063703176	0.096286431	-3.376523693	0.001896695	0.334987255	Down	2.932593	4.255585	4.173004	1.008134	0	0	419	gi|565396039|ref|XP_006363641.1|PREDICTED: subtilisin-like protease SBT2.5 [Solanum tuberosum]	9.03E-68	sp|Q9SA75|SBT21_ARATH	6.00E-50	Subtilisin-like protease SBT2.1 {ECO:0000303|PubMed:16193095}										GO:0005618;GO:0005576;GO:0009505;GO:0009506;GO:0004252	cell wall|extracellular region|plant-type cell wall|plasmodesma|serine-type endopeptidase activity
CL13673Contig1	8.468729799	2.572754285	14.36470531	5.583395739	2.481142815	0.042411095	0.863883375	Up	0.5397533	0	0.5473148	0.5509145	2.650793	2.980629	508
CL13686Contig1	2.954571429	0	5.909142858	Inf	Inf	0.046362568	0.87835144	Up	0	0	0	1.245135	0	1.685473	440
CL13727Contig1	12.70848428	20.13883102	5.278137529	0.262087582	-1.931879095	0.045629153	0.875305086	Down	3.476041	0.9571643	2.365004	0.4620478	0.6849182	0.6579999	656
CL13729Contig1	44.88608014	24.00550608	65.76665421	2.739648728	1.453990926	0.005383406	0.452124734	Up	2.953262	3.347696	1.184882	7.912073	5.809285	6.489774	704	gi|697094196|ref|XP_009602001.1|PREDICTED: polygalacturonase-like [Nicotiana tomentosiformis]	2.79E-64	sp|P48979|PGLR_PRUPE	8.00E-39	Polygalacturonase				ko00040	Pentose and glucuronate interconversions	1	K01184	E3.2.1.15	polygalacturonase	GO:0005618;GO:0005576;GO:0004650;GO:0005975;GO:0071555;GO:0009835	cell wall|extracellular region|polygalacturonase activity|carbohydrate metabolic process|cell wall organization|fruit ripening
CL13738Contig1	19.56553939	30.22884788	8.902230902	0.294494548	-1.763687168	0.0217803	0.710213485	Down	3.710515	3.767402	8.466821	0.9321203	1.786085	1.674051	428	gi|970040579|ref|XP_015081675.1|PREDICTED: gibberellin 2-beta-dioxygenase 1-like [Solanum pennellii]	1.14E-33	sp|Q9SQ80|G2OX1_PEA	1.00E-30	Gibberellin 2-beta-dioxygenase 1	KOG0143	9.00E-20	Iron/ascorbate family oxidoreductases	ko00904	Diterpenoid biosynthesis	1	K04125	E1.14.11.13	gibberellin 2-oxidase	GO:0045543;GO:0046872;GO:0009686	gibberellin 2-beta-dioxygenase activity|metal ion binding|gibberellin biosynthetic process
CL13841Contig1	6.092845761	1.323731351	10.86196017	8.205562376	3.036602214	0.044907634	0.874429187	Up	0.6952548	0	0	2.228643	0.710729	2.738542	416
CL13843Contig1	45.04493894	27.34672583	62.74315205	2.294357008	1.198089896	0.019314872	0.68115226	Up	4.516123	5.876133	1.404685	7.701984	9.318997	10.03868	505	gi|388493674|gb|AFK34903.1|unknown [Medicago truncatula]	1.98E-06	sp|Q9LV81|BRTL3_ARATH	3.00E-08	Probable mitochondrial adenine nucleotide transporter BTL3	KOG0752	8.00E-09	Mitochondrial solute carrier protein							GO:0016021;GO:0005743;GO:0005739;GO:0009536;GO:0055085	integral component of membrane|mitochondrial inner membrane|mitochondrion|plastid|transmembrane transport
CL13913Contig1	14.19036679	23.82800893	4.552724647	0.191066096	-2.387856293	0.011471248	0.57382962	Down	5.709139	2.353865	2.969775	0	1.133679	1.086997	472
CL13917Contig1	34.25851238	60.61794638	7.899078377	0.130309238	-2.939988735	0.030014449	0.786647614	Down	1.33694	0.7245773	3.9166	0	0.5279367	0.220709	2321	gi|1102274566|gb|OIT23967.1|cellulose synthase-like protein g2 [Nicotiana attenuata]	0	sp|Q570S7|CSLG1_ARATH	2.00E-128	Cellulose synthase-like protein G1										GO:0005794;GO:0000139;GO:0016021;GO:0005886;GO:0016760;GO:0016759;GO:0071555;GO:0030244;GO:0009833	Golgi apparatus|Golgi membrane|integral component of membrane|plasma membrane|cellulose synthase (UDP-forming) activity|cellulose synthase activity|cell wall organization|cellulose biosynthetic process|plant-type primary cell wall biogenesis
CL13930Contig1	4.795546597	9.247142666	0.343950529	0.037195331	-4.748734666	0.019814437	0.685912408	Down	0.4564913	0.2097972	1.299026	0.06831776	0	0	1107	gi|460412936|ref|XP_004251852.1|PREDICTED: protochlorophyllide reductase-like [Solanum lycopersicum]	7.84E-167	sp|Q9SDT1|POR_DAUCA	0	Protochlorophyllide reductase, chloroplastic	KOG1208	0	Dehydrogenases with different specificities (related to short-chain alcohol dehydrogenases)	ko00860	Porphyrin and chlorophyll metabolism	1	K00218	por	protochlorophyllide reductase	GO:0009507;GO:0016630;GO:0015995;GO:0015979	chloroplast|protochlorophyllide reductase activity|chlorophyll biosynthetic process|photosynthesis
CL13986Contig1	11.98563413	21.44523736	2.526030899	0.117789832	-3.085713093	0.01100135	0.562784446	Down	2.146799	1.753326	5.987936	0	0	1.187287	491
CL14024Contig1	13.01089652	20.7441579	5.277635133	0.254415492	-1.974741573	0.038715823	0.839433318	Down	2.302299	2.361068	2.95288	1.003501	0	0.9301556	613	gi|1111026872|ref|XP_019264522.1|PREDICTED: uncharacterized protein LOC109242142 [Nicotiana attenuata]	2.37E-29				KOG1075	7.00E-10	FOG: Reverse transcriptase
CL14103Contig1	16.08724832	24.54509874	7.6293979	0.310831828	-1.685793859	0.045332768	0.874740926	Down	1.703747	4.510715	5.479558	1.319321	0.8510603	1.212505	476
CL14110Contig1	37.53458866	74.4376696	0.631507725	0.008483712	-6.881088698	0.00061318	0.201939432	Down	11.32102	1.901071	22.4544	0	0	0.2938553	475	gi|1025261140|ref|XP_016491158.1|PREDICTED: kirola-like [Nicotiana tabacum]	1.84E-36	sp|Q941R6|MLP31_ARATH	2.00E-13	MLP-like protein 31										GO:0006952;GO:0009607	defense response|response to biotic stimulus
CL14177Contig1	535.9314353	354.3641787	717.4986919	2.024749495	1.017743427	0.000768068	0.220099794	Up	22.06222	26.57888	14.06277	31.40097	41.33995	52.85511	1252
CL14205Contig1	42.14785528	61.90484442	22.39086613	0.361698125	-1.467141977	0.006078764	0.46331382	Down	8.758347	9.611666	12.19903	1.703313	7.751666	1.062955	456
CL1422Contig1	149.1834586	213.0227338	85.34418344	0.400634157	-1.319642667	0.025719158	0.750940398	Down	9.812476	5.340833	15.97908	4.07827	5.115192	2.796171	1542	gi|723218800|gb|AIX87525.1|carotenoid beta-ring hydroxylase 1 [Lycium ruthenicum]	4.76E-174	sp|O49814|BCH2_CAPAN	4.00E-149	Beta-carotene hydroxylase 2, chloroplastic				ko00906	Carotenoid biosynthesis	1	K15746	crtZ	beta-carotene 3-hydroxylase	GO:0031969;GO:0016021;GO:0016787;GO:0005506;GO:0016491;GO:0016117;GO:0006633	chloroplast membrane|integral component of membrane|hydrolase activity|iron ion binding|oxidoreductase activity|carotenoid biosynthetic process|fatty acid biosynthetic process
CL14233Contig1	20.23207954	6.141610651	34.32254842	5.588525612	2.482467716	0.001546404	0.294303742	Up	1.482268	0.4062788	1.512305	3.141977	6.092057	9.038976	413	gi|1026059664|ref|XP_016574296.1|PREDICTED: uncharacterized protein LOC107871973 [Capsicum annuum]	2.65E-09
CL14257Contig1	2044.750867	3124.895137	964.6065973	0.308684469	-1.695795195	0.001742977	0.318229388	Down	283.7726	564.0647	723.3965	92.89812	129.032	250.1358	451	gi|698513118|ref|XP_009801525.1|PREDICTED: phytosulfokines 3-like isoform X2 [Nicotiana sylvestris]	1.72E-26	sp|Q9M2Y0|PSK3_ARATH	8.00E-13	Phytosulfokine-beta										GO:0031012;GO:0005794;GO:0030154;GO:0008283;GO:0007275	extracellular matrix|Golgi apparatus|cell differentiation|cell proliferation|multicellular organism development
CL1427Contig1	41.7345181	71.75730055	11.71173566	0.163213158	-2.615170722	0.049671093	0.901313232	Down	1.019503	0.5522483	3.06877	0.07335779	0.5824203	0.04587671	3533	gi|565381961|ref|XP_006357324.1|PREDICTED: NAD(P)H-quinone oxidoreductase subunit M, chloroplastic [Solanum tuberosum]	2.49E-108	sp|A9PJQ8|NDHM_POPJC	1.00E-84	NAD(P)H-quinone oxidoreductase subunit M, chloroplastic {ECO:0000305}										GO:0009535;GO:0016655;GO:0048038;GO:0006810	chloroplast thylakoid membrane|oxidoreductase activity, acting on NAD(P)H, quinone or similar compound as acceptor|quinone binding|transport
CL14283Contig1	5.610733829	10.55219691	0.669270746	0.063424778	-3.978809627	0.020969887	0.697990761	Down	1.574173	0.4107043	3.296788	0	0.3802246	0	458	gi|1026053827|ref|XP_016571473.1|PREDICTED: probable carbohydrate esterase At4g34215 [Capsicum annuum]	6.00E-59	sp|Q8L9J9|CAES_ARATH	2.00E-22	Probable carbohydrate esterase At4g34215										GO:0016787	hydrolase activity
CL14305Contig1	20.77849241	32.06100922	9.495975606	0.296184551	-1.755431706	0.020052695	0.689690457	Down	2.169194	4.643704	4.890598	0.6536198	1.050885	1.669013	618
CL14352Contig1	3.01134156	0	6.02268312	Inf	Inf	0.044688591	0.872617343	Up	0	0	0	0.9159927	1.328366	0.4249448	491
CL14353Contig1	13.05139862	24.20827406	1.894523174	0.078259324	-3.675593533	0.032294075	0.796691516	Down	3.274214	1.140272	9.14924	0	0	0.9888397	410
CL14354Contig1	10.79883873	3.163215111	18.43446234	5.827761216	2.542941766	0.029696124	0.7839848	Up	0	0.3278511	1.268706	3.745897	0.6156882	4.282203	466	gi|565371234|ref|XP_006352214.1|PREDICTED: uncharacterized protein LOC102601613 [Solanum tuberosum]	1.43E-12
CL14406Contig1	8.2190411	1.330338485	15.10774372	11.35631562	3.505422946	0.008292867	0.513535011	Up	0	0.660313	0	2.698495	0.6435705	3.69175	472
CL14409Contig1	6.069589886	1.249022934	10.89015684	8.718940653	3.124152859	0.04524638	0.874590312	Up	0	0	0.4034423	1.27903	0.3931904	1.408669	768
CL14444Contig1	574.5680122	311.9735583	837.162466	2.683440451	1.424083873	0.034612477	0.808983279	Up	29.72371	84.24953	47.40439	76.19303	120.9824	228.9249	434
CL14452Contig1	25.43657174	41.48572751	9.387415964	0.226280616	-2.143815093	0.008815046	0.524608785	Down	1.409713	0.567357	2.173461	0.3320341	0.434779	0.1420712	2254	gi|698567201|ref|XP_009773708.1|PREDICTED: (-)-camphene/tricyclene synthase, chloroplastic-like [Nicotiana sylvestris]	9.52E-257	sp|G1JUH1|TPS3_SOLLC	0	(-)-camphene/tricyclene synthase, chloroplastic										GO:0009507;GO:0050552;GO:0102703;GO:0000287;GO:0050551;GO:0102701;GO:0016114	chloroplast|(4S)-limonene synthase activity|camphene synthase activity|magnesium ion binding|myrcene synthase activity|tricyclene synthase activity|terpenoid biosynthetic process
CL14467Contig1	26.321702	14.62783148	38.01557252	2.598852233	1.377874607	0.037381226	0.827377518	Up	0.6456521	1.791509	1.342747	3.167504	2.607066	3.571823	884
CL14469Contig1	12.14541018	3.589185253	20.70163511	5.767781167	2.528016429	0.012399135	0.58932761	Up	0.715568	0.3708419	0.3661337	3.228713	1.389483	4.392046	505
CL14475Contig1	28.31676843	40.09843463	16.53510223	0.412362786	-1.278013952	0.042269468	0.863370946	Down	7.408559	6.723173	5.991766	4.760517	2.168621	1.121445	447
CL14485Contig1	282.5665103	470.3872257	94.74579484	0.20142085	-2.311715064	0.00519729	0.452124734	Down	18.00015	10.03846	34.2683	2.171725	6.685203	3.197666	1709	gi|565384948|ref|XP_006358383.1|PREDICTED: PGR5-like protein 1B, chloroplastic [Solanum tuberosum]	5.35E-158	sp|Q8H112|PGL1A_ARATH	4.00E-145	PGR5-like protein 1A, chloroplastic										GO:0009507;GO:0009534;GO:0009535;GO:0016021;GO:0009579;GO:0042802;GO:0016730;GO:0015979;GO:0009773	chloroplast|chloroplast thylakoid|chloroplast thylakoid membrane|integral component of membrane|thylakoid|identical protein binding|oxidoreductase activity, acting on iron-sulfur proteins as donors|photosynthesis|photosynthetic electron transport in photosystem I
CL14488Contig1	4.189767008	0	8.379534017	Inf	Inf	0.017687057	0.66145907	Up	0	0	0	0	1.415217	2.699686	446
CL144Contig1	65191.92565	113368.2657	17015.5856	0.150091258	-2.736088146	0.010358328	0.552408242	Down	6173.528	1875.625	10878.4	1025.008	1259.816	420.2489	1355	gi|685052314|dbj|BAP47433.1|chitin-binding lectin [Datura stramonium]	1.57E-105	sp|Q9AVB0|LECB_PHYAM	1.00E-29	Lectin-B										GO:0030246;GO:0008061;GO:0051781;GO:0045840	carbohydrate binding|chitin binding|positive regulation of cell division|positive regulation of mitotic nuclear division
CL14524Contig1	24.35376232	13.13414661	35.57337803	2.708465123	1.437475514	0.035870308	0.818309721	Up	0.6290224	4.632727	1.332173	7.694268	3.63806	5.626586	455
CL14548Contig1	26.04693883	13.64926221	38.44461545	2.816607583	1.493958578	0.025633279	0.749951051	Up	3.17264	1.07281	2.179154	6.003116	5.842363	5.998804	470
CL14747Contig1	5.935486457	11.87097291	0	0	#NAME?	0.005542962	0.455100107	Down	2.308959	0	2.907505	0	0	0	510
CL14752Contig1	10.42321807	17.45350662	3.392929511	0.194398156	-2.362913557	0.027980276	0.774440397	Down	0.9056886	1.73561	2.174624	0.4644901	0.4580917	0	820	gi|1104637151|ref|XP_019071583.1|PREDICTED: non-specific lipid-transfer protein 13-like [Solanum lycopersicum]	2.39E-46	sp|A8MQA2|NLTPD_ARATH	5.00E-10	Non-specific lipid-transfer protein 13										GO:0016020;GO:0008289;GO:0006869	membrane|lipid binding|lipid transport
CL14780Contig1	39.82902482	54.21537717	25.44267246	0.469288859	-1.091451885	0.045016515	0.874429187	Down	4.964293	9.312402	12.93123	4.207512	3.373126	4.762416	451	gi|698449299|ref|XP_009773846.1|PREDICTED: somatic embryogenesis receptor kinase 2 [Nicotiana sylvestris]	7.98E-24	sp|Q9XIC7|SERK2_ARATH	1.00E-23	Somatic embryogenesis receptor kinase 2
CL14834Contig1	31.0201395	61.03637289	1.003906119	0.01644767	-5.925972966	0.011492271	0.57382962	Down	8.04121	0	19.75945	0	0.4146007	0	501	gi|565403520|ref|XP_006367205.1|PREDICTED: kirola-like [Solanum tuberosum]	5.56E-25
CL14855Contig1	151.7656747	206.2708917	97.26045765	0.471518094	-1.084614962	0.008925722	0.52528037	Down	3.789389	4.368049	7.88848	2.674905	2.229068	2.345305	2915	gi|460394443|ref|XP_004242812.1|PREDICTED: protein LONGIFOLIA 1 isoform X1 [Solanum lycopersicum]	0	sp|Q9LF24|LNG1_ARATH	2.00E-09	Protein LONGIFOLIA 1										GO:0005829;GO:0005634;GO:0051513	cytosol|nucleus|regulation of monopolar cell growth
CL14865Contig1	4.805237181	9.610474362	0	0	#NAME?	0.00847684	0.516773489	Down	1.974074	0	2.620614	0	0	0	470
CL14890Contig1	97.473675	58.92726947	136.0200805	2.308270547	1.206812329	0.029731669	0.7839848	Up	11.0543	13.75289	0.9871605	13.76468	17.68471	28.47222	499	gi|1025129505|ref|XP_016464514.1|PREDICTED: uncharacterized protein LOC107787447 [Nicotiana tabacum]	2.25E-62
CL14919Contig1	6.223311635	1.249022934	11.19760034	8.965087853	3.164317721	0.040009851	0.852056924	Up	0	0	0.4111741	0.4104345	1.578615	1.06513	798
CL14959Contig1	23.51974131	9.84781388	37.19166875	3.776642126	1.917104081	0.006897145	0.482142747	Up	2.500393	1.308346	0.8244709	5.16202	6.989857	4.74945	479
CL14967Contig1	14.3112519	4.26807625	24.35442754	5.706183798	2.512526217	0.006750124	0.47695463	Up	0.836704	0.1972257	0.2137514	2.033089	2.094848	3.108784	738
CL15011Contig1	6.096510492	11.56151326	0.631507725	0.054621546	-4.19438605	0.013566128	0.609771377	Down	0.295941	1.542851	2.407331	0	0	0.2867742	622
CL15027Contig1	42.74561313	21.21688546	64.27434079	3.029395662	1.599030018	0.00284063	0.375142707	Up	1.186164	5.229173	2.705243	7.879241	8.001562	11.01338	525
CL15033Contig1	6.285241624	11.9012125	0.669270746	0.056235509	-4.152374798	0.011578287	0.574882716	Down	0.7643156	0.5278343	1.418632	0	0.1286958	0	997	gi|565396339|ref|XP_006363780.1|PREDICTED: glutaredoxin-C1-like [Solanum tuberosum]	4.14E-52	sp|Q7G8Y5|GRXC1_ORYSJ	7.00E-40	Glutaredoxin-C1	KOG1752	1.00E-35	Glutaredoxin and related proteins							GO:0005737;GO:0009055;GO:0015035;GO:0045454	cytoplasm|electron carrier activity|protein disulfide oxidoreductase activity|cell redox homeostasis
CL1504Contig1	29.22742961	44.7181882	13.73667102	0.307183085	-1.702829317	0.006746078	0.47695463	Down	1.095758	0.7681385	1.999224	0.5003668	0.4156796	0.2331777	2620	gi|848897926|ref|XP_012849061.1|PREDICTED: subtilisin-like protease SBT1.7 [Erythranthe guttata]	0	sp|Q9FK76|SBT56_ARATH	0	Subtilisin-like protease SBT5.6 {ECO:0000303|PubMed:16193095}										GO:0005618;GO:0005576;GO:0004252	cell wall|extracellular region|serine-type endopeptidase activity
CL15083Contig1	39.4255421	24.36883778	54.48224643	2.235734298	1.160748744	0.031930783	0.794816537	Up	5.835611	5.070894	1.547441	7.507203	9.7946	10.21671	432
CL15112Contig1	13.291144	3.312631945	23.26965605	7.024522024	2.812400062	0.004256566	0.432900013	Up	0.793326	0.2068134	0	2.999354	1.729593	2.250056	728	gi|1083850590|ref|XP_018624053.1|PREDICTED: uncharacterized protein LOC104089364 [Nicotiana tomentosiformis]	2.20E-41				KOG2027	2.00E-20	Spindle pole body protein	ko04144	Endocytosis	1	K19476	IST1	vacuolar protein sorting-associated protein IST1
CL15129Contig1	300.3793131	450.5034337	150.2551924	0.333527297	-1.584123255	0.04647676	0.87888575	Down	9.373793	8.678891	24.41939	5.067911	7.370592	0.8807277	2417	gi|970048927|ref|XP_015085969.1|PREDICTED: leucine-rich repeat receptor-like protein kinase PXC1 [Solanum pennellii]	0	sp|Q9SJQ1|PXC1_ARATH	0	Leucine-rich repeat receptor-like protein kinase PXC1 {ECO:0000305}
CL15136Contig1	10.00662582	17.11482236	2.898429293	0.169351994	-2.561903121	0.039503726	0.849755564	Down	3.97984	0.5220166	3.489873	0	0.4947866	0.9488999	482
CL15139Contig1	13.17431847	21.67381048	4.674826471	0.215690106	-2.212968098	0.020161907	0.689690457	Down	1.140882	2.634118	2.979368	0.4979485	0.6376352	0.3127673	721	gi|1026080077|ref|XP_016539279.1|PREDICTED: acetyl-CoA-benzylalcohol acetyltransferase-like [Capsicum annuum]	1.17E-16							ko00940;ko00941;ko00945	Phenylpropanoid biosynthesis|Flavonoid biosynthesis|Stilbenoid, diarylheptanoid and gingerol biosynthesis	3	K13065	E2.3.1.133, HCT	shikimate O-hydroxycinnamoyltransferase
CL15194Contig1	7.388174002	1.934521064	12.84182694	6.638246115	2.730802119	0.042012692	0.862805493	Up	0	0.5247338	0.4873017	1.52037	1.984724	2.494642	471
CL151Contig1	45.97257756	71.73253721	20.2126179	0.28177754	-1.827371471	0.000516347	0.176303217	Down	2.968021	2.778778	4.630857	0.6992812	1.306647	0.8143283	1561	gi|697140764|ref|XP_009624490.1|PREDICTED: delta(24)-sterol reductase-like isoform X1 [Nicotiana tomentosiformis]	7.72E-289	sp|Q39085|DIM_ARATH	0	Delta(24)-sterol reductase	KOG1262	0	FAD-binding protein DIMINUTO	ko00100	Steroid biosynthesis	1	K09828	DHCR24, DWF1	Delta24-sterol reductase	GO:0005783;GO:0016021;GO:0016020;GO:0005886;GO:0005774;GO:0005773;GO:0005516;GO:0050614;GO:0050660;GO:0016614;GO:0016132;GO:0009808;GO:0009834;GO:0009826	endoplasmic reticulum|integral component of membrane|membrane|plasma membrane|vacuolar membrane|vacuole|calmodulin binding|delta24-sterol reductase activity|flavin adenine dinucleotide binding|oxidoreductase activity, acting on CH-OH group of donors|brassinosteroid biosynthetic process|lignin metabolic process|plant-type secondary cell wall biogenesis|unidimensional cell growth
CL151Contig2	57.94250846	81.60965418	34.27536274	0.41999152	-1.251567895	0.011335078	0.570325764	Down	5.098364	3.458504	7.710776	1.646503	3.439469	1.476601	1129	gi|1025186586|ref|XP_016474153.1|PREDICTED: delta(24)-sterol reductase-like [Nicotiana tabacum]	7.98E-183	sp|Q39085|DIM_ARATH	0	Delta(24)-sterol reductase	KOG1262	0	FAD-binding protein DIMINUTO	ko00100	Steroid biosynthesis	1	K09828	DHCR24, DWF1	Delta24-sterol reductase	GO:0005783;GO:0016021;GO:0016020;GO:0005886;GO:0005774;GO:0005773;GO:0005516;GO:0050614;GO:0050660;GO:0016614;GO:0016132;GO:0009808;GO:0009834;GO:0009826	endoplasmic reticulum|integral component of membrane|membrane|plasma membrane|vacuolar membrane|vacuole|calmodulin binding|delta24-sterol reductase activity|flavin adenine dinucleotide binding|oxidoreductase activity, acting on CH-OH group of donors|brassinosteroid biosynthetic process|lignin metabolic process|plant-type secondary cell wall biogenesis|unidimensional cell growth
CL15258Contig1	90.04542954	52.99884498	127.0920141	2.398014789	1.261840556	0.00152562	0.292779552	Up	5.952184	5.787518	3.728801	11.37019	10.9279	14.3187	757	gi|697123411|ref|XP_009615698.1|PREDICTED: heat shock 70 kDa protein [Nicotiana tomentosiformis]	7.53E-134	sp|P26413|HSP70_SOYBN	8.00E-134	Heat shock 70 kDa protein	KOG0101	5.00E-134	Molecular chaperones HSP70/HSC70, HSP70 superfamily	ko04144;ko04010;ko04141;ko03040	Endocytosis|MAPK signaling pathway|Protein processing in endoplasmic reticulum|Spliceosome	4	K03283	HSPA1s	heat shock 70kDa protein 1/2/6/8	GO:0005524	ATP binding
CL1528Contig1	130.0312891	189.216627	70.84595122	0.374417155	-1.417281556	0.009509951	0.533037703	Down	3.637226	3.672391	7.809115	1.122216	2.325983	2.024759	2834	gi|565360936|ref|XP_006347219.1|PREDICTED: putative phospholipid:diacylglycerol acyltransferase 2 [Solanum tuberosum]	0	sp|Q9FYC7|PDAT2_ARATH	0	Putative phospholipid:diacylglycerol acyltransferase 2	KOG2369	0	Lecithin:cholesterol acyltransferase (LCAT)/Acyl-ceramide synthase	ko00561	Glycerolipid metabolism	1	K00679	E2.3.1.158	phospholipid:diacylglycerol acyltransferase	GO:0016021;GO:0008374;GO:0046027;GO:0006071;GO:0006629	integral component of membrane|O-acyltransferase activity|phospholipid:diacylglycerol acyltransferase activity|glycerol metabolic process|lipid metabolic process
CL15300Contig1	16.77180049	28.4774946	5.066106376	0.177898598	-2.490872951	0.022782358	0.720098902	Down	2.435039	3.455115	9.177342	0.8498075	1.626665	0	431
CL15325Contig1	128.545262	205.6669304	51.42359358	0.25003336	-1.999807501	6.89E-07	0.005964095	Down	7.076815	10.69635	13.90845	2.533725	3.521748	1.502598	1467	gi|697113494|ref|XP_009610629.1|PREDICTED: WAT1-related protein At5g07050-like isoform X1 [Nicotiana tomentosiformis]	1.25E-192	sp|Q9FL41|WTR38_ARATH	2.00E-157	WAT1-related protein At5g07050										GO:0016021;GO:0005886;GO:0022857;GO:0006810	integral component of membrane|plasma membrane|transmembrane transporter activity|transport
CL15327Contig1	12.09993304	19.78490254	4.414963547	0.223148107	-2.163926527	0.027938107	0.774440397	Down	1.12928	3.661683	3.128576	1.435492	0	0.2554111	571	gi|1026095583|ref|XP_016546969.1|PREDICTED: putative vitellogenin receptor [Capsicum annuum]	2.07E-07
CL15480Contig1	87.8737239	33.6017512	142.1456966	4.230306204	2.080762094	0.024836014	0.736586126	Up	2.449337	4.449021	2.861184	8.678795	7.769028	24.46283	770	gi|1111050194|ref|XP_019231771.1|PREDICTED: uncharacterized protein LOC109212574 [Nicotiana attenuata]	4.57E-25	sp|P04146|COPIA_DROME	4.00E-09	Copia protease	KOG0017	1.00E-25	FOG: Transposon-encoded proteins with TYA, reverse transcriptase, integrase domains in various combinations							GO:0004190;GO:0005524;GO:0003676;GO:0008270;GO:0015074	aspartic-type endopeptidase activity|ATP binding|nucleic acid binding|zinc ion binding|DNA integration
CL15481Contig1	7.040992525	0	14.08198505	Inf	Inf	0.030351617	0.789060834	Up	0	0	0	0	2.249879	7.966602	306
CL15514Contig1	18.64766642	7.093243902	30.20208894	4.257866972	2.090130877	0.009639677	0.534082529	Up	0	2.774262	2.757092	8.156497	6.460172	7.143704	306
CL15562Contig1	140.0201123	196.574654	83.46557074	0.424599861	-1.235824196	0.008458941	0.516773489	Down	2.904733	2.949652	5.681603	1.301214	2.23477	1.156055	3858	gi|460400191|ref|XP_004245619.1|PREDICTED: paramyosin isoform X1 [Solanum lycopersicum]	0
CL15564Contig1	3.715759418	0	7.431518836	Inf	Inf	0.040980516	0.85342158	Up	0	0	0	1.031682	0	2.751505	433
CL15580Contig1	3.223623911	0	6.447247822	Inf	Inf	0.033163956	0.800802204	Up	0	0	0	0	1.49685	2.749163	333
CL15594Contig1	45.38542476	65.08694443	25.68390508	0.394609169	-1.341503615	0.009938975	0.540967774	Down	11.39698	12.75338	23.8693	4.207435	6.91723	7.397911	306	gi|1025350235|ref|XP_016434848.1|PREDICTED: adenosylhomocysteinase-like [Nicotiana tabacum]	5.73E-54	sp|Q01781|SAHH_PETCR	2.00E-59	Adenosylhomocysteinase	KOG1370	5.00E-54	S-adenosylhomocysteine hydrolase	ko00270	Cysteine and methionine metabolism	1	K01251	E3.3.1.1, ahcY	adenosylhomocysteinase	GO:0004013;GO:0051287;GO:0006730;GO:0019510	adenosylhomocysteinase activity|NAD binding|one-carbon metabolic process|S-adenosylhomocysteine catabolic process
CL15606Contig1	27.50796742	52.78677629	2.229158547	0.042229488	-4.565605427	0.004976665	0.451288077	Down	2.798422	0.3790168	4.937287	2.97E-95	0.05154087	0.3043959	1471	gi|920500132|ref|NP_001234475.2|xyloglucan endotransglucosylase-hydrolase XTH7 [Solanum lycopersicum]	6.96E-151	sp|Q8LF99|XTH6_ARATH	5.00E-160	Probable xyloglucan endotransglucosylase/hydrolase protein 6										GO:0048046;GO:0005618;GO:0004553;GO:0016762;GO:0042546;GO:0071555;GO:0009414;GO:0010411	apoplast|cell wall|hydrolase activity, hydrolyzing O-glycosyl compounds|xyloglucan:xyloglucosyl transferase activity|cell wall biogenesis|cell wall organization|response to water deprivation|xyloglucan metabolic process
CL15633Contig1	14.13849475	3.325846212	24.95114328	7.502193936	2.907312558	0.00989958	0.54086454	Up	0	2.36384	0	9.266137	2.180093	6.376634	304
CL15673Contig1	32.20100466	17.9624441	46.43956523	2.585370062	1.370370799	0.024495053	0.733564849	Up	2.265582	4.001064	2.330399	10.8194	4.933793	5.969233	463
CL15727Contig1	100.4204655	143.8503868	56.99054429	0.396179291	-1.335774624	0.000693596	0.214375572	Down	3.657635	3.262036	5.450007	1.231919	2.565636	0.9409262	2619	gi|1026038684|ref|XP_016565417.1|PREDICTED: serine/threonine-protein kinase Nek2-like [Capsicum annuum]	1.98E-200	sp|A2ZMH2|NEK2_ORYSI	8.00E-67	Serine/threonine-protein kinase Nek2	KOG0589	5.00E-61	Serine/threonine protein kinase							GO:0005524;GO:0004674	ATP binding|protein serine/threonine kinase activity
CL15738Contig1	28.04471755	15.42920329	40.66023181	2.63527747	1.397954872	0.026972881	0.76845395	Up	4.094671	2.736824	1.409471	5.34778	6.295792	10.48544	406
CL15743Contig1	64.05500933	29.34409314	98.76592553	3.365785579	1.750943271	0.003926015	0.426064686	Up	3.847022	6.622231	4.57863	12.16371	11.44271	25.81744	440
CL15769Contig1	6.44873334	0	12.89746668	Inf	Inf	0.000919101	0.232679374	Up	0	0	0	2.876405	0.6806608	2.578277	462
CL15774Contig1	5.436297529	0.975773193	9.896821865	10.14254331	3.342347558	0.045084381	0.874429187	Up	0.08227235	0.08521313	0.08295168	0.3411839	1.082898	0.7256881	985	gi|1083863709|ref|XP_018626550.1|PREDICTED: protein CUP-SHAPED COTYLEDON 3-like isoform X2 [Nicotiana tomentosiformis]	1.02E-77	sp|Q9FLJ2|NC100_ARATH	8.00E-48	NAC domain-containing protein 100										GO:0005634;GO:0003677;GO:0003700;GO:0006351	nucleus|DNA binding|transcription factor activity, sequence-specific DNA binding|transcription, DNA-templated
CL15796Contig1	28.9032615	40.7330646	17.0734584	0.419154772	-1.254445041	0.043799362	0.868064978	Down	6.800498	8.212038	11.88852	4.023389	4.799467	1.906808	340
CL1580Contig1	44.55310783	64.27616941	24.83004625	0.38630252	-1.372197004	0.020868128	0.697285529	Down	2.866851	2.47558	6.148988	1.457952	1.226907	1.497701	1273	gi|565358656|ref|XP_006346142.1|PREDICTED: uncharacterized protein LOC102585696 [Solanum tuberosum]	2.56E-53
CL15841Contig1	83.89666843	117.0540634	50.73927346	0.433468707	-1.20600025	0.004646103	0.447632484	Down	26.77863	14.02633	30.91626	10.78167	9.570585	10.08073	365
CL15856Contig1	11.81259269	22.04641606	1.578769312	0.071611155	-3.803671859	0.006310201	0.466664094	Down	7.724497	1.217569	5.490468	0	0	1.09761	338
CL15860Contig1	6.612080261	1.654664189	11.56949633	6.992050962	2.8057157	0.048819443	0.89640648	Up	0.6330022	0	0	1.289642	1.866493	1.690623	525
CL15876Contig1	5.105659869	0	10.21131974	Inf	Inf	0.006737391	0.47695463	Up	0	0	0	1.927513	0	2.145957	551
CL158Contig1	136.4392616	84.71728041	188.1612428	2.221049141	1.151241313	0.027372235	0.771418642	Up	1.214432	2.837044	1.382813	2.510745	3.486536	5.860905	3490	gi|1063458375|ref|XP_017984353.1|PREDICTED: auxin-responsive protein SAUR32 [Theobroma cacao]	3.87E-29	sp|Q9ZUZ3|SAU32_ARATH	7.00E-25	Auxin-responsive protein SAUR32 {ECO:0000305}				ko04075	Plant hormone signal transduction	1	K14488	SAUR	SAUR family protein	GO:0005737;GO:0005634;GO:0009734;GO:0007275;GO:0040008;GO:1900140	cytoplasm|nucleus|auxin-activated signaling pathway|multicellular organism development|regulation of growth|regulation of seedling development
CL15901Contig1	10.23169266	17.62160056	2.841784761	0.161267119	-2.632475776	0.021811942	0.710213485	Down	4.56844	4.672915	3.517888	0	0	2.043426	307
CL15951Contig1	5.261369532	0	10.52273906	Inf	Inf	0.006992521	0.486063335	Up	0	0	0	3.660318	3.482717	0	312
CL15959Contig1	458.583541	260.5360947	656.6309873	2.520307169	1.333599577	0.030499069	0.789060834	Up	23.62494	5.566733	0.9810896	22.84378	22.62094	32.39589	1846	gi|970029092|ref|XP_015075871.1|PREDICTED: probable caffeoyl-CoA O-methyltransferase At4g26220 [Solanum pennellii]	2.29E-95	sp|Q9C5D7|CAMT3_ARATH	6.00E-70	Probable caffeoyl-CoA O-methyltransferase At4g26220	KOG1663	3.00E-70	O-methyltransferase	ko00360;ko00940;ko00941;ko00945	Phenylalanine metabolism|Phenylpropanoid biosynthesis|Flavonoid biosynthesis|Stilbenoid, diarylheptanoid and gingerol biosynthesis	4	K00588	E2.1.1.104	caffeoyl-CoA O-methyltransferase	GO:0005829;GO:0042409;GO:0046872;GO:0009809	cytosol|caffeoyl-CoA O-methyltransferase activity|metal ion binding|lignin biosynthetic process
CL16073Contig1	3.940446979	7.880893957	0	0	#NAME?	0.016147627	0.646370008	Down	2.08361	1.413349	0.6984409	0	0	0	408
CL16117Contig1	7.259893855	14.51978771	0	0	#NAME?	0.044365096	0.869814811	Down	0.8499301	0.8826516	9.278158	0	0	0	302	gi|565343127|ref|XP_006338691.1|PREDICTED: chloride channel protein CLC-a-like [Solanum tuberosum]	2.34E-47	sp|P92942|CLCB_ARATH	4.00E-28	Chloride channel protein CLC-b	KOG0474	1.00E-28	Cl- channel CLC-7 and related proteins (CLC superfamily)							GO:0034707;GO:0009705;GO:0009671;GO:0005247	chloride channel complex|plant-type vacuole membrane|nitrate:proton symporter activity|voltage-gated chloride channel activity
CL16118Contig1	3.819482127	0	7.638964255	Inf	Inf	0.017709385	0.66145907	Up	0	0	0	1.740996	1.655994	1.622669	330
CL16126Contig1	4.280822268	8.561644536	0	0	#NAME?	0.038419647	0.837006358	Down	1.372244	0	4.122731	0	0	0	354
CL16145Contig1	13.40588946	0	26.81177892	Inf	Inf	0.002212424	0.351047151	Up	0	0	0	0	6.591526	10.59313	346
CL16158Contig1	7.945583301	14.17141396	1.719752646	0.121353639	-3.04271073	0.020356877	0.691957912	Down	2.886252	3.82933	0.9148637	0.9595857	0	0	408
CL16175Contig1	8.90625548	2.610108494	15.20240247	5.824433162	2.542117652	0.033386085	0.803475679	Up	0.380035	0	0.1230467	1.011515	0.7288417	1.103548	1151	gi|1111018244|ref|XP_019260139.1|PREDICTED: uncharacterized protein LOC109238160 [Nicotiana attenuata]	1.52E-87	sp|P0C2F6|RNHX1_ARATH	4.00E-15	Putative ribonuclease H protein At1g65750	KOG1075	5.00E-49	FOG: Reverse transcriptase							GO:0046872;GO:0003676;GO:0004523	metal ion binding|nucleic acid binding|RNA-DNA hybrid ribonuclease activity
CL16194Contig1	3.483879606	6.967759211	0	0	#NAME?	0.027377538	0.771418642	Down	1.101934	1.299057	0	0	0	0	627	gi|1067133181|gb|AOQ09565.1|Hrb27C-RD [synthetic construct]	3.84E-76	sp|P48809|RB27C_DROME	7.00E-102	Heterogeneous nuclear ribonucleoprotein 27C	KOG4205	2.00E-102	RNA-binding protein musashi/mRNA cleavage and polyadenylation factor I complex, subunit HRP1	ko03015	mRNA surveillance pathway	1	K14411	MSI	RNA-binding protein Musashi	GO:0005737;GO:0030529;GO:0005654;GO:0005634;GO:0043186;GO:0043234;GO:0003730;GO:0048027;GO:0003729;GO:0000166;GO:0003697;GO:0007411;GO:0007298;GO:0046331;GO:0007319;GO:0045451;GO:0045727;GO:0048024	cytoplasm|intracellular ribonucleoprotein complex|nucleoplasm|nucleus|P granule|protein complex|mRNA 3'-UTR binding|mRNA 5'-UTR binding|mRNA binding|nucleotide binding|single-stranded DNA binding|axon guidance|border follicle cell migration|lateral inhibition|negative regulation of oskar mRNA translation|pole plasm oskar mRNA localization|positive regulation of translation|regulation of mRNA spli…
CL1620Contig1	321.0969054	595.5533522	46.64045867	0.078314493	-3.674576875	0.017449935	0.658879689	Down	20.32515	7.840082	58.28451	2.190792	3.40284	0.7734593	1576	gi|971565424|ref|XP_006355816.2|PREDICTED: pectinesterase-like isoform X1 [Solanum tuberosum]	4.66E-233	sp|O81301|PME40_ARATH	2.00E-145	Pectinesterase 40				ko00040	Pentose and glucuronate interconversions	1	K01051	E3.1.1.11	pectinesterase	GO:0071944;GO:0005618;GO:0005576;GO:0045330;GO:0030599;GO:0046910;GO:0042545;GO:0045490	cell periphery|cell wall|extracellular region|aspartyl esterase activity|pectinesterase activity|pectinesterase inhibitor activity|cell wall modification|pectin catabolic process
CL16228Contig1	4556.692348	6874.855159	2238.529538	0.325611156	-1.618777964	0.040651227	0.85342158	Down	572.8327	1845.5	2734.628	411.6542	774.0062	408.248	305
CL1623Contig2	139.055046	201.5838441	76.526248	0.379624907	-1.397353446	0.000164599	0.104740795	Down	17.74399	17.40615	26.02905	12.49462	4.809963	4.937069	741	gi|723665046|ref|XP_010315194.1|PREDICTED: uncharacterized protein LOC104645409 isoform X1 [Solanum lycopersicum]	9.99E-34
CL16245Contig1	5.714456974	11.42891395	0	0	#NAME?	0.002214489	0.351047151	Down	1.236483	4.978593	2.426139	0	0	0	301
CL16247Contig1	5.312269131	10.62453826	0	0	#NAME?	0.016715323	0.647619728	Down	1.763399	3.549309	0	0	0	0	442
CL16279Contig1	4.7483646	0	9.496729199	Inf	Inf	0.014584494	0.6223129	Up	0	0	0	0	4.107388	2.626183	307
CL16299Contig1	6.691702667	0	13.38340533	Inf	Inf	0.000727897	0.218481019	Up	0	0	0	2.932815	2.885462	1.405846	401
CL16300Contig1	6.426318977	12.85263795	0	0	#NAME?	0.001919685	0.336068091	Down	1.564103	4.036304	0.7683179	0	0	0	438
CL16302Contig1	5.103985914	0.665169242	9.542802585	14.34642791	3.842619663	0.032439157	0.797397601	Up	0	0.337272	0	1.330301	0.9421015	1.838285	507
CL1632Contig1	22.99784024	38.70091795	7.294762527	0.188490685	-2.407434867	0.03091785	0.789985128	Down	1.972502	0.800208	4.295811	0.5136949	0.3015032	0.4474495	1249	gi|1102149007|gb|OIT05297.1|peptidyl-prolyl cis-trans isomerase cyp26-2, chloroplastic [Nicotiana attenuata]	1.54E-161	sp|F4HTT6|CP26B_ARATH	2.00E-105	Peptidyl-prolyl cis-trans isomerase CYP26-2, chloroplastic	KOG0865	1.00E-83	Cyclophilin type peptidyl-prolyl cis-trans isomerase							GO:0009507;GO:0009534;GO:0003755;GO:0006457	chloroplast|chloroplast thylakoid|peptidyl-prolyl cis-trans isomerase activity|protein folding
CL1637Contig1	142.9254137	218.1390551	67.71177233	0.310406462	-1.687769503	0.02885238	0.778284803	Down	5.060855	3.150003	10.64842	1.393483	2.747835	1.482848	2627	gi|1026078612|ref|XP_016538514.1|PREDICTED: GDSL esterase/lipase At1g54790 [Capsicum annuum]	2.65E-213	sp|Q3ECP6|GDL22_ARATH	0	GDSL esterase/lipase At1g54790										GO:0005576;GO:0016788;GO:0016042	extracellular region|hydrolase activity, acting on ester bonds|lipid catabolic process
CL16390Contig1	4.350321591	8.700643182	0	0	#NAME?	0.009836553	0.540149082	Down	1.911683	1.032187	2.952279	0	0	0	324
CL16397Contig1	38.66642575	18.08327313	59.24957838	3.276485289	1.712149054	0.028614814	0.777163955	Up	2.766209	1.925968	0.7909168	5.774801	2.628329	9.893923	715	gi|802601376|ref|XP_012073065.1|PREDICTED: uncharacterized protein LOC105634770 [Jatropha curcas]	3.55E-18
CL16443Contig1	2.996866429	0	5.993732859	Inf	Inf	0.045107717	0.874429187	Up	0	0	0	2.300335	0	1.47089	338
CL16464Contig1	17.26190904	8.382924612	26.14089347	3.118350061	1.640782892	0.045940223	0.876376238	Up	0	3.293198	3.102931	4.966344	7.559478	6.116509	302
CL1647Contig1	119.2803367	161.2283912	77.33228222	0.479644321	-1.05996312	0.008423135	0.516773489	Down	4.923879	9.222375	8.977863	3.07569	2.26079	5.491677	1573	gi|971586956|ref|XP_015160944.1|PREDICTED: probably inactive leucine-rich repeat receptor-like protein kinase At2g25790 [Solanum tuberosum]	1.29E-41	sp|Q9MA83|RLP30_ARATH	3.00E-11	Receptor like protein 30 {ECO:0000303|PubMed:18434605}	KOG0619	8.00E-23	FOG: Leucine rich repeat							GO:0016021;GO:0005886;GO:0010204;GO:0050832;GO:0032491;GO:0009620;GO:0002237;GO:0002238;GO:0002240	integral component of membrane|plasma membrane|defense response signaling pathway, resistance gene-independent|defense response to fungus|detection of molecule of fungal origin|response to fungus|response to molecule of bacterial origin|response to molecule of fungal origin|response to molecule of oomycetes origin
CL165Contig1	86.98780136	116.9031241	57.07247863	0.488203194	-1.03444636	0.010294402	0.551381541	Down	1.945848	2.210674	3.522558	1.266999	0.8316767	1.528014	3436	gi|460376261|ref|XP_004233917.1|PREDICTED: probable inactive leucine-rich repeat receptor-like protein kinase At3g03770 [Solanum lycopersicum]	0	sp|Q8LFN2|Y3037_ARATH	3.00E-122	Probable inactive leucine-rich repeat receptor-like protein kinase At3g03770
CL16667Contig1	2.898429293	0	5.796858586	Inf	Inf	0.048100632	0.888711543	Up	0	0	0	0	1.324772	2.458527	342
CL16686Contig1	5.733389208	0	11.46677842	Inf	Inf	0.012101242	0.58637497	Up	0	0	0	0	3.797296	2.210787	409
CL16689Contig1	12.57322296	4.982162184	20.16428374	4.04729573	2.016958269	0.035357096	0.816021998	Up	0.4793863	1.417377	0	2.912754	1.391398	2.944313	600
CL1669Contig1	92.26158295	56.562746	127.9604199	2.262273828	1.177773565	0.002845032	0.375142707	Up	3.400191	2.870871	2.074776	5.380979	6.594273	6.540345	1506	gi|1025255294|ref|XP_016489692.1|PREDICTED: lisH domain-containing protein C1711.05-like [Nicotiana tabacum]	8.45E-72	sp|Q42534|PME2_ARATH	4.00E-06	Pectinesterase 2										GO:0005576;GO:0009505;GO:0045330;GO:0030599;GO:0046910;GO:0042545;GO:0045490	extracellular region|plant-type cell wall|aspartyl esterase activity|pectinesterase activity|pectinesterase inhibitor activity|cell wall modification|pectin catabolic process
CL16734Contig1	2.983019294	0	5.966038588	Inf	Inf	0.045513542	0.875305086	Up	0	0	0	1.258923	1.208629	1.173649	349
CL1675Contig1	15.09523764	25.9915187	4.198956566	0.161551028	-2.629938164	0.004340216	0.435743562	Down	1.714598	1.422226	4.038108	0.1721924	0.1706031	0.8268893	814	gi|1102283892|gb|OIT31133.1|hypothetical protein A4A49_53144 [Nicotiana attenuata]	2.36E-30
CL16774Contig1	5.488494727	0.665169242	10.31182021	15.50255116	3.954433746	0.04987948	0.901560137	Up	0	0.3964342	0	0	1.867203	3.583813	427
CL1678Contig1	230.4118155	313.0146883	147.8089426	0.472210884	-1.082496801	0.000416711	0.165426762	Down	10.68834	16.1726	18.26855	9.019206	6.793102	4.644738	1562	gi|1025082681|ref|XP_016454940.1|PREDICTED: transcription factor TGA5-like [Nicotiana tabacum]	2.26E-107	sp|Q39237|TGA1_ARATH	3.00E-11	Transcription factor TGA1										GO:0005634;GO:0043565;GO:0003700;GO:0044212;GO:0042742;GO:0006351	nucleus|sequence-specific DNA binding|transcription factor activity, sequence-specific DNA binding|transcription regulatory region DNA binding|defense response to bacterium|transcription, DNA-templated
CL16809Contig1	10.35438009	1.561278668	19.14748152	12.26397434	3.616354679	0.016960636	0.649435187	Up	0	0	1.21688	4.08351	7.755083	1.223219	314
CL16842Contig1	6.86941834	13.73883668	0	0	#NAME?	0.000622852	0.202642164	Down	3.292966	3.55865	2.197097	0	0	0	341
CL16857Contig1	14.11608605	3.325846212	24.90632589	7.488718449	2.90471885	0.00244703	0.370174056	Up	0	1.177682	0	2.353289	4.140767	2.366434	615
CL16871Contig1	6.469239922	12.93847984	0	0	#NAME?	0.008247361	0.513535011	Down	3.597498	0	2.426756	0	0	0	473	gi|565405135|ref|XP_006367968.1|PREDICTED: MLP-like protein 28 [Solanum tuberosum]	1.38E-07
CL16872Contig1	2.969629136	5.939258273	0	0	#NAME?	0.048252541	0.890144181	Down	0.3361472	1.214795	0.2142825	0	0	0	754	gi|1063011707|gb|JAT44011.1|60S ribosomal protein L13, partial [Anthurium amnicola]	1.85E-71	sp|Q962U1|RL13_SPOFR	1.00E-95	60S ribosomal protein L13	KOG3295	6.00E-83	60S Ribosomal protein L13	ko03010	Ribosome	1	K02873	RP-L13e, RPL13	large subunit ribosomal protein L13e	GO:0005840;GO:0003735;GO:0006412	ribosome|structural constituent of ribosome|translation
CL16898Contig1	18.56916521	33.60864461	3.52968582	0.105023153	-3.251220683	0.043896408	0.868064978	Down	4.526812	0	6.553943	0.2473471	0	0.9100339	682	gi|970031743|ref|XP_015077166.1|PREDICTED: 14 kDa proline-rich protein DC2.15-like [Solanum pennellii]	8.04E-62	sp|Q9ZSP6|AIR1L_ARATH	1.00E-16	Putative lipid-binding protein AIR1B										GO:0005576	extracellular region
CL16942Contig1	15.68116139	6.314152453	25.04817033	3.966988525	1.988044224	0.044440035	0.870161645	Up	0.2385578	1.63625	0	0.9514298	2.326828	4.239827	735
CL16959Contig1	4.969710909	0	9.939421818	Inf	Inf	0.032148774	0.795001218	Up	0	0	0	0	1.640018	4.758304	344
CL17010Contig1	2.926374762	0	5.852749524	Inf	Inf	0.047224907	0.88356609	Up	0	0	0	0.7938469	0	1.699322	517
CL17077Contig1	9.779927464	3.253297065	16.30655786	5.012317515	2.325477808	0.042754005	0.865703588	Up	0.6282458	0	0.3083163	0.3230984	2.178896	2.273352	771
CL17106Contig1	6.653814047	0	13.30762809	Inf	Inf	0.000745651	0.219490218	Up	0	0	0	4.202001	1.999652	2.938288	319
CL1712Contig1	120.6027153	218.5743366	22.63109395	0.103539575	-3.271745791	0.003635397	0.415058793	Down	3.66892	3.251782	10.66976	0.2896482	1.144256	0.3006116	2835	gi|698502455|ref|XP_009796877.1|PREDICTED: putative mediator of RNA polymerase II transcription subunit 29 [Nicotiana sylvestris]	2.72E-222
CL17150Contig1	3.512825053	7.025650106	0	0	#NAME?	0.02489042	0.736646901	Down	0.7702537	0.8058636	3.172835	0	0	0	331
CL17167Contig1	5.19329633	0	10.38659266	Inf	Inf	0.003566945	0.413782941	Up	0	0	0	1.237277	1.151142	4.104549	350
CL17175Contig1	35.88292148	53.10852712	18.65731584	0.351305465	-1.509202074	0.009757229	0.537156553	Down	15.44543	7.205525	15.4834	2.826166	4.010357	6.403958	311
CL17178Contig1	23.28607154	5.788697142	40.78344594	7.045358383	2.816673095	0.032639045	0.797964759	Up	2.108569	0	2.128318	4.278975	5.948772	18.9001	311
CL17190Contig1	3.122140313	0	6.244280627	Inf	Inf	0.03836923	0.837006358	Up	0	0	0	0.4952772	0.9711407	0.9962358	552	gi|315937171|gb|ADU56211.1|gag-pol polyprotein [Solanum lycopersicum]	1.44E-31				KOG0017	2.00E-15	FOG: Transposon-encoded proteins with TYA, reverse transcriptase, integrase domains in various combinations
CL17198Contig1	3.024938457	6.049876913	0	0	#NAME?	0.043106083	0.868064978	Down	0.3355264	0.3424728	1.673284	0	0	0	567	gi|1083850353|ref|XP_018623999.1|PREDICTED: uncharacterized protein LOC108943914 [Nicotiana tomentosiformis]	2.99E-46
CL17199Contig1	8.742910483	15.50670779	1.979113175	0.127629488	-2.969966402	0.028870603	0.778284803	Down	2.605058	5.642111	1.040185	0.5433756	0	0.516948	370
CL17207Contig1	8.071504701	0.997753864	15.14525554	15.17935043	3.92403815	0.005494933	0.455100107	Up	0	0.5505503	0	3.303781	0.5245942	3.728539	447
CL17224Contig1	3.432231495	6.864462989	0	0	#NAME?	0.02831376	0.774440397	Down	2.455569	1.256621	1.1699	0	0	0	314
CL17250Contig1	3.246436188	6.492872376	0	0	#NAME?	0.034521921	0.808983279	Down	2.030977	0.7038418	1.437984	0	0	0	358
CL17335Contig1	9.84534173	16.73560964	2.955073825	0.176574017	-2.501655028	0.027211076	0.771418642	Down	0.7130771	2.29485	3.287968	0	0.7104936	0.3540231	605	gi|3687303|emb|CAA06998.1|subtilisin-like protease [Solanum lycopersicum]	2.85E-48	sp|Q9FHA4|SBT19_ARATH	4.00E-14	Subtilisin-like protease SBT1.9 {ECO:0000303|PubMed:16193095}										GO:0005618;GO:0005576;GO:0004252;GO:0006508	cell wall|extracellular region|serine-type endopeptidase activity|proteolysis
CL17354Contig1	3.906396337	7.812792674	0	0	#NAME?	0.016511101	0.647619728	Down	0.6781668	2.123184	1.412206	0	0	0	429
CL17355Contig1	43.80303832	64.29865757	23.30741907	0.362486869	-1.463999359	0.023438054	0.723386604	Down	8.331602	4.620036	14.40911	4.049132	2.573528	2.821752	532	gi|1129177127|gb|OLP85454.1|Metallothionein 20-III isoform B [Symbiodinium microadriaticum]	2.04E-13
CL17361Contig1	18.35693219	7.466486299	29.24737809	3.91715419	1.969805918	0.046678766	0.8797199	Up	0	1.73306	1.128316	1.171374	3.414346	6.116917	604
CL17424Contig1	3.526293064	7.052586127	0	0	#NAME?	0.024669171	0.734312126	Down	0	1.566845	2.307399	0	0	0	409
CL17449Contig1	45.86891852	66.21057457	25.52726247	0.385546608	-1.375022818	0.008412286	0.516773489	Down	16.37114	11.60039	11.1787	5.542274	3.968684	5.250556	374	gi|1026031302|ref|XP_016561874.1|PREDICTED: uncharacterized protein At5g65660-like [Capsicum annuum]	6.44E-13
CL17467Contig1	13.61288252	3.577115283	23.64864977	6.611095225	2.724889295	0.004849872	0.450340794	Up	0	0.616266	0.3063299	0.9474634	2.695598	2.430165	859
CL17521Contig1	4.043569945	0	8.087139889	Inf	Inf	0.047700708	0.887003583	Up	0	0	0	1.293821	3.62684	0	355
CL17529Contig1	39.88796865	59.39514418	20.38079311	0.343139046	-1.543134794	0.029419905	0.78346323	Down	7.373315	10.37763	22.27484	6.140984	3.486202	3.424283	338
CL17531Contig1	5.409991909	10.81998382	0	0	#NAME?	0.021328005	0.703417761	Down	0	1.437025	3.267435	0	0	0	542
CL17532Contig1	3.493322057	6.986644114	0	0	#NAME?	0.027330488	0.771418642	Down	0.6607106	0.6811139	3.247166	0	0	0	353
CL17558Contig1	16.23180095	25.26299573	7.200606172	0.285025824	-1.810835459	0.033792011	0.807407028	Down	2.564608	4.66305	5.018115	1.067079	0.4988313	1.905653	467
CL17599Contig1	1011.20252	1390.480484	631.9245562	0.454464887	-1.137759261	0.00796824	0.509303996	Down	222.4579	411.8873	368.5729	100.6571	99.10132	247.7076	312	gi|565347766|ref|XP_006340893.1|PREDICTED: pathogenesis-related protein STH-2 [Solanum tuberosum]	7.20E-49	sp|P17642|PRS2_SOLTU	9.00E-62	Pathogenesis-related protein STH-2										GO:0006952;GO:0009607	defense response|response to biotic stimulus
CL17601Contig1	5.499735036	0	10.99947007	Inf	Inf	0.002842588	0.375142707	Up	0	0	0	0.8854361	1.661008	4.435917	357
CL17633Contig1	113.6307055	54.82426987	172.4371411	3.14527018	1.65318395	9.56E-06	0.025597691	Up	12.2434	4.838303	3.416464	18.63872	20.44131	26.03829	579	gi|565395099|ref|XP_006363185.1|PREDICTED: probable polyol transporter 6 [Solanum tuberosum]	1.15E-88	sp|Q9ZNS0|PLT3_ARATH	6.00E-57	Probable polyol transporter 3	KOG0254	2.00E-57	Predicted transporter (major facilitator superfamily)							GO:0005887;GO:0005355;GO:0005351;GO:0046323;GO:0035428;GO:0010311	integral component of plasma membrane|glucose transmembrane transporter activity|sugar:proton symporter activity|glucose import|hexose transmembrane transport|lateral root formation
CL17654Contig1	3.614275821	0	7.228551641	Inf	Inf	0.02191592	0.711954789	Up	0	0	0	1.18744	0	1.437117	600	gi|1111051552|ref|XP_019232503.1|PREDICTED: uncharacterized protein LOC109213197 [Nicotiana attenuata]	1.04E-34	sp|Q8XZ91|RNH_RALSO	3.00E-06	Ribonuclease H {ECO:0000255|HAMAP-Rule:MF_00042}										GO:0005737;GO:0046872;GO:0003676;GO:0004523	cytoplasm|metal ion binding|nucleic acid binding|RNA-DNA hybrid ribonuclease activity
CL17691Contig1	3.539377773	0	7.078755546	Inf	Inf	0.027648031	0.773998056	Up	0	0	0	0	0.7120964	1.583892	670
CL17697Contig1	3.041137886	6.082275771	0	0	#NAME?	0.042645341	0.865641523	Down	0.9590049	0	1.46781	0	0	0	575
CL1773Contig1	97.44288945	143.6791971	51.20658181	0.356395239	-1.48845003	0.002002574	0.342503505	Down	5.103019	4.66371	9.696244	2.190921	2.688013	1.808881	1669	gi|698507864|ref|XP_009799236.1|PREDICTED: probable purine permease 4 [Nicotiana sylvestris]	2.22E-172	sp|Q9SY29|PUP4_ARATH	1.00E-104	Probable purine permease 4										GO:0016021;GO:0016020;GO:0005345;GO:0006863	integral component of membrane|membrane|purine nucleobase transmembrane transporter activity|purine nucleobase transport
CL17753Contig1	8.886386693	1.995507727	15.77726566	7.906391664	2.983019425	0.014508567	0.621584351	Up	0	0.5431857	0	1.423945	0.8124529	2.006176	824
CL17796Contig1	3.152946768	6.305893536	0	0	#NAME?	0.03963451	0.850706788	Down	0.8343713	1.242351	0	0	0	0	654	gi|1067136220|gb|AOQ10860.1|CG9090-RA [synthetic construct]	2.60E-75	sp|Q8VEM8|MPCP_MOUSE	1.00E-88	Phosphate carrier protein, mitochondrial	KOG0767	9.00E-91	Mitochondrial phosphate carrier protein							GO:0070062;GO:0016021;GO:0016020;GO:0005743;GO:0005739;GO:0043209;GO:0005730;GO:0005634;GO:0032403;GO:0015293	extracellular exosome|integral component of membrane|membrane|mitochondrial inner membrane|mitochondrion|myelin sheath|nucleolus|nucleus|protein complex binding|symporter activity
CL17805Contig1	4.317818834	8.635637667	0	0	#NAME?	0.041147413	0.854361669	Down	0.6697292	2.020878	0	0	0	0	703
CL1780Contig1	23.81435618	12.88905566	34.7396567	2.695283317	1.430436931	0.043338882	0.868064978	Up	2.41254	0.6195295	2.937971	6.932872	4.755016	3.888998	478	gi|1083884304|ref|XP_018629776.1|PREDICTED: uncharacterized protein LOC108946900 [Nicotiana tomentosiformis]	1.84E-20
CL17822Contig1	507.0183921	309.7670309	704.2697534	2.273546515	1.184944521	0.016558652	0.647619728	Up	42.54942	26.76994	9.930139	54.58914	42.70686	84.15057	852	gi|697163419|ref|XP_009590532.1|PREDICTED: UDP-glycosyltransferase 74G1-like [Nicotiana tomentosiformis]	3.13E-95	sp|Q9SKC5|U74D1_ARATH	2.00E-62	UDP-glycosyltransferase 74D1	KOG1192	5.00E-63	UDP-glucuronosyl and UDP-glucosyl transferase							GO:0043231;GO:0052638;GO:0080043;GO:0080044;GO:0009850;GO:0009813;GO:0052696	intracellular membrane-bounded organelle|indole-3-butyrate beta-glucosyltransferase activity|quercetin 3-O-glucosyltransferase activity|quercetin 7-O-glucosyltransferase activity|auxin metabolic process|flavonoid biosynthetic process|flavonoid glucuronidation
CL1787Contig1	466.3387467	655.5330808	277.1444127	0.422777158	-1.242030664	0.048513897	0.892536063	Down	16.91576	21.90061	38.98415	4.714629	20.60381	6.175373	1911	gi|460402331|ref|XP_004246666.1|PREDICTED: fasciclin-like arabinogalactan protein 12 [Solanum lycopersicum]	6.00E-108	sp|Q8LEE9|FLA12_ARATH	2.00E-46	Fasciclin-like arabinogalactan protein 12										GO:0031225;GO:0005886;GO:0009834	anchored component of membrane|plasma membrane|plant-type secondary cell wall biogenesis
CL17997Contig1	23.80688998	12.62830491	34.98547505	2.770401516	1.470095082	0.030809687	0.789985128	Up	0.9310588	5.235196	0	5.666868	4.414851	6.896972	450
CL18041Contig1	3.092785997	6.185571993	0	0	#NAME?	0.041218678	0.854715501	Down	1.086588	1.058258	1.093294	0	0	0	424
CL1811Contig1	86.47720747	116.0320911	56.92232383	0.490573972	-1.027457403	0.010410723	0.552408242	Down	4.675442	5.728891	6.919198	2.939297	3.06509	2.202298	1507	gi|698512900|ref|XP_009801435.1|PREDICTED: peroxidase 43-like [Nicotiana sylvestris]	4.95E-152	sp|Q9SZH2|PER43_ARATH	1.00E-143	Peroxidase 43				ko00940	Phenylpropanoid biosynthesis	1	K00430	E1.11.1.7	peroxidase	GO:0005576;GO:0009505;GO:0020037;GO:0046872;GO:0004601;GO:0042744;GO:0009664;GO:0006979	extracellular region|plant-type cell wall|heme binding|metal ion binding|peroxidase activity|hydrogen peroxide catabolic process|plant-type cell wall organization|response to oxidative stress
CL18142Contig1	3.512792223	0	7.025584447	Inf	Inf	0.03385856	0.808550632	Up	0	0	0	1.677835	0	0.7918563	612
CL18206Contig1	18.25407225	8.242066383	28.26607811	3.429489256	1.777993736	0.023751716	0.725966597	Up	0.4819462	1.141509	0.2312217	1.592022	1.913843	2.778274	993	gi|1130672717|ref|XP_019708413.1|PREDICTED: uncharacterized protein LOC109506283 isoform X2 [Elaeis guineensis]	1.67E-53	sp|P04146|COPIA_DROME	2.00E-19	Copia protease	KOG0017	3.00E-31	FOG: Transposon-encoded proteins with TYA, reverse transcriptase, integrase domains in various combinations							GO:0004190;GO:0005524;GO:0003676;GO:0008270;GO:0015074	aspartic-type endopeptidase activity|ATP binding|nucleic acid binding|zinc ion binding|DNA integration
CL18208Contig1	4.449592253	8.899184507	0	0	#NAME?	0.016321266	0.647619728	Down	0.5579763	0.5766751	2.844091	0	0	0	523
CL1823Contig2	105.3437644	49.43379967	161.2537291	3.262013645	1.705762817	1.01E-05	0.025597691	Up	4.475467	3.277423	2.198681	10.29124	11.78892	9.815486	1099
CL18363Contig1	103.5859188	155.2498683	51.92196928	0.33444131	-1.580175037	0.000674008	0.210865974	Down	13.54004	9.142425	14.70003	1.289304	7.71236	3.161293	929	gi|1026058463|ref|XP_016573632.1|PREDICTED: F-box protein PP2-B10-like [Capsicum annuum]	7.06E-42	sp|Q9ZVQ6|P2B10_ARATH	2.00E-14	F-box protein PP2-B10
CL18367Contig1	180.5365398	245.8351046	115.2379749	0.468761266	-1.09307473	0.003686032	0.416659922	Down	13.9848	14.70645	25.87102	6.227203	9.710784	8.85576	1018	gi|1026027960|ref|XP_016560233.1|PREDICTED: rust resistance kinase Lr10-like [Capsicum annuum]	2.35E-100	sp|P93604|LRK10_WHEAT	4.00E-61	Rust resistance kinase Lr10 {ECO:0000312|EMBL:AAC49629.1}										GO:0016021;GO:0005886;GO:0005524;GO:0004674	integral component of membrane|plasma membrane|ATP binding|protein serine/threonine kinase activity
CL1838Contig1	38.46302129	54.2118658	22.71417677	0.418989024	-1.255015642	0.023116278	0.722545076	Down	1.068267	1.71675	1.674049	0.6837908	0.7143628	0.3898208	2721	gi|241916841|gb|EER89985.1|hypothetical protein SORBI_010G177300 [Sorghum bicolor]	0	sp|C0LGF5|Y1341_ARATH	0	Probable LRR receptor-like serine/threonine-protein kinase At1g34110										GO:0016021;GO:0005524;GO:0004674	integral component of membrane|ATP binding|protein serine/threonine kinase activity
CL18423Contig1	8203.637802	14213.4792	2193.796402	0.154346193	-2.695758198	0.00032485	0.145072408	Down	810.9038	756.6288	1816.839	118.8711	284.8925	94.4926	953	gi|970013943|ref|XP_015067952.1|PREDICTED: legumin B-like [Solanum pennellii]	2.29E-68	sp|P13744|11SB_CUCMA	1.00E-29	11S globulin delta chain										GO:0046872;GO:0045735	metal ion binding|nutrient reservoir activity
CL18476Contig1	9.252528611	15.52228913	2.982768096	0.192160323	-2.379617612	0.040312849	0.852499635	Down	1.248607	2.589568	2.991395	0.655939	0	0.5818305	508
CL18514Contig1	3.075187735	0	6.15037547	Inf	Inf	0.039567004	0.850101214	Up	0	0	0	0	1.149868	1.589349	491
CL18618Contig1	23.05484629	3.183543998	42.92614859	13.48376168	3.753151129	8.63E-06	0.025597691	Up	3.25E-05	0.3477003	0.9299695	4.733397	3.137968	8.181175	588
CL18657Contig1	299.9521436	184.9620712	414.9422161	2.243390839	1.165680986	0.024309567	0.732489283	Up	16.52313	7.350403	1.568377	17.59189	16.1967	24.01575	1572
CL18675Contig1	3.667301136	7.334602272	0	0	#NAME?	0.020844867	0.697272069	Down	0.6779051	0.2422708	1.721177	0	0	0	629	gi|698540500|ref|XP_009765772.1|PREDICTED: probable inositol transporter 2 [Nicotiana sylvestris]	1.34E-107	sp|Q9C757|INT2_ARATH	3.00E-94	Probable inositol transporter 2	KOG0254	6.00E-95	Predicted transporter (major facilitator superfamily)							GO:0005887;GO:0005886;GO:0090406;GO:0005355;GO:0005366;GO:0005351;GO:0046323;GO:0035428;GO:0015798;GO:0023052	integral component of plasma membrane|plasma membrane|pollen tube|glucose transmembrane transporter activity|myo-inositol:proton symporter activity|sugar:proton symporter activity|glucose import|hexose transmembrane transport|myo-inositol transport|signaling
CL1879Contig1	55.31222296	97.6506996	12.97374632	0.132858713	-2.912035246	0.000486368	0.174317874	Down	1.298765	1.768573	3.696498	0.2649398	0.3760734	0.2280266	3297	gi|565355955|ref|XP_006344840.1|PREDICTED: formin-like protein 11 [Solanum tuberosum]	0	sp|Q9MA60|FH11_ARATH	0	Formin-like protein 11	KOG1922	0	Rho GTPase effector BNI1 and related formins							GO:0016021;GO:0003779	integral component of membrane|actin binding
CL1886Contig1	17.0525556	26.85667326	7.248437944	0.269893366	-1.889538579	0.022946337	0.721068222	Down	0.7533535	0.9481953	1.290355	0.07776016	0.459369	0.2652671	2002	gi|698483323|ref|XP_009788532.1|PREDICTED: serine/threonine-protein kinase fray2 isoform X2 [Nicotiana sylvestris]	6.80E-45
CL18880Contig1	5.160201441	9.651132137	0.669270746	0.069346346	-3.850036329	0.03177384	0.794272588	Down	1.413042	0.2560647	1.668689	0	0.2327301	0	665	gi|971569537|ref|XP_015169173.1|PREDICTED: uncharacterized protein LOC107062724 [Solanum tuberosum]	2.21E-13				KOG1075	1.00E-06	FOG: Reverse transcriptase
CL18903Contig1	4.394847716	0	8.789695432	Inf	Inf	0.008872585	0.524608785	Up	0	0	0	0	2.266859	2.079201	434
CL18976Contig1	3.067609295	0	6.135218589	Inf	Inf	0.043107489	0.868064978	Up	0	0	0	2.884359	1.39082	0	314
CL1900Contig1	39.78434445	22.28790376	57.28078515	2.570039147	1.361790335	0.032648743	0.797964759	Up	0.1833081	0.995194	1.021396	1.464122	1.148035	2.815538	2326
CL19034Contig1	4.065255622	8.130511245	0	0	#NAME?	0.013791631	0.613337777	Down	2.794291	1.025813	1.86588	0	0	0	321
CL19042Contig1	3.308088313	0	6.616176625	Inf	Inf	0.031380489	0.790835837	Up	0	0	0	0.8712104	0.4296468	0.8120364	702
CL19054Contig1	6.306719427	12.61343885	0	0	#NAME?	0.008424494	0.516773489	Down	3.320808	5.252256	0	0	0	0	319
CL19080Contig1	14.19623367	5.795304276	22.59716307	3.899219437	1.963185348	0.031021165	0.789985128	Up	0.505243	0.5104184	1.009394	1.592125	2.520769	3.672278	641
CL19082Contig1	17.97190693	5.30834747	30.6354664	5.771187092	2.528868101	0.00292959	0.380053697	Up	0	0	3.666587	6.921844	3.856653	8.845867	345
CL19090Contig1	4.213180498	0	8.426360996	Inf	Inf	0.010807106	0.559371131	Up	0	0	0	0.4687803	0.8989611	2.128116	537
CL1911Contig1	1287.47525	1891.673174	683.2773266	0.36120263	-1.469119696	0.03951164	0.849755564	Down	45.25379	31.12262	98.53113	24.63657	23.30041	12.13668	2455	gi|698435439|ref|XP_009800439.1|PREDICTED: subtilisin-like protease [Nicotiana sylvestris]	0	sp|Q9FHA4|SBT19_ARATH	0	Subtilisin-like protease SBT1.9 {ECO:0000303|PubMed:16193095}										GO:0005618;GO:0005576;GO:0004252;GO:0006508	cell wall|extracellular region|serine-type endopeptidase activity|proteolysis
CL19162Contig1	20.20609199	9.068930229	31.34325376	3.456113673	1.789150669	0.018743531	0.67611203	Up	0.7041553	0.2899645	0.6817754	1.67195	1.904888	2.237501	1185	gi|1026002194|ref|XP_016552975.1|PREDICTED: uncharacterized protein LOC107852455 [Capsicum annuum]	1.19E-06
CL19269Contig1	155.5446963	219.6815408	91.40785182	0.416092547	-1.265023648	0.020522351	0.693653172	Down	26.6307	15.60465	41.68623	13.38079	13.74851	6.266216	590	gi|1102139999|gb|OIS96413.1|serine hydroxymethyltransferase, mitochondrial [Nicotiana attenuata]	1.43E-25	sp|P50433|GLYM_SOLTU	4.00E-30	Serine hydroxymethyltransferase, mitochondrial	KOG2467	4.00E-27	Glycine/serine hydroxymethyltransferase	ko00260;ko00630;ko00680;ko00670;ko00460	Glycine, serine and threonine metabolism|Glyoxylate and dicarboxylate metabolism|Methane metabolism|One carbon pool by folate|Cyanoamino acid metabolism	5	K00600	glyA, SHMT	glycine hydroxymethyltransferase	GO:0005739;GO:0004372;GO:0030170;GO:0006544;GO:0006563;GO:0035999	mitochondrion|glycine hydroxymethyltransferase activity|pyridoxal phosphate binding|glycine metabolic process|L-serine metabolic process|tetrahydrofolate interconversion
CL19436Contig1	9.035781678	16.17704018	1.894523174	0.117111854	-3.094040978	0.022901971	0.720720851	Down	0.3080813	2.436583	2.11136	0	0	0.5512661	774
CL19448Contig1	3.187848804	0	6.375697607	Inf	Inf	0.036771346	0.823567766	Up	0	0	0	1.623047	0.7785013	0.6999139	432
CL19486Contig1	4.1202073	8.2404146	0	0	#NAME?	0.013305608	0.605223869	Down	0.7717212	1.379853	0.3190547	0	0	0	735	gi|1063043956|gb|JAT60135.1|Cofilin/actin-depolymerizing factor [Anthurium amnicola]	2.34E-68	sp|P45594|CADF_DROME	8.00E-85	Cofilin/actin-depolymerizing factor homolog	KOG1735	2.00E-85	Actin depolymerizing factor	ko04810	Regulation of actin cytoskeleton	1	K05765	CFL	cofilin	GO:0015629;GO:0005829;GO:0005875;GO:0016363;GO:0005654;GO:0003779;GO:0030042;GO:0007015;GO:0030041;GO:0000915;GO:0007409;GO:0007298;GO:0000902;GO:0051299;GO:0048749;GO:0001745;GO:0010669;GO:0001737;GO:0042067;GO:0001736;GO:0008585;GO:0036011;GO:0030032;GO:0033206;GO:0000281;GO:0016319;GO:0050714;GO:0010591;GO:0042052	actin cytoskeleton|cytosol|microtubule associated complex|nuclear matrix|nucleoplasm|actin binding|actin filament depolymerization|actin filament organization|actin filament polymerization|actomyosin contractile ring assembly|axonogenesis|border follicle cell migration|cell morphogenesis|centrosome separation|compound eye development|compound eye morphogenesis|epithelial structure maintenance|est…
CL1949Contig1	5823.37364	3626.295504	8020.451776	2.211747986	1.145187009	0.049067443	0.89839052	Up	37.91413	71.4499	20.2533	62.32178	76.47009	146.4708	6198	gi|697136426|ref|XP_009622292.1|PREDICTED: peroxidase 43-like [Nicotiana tomentosiformis]	4.36E-159	sp|Q9SZH2|PER43_ARATH	8.00E-134	Peroxidase 43				ko00940	Phenylpropanoid biosynthesis	1	K00430	E1.11.1.7	peroxidase	GO:0005576;GO:0009505;GO:0020037;GO:0046872;GO:0004601;GO:0042744;GO:0009664;GO:0006979	extracellular region|plant-type cell wall|heme binding|metal ion binding|peroxidase activity|hydrogen peroxide catabolic process|plant-type cell wall organization|response to oxidative stress
CL19555Contig1	33.74885357	19.85846666	47.63924048	2.398938513	1.26239618	0.030881615	0.789985128	Up	3.017028	2.021356	2.341311	4.749818	4.838899	7.923916	599	gi|1025348107|ref|XP_016509990.1|PREDICTED: titin-like isoform X1 [Nicotiana tabacum]	1.05E-47
CL1963Contig1	234.6196196	100.6531326	368.5861067	3.661943719	1.872609618	0.01703471	0.649435187	Up	2.772163	3.333703	1.591962	5.002657	7.274051	15.8919	2895
CL19813Contig1	32.21788256	15.08175262	49.3540125	3.272432173	1.71036329	0.040465732	0.852838611	Up	0.7699167	0.1291503	0.2017213	1.023667	0.6332443	2.003122	2985
CL19815Contig1	41.78818084	17.44948777	66.12687392	3.789616909	1.922052014	0.002852302	0.375142707	Up	1.719993	7.417168	1.64382	10.02701	10.29129	20.62746	357
CL19869Contig1	19.58574928	8.194801474	30.97669709	3.780042407	1.91840242	0.01202357	0.585232744	Up	1.194876	0.9974785	0.5645774	1.585775	3.472335	5.584349	642	gi|1026042997|ref|XP_016567724.1|PREDICTED: transcription factor bHLH137-like isoform X2 [Capsicum annuum]	4.68E-15
CL19990Contig1	19970.60312	27088.96974	12852.23649	0.474445378	-1.075686092	9.39E-05	0.072611805	Down	3152.828	3058.451	4960.915	1616.009	1908.811	1596.054	546	gi|1026073636|ref|XP_016581133.1|PREDICTED: proteinase inhibitor I-B-like [Capsicum annuum]	1.74E-42	sp|Q03199|IPIB_TOBAC	3.00E-40	Proteinase inhibitor I-B										GO:0005576;GO:0004867;GO:0009611	extracellular region|serine-type endopeptidase inhibitor activity|response to wounding
CL19993Contig1	146.7237091	215.0616035	78.38581467	0.364480751	-1.456085471	0.040351335	0.852499635	Down	3.504517	2.718504	7.791603	1.324271	2.600695	0.9309121	3484	gi|1026083393|ref|XP_016541034.1|PREDICTED: probable LRR receptor-like serine/threonine-protein kinase At3g47570 [Capsicum annuum]	0	sp|C0LGP4|Y3475_ARATH	0	Probable LRR receptor-like serine/threonine-protein kinase At3g47570
CL20021Contig1	42.37217089	21.04909121	63.69525057	3.026033282	1.597427855	0.002702042	0.375142707	Up	0.6148408	1.103357	0.3094165	1.552793	1.768512	2.823978	2270	gi|1040909413|ref|XP_017217401.1|PREDICTED: uncharacterized protein LOC108194978 [Daucus carota subsp. sativus]	1.07E-71	sp|P10394|POL4_DROME	6.00E-12	Endonuclease	KOG0017	4.00E-93	FOG: Transposon-encoded proteins with TYA, reverse transcriptase, integrase domains in various combinations							GO:0004190;GO:0004519;GO:0003676;GO:0003964;GO:0015074	aspartic-type endopeptidase activity|endonuclease activity|nucleic acid binding|RNA-directed DNA polymerase activity|DNA integration
CL20043Contig1	98.04842917	134.3271983	61.76966004	0.459844773	-1.120781153	0.003699503	0.416878163	Down	4.8585	3.570827	6.012827	2.737941	1.474882	2.213666	2086	gi|697180280|ref|XP_009599119.1|PREDICTED: transcription factor ICE1-like [Nicotiana tomentosiformis]	1.16E-183	sp|Q9LSE2|ICE1_ARATH	2.00E-121	Transcription factor ICE1										GO:0005634;GO:0003677;GO:0003700;GO:0045893;GO:0009409;GO:0050826;GO:0010440;GO:0006351	nucleus|DNA binding|transcription factor activity, sequence-specific DNA binding|positive regulation of transcription, DNA-templated|response to cold|response to freezing|stomatal lineage progression|transcription, DNA-templated
CL20047Contig1	2.94563307	0	5.891266139	Inf	Inf	0.046633657	0.879564051	Up	0	0	0	0	2.320083	1.445244	349
CL20114Contig1	5.76853632	0	11.53707264	Inf	Inf	0.029699689	0.7839848	Up	0	0	0	0	1.596737	4.602008	414
CL20126Contig1	8.735532051	1.995507727	15.47555638	7.755197419	2.955163507	0.01748957	0.659482585	Up	0	1.211923	0	3.846424	3.59458	1.130544	388
CL20144Contig1	3.400005556	0	6.800011111	Inf	Inf	0.036619328	0.821777193	Up	0	0	0	0.6617035	0	1.823159	603
CL20159Contig1	33.71465632	19.28947902	48.13983362	2.495652349	1.319416977	0.023299364	0.722757852	Up	3.342199	5.651851	3.093407	5.779238	9.729456	13.94203	359	gi|565376478|ref|XP_006354731.1|PREDICTED: protein CASP [Solanum tuberosum]	2.89E-58	sp|Q9LS42|CASP_ARATH	5.00E-42	Protein CASP	KOG0963	1.00E-42	Transcription factor/CCAAT displacement protein CDP1							GO:0005768;GO:0005794;GO:0000139;GO:0030173;GO:0016021;GO:0005802;GO:0048193;GO:0006891	endosome|Golgi apparatus|Golgi membrane|integral component of Golgi membrane|integral component of membrane|trans-Golgi network|Golgi vesicle transport|intra-Golgi vesicle-mediated transport
CL20179Contig1	36.33575705	50.04665676	22.62485734	0.452075299	-1.145365001	0.04559217	0.875305086	Down	8.851595	6.97356	13.43608	3.643986	2.968252	6.390291	385	gi|1102289176|gb|OIT35603.1|protein ralf-like 32 [Nicotiana attenuata]	6.95E-52	sp|O23262|RLF32_ARATH	8.00E-25	Protein RALF-like 32										GO:0048046;GO:0005622;GO:0009506;GO:0005179;GO:0004871;GO:0019722;GO:0007267	apoplast|intracellular|plasmodesma|hormone activity|signal transducer activity|calcium-mediated signaling|cell-cell signaling
CL201Contig2	25.01182592	3.655127266	46.36852457	12.68588511	3.665152277	0.004945223	0.451288077	Up	0.2101765	0.8527447	6.91E-25	1.603142	3.566364	8.020955	778	gi|1040923374|ref|XP_017223915.1|PREDICTED: GEM-like protein 4 [Daucus carota subsp. sativus]	6.71E-21	sp|Q9FMW5|GEML7_ARATH	2.00E-10	GEM-like protein 7
CL20209Contig1	1415.855626	2068.180801	763.5304507	0.36917974	-1.437604712	3.62E-06	0.017385506	Down	262.029	257.8941	419.4511	110.7256	130.0366	93.48715	496	gi|697120071|ref|XP_009614001.1|PREDICTED: oleosin 1-like [Nicotiana tomentosiformis]	2.77E-40	sp|Q43284|OLEO3_ARATH	1.00E-14	Oleosin 14.9 kDa										GO:0005576;GO:0016021;GO:0012511;GO:0019915;GO:0019953	extracellular region|integral component of membrane|monolayer-surrounded lipid storage body|lipid storage|sexual reproduction
CL2021Contig1	51.55298363	25.51550099	77.59046628	3.040914866	1.604505427	0.034219223	0.808983279	Up	1.577261	2.24453	0.1044674	2.48583	6.204786	3.12686	1425	gi|393715848|dbj|BAM28758.1|ROX1 homologue [Nicotiana benthamiana]	2.57E-136
CL20249Contig1	14.75098188	4.978858618	24.52310515	4.925447182	2.300254713	0.010640715	0.556670714	Up	0.7321187	1.115006	0	3.67328	1.791903	3.300635	606
CL20261Contig1	6.231667811	0	12.46333562	Inf	Inf	0.009228331	0.528637887	Up	0	0	0	5.257509	0.8400678	1.635092	346
CL20271Contig1	8.341490055	2.328092348	14.35488776	6.165944306	2.624321858	0.032162706	0.795001218	Up	0	1.286819	0	1.29113	2.431601	4.163367	401
CL20370Contig1	54.64220581	33.21313527	76.07127636	2.29039733	1.195597894	0.011979555	0.583746967	Up	1.994169	3.947281	2.803188	4.330129	6.125579	9.109722	856
CL203Contig1	78.66254961	37.60648841	119.7186108	3.183456256	1.67059394	0.00373749	0.419885542	Up	0.9838525	1.841538	0.9597249	2.793699	3.034791	6.115504	2209
CL20406Contig1	3.039663826	0	6.079327651	Inf	Inf	0.043883321	0.868064978	Up	0	0	0	1.077573	2.062356	0	405
CL20407Contig1	3.864572391	0	7.729144782	Inf	Inf	0.021858919	0.710636582	Up	0	0	0	0	1.502385	2.92465	383
CL20496Contig1	3.843146815	0	7.68629363	Inf	Inf	0.017440637	0.658879689	Up	0	0	0	0.9633896	1.577116	0.5844454	550
CL20640Contig1	7.900743249	0	15.8014865	Inf	Inf	0.006756793	0.47695463	Up	0	0	0	1.011703	0.9439286	5.027075	498
CL20700Contig1	6.851530351	1.327034918	12.37602578	9.326073953	3.22126987	0.024208168	0.730992085	Up	0.2042069	0.2102298	0	0.2102014	1.6236	1.78103	776
CL20739Contig1	13.95200635	6.300938185	21.60307451	3.428548872	1.777598087	0.046158787	0.876794057	Up	1.932171	1.51716	0	1.948155	4.257228	5.505685	399
CL20742Contig1	4.032856764	8.065713528	0	0	#NAME?	0.014088497	0.617027683	Down	0.3264515	1.347556	1.60058	0	0	0	563
CL2081Contig1	13199.30293	22194.37762	4204.228248	0.189427625	-2.400281352	0.000115589	0.081355068	Down	580.3044	704.7232	1352.743	170.6268	208.1961	97.02695	1909	gi|970052419|ref|XP_015087818.1|PREDICTED: 11S globulin subunit beta-like [Solanum pennellii]	2.50E-212	sp|P13744|11SB_CUCMA	2.00E-142	11S globulin delta chain										GO:0046872;GO:0045735	metal ion binding|nutrient reservoir activity
CL20841Contig1	10.18104772	3.317587295	17.04450814	5.137621597	2.361100635	0.031757103	0.794272588	Up	0.9819324	0.999898	0	4.792317	2.772622	2.648319	361
CL2089Contig1	9.084889431	15.11148472	3.058294138	0.202382108	-2.304846341	0.047579529	0.885951587	Down	0.895492	1.456071	0.4763774	0.3090936	0.2274936	0	1191	gi|1109280480|ref|XP_019164537.1|PREDICTED: cysteine-rich repeat secretory protein 12 [Ipomoea nil]	2.54E-87	sp|Q0WPN8|CRR60_ARATH	2.00E-80	Cysteine-rich repeat secretory protein 60										GO:0016021;GO:0009506;GO:0006810;GO:0016032	integral component of membrane|plasmodesma|transport|viral process
CL20931Contig1	1307.110553	1868.508937	745.7121692	0.399094783	-1.325196674	0.007792273	0.507800383	Down	32.50249	28.46846	56.90366	10.72193	25.08009	9.358019	3578	gi|4539397|emb|CAB37463.1|cellulose synthase-like protein [Arabidopsis thaliana]	0	sp|Q84JA6|CESA4_ARATH	0	Cellulose synthase A catalytic subunit 4 [UDP-forming]										GO:0005618;GO:0016021;GO:0005886;GO:0016760;GO:0016759;GO:0046872;GO:0071555;GO:0030244;GO:0042742;GO:0050832;GO:0009834	cell wall|integral component of membrane|plasma membrane|cellulose synthase (UDP-forming) activity|cellulose synthase activity|metal ion binding|cell wall organization|cellulose biosynthetic process|defense response to bacterium|defense response to fungus|plant-type secondary cell wall biogenesis
CL20961Contig1	8.03687198	16.07374396	0	0	#NAME?	0.000276853	0.133107812	Down	0.7288922	3.68113	5.113589	0	0	0	383
CL21004Contig1	14.53146261	3.869042129	25.19388308	6.511659022	2.703025156	0.004148101	0.432900013	Up	0	0.9865508	0.9891632	3.064123	5.787568	3.580241	441
CL21040Contig1	107.1436954	51.25757277	163.029818	3.18059965	1.669298788	0.039115206	0.84585411	Up	6.220958	1.596218	1.357296	4.312859	14.84094	10.30179	1211	gi|920500132|ref|NP_001234475.2|xyloglucan endotransglucosylase-hydrolase XTH7 [Solanum lycopersicum]	4.16E-164	sp|Q8LER3|XTH7_ARATH	1.00E-159	Probable xyloglucan endotransglucosylase/hydrolase protein 7										GO:0048046;GO:0005618;GO:0004553;GO:0016762;GO:0042546;GO:0071555;GO:0010411	apoplast|cell wall|hydrolase activity, hydrolyzing O-glycosyl compounds|xyloglucan:xyloglucosyl transferase activity|cell wall biogenesis|cell wall organization|xyloglucan metabolic process
CL21054Contig1	46.44504738	67.00372489	25.88636988	0.386342251	-1.372048635	0.008449036	0.516773489	Down	6.802841	12.37972	14.07526	2.90103	3.588061	5.976802	456	gi|1026090842|ref|XP_016544650.1|PREDICTED: NAD(P)H dehydrogenase (quinone) FQR1-like [Capsicum annuum]	1.14E-33	sp|Q9LSQ5|FQR1_ARATH	4.00E-39	NAD(P)H dehydrogenase (quinone) FQR1 {ECO:0000305}	KOG3135	1.00E-39	1,4-benzoquinone reductase-like; Trp repressor binding protein-like/protoplast-secreted protein	ko00130	Ubiquinone and other terpenoid-quinone biosynthesis	1	K03809	wrbA	NAD(P)H dehydrogenase (quinone)	GO:0010181;GO:0003955;GO:0071365;GO:0055114	FMN binding|NAD(P)H dehydrogenase (quinone) activity|cellular response to auxin stimulus|oxidation-reduction process
CL21127Contig1	91.30980272	123.78936	58.83024549	0.475244767	-1.073257355	0.006982801	0.486063335	Down	22.25075	24.26562	31.226	12.70946	9.042563	13.98748	358	gi|10568116|gb|AAD28192.2|calcium-dependent protein kinase [Solanum tuberosum]	8.99E-60	sp|P49101|CDPK2_MAIZE	7.00E-66	Calcium-dependent protein kinase 2	KOG0032	1.00E-65	Ca2+/calmodulin-dependent protein kinase, EF-Hand protein superfamily							GO:0005524;GO:0005509;GO:0004674	ATP binding|calcium ion binding|protein serine/threonine kinase activity
CL21177Contig1	166.0307379	244.2380451	87.8234307	0.359581287	-1.47561015	0.002817372	0.375142707	Down	6.66275	10.01942	13.89014	1.690079	6.27336	2.619439	1807	gi|697131095|ref|XP_009619603.1|PREDICTED: cytochrome b561 and DOMON domain-containing protein At3g25290-like [Nicotiana tomentosiformis]	8.10E-201	sp|Q9LSE7|B561C_ARATH	2.00E-91	Cytochrome b561 and DOMON domain-containing protein At3g25290	KOG4293	4.00E-92	Predicted membrane protein, contains DoH and Cytochrome b-561/ferric reductase transmembrane domains							GO:0016021;GO:0005886;GO:0009506;GO:0046872;GO:0055114	integral component of membrane|plasma membrane|plasmodesma|metal ion binding|oxidation-reduction process
CL21184Contig1	6.199809276	0.665169242	11.73444931	17.64129873	4.140884869	0.011773533	0.578084554	Up	0	0.2663607	0	0.7817888	0.9952419	2.184813	647
CL21201Contig1	36.02832562	21.68020981	50.37644142	2.32361411	1.216370496	0.032170441	0.795001218	Up	1.33788	3.333357	1.082627	4.554681	3.956979	4.444622	847
CL21212Contig1	3.362732171	6.725464343	0	0	#NAME?	0.029639263	0.7839848	Down	1.584692	0	2.400364	0	0	0	381
CL21227Contig1	32.41980236	13.45567624	51.38392849	3.81875482	1.933102296	0.002865195	0.375696578	Up	2.851918	1.518062	0.9256017	7.551508	3.348178	9.250105	557
CL21323Contig1	5.083782625	0.624511467	9.543053783	15.28083035	3.933651036	0.032721216	0.797964759	Up	0	0	0.3315567	1.017705	1.337526	1.640069	526	gi|460410078|ref|XP_004250458.1|PREDICTED: uncharacterized protein LOC101266383 [Solanum lycopersicum]	4.05E-37				KOG0714	5.00E-10	Molecular chaperone (DnaJ superfamily)
CL21345Contig1	3.312745891	0	6.625491781	Inf	Inf	0.031285793	0.790752069	Up	0	0	0	1.531615	0.4800132	1.350153	428
CL21358Contig1	4.182314167	0	8.364628334	Inf	Inf	0.011934541	0.582209178	Up	0	0	0	1.939838	1.867961	0.8989196	389
CL21415Contig1	18.89900071	6.448403548	31.34959788	4.861606078	2.281433001	0.013815908	0.613497454	Up	0	1.16613	1.15954	1.196485	4.507938	5.224343	635
CL21427Contig1	15.20862195	4.473224708	25.9440192	5.799847066	2.536014859	0.005836142	0.460221287	Up	0	0.9056169	1.713656	1.849525	7.003984	5.777853	391
CL21454Contig1	6.125804724	10.87580733	1.375802117	0.126501148	-2.982777613	0.048309619	0.890671287	Down	2.107972	3.803603	0.7283305	0.7159679	0	0	355
CL21481Contig1	179.7384057	251.6614423	107.8153692	0.428414334	-1.222921344	0.022668614	0.719832978	Down	10.55125	7.217296	18.69789	6.286778	4.958293	3.758094	1559	gi|1026027263|ref|XP_016559901.1|PREDICTED: AB hydrolase superfamily protein YfhM-like [Capsicum annuum]	8.84E-160	sp|I6YGS0|EPHA_MYCTU	4.00E-36	Epoxide hydrolase A {ECO:0000303|PubMed:16511284}	KOG4178	2.00E-63	Soluble epoxide hydrolase							GO:0018742;GO:0016787;GO:0042803;GO:0009636	epoxide hydrolase B activity|hydrolase activity|protein homodimerization activity|response to toxic substance
CL21530Contig1	122.674275	69.84580196	175.502748	2.512717201	1.329248309	0.018752673	0.67611203	Up	13.39065	19.01399	8.273854	21.47602	27.70216	52.60335	380
CL2153Contig1	12.35182382	20.35389018	4.349757453	0.213706442	-2.226297697	0.023554198	0.725354987	Down	0.5500528	0.5503852	0.8743813	0.125489	0.2159804	0.06144799	2339	gi|1026089259|ref|XP_016543754.1|PREDICTED: protein NLP7-like [Capsicum annuum]	1.02E-237	sp|Q84TH9|NLP7_ARATH	1.00E-113	Protein NLP7										GO:0005634;GO:0003677;GO:0003700;GO:0042128;GO:0010167;GO:0009414;GO:0010118;GO:0006351	nucleus|DNA binding|transcription factor activity, sequence-specific DNA binding|nitrate assimilation|response to nitrate|response to water deprivation|stomatal movement|transcription, DNA-templated
CL21545Contig1	9.972551197	3.658430833	16.28667156	4.451818909	2.154394908	0.045655603	0.875305086	Up	0	2.247343	0	2.270429	2.131272	6.024249	352
CL21571Contig1	3.334716515	6.66943303	0	0	#NAME?	0.040142823	0.852056924	Down	1.202685	0	3.075219	0	0	0	357
CL21586Contig1	2.916329242	5.832658484	0	0	#NAME?	0.049961929	0.901566445	Down	1.45746	0.783108	1.449055	0	0	0	357
CL21618Contig1	5.089394267	0	10.17878853	Inf	Inf	0.007218712	0.493461147	Up	0	0	0	2.866087	2.73818	0	387
CL21623Contig1	17.15164986	3.869042129	30.43425759	7.866096201	2.97564783	0.000754928	0.219929867	Up	0	1.210192	1.281082	4.826582	8.023632	6.199105	349
CL21667Contig1	9.311497072	2.279175656	16.34381849	7.170934125	2.842161064	0.0163673	0.647619728	Up	0.461364	0	0.2356708	0.7176436	1.816989	2.341037	740
CL21670Contig1	4.705316005	0	9.410632011	Inf	Inf	0.02012716	0.689690457	Up	0	0	0	1.654493	0	3.68559	382
CL21719Contig1	118.9526223	48.34885182	189.5563927	3.920597606	1.971073577	0.031190995	0.789985128	Up	1.525927	1.372972	0.0829132	2.151712	2.706775	7.019075	3535
CL21725Contig1	28.84462318	8.917653813	48.77159254	5.469105839	2.451304982	0.000193133	0.111702431	Up	1.422317	1.413222	0.2775617	3.140057	5.79932	8.078913	634
CL21737Contig1	122.1417273	80.76878231	163.5146724	2.024478613	1.017550402	0.024906159	0.736646901	Up	9.932754	23.52346	16.06734	20.49699	31.26215	45.88798	368	gi|697146223|ref|XP_009627254.1|PREDICTED: alanine aminotransferase 2-like isoform X1 [Nicotiana tomentosiformis]	7.03E-11
CL21743Contig1	4.961365048	9.922730095	0	0	#NAME?	0.008623607	0.522621978	Down	1.795799	0	2.583692	0	0	0	508
CL21757Contig1	49.73684668	75.63698208	23.83671128	0.31514625	-1.665906598	0.005018206	0.451288077	Down	0.9279478	1.335032	2.414841	0.3381467	0.6381524	0.4214971	3676	gi|698494987|ref|XP_009793652.1|PREDICTED: kinesin-like protein KIF2C [Nicotiana sylvestris]	0	sp|F4I1T9|KN14T_ARATH	3.00E-167	Kinesin-like protein KIN-14T {ECO:0000305}	KOG0239	3.00E-167	Kinesin (KAR3 subfamily)							GO:0005871;GO:0005874;GO:0005739;GO:0005524;GO:0016887;GO:0003777;GO:0007018	kinesin complex|microtubule|mitochondrion|ATP binding|ATPase activity|microtubule motor activity|microtubule-based movement
CL2186Contig1	14.08014847	28.16029693	0	0	#NAME?	0.012279678	0.58932761	Down	0.7389659	3.03611	0.1910618	0	0	0	1566	gi|1067146697|gb|AOQ14110.1|alphaTub84B-PA [synthetic construct]	1.13E-263	sp|P06603|TBA1_DROME	0	Tubulin alpha-1 chain	KOG1376	0	Alpha tubulin	ko04210;ko04530;ko04540;ko04145	Apoptosis|Tight junction|Gap junction|Phagosome	4	K07374	TUBA	tubulin alpha	GO:0000235;GO:0005813;GO:0005737;GO:0005874;GO:0005634;GO:0048471;GO:0005819;GO:0005525;GO:0003924;GO:0005200;GO:0019730;GO:0007017;GO:0007094	astral microtubule|centrosome|cytoplasm|microtubule|nucleus|perinuclear region of cytoplasm|spindle|GTP binding|GTPase activity|structural constituent of cytoskeleton|antimicrobial humoral response|microtubule-based process|mitotic spindle assembly checkpoint
CL21881Contig1	25.57363982	14.75196408	36.39531556	2.4671505	1.302845725	0.047535102	0.885951587	Up	0.9927092	0.9425663	0.4705673	1.465485	1.675105	2.855136	1345	gi|565377042|ref|XP_006354999.1|PREDICTED: protein NEN1-like [Solanum tuberosum]	1.97E-32	sp|Q9FLR0|NEN1_ARATH	6.00E-17	Protein NEN1 {ECO:0000303|PubMed:25081480}										GO:0005737;GO:0005634;GO:0008408;GO:0046872;GO:0003676	cytoplasm|nucleus|3'-5' exonuclease activity|metal ion binding|nucleic acid binding
CL21899Contig1	94.30834993	139.4624965	49.15420337	0.352454636	-1.504490515	0.001983241	0.342238188	Down	22.59662	16.85662	33.81008	4.974742	14.35312	5.631784	429	gi|698524298|ref|XP_009758956.1|PREDICTED: classical arabinogalactan protein 9-like [Nicotiana sylvestris]	3.31E-33
CL21908Contig1	46.23605747	63.05107862	29.42103632	0.466622252	-1.099672987	0.031940785	0.794816537	Down	13.07734	8.386268	16.36435	4.280409	7.20399	5.748255	375	gi|565350283|ref|XP_006342100.1|PREDICTED: prolyl endopeptidase isoform X2 [Solanum tuberosum]	1.86E-28	sp|P48147|PPCE_HUMAN	1.00E-11	Prolyl endopeptidase	KOG2237	8.00E-25	Predicted serine protease							GO:0005737;GO:0016020;GO:0005634;GO:0004252;GO:0070008;GO:0008236;GO:0006508	cytoplasm|membrane|nucleus|serine-type endopeptidase activity|serine-type exopeptidase activity|serine-type peptidase activity|proteolysis
CL21918Contig1	757.8751556	1083.827392	431.9229188	0.398516334	-1.327289239	0.012568162	0.591127092	Down	174.5341	163.181	359.7451	93.15419	114.8439	57.48734	352	gi|1026095675|ref|XP_016547015.1|PREDICTED: glycine-rich protein DOT1 [Capsicum annuum]	1.97E-22
CL21927Contig1	4.609117981	0	9.218235962	Inf	Inf	0.007133117	0.492276116	Up	0	0	0	0.7169546	2.772982	2.064384	357
CL21Contig3	11.71558457	18.8316175	4.599551627	0.244246232	-2.033591786	0.045044977	0.874429187	Down	0.4037105	0.4195254	0.474386	0.05901301	0.1195039	0.125342	3274	gi|698456954|ref|XP_009780734.1|PREDICTED: uncharacterized protein LOC104229738 [Nicotiana sylvestris]	0	sp|P0CT40|TF29_SCHPO	3.00E-161	Transposon Tf2-9 polyprotein	KOG0017	0	FOG: Transposon-encoded proteins with TYA, reverse transcriptase, integrase domains in various combinations							GO:0005737;GO:0004190;GO:0003677;GO:0003887;GO:0004519;GO:0046872;GO:0003723;GO:0003964;GO:0015074;GO:0006310	cytoplasm|aspartic-type endopeptidase activity|DNA binding|DNA-directed DNA polymerase activity|endonuclease activity|metal ion binding|RNA binding|RNA-directed DNA polymerase activity|DNA integration|DNA recombination
CL2202Contig1	103.928933	63.26632156	144.5915444	2.285442567	1.192473565	0.002671436	0.375142707	Up	3.440125	2.014726	0.6457831	3.845071	4.92314	5.219806	2256	gi|1026012827|ref|XP_016561531.1|PREDICTED: cytochrome P450 CYP82D47-like [Capsicum annuum]	1.10E-168	sp|Q9SZ46|C82C4_ARATH	9.00E-102	Cytochrome P450 82C4	KOG0156	2.00E-102	Cytochrome P450 CYP2 subfamily							GO:0016021;GO:0016020;GO:0020037;GO:0005506;GO:0004497;GO:0016709;GO:0071281;GO:0044550	integral component of membrane|membrane|heme binding|iron ion binding|monooxygenase activity|oxidoreductase activity, acting on paired donors, with incorporation or reduction of molecular oxygen, NAD(P)H as one donor, and incorporation of one atom of oxygen|cellular response to iron ion|secondary metabolite biosynthetic process
CL22047Contig1	10.511464	17.40840098	3.614527019	0.20763119	-2.267904913	0.044107165	0.869565298	Down	3.72123	0.428873	3.725049	0.4209645	0.4071975	0.762547	492
CL22066Contig1	2.898429293	0	5.796858586	Inf	Inf	0.048100632	0.888711543	Up	0	0	0	0	1.444471	2.67616	322
CL22072Contig1	3.781719106	0	7.563438212	Inf	Inf	0.018149119	0.665811992	Up	0	0	0	1.702494	0.8141615	2.409867	329
CL22079Contig1	95.90502443	51.8031866	140.0068623	2.702668917	1.43438479	0.029204038	0.782954103	Up	3.761328	7.006726	2.859137	7.853682	8.951278	19.85719	844	gi|321156004|emb|CBY05739.1|ASR2 protein, partial [Solanum chilense]	1.60E-08	sp|Q08655|ASR1_SOLLC	7.00E-07	Abscisic stress-ripening protein 1										GO:0005634;GO:0006950	nucleus|response to stress
CL22089Contig1	3.283790397	6.567580793	0	0	#NAME?	0.033688205	0.806688672	Down	2.659623	0.6809189	0.6762626	0	0	0	361
CL22103Contig1	9.177511488	17.01648148	1.338541492	0.078661473	-3.668198995	0.030152948	0.788802226	Down	3.371275	0	4.014956	0	0.6272083	0	511
CL22124Contig1	2.926751559	0	5.853503118	Inf	Inf	0.047213244	0.88356609	Up	0	0	0	0	1.672369	1.633418	375
CL22128Contig1	6.479080243	0.992798513	11.96536197	12.05215541	3.591219276	0.031377005	0.790835837	Up	0.3675446	0	0	0.7333201	0.7130079	2.951598	610
CL22129Contig1	13.89592861	3.551831045	24.24002618	6.824656317	2.770756395	0.005940827	0.460554095	Up	0.2953591	0.3055316	0.5823621	3.943227	2.353416	1.131328	690
CL22168Contig1	3.345851334	0	6.691702667	Inf	Inf	0.030623243	0.789689128	Up	0	0	0	1.354533	1.290289	0.6123065	440
CL22204Contig1	56.70842369	81.73845585	31.67839153	0.387557988	-1.367515905	0.004432148	0.439870356	Down	14.72019	23.25761	18.15621	5.082789	8.362543	7.663134	326	gi|1102143364|gb|OIS99738.1|transcription factor tga2 [Nicotiana attenuata]	3.26E-31	sp|Q52MZ2|TGA10_TOBAC	5.00E-39	bZIP transcription factor TGA10 {ECO:0000303|PubMed:12777042}				ko04075	Plant hormone signal transduction	1	K14431	TGA	transcription factor TGA	GO:0043565;GO:0003700;GO:0006351	sequence-specific DNA binding|transcription factor activity, sequence-specific DNA binding|transcription, DNA-templated
CL22253Contig1	9.546783329	1.873534401	17.22003226	9.191201531	3.200253472	0.008931892	0.52528037	Up	0	0	0.7292123	1.61456	3.001709	2.059846	562
CL2227Contig1	4632.566093	7771.833265	1493.29892	0.192142429	-2.379751965	0.033257375	0.802373326	Down	190.3161	128.0805	558.6215	53.47856	61.88713	44.72635	2025	gi|1111025456|ref|XP_019263798.1|PREDICTED: uncharacterized protein LOC109241514 [Nicotiana attenuata]	7.14E-48	sp|P0C2F6|RNHX1_ARATH	4.00E-12	Putative ribonuclease H protein At1g65750	KOG1075	4.00E-15	FOG: Reverse transcriptase							GO:0046872;GO:0003676;GO:0004523	metal ion binding|nucleic acid binding|RNA-DNA hybrid ribonuclease activity
CL22296Contig1	9.941622105	2.993261591	16.88998262	5.642668409	2.496377572	0.037260559	0.827124684	Up	0	1.059176	0	1.103151	1.03963	3.461698	659
CL22340Contig1	5.901911548	0.997753864	10.80606923	10.83039578	3.43701406	0.030349846	0.789060834	Up	0	0.6323417	0	1.183994	1.748258	2.807827	403
CL22396Contig1	6.147580207	0	12.29516041	Inf	Inf	0.001303301	0.272879915	Up	0	0	0	2.198955	3.077049	1.847097	377
CL22479Contig1	5.284657422	0	10.56931484	Inf	Inf	0.021092266	0.700238811	Up	0	0	0	3.741544	1.75318	0	406
CL22515Contig1	18.40704225	6.431885713	30.38219879	4.723684491	2.239912606	0.005748412	0.46015615	Up	1.678224	0	1.734442	3.473716	4.157835	8.713773	408
CL22522Contig1	84.10788333	120.8372502	47.37851645	0.392085357	-1.35076033	0.048480231	0.892296084	Down	4.472156	1.934367	7.33965	2.200354	1.629075	1.3532	1980	gi|460370413|ref|XP_004231047.1|PREDICTED: glycerate dehydrogenase [Solanum lycopersicum]	5.52E-205	sp|Q9C9W5|HPR1_ARATH	0	Glycerate dehydrogenase HPR, peroxisomal	KOG0069	0	Glyoxylate/hydroxypyruvate reductase (D-isomer-specific 2-hydroxy acid dehydrogenase superfamily)	ko00260;ko00630	Glycine, serine and threonine metabolism|Glyoxylate and dicarboxylate metabolism	2	K15893	HPR1	hydroxypyruvate reductase 1	GO:0005829;GO:0005777;GO:0008465;GO:0030267;GO:0016618;GO:0051287;GO:0071482;GO:0042631;GO:0009854	cytosol|peroxisome|glycerate dehydrogenase activity|glyoxylate reductase (NADP) activity|hydroxypyruvate reductase activity|NAD binding|cellular response to light stimulus|cellular response to water deprivation|oxidative photosynthetic carbon pathway
CL22558Contig1	3.448177181	6.896354361	0	0	#NAME?	0.0280204	0.774440397	Down	0.9067844	2.798742	0.9579576	0	0	0	345
CL22566Contig1	6.088882905	12.17776581	0	0	#NAME?	0.001388955	0.278832053	Down	1.626231	1.662499	4.627461	0	0	0	353
CL2258Contig1	3770.140644	2469.187066	5071.094222	2.053750521	1.038260941	0.012842597	0.598045842	Up	128.9766	85.61704	27.97258	138.3263	151.1638	211.1342	2219	gi|697093273|ref|XP_009606708.1|PREDICTED: cytochrome P450 CYP82D47-like [Nicotiana tomentosiformis]	2.71E-248	sp|O49858|C82A3_SOYBN	4.00E-165	Cytochrome P450 82A3	KOG0156	6.00E-154	Cytochrome P450 CYP2 subfamily							GO:0016020;GO:0020037;GO:0005506;GO:0016709;GO:0044550	membrane|heme binding|iron ion binding|oxidoreductase activity, acting on paired donors, with incorporation or reduction of molecular oxygen, NAD(P)H as one donor, and incorporation of one atom of oxygen|secondary metabolite biosynthetic process
CL22637Contig1	1383.304001	856.8497013	1909.7583	2.228813638	1.156275991	0.000262783	0.129214478	Up	36.42105	32.86831	14.41245	51.03825	57.16016	77.60784	2251	gi|1025376360|ref|XP_016516050.1|PREDICTED: cyclin-D3-1-like [Nicotiana tabacum]	4.29E-110	sp|P42753|CCD31_ARATH	6.00E-91	Cyclin-D3-1	KOG0656	1.00E-91	G1/S-specific cyclin D	ko04075	Plant hormone signal transduction	1	K14505	CYCD3	cyclin D3, plant	GO:0005634;GO:0051301;GO:0000082;GO:0010444;GO:0007067;GO:0009735;GO:0009744;GO:0048316	nucleus|cell division|G1/S transition of mitotic cell cycle|guard mother cell differentiation|mitotic nuclear division|response to cytokinin|response to sucrose|seed development
CL22705Contig1	6.802314477	11.93145209	1.673176865	0.140232459	-2.834107774	0.043884958	0.868064978	Down	0.9204637	2.908684	3.807739	0	0.9241961	0	355
CL22727Contig1	501.7562863	250.3949536	753.1176191	3.007718839	1.58866971	0.004510703	0.442590994	Up	25.22783	49.29225	18.2267	56.8745	82.5261	137.0486	600
CL22743Contig1	10.11763603	2.328092348	17.90717972	7.691782387	2.943317947	0.009860831	0.540726693	Up	0	1.489792	0	4.534203	2.84445	3.954549	343
CL22763Contig1	27.12021101	45.53990232	8.700519697	0.191052665	-2.387957714	0.035103981	0.813596329	Down	12.11685	15.85184	2.945982	0	5.79064	0	325
CL22795Contig1	5.158722838	10.31744568	0	0	#NAME?	0.006896739	0.482142747	Down	0	3.471844	3.495555	0	0	0	346
CL22842Contig1	9.834911748	16.65810514	3.011718357	0.180795975	-2.467565537	0.035718812	0.818309721	Down	3.226768	1.386045	6.403805	0	1.914103	0	347
CL22860Contig1	9.261983017	0.936767201	17.58719883	18.77435378	4.230691345	0.001710598	0.313641086	Up	0	0	0.4135016	1.821721	1.28181	4.299622	534
CL22863Contig1	25.74777214	38.44677432	13.04876996	0.339398303	-1.558948743	0.018967718	0.677230905	Down	4.251826	10.34759	12.41548	3.607578	3.432328	1.723646	322	gi|565354126|ref|XP_006343968.1|PREDICTED: mitogen-activated protein kinase kinase kinase YODA [Solanum tuberosum]	5.84E-51	sp|Q9CAD5|YODA_ARATH	5.00E-59	Mitogen-activated protein kinase kinase kinase YODA	KOG0198	1.00E-59	MEKK and related serine/threonine protein kinases	ko04016	MAPK signaling pathway - plant	1	K20717	YDA	mitogen-activated protein kinase kinase kinase YODA	GO:0005737;GO:0005524;GO:0004709;GO:0004702;GO:0010229;GO:0040008;GO:0010103;GO:0010098	cytoplasm|ATP binding|MAP kinase kinase kinase activity|signal transducer, downstream of receptor, with serine/threonine kinase activity|inflorescence development|regulation of growth|stomatal complex morphogenesis|suspensor development
CL22871Contig1	25.35355898	8.247021734	42.46009624	5.148536964	2.364162526	0.004224049	0.432900013	Up	0.7996653	4.052581	0.7741326	7.042107	5.980539	15.40656	330
CL2290Contig1	34.30314506	20.57204511	48.03424501	2.334928042	1.22337809	0.03609829	0.819447122	Up	0.3171742	1.339508	0.6575155	1.83369	1.541887	1.799244	2020
CL22913Contig1	2.97979358	5.95958716	0	0	#NAME?	0.047935381	0.888711543	Down	0.3601742	1.199981	0.06522621	0	0	0	827	gi|307686105|dbj|BAJ20983.1|heat shock protein 90kDa alpha (cytosolic), class A member 1, partial [synthetic construct]	3.00E-113	sp|Q9BLC5|HSP83_BOMMO	5.00E-136	Heat shock protein 83	KOG0019	2.00E-131	Molecular chaperone (HSP90 family)	ko04217;ko04151;ko04141	Necroptosis|PI3K-Akt signaling pathway|Protein processing in endoplasmic reticulum	3	K04079	HSP90A, htpG	molecular chaperone HtpG	GO:0005737;GO:0005524;GO:0006457;GO:0006950	cytoplasm|ATP binding|protein folding|response to stress
CL22928Contig1	3.136238647	0	6.272477294	Inf	Inf	0.038018852	0.834207472	Up	0	0	0	0.7959419	1.150771	1.147166	434
CL22973Contig1	4.666670764	0.624511467	8.708830062	13.94502827	3.801678954	0.049049603	0.89839052	Up	0	0	0.424263	1.735907	2.403327	0.7850717	385
CL22993Contig1	344.3874315	521.1271857	167.6476774	0.321702038	-1.636203021	2.13E-05	0.029786452	Down	28.79189	30.97992	43.30536	6.626739	19.78013	5.5244	1137	gi|698530833|ref|XP_009762240.1|PREDICTED: uncharacterized protein LOC104214286 [Nicotiana sylvestris]	7.78E-85
CL22997Contig1	9.151570375	2.654069836	15.64907091	5.896254387	2.559798769	0.035805464	0.818309721	Up	0.5915739	0.6007849	0	4.20435	0.5717093	2.70527	444	gi|1111022921|ref|XP_019262505.1|PREDICTED: glutathione S-transferase T3-like [Nicotiana attenuata]	1.16E-30
CL23008Contig1	30.43794579	55.05667805	5.819213529	0.105694963	-3.242021475	0.004930479	0.451247833	Down	8.793076	5.146577	21.31352	2.895805	0.707964	0	355
CL23037Contig1	4.80430739	9.60861478	0	0	#NAME?	0.045796154	0.876376238	Down	3.746094	1.264528	0	0	0	0	418
CL23046Contig1	7.973081179	2.279175656	13.6669867	5.99646046	2.58411117	0.040560028	0.852838611	Up	0.4562773	0	0.2302121	0.4599887	1.32777	2.096043	783
CL23059Contig1	10.07821282	3.224201774	16.93222386	5.251601808	2.392757531	0.032451692	0.797397601	Up	0	1.165431	1.055781	3.564807	4.386686	3.130692	334
CL23072Contig1	4.552724647	0	9.105449295	Inf	Inf	0.007944209	0.509303996	Up	0	0	0	0	3.010311	2.872804	341
CL23073Contig1	60.67893374	28.42405157	92.9338159	3.269548525	1.709091435	0.004823961	0.449130337	Up	0.8065099	6.192669	6.283683	8.047191	13.60849	20.43191	487
CL23080Contig1	3.608688249	7.217376498	0	0	#NAME?	0.023368528	0.722879097	Down	2.127011	1.479167	0.7368606	0	0	0	356
CL23098Contig1	26.53980526	13.98299113	39.09661938	2.7960126	1.483370862	0.042424538	0.863883375	Up	0.5993451	1.563226	1.177159	1.399061	2.876959	4.965983	939
CL23119Contig1	18.26977934	8.895673142	27.64388554	3.107565341	1.635784726	0.036422632	0.820035221	Up	1.334297	1.004719	0.3341515	2.39923	2.590356	3.697979	709
CL23174Contig1	66.55559485	40.71799075	92.39319896	2.269100151	1.182120286	0.028148998	0.774440397	Up	2.899719	2.329422	2.370198	4.955405	3.298234	8.729116	1194
CL2324Contig2	114.3657725	168.8720242	59.85952093	0.35446677	-1.496277709	5.75E-05	0.054068189	Down	9.166717	10.05411	14.42291	3.378837	5.188005	2.945016	1129	gi|970063546|ref|XP_015058708.1|PREDICTED: zeatin O-glucosyltransferase-like [Solanum pennellii]	9.43E-135	sp|Q9ZSK5|ZOG_PHALU	7.00E-89	Zeatin O-glucosyltransferase	KOG1192	2.00E-25	UDP-glucuronosyl and UDP-glucosyl transferase	ko00908	Zeatin biosynthesis	1	K13495	CISZOG	cis-zeatin O-glucosyltransferase	GO:0050403;GO:0050404;GO:0009690;GO:0048439;GO:0009965;GO:0045926;GO:0006486;GO:0010380;GO:0010083;GO:0010015;GO:0048316	trans-zeatin O-beta-D-glucosyltransferase activity|zeatin O-beta-D-xylosyltransferase activity|cytokinin metabolic process|flower morphogenesis|leaf morphogenesis|negative regulation of growth|protein glycosylation|regulation of chlorophyll biosynthetic process|regulation of vegetative meristem growth|root morphogenesis|seed development
CL23282Contig1	3.428202223	0	6.856404445	Inf	Inf	0.026793023	0.768161579	Up	0	0	0	1.626147	0	2.596021	347
CL23309Contig1	6.586243242	0	13.17248648	Inf	Inf	0.016637359	0.647619728	Up	0	0	0	0	2.538942	6.070129	343
CL23373Contig1	3.956392664	7.912785329	0	0	#NAME?	0.015980846	0.643262513	Down	0.7939334	2.70661	0.4420441	0	0	0	445			sp|P55814|OAZ1_XENLA	6.00E-11	Ornithine decarboxylase antizyme 1	KOG4387	3.00E-10	Ornithine decarboxylase antizyme							GO:0005829;GO:0008073;GO:0006596;GO:0090316	cytosol|ornithine decarboxylase inhibitor activity|polyamine biosynthetic process|positive regulation of intracellular protein transport
CL23395Contig1	8.101543176	0	16.20308635	Inf	Inf	0.003360584	0.404656092	Up	0	0	0	0	4.697753	5.951541	337
CL23496Contig1	37.14791408	17.9612998	56.33452836	3.136439399	1.649127688	0.003599065	0.413782941	Up	3.118404	1.562776	1.582554	4.42465	5.556906	9.540611	633
CL23534Contig1	58.56882454	103.6784665	13.45918258	0.129816567	-2.945453587	0.002029295	0.343662361	Down	19.11425	8.986967	34.92491	2.723154	4.547833	0.6273956	371	gi|1026093961|ref|XP_016546117.1|PREDICTED: proline-rich extensin-like protein EPR1 [Capsicum annuum]	4.33E-09
CL23544Contig1	50.3763325	17.60177916	83.15088584	4.724004607	2.240010372	1.58E-05	0.028747262	Up	6.84735	1.680712	3.378236	20.69497	14.49588	19.97685	329
CL23574Contig1	10.81712453	2.66067697	18.9735721	7.131106975	2.834126046	0.008984223	0.525346341	Up	0	1.472476	0	1.505083	4.318936	5.002589	390
CL23619Contig1	9.163639043	16.95147597	1.375802117	0.081161199	-3.623066009	0.004280035	0.432900013	Down	4.274161	2.909452	2.963254	0.7325056	0	0	370
CL23719Contig1	159.6183926	90.13510222	229.1016829	2.54175873	1.345827093	0.002455223	0.370174056	Up	14.70194	23.82689	19.39026	36.38295	37.72344	70.19633	349	gi|1026034037|ref|XP_016563187.1|PREDICTED: serine/threonine-protein kinase EDR1-like isoform X1 [Capsicum annuum]	6.59E-10
CL23769Contig1	3.223623911	0	6.447247822	Inf	Inf	0.033163956	0.800802204	Up	0	0	0	0	1.544516	2.907593	328
CL23785Contig1	201.8725574	293.1442033	110.6009115	0.377291825	-1.406247254	0.017852035	0.662500333	Down	5.30981	4.554066	11.31206	1.886008	3.047525	2.757599	3137	gi|1025279054|ref|XP_016494989.1|PREDICTED: uncharacterized protein LOC107814155 isoform X2 [Nicotiana tabacum]	1.06E-187
CL23794Contig1	3.579846701	7.159693402	0	0	#NAME?	0.023813686	0.726174787	Down	1.382344	0.9489809	1.013626	0	0	0	476
CL23814Contig1	11.09257966	18.25487843	3.930280881	0.215300304	-2.215577737	0.036152774	0.819447122	Down	3.032101	1.553129	1.883278	0.3792213	0.366763	0.6953496	628
CL23843Contig1	10.77718338	2.185790135	19.36857663	8.861132788	3.147491142	0.006143859	0.464401478	Up	0	0	1.553689	4.428372	5.558544	2.623346	331
CL23886Contig1	24.15059395	10.21940449	38.08178341	3.726419033	1.897789913	0.006454679	0.469850227	Up	2.693676	1.604884	0.5458681	5.988825	5.776907	6.23194	456
CL23914Contig1	4.004841108	8.009682215	0	0	#NAME?	0.014351601	0.619969745	Down	0	2.318247	3.407409	0	0	0	333
CL23927Contig1	3.100472765	6.20094553	0	0	#NAME?	0.041011709	0.85342158	Down	1.774794	0.8510842	0.9264523	0	0	0	376
CL2394Contig1	8.917818346	15.19681913	2.638817567	0.173642757	-2.525805863	0.034784137	0.809684255	Down	0.9275129	0.5704321	1.133955	0.2426535	0	0.2320948	1279	gi|1026097853|ref|XP_016548071.1|PREDICTED: putative potassium transporter 12 [Capsicum annuum]	4.77E-190	sp|O80739|POT12_ARATH	2.00E-158	Putative potassium transporter 12										GO:0009507;GO:0016021;GO:0016020;GO:0005886;GO:0015079	chloroplast|integral component of membrane|membrane|plasma membrane|potassium ion transmembrane transporter activity
CL23971Contig1	2488.976608	3443.916156	1534.037059	0.445433916	-1.166716685	0.000764934	0.220099794	Down	36.32632	52.18571	66.93103	30.85891	20.57713	14.78215	5000	gi|152925784|gb|ABS32110.1|aldehyde oxidase 3 [Pisum sativum]	0	sp|Q7G191|ALDO4_ARATH	0	Benzaldehyde dehydrogenase (NAD(+))	KOG0430	0	Xanthine dehydrogenase	ko00906	Carotenoid biosynthesis	1	K09842	AAO3	abscisic-aldehyde oxidase	GO:0005829;GO:0051537;GO:0018488;GO:0018479;GO:0009055;GO:0050660;GO:0050302;GO:0005506;GO:0016614;GO:0004854;GO:0009688;GO:0009851;GO:0019760;GO:0009115	cytosol|2 iron, 2 sulfur cluster binding|aryl-aldehyde oxidase activity|benzaldehyde dehydrogenase (NAD+) activity|electron carrier activity|flavin adenine dinucleotide binding|indole-3-acetaldehyde oxidase activity|iron ion binding|oxidoreductase activity, acting on CH-OH group of donors|xanthine dehydrogenase activity|abscisic acid biosynthetic process|auxin biosynthetic process|glucosinolate m…
CL23984Contig1	16.60044938	5.854639155	27.3462596	4.670870206	2.223691356	0.009025956	0.525409725	Up	1.221247	1.282793	1.276907	6.413731	3.59689	7.939865	331
CL24026Contig1	74.97278555	45.88857576	104.0569953	2.267601328	1.181167019	0.005195013	0.452124734	Up	10.87341	8.92418	5.082621	17.90502	16.72661	21.57611	404
CL24037Contig1	10.30930924	1.662923106	18.95569538	11.39902098	3.510838017	0.043400592	0.868064978	Up	0	1.145842	0	0	7.303773	5.145381	336
CL24053Contig1	11.88620708	3.658430833	20.11398333	5.497981031	2.458901929	0.040336797	0.852499635	Up	0	1.824223	0	1.214276	2.876249	6.024726	445
CL24064Contig1	3.251694979	0	6.503389957	Inf	Inf	0.032557025	0.797724685	Up	0	0	0	0.8964915	0.8442732	2.516257	336
CL24093Contig1	247.7676416	367.4491443	128.0861388	0.348581949	-1.520430233	0.028635269	0.777163955	Down	25.08721	13.32247	45.77217	10.1414	11.3892	6.548276	987	gi|1102291587|gb|OIT37751.1|hypothetical protein A4A49_05894 [Nicotiana attenuata]	3.53E-17
CL24114Contig1	113.4441169	167.6761311	59.21210273	0.35313376	-1.501713342	0.04787848	0.888400382	Down	5.395873	3.644944	12.27673	2.874217	2.83763	1.443443	1787	gi|565354060|ref|XP_006343936.1|PREDICTED: probable polygalacturonase [Solanum tuberosum]	3.09E-260	sp|A7PZL3|PGLR_VITVI	0	Probable polygalacturonase										GO:0016021;GO:0004650;GO:0005975	integral component of membrane|polygalacturonase activity|carbohydrate metabolic process
CL24121Contig1	117.1362947	181.3096042	52.96298517	0.292113512	-1.775399004	0.003098564	0.390897869	Down	12.28754	8.599494	20.99579	5.326643	5.287525	0.9360449	976	gi|1026030939|ref|XP_016561719.1|PREDICTED: mavicyanin [Capsicum annuum]	1.04E-76	sp|O82081|UCC1_ARATH	2.00E-26	Uclacyanin 1 {ECO:0000303|PubMed:9761472}										GO:0031225;GO:0046658;GO:0009055;GO:0046872	anchored component of membrane|anchored component of plasma membrane|electron carrier activity|metal ion binding
CL24136Contig1	61.40529428	38.57120661	84.23938196	2.183996545	1.126970574	0.013905035	0.613964068	Up	3.729999	2.949558	2.222452	7.33987	5.194041	6.588763	963
CL2415Contig1	785.8005528	495.7871058	1075.814	2.169911212	1.117636012	0.018874116	0.677029838	Up	13.86207	26.59425	5.561848	23.58125	31.37716	44.23493	2381
CL24176Contig1	22.59715792	37.15450533	8.039810514	0.216388576	-2.208303757	0.019424407	0.682756766	Down	1.981876	1.757693	5.370872	0.5405813	1.052308	0.2513338	932	gi|1102145017|gb|OIT01370.1|hypothetical protein A4A49_08865 [Nicotiana attenuata]	4.03E-110
CL24199Contig1	350.1744949	489.7645213	210.5844685	0.429970852	-1.217689233	0.023948776	0.727219283	Down	23.46926	32.23725	57.53347	7.942108	21.20666	17.80037	982	gi|1026003082|ref|XP_016553401.1|PREDICTED: tyramine N-feruloyltransferase 4/11 [Capsicum annuum]	7.70E-120	sp|P80969|THT10_TOBAC	4.00E-139	Tyramine N-feruloyltransferase 10/30	KOG3216	1.00E-43	Diamine acetyltransferase							GO:0005737;GO:0008080;GO:0050366	cytoplasm|N-acetyltransferase activity|tyramine N-feruloyltransferase activity
CL24208Contig1	46.61907974	29.65655667	63.5816028	2.143930717	1.100258284	0.033921687	0.808983279	Up	1.259946	2.525509	3.656485	4.833572	5.334891	5.210227	900
CL24223Contig1	18.04725626	30.39714962	5.697362903	0.187430827	-2.415569837	0.021271141	0.702613379	Down	1.512709	0.9547378	3.747382	0.422782	0.4176095	0.1625164	1125	gi|1102262024|gb|OIT19847.1|chlorophyll a-b binding protein 50, chloroplastic [Nicotiana attenuata]	4.70E-151	sp|P04783|CB25_PETSP	0	Chlorophyll a-b binding protein 91R, chloroplastic				ko00196	Photosynthesis - antenna proteins	1	K08912	LHCB1	light-harvesting complex II chlorophyll a/b binding protein 1	GO:0009535;GO:0016021;GO:0009522;GO:0009523;GO:0016168;GO:0046872;GO:0009765;GO:0018298	chloroplast thylakoid membrane|integral component of membrane|photosystem I|photosystem II|chlorophyll binding|metal ion binding|photosynthesis, light harvesting|protein-chromophore linkage
CL24253Contig1	10658.72061	15085.0477	6232.393507	0.413150401	-1.275261027	2.82E-05	0.034876782	Down	1024.556	1017.943	1651.401	494.34	573.8755	401.8147	920	gi|1102148540|gb|OIT04830.1|oleosin 21.2 kda [Nicotiana attenuata]	1.39E-62	sp|Q9SS98|OLEO5_ARATH	2.00E-39	Oleosin 5										GO:0016021;GO:0012511;GO:0019915;GO:0050826;GO:0010344;GO:0006810	integral component of membrane|monolayer-surrounded lipid storage body|lipid storage|response to freezing|seed oilbody biogenesis|transport
CL24280Contig1	139.9255524	188.3532161	91.49788866	0.485778212	-1.041630309	0.005763783	0.46015615	Down	12.95738	10.81588	21.70028	7.263855	6.906913	7.107284	934	gi|970058109|ref|XP_015055737.1|PREDICTED: uncharacterized protein LOC107002293 [Solanum pennellii]	3.09E-28
CL24288Contig1	37.63181628	57.56773039	17.69590216	0.307392736	-1.701845021	0.006553452	0.472186975	Down	3.543708	3.387556	7.673079	1.290024	2.136714	0.82781	895	gi|1025302831|ref|XP_016499871.1|PREDICTED: ethylene-responsive transcription factor 1B-like [Nicotiana tabacum]	3.66E-88	sp|Q8LDC8|ERF92_ARATH	3.00E-42	Ethylene-responsive transcription factor 1B				ko04016;ko04075	MAPK signaling pathway - plant|Plant hormone signal transduction	2	K14516	ERF1	ethylene-responsive transcription factor 1	GO:0005634;GO:0003677;GO:0003700;GO:0006952;GO:0009873;GO:0009867;GO:0006351	nucleus|DNA binding|transcription factor activity, sequence-specific DNA binding|defense response|ethylene-activated signaling pathway|jasmonic acid mediated signaling pathway|transcription, DNA-templated
CL24297Contig1	24.53820339	39.70837471	9.368032057	0.235920813	-2.083625394	0.002805377	0.375142707	Down	2.80386	2.448583	4.464565	1.118422	0.548151	0.5141329	921
CL24332Contig1	54.12971161	21.59063535	86.66878787	4.014184228	2.005106829	5.15E-05	0.053094935	Up	1.631191	2.393716	1.300498	5.913448	6.740743	8.653328	890
CL24383Contig1	176.0219372	281.2426403	70.80123417	0.251744309	-1.98996893	0.022700418	0.719832978	Down	20.02872	8.730303	37.9315	5.632501	7.107566	3.331503	956	gi|697154144|ref|XP_009631311.1|PREDICTED: fructose-bisphosphate aldolase 1, chloroplastic-like [Nicotiana tomentosiformis]	7.53E-141	sp|Q40677|ALFP_ORYSJ	7.00E-172	Fructose-bisphosphate aldolase, chloroplastic {ECO:0000305}	KOG1557	9.00E-154	Fructose-biphosphate aldolase	ko00010;ko00030;ko00051;ko00680;ko00710	Glycolysis / Gluconeogenesis|Pentose phosphate pathway|Fructose and mannose metabolism|Methane metabolism|Carbon fixation in photosynthetic organisms	5	K01623	ALDO	fructose-bisphosphate aldolase, class I	GO:0005737;GO:0010287;GO:0004332;GO:0006096	cytoplasm|plastoglobule|fructose-bisphosphate aldolase activity|glycolytic process
CL24413Contig1	50.82243733	71.52314869	30.12172596	0.421146531	-1.247605812	0.040120143	0.852056924	Down	6.176324	2.678771	8.474197	3.020107	2.498002	1.482328	929	gi|565395406|ref|XP_006363330.1|PREDICTED: protein DETOXIFICATION 35-like [Solanum tuberosum]	2.67E-119	sp|F4JTB3|DTX35_ARATH	2.00E-91	Protein DETOXIFICATION 35 {ECO:0000303|PubMed:11739388}	KOG1347	3.00E-92	Uncharacterized membrane protein, predicted efflux pump							GO:0016021;GO:0005774;GO:0005773;GO:0015297;GO:0015238;GO:0009813	integral component of membrane|vacuolar membrane|vacuole|antiporter activity|drug transmembrane transporter activity|flavonoid biosynthetic process
CL24419Contig1	100.0559206	178.3917529	21.7200882	0.121755002	-3.037947054	0.019801396	0.685912408	Down	11.37344	2.540333	22.53331	1.508733	1.889256	0.8243383	1109	gi|565389755|ref|XP_006360615.1|PREDICTED: photosynthetic NDH subunit of lumenal location 1, chloroplastic [Solanum tuberosum]	1.41E-99	sp|O80634|PNSL1_ARATH	1.00E-75	Photosynthetic NDH subunit of lumenal location 1, chloroplastic {ECO:0000303|PubMed:21785130}				ko00195	Photosynthesis	1	K02717	psbP	photosystem II oxygen-evolving enhancer protein 2	GO:0009507;GO:0009535;GO:0019898;GO:0009654;GO:0009579;GO:0005509;GO:0015979;GO:0006810	chloroplast|chloroplast thylakoid membrane|extrinsic component of membrane|photosystem II oxygen evolving complex|thylakoid|calcium ion binding|photosynthesis|transport
CL24435Contig1	126.0962407	170.1381509	82.05433056	0.482280606	-1.052055298	0.005870956	0.460221287	Down	12.76769	8.372854	17.92164	5.920477	5.812341	6.543774	979	gi|1026072477|ref|XP_016580570.1|PREDICTED: uncharacterized protein LOC107878169 [Capsicum annuum]	1.08E-73
CL24459Contig1	29.61892964	43.59609395	15.64176534	0.358788229	-1.478795535	0.017774419	0.662460693	Down	2.667032	2.662802	4.460889	0.6568068	2.054549	0.6237758	1006	gi|697117413|ref|XP_009612644.1|PREDICTED: uncharacterized protein LOC104105916 [Nicotiana tomentosiformis]	5.77E-71
CL24483Contig1	19.28247724	30.0066741	8.558280373	0.285212561	-1.809890573	0.020118493	0.689690457	Down	1.921453	1.340086	2.891869	0.3552988	0.6973293	0.6605656	1094	gi|1102278610|gb|OIT27055.1|hypothetical protein A4A49_23510 [Nicotiana attenuata]	4.60E-98
CL24494Contig1	253.3767985	343.1975725	163.5560245	0.476565214	-1.069254447	0.019421292	0.682756766	Down	23.88776	23.20642	37.91313	8.627077	23.01915	7.390772	909	gi|565376086|ref|XP_006354544.1|PREDICTED: germin-like protein subfamily 1 member 17 [Solanum tuberosum]	6.57E-107	sp|Q9FID0|GL114_ARATH	6.00E-67	Germin-like protein subfamily 1 member 14										GO:0048046;GO:0005618;GO:0030145;GO:0045735;GO:0046564;GO:0033609	apoplast|cell wall|manganese ion binding|nutrient reservoir activity|oxalate decarboxylase activity|oxalate metabolic process
CL24501Contig1	396.9953322	636.9200248	157.0706396	0.246609674	-2.019698701	0.034796445	0.809684255	Down	45.53751	13.5724	79.86707	12.47308	9.918006	10.54036	1037	gi|1026030081|ref|XP_016561292.1|PREDICTED: rapid alkalinization factor-like [Capsicum annuum]	3.64E-06
CL24505Contig1	209.6864143	303.8433207	115.529508	0.380227242	-1.395066193	0.010901147	0.560884116	Down	17.4412	11.39736	30.03556	5.946186	8.561863	7.047876	1166	gi|565395700|ref|XP_006363475.1|PREDICTED: 1,2-dihydroxy-3-keto-5-methylthiopentene dioxygenase 1 [Solanum tuberosum]	1.33E-103	sp|D7T737|MTND1_VITVI	1.00E-113	1,2-dihydroxy-3-keto-5-methylthiopentene dioxygenase 1 {ECO:0000255|HAMAP-Rule:MF_03154}	KOG2107	5.00E-104	Uncharacterized conserved protein, contains double-stranded beta-helix domain	ko00270	Cysteine and methionine metabolism	1	K08967	mtnD, mtnZ, ADI1	1,2-dihydroxy-3-keto-5-methylthiopentene dioxygenase	GO:0005737;GO:0005634;GO:0010309;GO:0046872;GO:0019509;GO:0006555	cytoplasm|nucleus|acireductone dioxygenase [iron(II)-requiring] activity|metal ion binding|L-methionine biosynthetic process from methylthioadenosine|methionine metabolic process
CL24519Contig1	710.6930122	1211.156795	210.2292294	0.17357722	-2.526350472	0.035453799	0.816021998	Down	74.528	33.05454	191.4298	10.8555	24.07201	14.60982	924	gi|1026039075|ref|XP_016565601.1|PREDICTED: kirola-like [Capsicum annuum]	3.23E-65	sp|P85524|KIRO_ACTDE	3.00E-38	Kirola {ECO:0000303|PubMed:21309790}										GO:0009607;GO:0016068	response to biotic stimulus|type I hypersensitivity
CL2452Contig1	254.0618883	142.972266	365.1515107	2.554002401	1.352759881	0.0107294	0.558741927	Up	3.491224	6.499852	2.040271	5.990727	10.09935	14.45629	2630	gi|1111061672|ref|XP_019237530.1|PREDICTED: uncharacterized protein LOC109217719 [Nicotiana attenuata]	2.29E-31				KOG1075	6.00E-09	FOG: Reverse transcriptase
CL24536Contig1	29.41059747	46.1624489	12.65874605	0.274221718	-1.866585259	0.036648861	0.821777193	Down	2.092605	1.421756	4.732117	0.3555363	1.481376	0.3283366	1272	gi|1102278168|gb|OIT26745.1|hypothetical protein A4A49_31321 [Nicotiana attenuata]	1.11E-13				KOG1075	4.00E-06	FOG: Reverse transcriptase
CL24547Contig1	11.53894947	3.89813742	19.17976153	4.9202374	2.298727927	0.025691945	0.750940398	Up	0.4892715	0.1036779	0.3090138	1.429271	1.106014	1.575877	1015	gi|1026031231|ref|XP_016561845.1|PREDICTED: GATA transcription factor 19-like [Capsicum annuum]	4.29E-71	sp|Q8LC79|GAT18_ARATH	1.00E-28	GATA transcription factor 18	KOG1601	3.00E-29	GATA-4/5/6 transcription factors							GO:0005634;GO:0005667;GO:0003682;GO:0000977;GO:0001085;GO:0003700;GO:0001228;GO:0008270;GO:0030154;GO:0009793;GO:0009909;GO:0006355	nucleus|transcription factor complex|chromatin binding|RNA polymerase II regulatory region sequence-specific DNA binding|RNA polymerase II transcription factor binding|transcription factor activity, sequence-specific DNA binding|transcriptional activator activity, RNA polymerase II transcription regulatory region sequence-specific binding|zinc ion binding|cell differentiation|embryo development e…
CL24568Contig1	338.3519004	529.5907317	147.1130691	0.277786336	-1.847952457	0.02089156	0.69752984	Down	22.13771	26.43655	64.41551	6.579066	17.23741	6.040901	1068	gi|565378104|ref|XP_006355502.1|PREDICTED: 21 kDa protein-like [Solanum tuberosum]	2.42E-101	sp|P17407|21KD_DAUCA	4.00E-53	21 kDa protein										GO:0004857	enzyme inhibitor activity
CL24576Contig1	169.8825668	100.7580672	239.0070664	2.372088638	1.24615792	0.002935279	0.380053697	Up	8.257428	6.938429	8.080343	13.99787	14.00599	26.26613	968
CL2459Contig1	672.6360086	1008.904537	336.3674798	0.333398718	-1.584679536	0.003648499	0.415458378	Down	76.31252	56.89893	137.5926	32.95949	33.00388	20.38621	842	gi|1102263204|gb|OIT20339.1|hypothetical protein A4A49_39199 [Nicotiana attenuata]	2.67E-61
CL24649Contig1	25.83730847	13.78114624	37.8934707	2.7496603	1.459253395	0.027377984	0.771418642	Up	1.539366	2.027305	0.8826235	3.562652	3.448327	4.932382	696
CL24659Contig1	45.57226905	28.47182397	62.67271414	2.201218798	1.138302554	0.027180533	0.771232025	Up	1.405048	3.805869	3.994725	4.940274	5.652326	9.177673	696
CL24669Contig1	738.7679983	1048.47078	429.0652164	0.409229541	-1.289017802	0.018983883	0.677230905	Down	90.26859	59.8537	151.6998	48.82901	50.29121	18.68502	784	gi|1025304302|ref|XP_016500217.1|PREDICTED: uncharacterized protein LOC107818699 [Nicotiana tabacum]	3.75E-46	sp|Q8L8S2|LSU4_ARATH	7.00E-06	Protein RESPONSE TO LOW SULFUR 4 {ECO:0000303|PubMed:25628631}										GO:0009909;GO:0048587	regulation of flower development|regulation of short-day photoperiodism, flowering
CL24670Contig1	37.49020623	23.31225652	51.66815594	2.216351553	1.148186737	0.039154475	0.846280365	Up	3.31206	0.9803114	0.8417951	3.676442	3.81159	3.827952	995	gi|1025299487|ref|XP_016500927.1|PREDICTED: nuclear transport factor 2-like [Nicotiana tabacum]	1.67E-61	sp|Q9C7F5|NTF2_ARATH	1.00E-47	Nuclear transport factor 2	KOG2104	3.00E-48	Nuclear transport factor 2							GO:0005737;GO:0015031	cytoplasm|protein transport
CL24678Contig1	48.49151078	82.99580277	13.98721879	0.168529231	-2.568929253	0.025132116	0.74130319	Down	6.875803	1.419191	11.39201	0.8258468	1.696097	0.6682083	955	gi|460380802|ref|XP_004236143.1|PREDICTED: gibberellin-regulated protein 10 [Solanum lycopersicum]	2.64E-69	sp|Q93X17|SNAK2_SOLTU	7.00E-21	Snakin-2										GO:0005576;GO:0009505;GO:0006952;GO:0009737;GO:0009741;GO:0009739	extracellular region|plant-type cell wall|defense response|response to abscisic acid|response to brassinosteroid|response to gibberellin
CL246Contig2	83.4599158	135.8155497	31.10428193	0.229018562	-2.126463559	5.99E-07	0.005964095	Down	8.519491	11.89538	15.86288	1.491363	4.235772	2.321594	846	gi|698489260|ref|XP_009791195.1|PREDICTED: lysine-rich arabinogalactan protein 19 [Nicotiana sylvestris]	1.29E-75
CL2473Contig1	38.31987706	23.94472722	52.69502691	2.200694392	1.137958814	0.04102773	0.85342158	Up	0.5007991	0.5091063	0.7484639	1.228553	0.9305124	1.666159	3012	gi|1111036296|ref|XP_019225001.1|PREDICTED: uncharacterized protein LOC109206620 [Nicotiana attenuata]	1.71E-176	sp|P0C2F6|RNHX1_ARATH	5.00E-10	Putative ribonuclease H protein At1g65750	KOG1075	6.00E-46	FOG: Reverse transcriptase							GO:0046872;GO:0003676;GO:0004523	metal ion binding|nucleic acid binding|RNA-DNA hybrid ribonuclease activity
CL24756Contig1	37.45379588	69.24799188	5.659599882	0.081729444	-3.613000268	0.004767827	0.447632484	Down	6.89419	1.460244	11.15009	0.5995341	0.472324	0.4606261	800	gi|1026058466|ref|XP_016573633.1|PREDICTED: F-box protein PP2-B11-like [Capsicum annuum]	2.19E-53	sp|Q9ZVQ6|P2B10_ARATH	1.00E-23	F-box protein PP2-B10
CL24764Contig1	206.9474454	338.5965717	75.29831908	0.222383584	-2.168877802	0.027742133	0.774148187	Down	10.77009	5.734104	25.16306	2.605456	4.279305	1.955745	1847	gi|565393174|ref|XP_006362257.1|PREDICTED: patatin-like protein 3 [Solanum tuberosum]	4.54E-214	sp|O80959|PLP6_ARATH	6.00E-114	Patatin-like protein 6	KOG0513	1.00E-114	Ca2+-independent phospholipase A2							GO:0016787;GO:0006952;GO:0016042	hydrolase activity|defense response|lipid catabolic process
CL24781Contig1	1649.517876	1078.031611	2221.004142	2.060240275	1.042812601	0.034267126	0.808983279	Up	38.65932	102.7338	51.19701	85.45731	117.2307	186.9772	1254	gi|698489500|ref|XP_009791297.1|PREDICTED: uncharacterized protein LOC104238596 [Nicotiana sylvestris]	2.93E-36
CL24815Contig1	55.89415654	35.65193815	76.13637494	2.13554659	1.094605373	0.019297763	0.681104005	Up	4.293072	4.305385	0.7947807	5.894788	7.5769	6.7369	822	gi|1026007284|ref|XP_016555426.1|PREDICTED: uncharacterized protein LOC107854944 [Capsicum annuum]	8.85E-30	sp|Q9LTJ2|SMR14_ARATH	7.00E-08	Cyclin-dependent protein kinase inhibitor SMR14 {ECO:0000303|PubMed:26546445}										GO:0004860;GO:0007049	protein kinase inhibitor activity|cell cycle
CL24834Contig1	31.39381379	45.44599589	17.34163168	0.38158767	-1.38991354	0.021229977	0.70232594	Down	3.548101	3.12591	6.377846	2.044247	1.489051	1.269326	787
CL24843Contig1	130.260182	177.0622859	83.45807814	0.471348699	-1.085133348	0.003830795	0.422863106	Down	14.18163	14.81218	26.81871	8.798013	7.654317	8.94321	717	gi|1026102572|ref|XP_016550350.1|PREDICTED: glucan endo-1,3-beta-D-glucosidase isoform X1 [Capsicum annuum]	5.65E-56	sp|Q94G86|ALL9_OLEEU	1.00E-35	Glucan endo-1,3-beta-D-glucosidase										GO:0005576;GO:0042973;GO:0042803;GO:0006076	extracellular region|glucan endo-1,3-beta-D-glucosidase activity|protein homodimerization activity|(1->3)-beta-D-glucan catabolic process
CL24914Contig1	79.61610905	49.11578141	110.1164367	2.241976683	1.164771274	0.005292668	0.452124734	Up	3.055032	4.625938	3.992812	8.792998	7.122287	9.639423	942
CL24934Contig1	213.461337	289.1667937	137.7558802	0.476389002	-1.069787989	0.012407327	0.58932761	Down	21.39431	15.53473	34.77697	11.76738	12.16262	9.052781	909	gi|1102289944|gb|OIT36284.1|intracellular ribonuclease lx [Nicotiana attenuata]	2.17E-126	sp|P80196|RNLX_SOLLC	2.00E-134	Intracellular ribonuclease LX	KOG1642	3.00E-84	Ribonuclease, T2 family							GO:0005737;GO:0033897;GO:0003723	cytoplasm|ribonuclease T2 activity|RNA binding
CL24964Contig1	44.98612252	71.15456195	18.81768308	0.264462075	-1.918867248	0.023756528	0.725966597	Down	4.336307	2.771653	9.825167	1.000402	1.846367	1.472588	953	gi|1102289270|gb|OIT35685.1|hypothetical protein A4A49_02881 [Nicotiana attenuata]	3.72E-54
CL24988Contig1	34.02579533	54.23405427	13.81753639	0.254776018	-1.972698611	0.001103166	0.248620327	Down	1.79772	3.320932	4.557971	0.5189095	0.8837859	0.9361716	1269	gi|565363724|ref|XP_006348583.1|PREDICTED: vinorine synthase-like [Solanum tuberosum]	2.11E-31	sp|Q9FI40|BAHD1_ARATH	3.00E-32	BAHD acyltransferase At5g47980				ko00940;ko00941;ko00945	Phenylpropanoid biosynthesis|Flavonoid biosynthesis|Stilbenoid, diarylheptanoid and gingerol biosynthesis	3	K13065	E2.3.1.133, HCT	shikimate O-hydroxycinnamoyltransferase	GO:0016747	transferase activity, transferring acyl groups other than amino-acyl groups
CL25061Contig1	41.01060774	55.58904019	26.4321753	0.475492565	-1.072505313	0.043023533	0.868064978	Down	2.082453	1.698	3.015313	1.26133	1.237196	0.6097595	1829	gi|1026077138|ref|XP_016537773.1|PREDICTED: cytochrome P450 711A1 [Capsicum annuum]	5.41E-276	sp|B9DFU2|MAX1_ARATH	0	Cytochrome P450 711A1	KOG0158	0	Cytochrome P450 CYP3/CYP5/CYP6/CYP9 subfamilies							GO:0016021;GO:0020037;GO:0005506;GO:0004497;GO:0016705;GO:0009926;GO:0016117;GO:0009963;GO:0009934;GO:0010223	integral component of membrane|heme binding|iron ion binding|monooxygenase activity|oxidoreductase activity, acting on paired donors, with incorporation or reduction of molecular oxygen|auxin polar transport|carotenoid biosynthetic process|positive regulation of flavonoid biosynthetic process|regulation of meristem structural organization|secondary shoot formation
CL25098Contig1	13249.92628	24130.99194	2368.860625	0.098166732	-3.348621997	0.014006083	0.616538367	Down	1853.854	417.9813	3777.373	211.7544	291.3098	58.6139	906	gi|1021521345|ref|XP_016204059.1|PREDICTED: kunitz-type trypsin inhibitor-like 2 protein [Arachis ipaensis]	3.81E-06	sp|O24384|CPI8_SOLTU	2.00E-20	Cysteine protease inhibitor 8										GO:0005773;GO:0004869	vacuole|cysteine-type endopeptidase inhibitor activity
CL25099Contig1	220.0489394	108.5589326	331.5389462	3.053999687	1.610699914	0.017598451	0.660453235	Up	5.551682	14.78051	5.433244	10.94452	33.73485	32.83816	940	gi|1028950519|ref|XP_016718629.1|PREDICTED: 21 kDa protein-like [Gossypium hirsutum]	2.22E-35	sp|P17407|21KD_DAUCA	3.00E-36	21 kDa protein										GO:0004857	enzyme inhibitor activity
CL25156Contig1	92.99251963	125.5480357	60.43700361	0.481385498	-1.054735416	0.007999	0.509303996	Down	7.180925	6.534322	10.07301	1.456804	5.322334	4.377941	1185	gi|1026081316|ref|XP_016539917.1|PREDICTED: dirigent protein 23 [Capsicum annuum]	1.28E-85	sp|Q84TH6|DIR23_ARATH	4.00E-61	Dirigent protein 23										GO:0048046;GO:0042349;GO:0009699	apoplast|guiding stereospecific synthesis activity|phenylpropanoid biosynthetic process
CL25184Contig1	100.7414256	65.67068222	135.8121689	2.068079154	1.048291404	0.006038276	0.462446465	Up	4.388166	3.473508	2.741258	5.994753	7.952803	7.746783	1365	gi|1026063042|ref|XP_016575883.1|PREDICTED: WAT1-related protein At2g39510-like isoform X1 [Capsicum annuum]	1.93E-167	sp|O80638|WTR14_ARATH	3.00E-135	WAT1-related protein At2g39510										GO:0016021;GO:0005886;GO:0015186;GO:0044746;GO:0098712;GO:0048316	integral component of membrane|plasma membrane|L-glutamine transmembrane transporter activity|amino acid transmembrane export|L-glutamate import across plasma membrane|seed development
CL25201Contig1	372.5079953	521.0249793	223.9910114	0.429904554	-1.217911702	0.009620603	0.534082529	Down	23.29273	34.36293	50.49347	13.66215	23.17269	7.416461	1091	gi|460370014|ref|XP_004230850.1|PREDICTED: uncharacterized protein LOC101261073 [Solanum lycopersicum]	5.01E-60
CL25205Contig1	43.29597344	62.43948173	24.15246514	0.386813991	-1.370288116	0.013837755	0.613497454	Down	2.983954	4.052899	7.487383	1.246162	2.481472	1.721167	972	gi|1111034534|ref|XP_019224077.1|PREDICTED: uncharacterized protein LOC109205782 [Nicotiana attenuata]	3.10E-139
CL25207Contig1	172.5697746	235.9581955	109.1813538	0.462714819	-1.11180479	0.01078238	0.558759707	Down	10.30834	12.06901	21.46546	8.440732	6.01986	4.901763	1218	gi|1104634502|ref|XP_019071222.1|PREDICTED: alpha carbonic anhydrase 1, chloroplastic [Solanum lycopersicum]	1.89E-140	sp|O04846|ATCA1_ARATH	3.00E-79	Alpha carbonic anhydrase 1, chloroplastic	KOG0382	6.00E-80	Carbonic anhydrase	ko00910	Nitrogen metabolism	1	K01674	cah	carbonic anhydrase	GO:0009570;GO:0005783;GO:0004089;GO:0008270;GO:0006730	chloroplast stroma|endoplasmic reticulum|carbonate dehydratase activity|zinc ion binding|one-carbon metabolic process
CL25221Contig1	171.0944164	236.8091993	105.3796335	0.444998057	-1.168129059	0.022577885	0.718887158	Down	13.63228	13.39845	26.65597	4.384938	6.538115	12.4555	997	gi|1026047425|ref|XP_016569592.1|PREDICTED: pathogen-related protein-like [Capsicum annuum]	2.63E-123	sp|P16273|PRPX_HORVU	6.00E-76	Pathogen-related protein										GO:0006952;GO:0009607	defense response|response to biotic stimulus
CL25228Contig1	110.3650726	182.379686	38.35045909	0.210278129	-2.249629293	0.005470777	0.455100107	Down	11.48493	6.131718	21.40038	2.511317	2.460698	2.944376	1060	gi|1026040858|ref|XP_016566498.1|PREDICTED: germin-like protein subfamily 1 member 17 [Capsicum annuum]	1.14E-111	sp|Q9FIC6|GL117_ARATH	9.00E-70	Germin-like protein subfamily 1 member 17										GO:0048046;GO:0005618;GO:0030145;GO:0045735;GO:0046564;GO:0033609	apoplast|cell wall|manganese ion binding|nutrient reservoir activity|oxalate decarboxylase activity|oxalate metabolic process
CL25230Contig1	227.6335537	345.5668818	109.7002257	0.317450055	-1.655398466	0.027516055	0.772617156	Down	24.04229	10.50977	41.35154	6.115447	8.984474	8.20521	1029	gi|1025371477|ref|XP_016514812.1|PREDICTED: photosystem II repair protein PSB27-H1, chloroplastic-like [Nicotiana tabacum]	2.16E-65	sp|Q9LR64|PB27A_ARATH	1.00E-63	Photosystem II repair protein PSB27-H1, chloroplastic				ko00195	Photosynthesis	1	K08902	psb27	photosystem II Psb27 protein	GO:0009507;GO:0009534;GO:0009543;GO:0009535;GO:0009579;GO:0071484;GO:0010207;GO:0010206	chloroplast|chloroplast thylakoid|chloroplast thylakoid lumen|chloroplast thylakoid membrane|thylakoid|cellular response to light intensity|photosystem II assembly|photosystem II repair
CL25239Contig1	35.96014109	19.83763029	52.08265189	2.625447251	1.39256321	0.015275597	0.629382732	Up	0.6990096	1.35823	1.095112	2.533341	2.189446	3.370226	1404
CL25246Contig1	9.602393666	15.8586848	3.346102532	0.210994958	-2.244719571	0.045798911	0.876376238	Down	1.297892	0.7049197	1.453192	0.1644202	0.4952875	0.08447961	1024	gi|698506492|ref|XP_009798636.1|PREDICTED: probable inactive patatin-like protein 9 [Nicotiana sylvestris]	4.64E-142	sp|Q93ZQ3|PLP9_ARATH	6.00E-125	Probable inactive patatin-like protein 9	KOG0513	2.00E-125	Ca2+-independent phospholipase A2							GO:0016787;GO:0016042	hydrolase activity|lipid catabolic process
CL25257Contig1	150.3300627	208.8389904	91.82113512	0.439674291	-1.185492917	0.003114477	0.391738637	Down	11.88189	11.26477	20.20569	5.049369	8.8895	4.343429	1086	gi|1026006322|ref|XP_016554965.1|PREDICTED: thaumatin-like protein [Capsicum annuum]	1.26E-137	sp|P50699|TLPH_ARATH	8.00E-125	Thaumatin-like protein
CL2525Contig1	2712.548962	3842.721861	1582.376063	0.411785219	-1.280036049	0.022371795	0.716013265	Down	75.18675	54.56181	144.8902	35.55433	33.75726	39.65877	3167	gi|17129545|emb|CAD10779.2|lipoxygenase [Prunus dulcis]	0	sp|Q43191|LOX15_SOLTU	0	Probable linoleate 9S-lipoxygenase 5				ko00591	Linoleic acid metabolism	1	K15718	LOX1_5	linoleate 9S-lipoxygenase	GO:0005737;GO:0046872;GO:0016702;GO:0031408	cytoplasm|metal ion binding|oxidoreductase activity, acting on single donors with incorporation of molecular oxygen, incorporation of two atoms of oxygen|oxylipin biosynthetic process
CL25275Contig1	258.5915467	422.6549635	94.52812982	0.223653188	-2.160664775	0.035445463	0.816021998	Down	20.03986	12.27527	53.0125	6.7195	7.481455	3.85707	1130	gi|1026056066|ref|XP_016572548.1|PREDICTED: uncharacterized protein LOC107870506 [Capsicum annuum]	6.58E-51							ko04075	Plant hormone signal transduction	1	K13464	JAZ	jasmonate ZIM domain-containing protein
CL25332Contig1	186.9319077	335.4801791	38.38363638	0.114414021	-3.127664231	0.030714741	0.789985128	Down	12.38921	3.036172	30.01338	1.730324	2.144127	1.07821	1683	gi|1026086307|ref|XP_016542325.1|PREDICTED: fructose-1,6-bisphosphatase, chloroplastic-like [Capsicum annuum]	7.25E-218	sp|P46275|F16P1_PEA	0	Fructose-1,6-bisphosphatase, chloroplastic	KOG1458	0	Fructose-1,6-bisphosphatase	ko04152;ko00010;ko00030;ko00051;ko00680;ko00710	AMPK signaling pathway|Glycolysis / Gluconeogenesis|Pentose phosphate pathway|Fructose and mannose metabolism|Methane metabolism|Carbon fixation in photosynthetic organisms	6	K03841	FBP, fbp	fructose-1,6-bisphosphatase I	GO:0009570;GO:0042132;GO:0046872;GO:0006001;GO:0019253	chloroplast stroma|fructose 1,6-bisphosphate 1-phosphatase activity|metal ion binding|fructose catabolic process|reductive pentose-phosphate cycle
CL25368Contig1	107.4631807	154.1046731	60.8216882	0.394677767	-1.341252845	0.04198934	0.862735399	Down	8.364879	6.417519	18.28706	2.983668	5.457622	4.16793	1057	gi|697116756|ref|XP_009612301.1|PREDICTED: thylakoid lumenal 19 kDa protein, chloroplastic [Nicotiana tomentosiformis]	1.43E-122	sp|P82658|TL19_ARATH	8.00E-82	Thylakoid lumenal 19 kDa protein, chloroplastic										GO:0009543;GO:0019898;GO:0009654;GO:0005509;GO:0015979	chloroplast thylakoid lumen|extrinsic component of membrane|photosystem II oxygen evolving complex|calcium ion binding|photosynthesis
CL25369Contig1	36.97257946	50.99447896	22.95067996	0.450062054	-1.151804162	0.042746984	0.865703588	Down	0.9730361	1.882455	2.565459	0.460508	0.8140091	1.086865	2130	gi|565373818|ref|XP_006353464.1|PREDICTED: protein ABIL2-like [Solanum tuberosum]	1.89E-112	sp|Q5JMF2|ABIL5_ORYSJ	5.00E-27	Probable protein ABIL5										GO:0005737;GO:0005856	cytoplasm|cytoskeleton
CL25403Contig1	3.1879272	6.375854401	0	0	#NAME?	0.035882199	0.818309721	Down	0.9466418	0	1.916821	0	0	0	506
CL2540Contig1	40.7349701	22.33597584	59.13396436	2.647476196	1.404617713	0.008963875	0.525346341	Up	1.504506	1.08232	0.5230604	1.943813	2.711999	3.646178	1567
CL25433Contig1	3201.028847	5537.630915	864.4267784	0.156100468	-2.679453231	0.010391071	0.552408242	Down	393.1384	107.7982	643.2614	62.89724	63.96028	44.54775	1093	gi|45357074|gb|AAS58496.1|chloroplast ferredoxin I [Nicotiana tabacum]	1.59E-71	sp|Q43517|FER1_SOLLC	5.00E-77	Ferredoxin-1, chloroplastic				ko00195	Photosynthesis	1	K02639	petF	ferredoxin	GO:0009507;GO:0051537;GO:0009055;GO:0071949;GO:0046872;GO:0016491;GO:0022900	chloroplast|2 iron, 2 sulfur cluster binding|electron carrier activity|FAD binding|metal ion binding|oxidoreductase activity|electron transport chain
CL25451Contig1	148.4403641	90.62252908	206.2581991	2.276014598	1.186509811	0.013181395	0.604848507	Up	7.845756	4.099343	2.410832	9.238071	8.287077	15.28399	1379	gi|565344142|ref|XP_006339176.1|PREDICTED: RING-H2 finger protein ATL70-like [Solanum tuberosum]	1.69E-79	sp|Q8RX29|ATL70_ARATH	2.00E-32	RING-H2 finger protein ATL70	KOG0800	3.00E-33	FOG: Predicted E3 ubiquitin ligase
CL25502Contig1	1436.387951	2447.673527	425.1023753	0.173676093	-2.525528918	0.034466951	0.808983279	Down	98.81754	31.68466	221.8154	20.68594	23.65328	13.87714	1581	gi|1102262459|gb|OIT20020.1|putative s-adenosylmethionine-dependent methyltransferase [Nicotiana attenuata]	2.37E-181	sp|Q9FKR0|MT878_ARATH	8.00E-84	Probable S-adenosylmethionine-dependent methyltransferase At5g38780										GO:0008168	methyltransferase activity
CL25505Contig1	52.12756849	74.99955603	29.25558094	0.390076722	-1.358170189	0.005499635	0.455100107	Down	4.965435	3.827218	6.879893	1.891409	2.389045	1.574869	1076	gi|971548527|ref|XP_006346279.2|PREDICTED: amino acid permease 6-like [Solanum tuberosum]	5.90E-164	sp|P92934|AAP6_ARATH	2.00E-141	Amino acid permease 6	KOG1303	5.00E-142	Amino acid transporters							GO:0016021;GO:0005886;GO:0015172;GO:0015175;GO:0015293;GO:0015810;GO:0015827	integral component of membrane|plasma membrane|acidic amino acid transmembrane transporter activity|neutral amino acid transmembrane transporter activity|symporter activity|aspartate transport|tryptophan transport
CL25527Contig1	850.4602082	1514.665495	186.2549216	0.122967693	-3.023648765	0.012835462	0.598045842	Down	91.60689	24.31318	175.1385	13.14357	10.9998	10.11055	1180	gi|460393734|ref|XP_004242464.1|PREDICTED: photosystem I reaction center subunit XI, chloroplastic [Solanum lycopersicum]	2.01E-115	sp|Q9SUI4|PSAL_ARATH	3.00E-104	Photosystem I reaction center subunit XI, chloroplastic				ko00195	Photosynthesis	1	K02699	psaL	photosystem I subunit XI	GO:0009507;GO:0009941;GO:0031969;GO:0009534;GO:0009535;GO:0016021;GO:0016020;GO:0009538;GO:0010287;GO:0009579;GO:0015979	chloroplast|chloroplast envelope|chloroplast membrane|chloroplast thylakoid|chloroplast thylakoid membrane|integral component of membrane|membrane|photosystem I reaction center|plastoglobule|thylakoid|photosynthesis
CL25580Contig1	5.821489364	0.992798513	10.65018022	10.72743369	3.423233078	0.033701051	0.806688672	Up	0.1954816	0	0	0.81121	0.7836692	0.6540785	1040	gi|1026031580|ref|XP_016561992.1|PREDICTED: glucan endo-1,3-beta-glucosidase 14-like [Capsicum annuum]	3.01E-101	sp|Q9ZQG9|E1314_ARATH	1.00E-60	Glucan endo-1,3-beta-glucosidase 14										GO:0046658;GO:0005618;GO:0005737;GO:0005576;GO:0005634;GO:0042973;GO:0004553;GO:0030247;GO:0005975;GO:0071555;GO:0006952	anchored component of plasma membrane|cell wall|cytoplasm|extracellular region|nucleus|glucan endo-1,3-beta-D-glucosidase activity|hydrolase activity, hydrolyzing O-glycosyl compounds|polysaccharide binding|carbohydrate metabolic process|cell wall organization|defense response
CL25614Contig1	654.8059359	1038.875639	270.7362327	0.260605045	-1.940063082	0.011331304	0.570325764	Down	70.1543	36.1832	128.1609	14.90758	24.09891	19.98057	1002	gi|1025401156|ref|XP_016437083.1|PREDICTED: photosystem I reaction center subunit II, chloroplastic-like [Nicotiana tabacum]	2.82E-100	sp|P29302|PSAD_NICSY	1.00E-109	Photosystem I reaction center subunit II, chloroplastic				ko00195	Photosynthesis	1	K02692	psaD	photosystem I subunit II	GO:0009535;GO:0009538;GO:0015979	chloroplast thylakoid membrane|photosystem I reaction center|photosynthesis
CL25620Contig1	174.630013	293.3020869	55.95793911	0.190786024	-2.389972601	0.00137857	0.278748135	Down	10.06447	8.64194	22.26016	2.103175	3.705762	1.628065	1626	gi|1026105318|ref|XP_016551688.1|PREDICTED: WAT1-related protein At1g68170-like [Capsicum annuum]	1.95E-144	sp|F4HVM3|WTR10_ARATH	1.00E-66	WAT1-related protein At1g68170										GO:0016021;GO:0005886;GO:0022857;GO:0006810	integral component of membrane|plasma membrane|transmembrane transporter activity|transport
CL25652Contig1	112.5179972	69.29145915	155.7445352	2.247672903	1.1684321	0.001692986	0.313064919	Up	4.0724	5.336861	4.763551	9.704448	10.17262	11.26921	1093
CL25666Contig1	419.790479	754.458767	85.12219105	0.112825505	-3.147834865	0.012999711	0.600690039	Down	42.84512	10.08746	81.00973	4.785672	4.807303	4.963536	1277	gi|1041817968|ref|NP_001316061.1|photosystem I reaction center subunit [Solanum lycopersicum]	9.45E-65	sp|P49107|PSAN_ARATH	1.00E-67	Photosystem I reaction center subunit N, chloroplastic				ko00195	Photosynthesis	1	K02701	psaN	photosystem I subunit PsaN	GO:0009535;GO:0009522;GO:0015979	chloroplast thylakoid membrane|photosystem I|photosynthesis
CL25723Contig1	41.64001357	71.64482233	11.63520482	0.162401196	-2.622365839	0.000839092	0.226927057	Down	2.520707	1.811319	5.129214	0.5057251	0.5440406	0.4323064	1719	gi|1035898784|gb|OAY28385.1|hypothetical protein MANES_15G062100 [Manihot esculenta]	8.28E-165	sp|O48923|C71DA_SOYBN	8.00E-174	Cytochrome P450 71D10	KOG0156	2.00E-114	Cytochrome P450 CYP2 subfamily	ko00140	Steroid hormone biosynthesis	1	K00512	CYP17A	steroid 17alpha-monooxygenase / 17alpha-hydroxyprogesterone deacetylase	GO:0016020;GO:0020037;GO:0005506;GO:0016709;GO:0044550	membrane|heme binding|iron ion binding|oxidoreductase activity, acting on paired donors, with incorporation or reduction of molecular oxygen, NAD(P)H as one donor, and incorporation of one atom of oxygen|secondary metabolite biosynthetic process
CL25772Contig1	80.76930041	112.1843009	49.35429988	0.439939452	-1.184623113	0.0169568	0.649435187	Down	7.023643	6.502618	12.82364	4.218401	5.402193	1.396425	960	gi|1026046928|ref|XP_016569497.1|PREDICTED: vacuolar iron transporter homolog 3-like [Capsicum annuum]	7.66E-89	sp|Q9M2C3|VITH3_ARATH	8.00E-81	Vacuolar iron transporter homolog 3	KOG4473	2.00E-81	Uncharacterized membrane protein							GO:0016021;GO:0016020;GO:0005774;GO:0005381;GO:0005384;GO:0030026;GO:0071281;GO:0006880;GO:0071421;GO:0010039	integral component of membrane|membrane|vacuolar membrane|iron ion transmembrane transporter activity|manganese ion transmembrane transporter activity|cellular manganese ion homeostasis|cellular response to iron ion|intracellular sequestering of iron ion|manganese ion transmembrane transport|response to iron ion
CL25785Contig1	38.09401258	53.07748036	23.1105448	0.43541149	-1.199548616	0.030681711	0.789985128	Down	3.034314	2.803018	6.345587	1.410273	1.841524	1.8662	984	gi|460394151|ref|XP_004242668.1|PREDICTED: protein GLUTAMINE DUMPER 2 [Solanum lycopersicum]	4.58E-63	sp|Q9FHH5|GDU3_ARATH	4.00E-12	Protein GLUTAMINE DUMPER 3										GO:0016021;GO:0006865;GO:0019048;GO:0080143;GO:0009615;GO:0032940	integral component of membrane|amino acid transport|modulation by virus of host morphology or physiology|regulation of amino acid export|response to virus|secretion by cell
CL25806Contig1	4671.114909	9030.939939	311.2898793	0.034469267	-4.858545573	0.00660815	0.474985515	Down	672.9336	61.40876	1395.766	19.92495	37.72068	12.1148	964	gi|696196851|gb|AIT42196.1|Kunitz-type inhibitor B [Solanum tuberosum]	2.23E-56	sp|P30941|SPI7_SOLTU	3.00E-78	Serine protease inhibitor 7										GO:0005773;GO:0004867	vacuole|serine-type endopeptidase inhibitor activity
CL25816Contig1	219.006365	311.6407532	126.3719767	0.405505299	-1.302207329	0.000202769	0.112487418	Down	21.29037	18.68424	33.63332	9.251814	11.80969	7.714437	953	gi|1025357203|ref|XP_016511780.1|PREDICTED: putative 4-hydroxy-4-methyl-2-oxoglutarate aldolase 3 [Nicotiana tabacum]	5.83E-85	sp|Q9FH13|RRAA3_ARATH	9.00E-78	Putative 4-hydroxy-4-methyl-2-oxoglutarate aldolase 3										GO:0047443;GO:0046872;GO:0008948;GO:0008428;GO:0051252	4-hydroxy-4-methyl-2-oxoglutarate aldolase activity|metal ion binding|oxaloacetate decarboxylase activity|ribonuclease inhibitor activity|regulation of RNA metabolic process
CL25818Contig1	463.5604474	697.6218099	229.4990848	0.328973495	-1.603956744	0.023234564	0.722757852	Down	50.19857	25.4375	90.1977	17.83232	17.64668	16.97921	951	gi|697120804|ref|XP_009614370.1|PREDICTED: protein CURVATURE THYLAKOID 1A, chloroplastic [Nicotiana tomentosiformis]	3.31E-80	sp|O04616|CUT1A_ARATH	2.00E-63	Protein CURVATURE THYLAKOID 1A, chloroplastic										GO:0009507;GO:0009941;GO:0009534;GO:0009535;GO:0016021;GO:0010287;GO:0009579	chloroplast|chloroplast envelope|chloroplast thylakoid|chloroplast thylakoid membrane|integral component of membrane|plastoglobule|thylakoid
CL25845Contig1	1383.421918	842.7992083	1924.044627	2.282921731	1.190881398	0.01124108	0.568903815	Up	82.47251	71.36604	28.51083	84.10418	176.412	154.6449	1014	gi|1025261549|ref|XP_016491255.1|PREDICTED: class I heat shock protein-like [Nicotiana tabacum]	2.76E-59	sp|O82012|HSP12_SOLPE	1.00E-45	17.6 kDa class I heat shock protein	KOG0710	6.00E-41	Molecular chaperone (small heat-shock protein Hsp26/Hsp42)	ko04141	Protein processing in endoplasmic reticulum	1	K13993	HSP20	HSP20 family protein	GO:0005737	cytoplasm
CL25883Contig1	50.19394264	81.39170705	18.99617824	0.233392061	-2.099172609	0.031306527	0.790814198	Down	6.152329	2.08646	11.4237	1.514139	1.737232	1.039831	940	gi|565386487|ref|XP_006359043.1|PREDICTED: xanthoxin dehydrogenase-like [Solanum tuberosum]	3.56E-95	sp|Q9C826|ABA2_ARATH	9.00E-78	Xanthoxin dehydrogenase	KOG0725	2.00E-78	Reductases with broad range of substrate specificities	ko00906	Carotenoid biosynthesis	1	K09841	ABA2	xanthoxin dehydrogenase	GO:0005829;GO:0004022;GO:0010301;GO:0009688;GO:0006561;GO:0010115;GO:0009750;GO:0009408;GO:0009414;GO:0010182	cytosol|alcohol dehydrogenase (NAD) activity|xanthoxin dehydrogenase activity|abscisic acid biosynthetic process|proline biosynthetic process|regulation of abscisic acid biosynthetic process|response to fructose|response to heat|response to water deprivation|sugar mediated signaling pathway
CL25891Contig1	739.8391936	1069.488927	410.1894601	0.383537828	-1.382559219	0.020685979	0.695164906	Down	40.00078	26.79184	75.75232	18.94427	18.75552	14.68634	1698	gi|808175907|ref|NP_001294940.1|triose phosphate/phosphate translocator [Solanum lycopersicum]	1.41E-202	sp|P29463|TPT_SOLTU	0	Triose phosphate/phosphate translocator, chloroplastic	KOG1441	0	Glucose-6-phosphate/phosphate and phosphoenolpyruvate/phosphate antiporter							GO:0031969;GO:0016021;GO:0005215	chloroplast membrane|integral component of membrane|transporter activity
CL25916Contig1	466.5145022	206.977989	726.0510155	3.507865832	1.810593569	0.034979679	0.812020224	Up	31.48158	5.929489	3.599017	21.47158	47.55314	79.04729	1084	gi|747056640|ref|XP_011074583.1|PREDICTED: basic leucine zipper 43-like [Sesamum indicum]	3.42E-26	sp|Q9SI15|BZIP2_ARATH	1.00E-12	bZIP transcription factor 2 {ECO:0000305}										GO:0005634;GO:0046982;GO:0043565;GO:0003700;GO:0006351	nucleus|protein heterodimerization activity|sequence-specific DNA binding|transcription factor activity, sequence-specific DNA binding|transcription, DNA-templated
CL25936Contig1	885.0364677	1558.465981	211.6069544	0.135779001	-2.880667716	0.010753908	0.558758063	Down	100.6239	37.32443	206.8844	14.86328	16.94019	13.06689	1026	gi|565400744|ref|XP_006365879.1|PREDICTED: oxygen-evolving enhancer protein 3-2, chloroplastic [Solanum tuberosum]	1.01E-109	sp|P12301|PSBQ_SPIOL	4.00E-78	Oxygen-evolving enhancer protein 3, chloroplastic				ko00195	Photosynthesis	1	K08901	psbQ	photosystem II oxygen-evolving enhancer protein 3	GO:0009535;GO:0019898;GO:0009654;GO:0005509;GO:0015979	chloroplast thylakoid membrane|extrinsic component of membrane|photosystem II oxygen evolving complex|calcium ion binding|photosynthesis
CL25994Contig1	259.5056769	398.0706404	120.9407133	0.303817215	-1.718724476	0.005574159	0.455852916	Down	25.59496	16.41737	44.30168	7.033925	12.71408	5.410955	1041	gi|565395352|ref|XP_006363305.1|PREDICTED: blue copper protein-like [Solanum tuberosum]	4.56E-65	sp|Q41001|BCP_PEA	2.00E-35	Blue copper protein										GO:0009055;GO:0046872;GO:0055114	electron carrier activity|metal ion binding|oxidation-reduction process
CL26011Contig1	256.7126475	168.1235773	345.3017176	2.053856593	1.038335451	0.001165735	0.258679644	Up	7.286798	8.659647	4.298599	10.31762	13.30234	17.618	1835	gi|723676237|ref|XP_010317002.1|PREDICTED: uncharacterized protein LOC101249703 [Solanum lycopersicum]	6.30E-221
CL26021Contig1	129.0317491	74.84705684	183.2164414	2.4478777	1.29153148	0.022288139	0.714922209	Up	2.663128	4.181653	3.428004	7.542436	4.537157	12.6759	1629
CL26103Contig1	45.6804554	66.53595268	24.82495812	0.373105924	-1.422342827	0.005524383	0.455100107	Down	2.936844	3.672323	5.525237	1.933364	1.623926	0.7796895	1238	gi|400180419|gb|AFP73348.1|cysteine protease [Solanum lycopersicoides]	9.76E-159	sp|A2XQE8|SAG39_ORYSI	4.00E-98	Senescence-specific cysteine protease SAG39 {ECO:0000305}	KOG1543	7.00E-106	Cysteine proteinase Cathepsin L							GO:0010282;GO:0008234;GO:0007568;GO:0010150;GO:0010623;GO:0009737;GO:0009723;GO:0009739	senescence-associated vacuole|cysteine-type peptidase activity|aging|leaf senescence|programmed cell death involved in cell development|response to abscisic acid|response to ethylene|response to gibberellin
CL2616Contig1	51.29319271	69.0286276	33.55775782	0.486142619	-1.040548477	0.034481233	0.808983279	Down	1.566968	1.736214	1.557141	0.7938075	0.8316995	0.676791	3154	gi|698527995|ref|XP_009760845.1|PREDICTED: uncharacterized protein LOC104213113 [Nicotiana sylvestris]	0
CL26208Contig1	184.6100473	263.1557533	106.0643414	0.403047777	-1.31097723	0.005524485	0.455100107	Down	19.85656	11.55059	26.26818	8.468568	9.603863	4.228053	1025	gi|565348825|ref|XP_006341401.1|PREDICTED: VQ motif-containing protein 11 [Solanum tuberosum]	9.24E-72	sp|Q9M8L3|VQ11_ARATH	6.00E-20	VQ motif-containing protein 11 {ECO:0000303|PubMed:22535423}										GO:0005634	nucleus
CL26220Contig1	9523.178267	12973.23062	6073.12591	0.468127492	-1.095026603	0.040761115	0.85342158	Down	457.257	273.9161	749.2163	267.3671	256.5392	139.4689	1977	gi|1025018561|ref|XP_016442083.1|PREDICTED: fructose-bisphosphate aldolase 1, chloroplastic-like [Nicotiana tabacum]	3.42E-200	sp|Q944G9|ALFP2_ARATH	0	Fructose-bisphosphate aldolase 2, chloroplastic {ECO:0000305}	KOG1557	0	Fructose-biphosphate aldolase	ko00010;ko00030;ko00051;ko00680;ko00710	Glycolysis / Gluconeogenesis|Pentose phosphate pathway|Fructose and mannose metabolism|Methane metabolism|Carbon fixation in photosynthetic organisms	5	K01623	ALDO	fructose-bisphosphate aldolase, class I	GO:0048046;GO:0009507;GO:0009941;GO:0009570;GO:0016020;GO:0010287;GO:0009579;GO:0004332;GO:0006096;GO:0009737;GO:0046686	apoplast|chloroplast|chloroplast envelope|chloroplast stroma|membrane|plastoglobule|thylakoid|fructose-bisphosphate aldolase activity|glycolytic process|response to abscisic acid|response to cadmium ion
CL26276Contig1	206.9005035	306.4972612	107.3037459	0.350096916	-1.514173742	0.014157328	0.61800256	Down	26.6543	12.74008	39.94102	9.660939	10.34185	6.724095	871	gi|697159832|ref|XP_009588682.1|PREDICTED: outer envelope pore protein 16, chloroplastic [Nicotiana tomentosiformis]	9.42E-68	sp|Q41050|OEP16_PEA	3.00E-53	Outer envelope pore protein 16, chloroplastic										GO:0009707;GO:0034426;GO:0046930;GO:0015288;GO:0042803;GO:0006811;GO:0045037	chloroplast outer membrane|etioplast membrane|pore complex|porin activity|protein homodimerization activity|ion transport|protein import into chloroplast stroma
CL26288Contig1	58.78464179	95.49109276	22.07819082	0.231206809	-2.112744211	1.44E-05	0.028747262	Down	4.446477	2.93516	4.092611	0.7908193	0.7287508	1.098844	1849	gi|1102144071|gb|OIT00424.1|auxin transporter-like protein 5 [Nicotiana attenuata]	3.45E-286	sp|Q8L883|LAX5_MEDTR	0	Auxin transporter-like protein 5	KOG1303	0	Amino acid transporters	ko04075	Plant hormone signal transduction	1	K13946	AUX1, LAX	auxin influx carrier (AUX1 LAX family)	GO:0016021;GO:0005886;GO:0015293;GO:0006865;GO:0009734	integral component of membrane|plasma membrane|symporter activity|amino acid transport|auxin-activated signaling pathway
CL26289Contig1	223.7268861	303.05316	144.4006122	0.47648608	-1.069494028	0.000514063	0.176303217	Down	16.3254	26.4562	30.81414	11.31455	10.82923	11.70902	929	gi|1102262511|gb|OIT20042.1|18 kda seed maturation protein [Nicotiana attenuata]	6.44E-73	sp|Q9FG31|LEA46_ARATH	2.00E-31	Late embryogenesis abundant protein 46 {ECO:0000303|PubMed:18318901}										GO:0005829;GO:0009790;GO:0009409;GO:0006970;GO:0009414;GO:0048316	cytosol|embryo development|response to cold|response to osmotic stress|response to water deprivation|seed development
CL26333Contig1	46.83833026	63.28625887	30.39040165	0.480205375	-1.058276544	0.036189676	0.819447122	Down	5.578041	5.587727	6.730462	3.511618	2.838383	1.995901	793	gi|698487211|ref|XP_009790284.1|PREDICTED: homeobox-leucine zipper protein MERISTEM L1-like [Nicotiana sylvestris]	2.56E-66	sp|Q93V99|PDF2_ARATH	6.00E-65	Homeobox-leucine zipper protein PROTODERMAL FACTOR 2										GO:0005634;GO:0003677;GO:0008289;GO:0043565;GO:0003700;GO:0048825;GO:0009913;GO:0009845;GO:0006351	nucleus|DNA binding|lipid binding|sequence-specific DNA binding|transcription factor activity, sequence-specific DNA binding|cotyledon development|epidermal cell differentiation|seed germination|transcription, DNA-templated
CL26358Contig1	82.59818727	54.3171135	110.879261	2.041331984	1.029510828	0.01064998	0.556670714	Up	4.401533	5.176918	3.037087	5.40006	8.586104	11.54866	955
CL2635Contig1	170.0906453	251.9178228	88.26346765	0.35036611	-1.513064861	7.15E-06	0.025597691	Down	13.49641	20.65296	22.32974	3.992601	6.762511	8.606727	1005	gi|1102258857|gb|OIT19252.1|hypothetical protein A4A49_55277 [Nicotiana attenuata]	7.29E-28
CL26396Contig1	225.1609909	343.5122978	106.8096839	0.31093409	-1.685319294	0.024599353	0.734312126	Down	24.2975	19.13184	53.89773	6.705843	17.51232	4.566706	801	gi|1025378233|ref|XP_016432527.1|PREDICTED: umecyanin-like [Nicotiana tabacum]	3.94E-38	sp|P42849|UMEC_ARMRU	6.00E-21	Umecyanin {ECO:0000303|PubMed:5490233}										GO:0009055;GO:0046872;GO:0055114	electron carrier activity|metal ion binding|oxidation-reduction process
CL26484Contig1	294.2842834	482.0456224	106.5229444	0.220981043	-2.178005482	0.022267657	0.714795079	Down	38.62376	17.87356	81.19155	9.319287	12.47598	7.231882	795	gi|418730082|gb|AFX66986.1|photosystem II 5 kDa protein [Solanum tuberosum]	5.06E-46	sp|B3EWI4|PST2_PETHY	7.00E-28	Photosystem II 5 kDa protein, chloroplastic {ECO:0000303|PubMed:22700981}										GO:0009535;GO:0009523;GO:0015979	chloroplast thylakoid membrane|photosystem II|photosynthesis
CL26525Contig1	851.4934206	1139.278129	563.7087122	0.49479464	-1.015098221	0.01617049	0.646685075	Down	41.9478	27.2719	63.6018	20.70593	23.1261	19.67059	1931	gi|970013144|ref|XP_015067531.1|PREDICTED: protein DETOXIFICATION 16 [Solanum pennellii]	2.44E-258	sp|Q9FHB6|DTX16_ARATH	0	Protein DETOXIFICATION 16 {ECO:0000303|PubMed:11739388}	KOG1347	0	Uncharacterized membrane protein, predicted efflux pump							GO:0016021;GO:0005774;GO:0015297;GO:0015238;GO:0006855;GO:0009624	integral component of membrane|vacuolar membrane|antiporter activity|drug transmembrane transporter activity|drug transmembrane transport|response to nematode
CL26546Contig1	650.7944184	1096.308492	205.2803446	0.18724688	-2.416986416	0.011590363	0.574882716	Down	64.53206	30.18275	131.369	12.20837	17.0826	11.23376	1100	gi|565366134|ref|XP_006349749.1|PREDICTED: photosystem II reaction center W protein, chloroplastic [Solanum tuberosum]	2.17E-60	sp|Q41387|PSBW_SPIOL	1.00E-37	Photosystem II reaction center W protein, chloroplastic				ko00195	Photosynthesis	1	K02721	psbW	photosystem II PsbW protein	GO:0009535;GO:0016021;GO:0009523;GO:0015979	chloroplast thylakoid membrane|integral component of membrane|photosystem II|photosynthesis
CL26552Contig1	79.99004618	111.0031715	48.97692086	0.441220915	-1.180426916	0.004267915	0.432900013	Down	9.699201	8.040954	12.90054	4.83556	4.879593	3.342989	812	gi|1025387621|ref|XP_016434340.1|PREDICTED: phosphatidylinositol 4-kinase gamma 3-like [Nicotiana tabacum]	8.45E-97	sp|Q9ZPY9|P4KG4_ARATH	1.00E-83	Phosphatidylinositol 4-kinase gamma 4	KOG2381	8.00E-87	Phosphatidylinositol 4-kinase							GO:0005829;GO:0016020;GO:0004430;GO:0005524;GO:0004674;GO:0046854;GO:0046777;GO:0009651	cytosol|membrane|1-phosphatidylinositol 4-kinase activity|ATP binding|protein serine/threonine kinase activity|phosphatidylinositol phosphorylation|protein autophosphorylation|response to salt stress
CL26576Contig1	466.2282192	622.4931099	309.9633285	0.497938569	-1.005960327	0.048211798	0.890005423	Down	22.51524	55.21092	68.23069	20.26349	21.74444	27.99919	969	gi|1025416646|ref|XP_016441311.1|PREDICTED: uncharacterized protein LOC107766925 [Nicotiana tabacum]	3.02E-52				KOG1075	3.00E-10	FOG: Reverse transcriptase
CL26578Contig1	52.6512203	73.67696898	31.62547163	0.429245015	-1.220126716	0.011674701	0.577193478	Down	4.674785	5.504602	8.332097	2.817623	2.753806	2.110256	899
CL2657Contig1	9.086150238	2.903687123	15.26861335	5.258353502	2.394611133	0.042721626	0.865703588	Up	0.3267252	0	0.3374965	1.152377	1.275149	1.040887	964
CL26584Contig1	576.6029003	834.3107597	318.895041	0.382225732	-1.387503188	0.031981533	0.794816537	Down	30.63455	17.8208	57.01965	13.86171	14.42276	10.36263	1790	gi|565359303|ref|XP_006346455.1|PREDICTED: putative serine carboxypeptidase-like 23 [Solanum tuberosum]	7.15E-220	sp|P52711|CBP23_HORVU	3.00E-147	Serine carboxypeptidase II-3 chain B	KOG1282	2.00E-145	Serine carboxypeptidases (lysosomal cathepsin A)							GO:0004185	serine-type carboxypeptidase activity
CL26645Contig1	35.59214001	50.23643168	20.94784834	0.416985197	-1.261931928	0.026590463	0.767575657	Down	3.08236	3.554716	6.755617	1.329483	2.736454	1.250879	848	gi|565390716|ref|XP_006361081.1|PREDICTED: uncharacterized protein LOC102600541 [Solanum tuberosum]	7.93E-66
CL26649Contig1	47.48703286	30.24782467	64.72624106	2.139864329	1.09751933	0.031617002	0.793101045	Up	3.821183	1.759327	2.697441	6.00299	5.923011	5.421132	809
CL26654Contig1	17.71273799	7.828166211	27.59730976	3.52538628	1.817781344	0.023987423	0.727882028	Up	0.3183984	0.4889231	0.3264646	0.8855325	1.414715	1.733831	1509
CL26676Contig1	24.22536557	35.87783109	12.57290006	0.350436458	-1.512775219	0.028140819	0.774440397	Down	1.965016	2.91207	3.965366	1.007228	0.8893576	1.104698	907	gi|698564126|ref|XP_009772895.1|PREDICTED: fatty acid amide hydrolase-like isoform X1 [Nicotiana sylvestris]	5.16E-49	sp|Q7XJJ7|FAAH_ARATH	2.00E-23	Fatty acid amide hydrolase	KOG1211	7.00E-24	Amidases							GO:0005783;GO:0005789;GO:0005794;GO:0016021;GO:0005886;GO:0005774;GO:0005773;GO:0004040;GO:0103073;GO:0047412;GO:0102077;GO:0042742;GO:0070291	endoplasmic reticulum|endoplasmic reticulum membrane|Golgi apparatus|integral component of membrane|plasma membrane|vacuolar membrane|vacuole|amidase activity|anandamide amidohydrolase activity|N-(long-chain-acyl)ethanolamine deacylase activity|oleamide hydrolase activity|defense response to bacterium|N-acylethanolamine metabolic process
CL2670Contig1	43.05200122	66.47072595	19.63327649	0.295367264	-1.759418154	0.018077028	0.665711574	Down	5.623937	3.687211	11.36325	0.8698908	2.296685	2.766388	727	gi|1102150523|gb|OIT06799.1|protein plastid transcriptionally active 16, chloroplastic [Nicotiana attenuata]	9.20E-62	sp|Q9STF2|PTA16_ARATH	7.00E-21	Protein plastid transcriptionally active 16, chloroplastic {ECO:0000303|PubMed:16326926}	KOG1203	2.00E-21	Predicted dehydrogenase							GO:0009507;GO:0009941;GO:0042644;GO:0009534;GO:0009535;GO:0016020;GO:0009295;GO:0009508;GO:0098572;GO:0007623	chloroplast|chloroplast envelope|chloroplast nucleoid|chloroplast thylakoid|chloroplast thylakoid membrane|membrane|nucleoid|plastid chromosome|stromal side of plastid thylakoid membrane|circadian rhythm
CL26736Contig1	27.89756445	40.52626436	15.26886455	0.376764668	-1.408264414	0.028615278	0.777163955	Down	1.480055	1.258462	1.743758	0.4515924	0.6990913	0.4554627	2018	gi|698520690|ref|XP_009757157.1|PREDICTED: proton pump-interactor 1-like [Nicotiana sylvestris]	1.39E-234	sp|O23144|PPI1_ARATH	5.00E-116	Proton pump-interactor 1										GO:0005783;GO:0005789;GO:0016021;GO:0005886;GO:0009506;GO:0003729;GO:0010155	endoplasmic reticulum|endoplasmic reticulum membrane|integral component of membrane|plasma membrane|plasmodesma|mRNA binding|regulation of proton transport
CL26782Contig1	187.2083806	284.7113881	89.70537315	0.315074763	-1.666233893	0.017836924	0.662500333	Down	27.51046	11.47888	41.45596	6.133934	10.80266	7.641642	797	gi|413968436|gb|AFW90555.1|putative chaperon P13.9 [Solanum tuberosum]	2.14E-62
CL26784Contig1	156.6607074	217.6708942	95.65052064	0.439427242	-1.186303784	0.000456538	0.170300397	Down	18.91997	19.5615	23.92578	8.233919	9.220518	9.184833	781	gi|1026090912|ref|XP_016544684.1|PREDICTED: uncharacterized protein LOC107844855 [Capsicum annuum]	1.85E-37
CL26787Contig1	3284.260811	5323.404813	1245.116809	0.23389482	-2.096068186	0.014067001	0.617027683	Down	445.7573	193.0458	796.4253	87.93563	163.0221	70.62729	839	gi|698570242|ref|XP_009774551.1|PREDICTED: photosystem II 10 kDa polypeptide, chloroplastic [Nicotiana sylvestris]	5.72E-67	sp|Q40519|PSBR_TOBAC	1.00E-65	Photosystem II 10 kDa polypeptide, chloroplastic				ko00195	Photosynthesis	1	K03541	psbR	photosystem II 10kDa protein	GO:0009535;GO:0009654;GO:0015979	chloroplast thylakoid membrane|photosystem II oxygen evolving complex|photosynthesis
CL26796Contig1	288.384415	474.9782105	101.7906195	0.214305872	-2.222256715	8.50E-05	0.070691298	Down	28.11599	21.06716	47.59744	3.566368	9.315615	7.270059	1107	gi|1104540643|ref|XP_019068250.1|PREDICTED: non-specific lipid-transfer protein 1-like [Solanum lycopersicum]	2.45E-27	sp|P82007|NLTP1_HELAN	2.00E-13	Non-specific lipid-transfer protein AP10										GO:0005615;GO:0016020;GO:0008289;GO:0050832;GO:0031640;GO:0006869	extracellular space|membrane|lipid binding|defense response to fungus|killing of cells of other organism|lipid transport
CL2680Contig1	4.976860414	9.26581977	0.687901059	0.074240712	-3.75164564	0.036989055	0.826603896	Down	0.359805	0.1433899	0.931756	0.09590031	0	0	1461	gi|2653671|gb|AAC15893.1|120 kDa style glycoprotein [Nicotiana alata]	5.14E-118	sp|Q03211|PEXLP_TOBAC	3.00E-39	Pistil-specific extensin-like protein										GO:0005199	structural constituent of cell wall
CL26816Contig1	36.1042258	53.79186598	18.41658562	0.34236748	-1.54638242	0.007782862	0.507800383	Down	2.330273	1.816046	2.745279	0.6641961	0.6142761	1.018193	1742	gi|1102275927|gb|OIT25055.1|beta-glucosidase 40 [Nicotiana attenuata]	5.60E-283	sp|Q9FZE0|BGL40_ARATH	0	Beta-glucosidase 40	KOG0626	0	Beta-glucosidase, lactase phlorizinhydrolase, and related proteins	ko00940;ko00500;ko00460	Phenylpropanoid biosynthesis|Starch and sucrose metabolism|Cyanoamino acid metabolism	3	K01188	E3.2.1.21	beta-glucosidase	GO:0048046;GO:0009507;GO:0008422;GO:0102483;GO:0005975;GO:1901657	apoplast|chloroplast|beta-glucosidase activity|scopolin beta-glucosidase activity|carbohydrate metabolic process|glycosyl compound metabolic process
CL26826Contig1	103.8215851	64.23488824	143.408282	2.232560621	1.15869935	0.002382544	0.364293469	Up	4.866171	4.368957	3.898045	8.567964	10.80759	9.389914	1084
CL26838Contig1	49.30625168	69.44573945	29.16676392	0.419993568	-1.25156086	0.013325418	0.605223869	Down	3.137785	6.193601	7.886937	1.315368	2.429464	3.243489	917
CL26846Contig1	721.8234981	1126.265533	317.3814635	0.281799855	-1.827257227	0.001044337	0.245215252	Down	30.33749	34.16963	65.38861	17.15695	12.66393	4.86444	1965	gi|1025029627|ref|XP_016461391.1|PREDICTED: COBRA-like protein 4 [Nicotiana tabacum]	6.12E-194	sp|Q9LFW3|COBL4_ARATH	4.00E-174	COBRA-like protein 4										GO:0031225;GO:0005886;GO:0005774;GO:0016049;GO:0010215;GO:0009834	anchored component of membrane|plasma membrane|vacuolar membrane|cell growth|cellulose microfibril organization|plant-type secondary cell wall biogenesis
CL26850Contig1	441.2160118	748.1881603	134.2438632	0.179425271	-2.478544997	0.028309258	0.774440397	Down	31.13136	7.39305	56.47466	4.586998	7.481452	4.272748	1784	gi|1104620685|ref|XP_004238446.3|PREDICTED: glyceraldehyde-3-phosphate dehydrogenase B, chloroplastic [Solanum lycopersicum]	1.14E-250	sp|P12859|G3PB_PEA	0	Glyceraldehyde-3-phosphate dehydrogenase B, chloroplastic	KOG0657	0	Glyceraldehyde 3-phosphate dehydrogenase	ko00710	Carbon fixation in photosynthetic organisms	1	K05298	GAPA	glyceraldehyde-3-phosphate dehydrogenase (NADP+) (phosphorylating)	GO:0009507;GO:0047100;GO:0051287;GO:0050661;GO:0006006;GO:0019253	chloroplast|glyceraldehyde-3-phosphate dehydrogenase (NADP+) (phosphorylating) activity|NAD binding|NADP binding|glucose metabolic process|reductive pentose-phosphate cycle
CL26857Contig1	96.65381679	140.9400006	52.36763293	0.371559761	-1.428333826	0.011714231	0.577319479	Down	9.676134	10.09702	21.25838	3.242192	7.314059	4.093219	777	gi|971575449|ref|XP_015170724.1|PREDICTED: protein TIFY 10A-like isoform X2 [Solanum tuberosum]	4.30E-57	sp|Q9S7M2|TI10B_ARATH	3.00E-20	Protein TIFY 10B				ko04075	Plant hormone signal transduction	1	K13464	JAZ	jasmonate ZIM domain-containing protein	GO:0005634;GO:0003714;GO:0006952;GO:1903507;GO:0031347;GO:2000022;GO:0006355;GO:0009753;GO:0009611;GO:0006351	nucleus|transcription corepressor activity|defense response|negative regulation of nucleic acid-templated transcription|regulation of defense response|regulation of jasmonic acid mediated signaling pathway|regulation of transcription, DNA-templated|response to jasmonic acid|response to wounding|transcription, DNA-templated
CL26858Contig1	8019.781321	12777.46775	3262.094893	0.255300577	-1.969731295	0.00109057	0.24836872	Down	772.7796	966.8943	1808.557	402.534	376.3689	76.49609	817	gi|1102263318|gb|OIT20387.1|hypothetical protein A4A49_39572 [Nicotiana attenuata]	1.23E-10
CL26939Contig1	62.51889552	88.92630805	36.11148299	0.406083237	-1.300152622	0.004560957	0.445501481	Down	7.459397	7.264476	8.799684	3.409574	2.576061	3.291239	846	gi|1102281075|gb|OIT28888.1|1,4-dihydroxy-2-naphthoyl-coa thioesterase 1 [Nicotiana attenuata]	1.70E-66	sp|Q9SX65|DNAT1_ARATH	3.00E-54	1,4-dihydroxy-2-naphthoyl-CoA thioesterase 1 {ECO:0000303|PubMed:22372525}	KOG3328	6.00E-55	HGG motif-containing thioesterase							GO:0005777;GO:0016787;GO:0042372;GO:0051289	peroxisome|hydrolase activity|phylloquinone biosynthetic process|protein homotetramerization
CL26942Contig1	54.81147872	33.8321839	75.79077354	2.240197492	1.163625924	0.043808367	0.868064978	Up	1.27242	4.876514	3.300008	6.301052	3.958873	10.22451	812
CL26968Contig1	8303.894243	13284.6368	3323.151682	0.250149984	-1.999134735	0.001447107	0.285925812	Down	804.9509	818.1209	1699.011	154.0578	504.9006	134.8858	906	gi|1025187843|ref|XP_016474440.1|PREDICTED: non-specific lipid-transfer protein A-like [Nicotiana tabacum]	1.17E-47	sp|P10973|NLTPA_RICCO	2.00E-27	Non-specific lipid-transfer protein A										GO:0008289;GO:0006869	lipid binding|lipid transport
CL26974Contig1	2500.850402	3515.643568	1486.057237	0.422698493	-1.242299127	0.043808074	0.868064978	Down	110.0283	52.42432	174.4756	43.77841	58.66618	34.50057	2353	gi|1111016085|ref|XP_019259020.1|PREDICTED: ribulose bisphosphate carboxylase/oxygenase activase 1, chloroplastic isoform X2 [Nicotiana attenuata]	5.08E-249	sp|Q40460|RCA1_TOBAC	0	Ribulose bisphosphate carboxylase/oxygenase activase 1, chloroplastic	KOG0651	0	26S proteasome regulatory complex, ATPase RPT4							GO:0009570;GO:0005524	chloroplast stroma|ATP binding
CL26984Contig1	11.57962003	18.86587594	4.293364119	0.227573007	-2.135598649	0.048173237	0.889673136	Down	1.185446	0.629902	2.902183	0.1219681	0.5918862	0.3475322	908	gi|970068221|ref|XP_015061235.1|PREDICTED: uncharacterized protein LOC107007224 [Solanum pennellii]	1.75E-42
CL26994Contig1	27.7922658	47.67689167	7.907639939	0.165858966	-2.591971094	0.00047323	0.172644202	Down	2.108833	4.437588	6.616771	0.6380016	0.623165	0.8401363	828	gi|258617484|gb|ACV83768.1|RNase Phy4 [Petunia x hybrida]	1.75E-52	sp|P42815|RNS3_ARATH	1.00E-21	Ribonuclease 3	KOG1642	3.00E-22	Ribonuclease, T2 family							GO:0033897;GO:0003723	ribonuclease T2 activity|RNA binding
CL27026Contig1	168.679687	233.4404986	103.9188755	0.445162155	-1.167597145	0.004174409	0.432900013	Down	19.50998	12.42702	26.92606	9.918868	8.39612	6.94975	892	gi|970031659|ref|XP_015077121.1|PREDICTED: xylogen-like protein 11 [Solanum pennellii]	1.00E-63	sp|Q9LZH5|LTPG2_ARATH	6.00E-23	Non-specific lipid transfer protein GPI-anchored 2										GO:0031225;GO:0046658;GO:0005886;GO:0008289;GO:0042335;GO:0006869	anchored component of membrane|anchored component of plasma membrane|plasma membrane|lipid binding|cuticle development|lipid transport
CL27091Contig1	59.13304661	86.31454777	31.95154544	0.370175669	-1.433718024	0.002197381	0.351047151	Down	7.754757	7.950965	9.471871	2.630468	4.181331	2.144684	769	gi|698521776|ref|XP_009757696.1|PREDICTED: uncharacterized protein LOC104210486 [Nicotiana sylvestris]	2.47E-79
CL27105Contig1	15.24464884	24.96136598	5.527931703	0.221459503	-2.17488519	0.033374232	0.803475679	Down	1.33372	1.514098	4.415784	0.3223154	0.4007314	0.885091	784	gi|1102281216|gb|OIT28995.1|hypothetical protein A4A49_29450 [Nicotiana attenuata]	9.97E-124
CL27118Contig1	1266.358246	705.242396	1827.474095	2.591270896	1.373659845	0.046555293	0.879307757	Up	34.48559	99.6168	44.08181	89.48767	117.0148	249.2412	886
CL27167Contig1	262.0019763	427.3923336	96.61161895	0.226049022	-2.14529242	0.001249108	0.270213157	Down	19.68435	30.40261	53.78487	4.188216	11.82813	6.529132	935	gi|1025261140|ref|XP_016491158.1|PREDICTED: kirola-like [Nicotiana tabacum]	1.46E-56	sp|Q941R6|MLP31_ARATH	6.00E-26	MLP-like protein 31										GO:0006952;GO:0009607	defense response|response to biotic stimulus
CL27223Contig1	13.39839054	23.38522126	3.411559824	0.145885292	-2.777093659	0.017197753	0.653603409	Down	1.468111	0.471681	2.732274	0.4647803	0.1807731	0	1142
CL27306Contig1	1882.622204	2547.671899	1217.572509	0.477915743	-1.065171802	0.001490147	0.289148597	Down	140.5596	179.7361	270.1013	91.38812	105.4453	74.08918	975	gi|1026043638|ref|XP_016567997.1|PREDICTED: vicilin GC72-A [Capsicum annuum]	1.01E-80	sp|F5B8W5|CONB7_LUPAN	1.00E-44	Conglutin beta 7 {ECO:0000303|PubMed:21457583}										GO:0045735	nutrient reservoir activity
CL27315Contig1	255.4963038	393.3156313	117.6769762	0.299192218	-1.740855443	0.047582711	0.885951587	Down	11.12822	8.014526	27.76982	5.16699	7.301039	0.7538357	1909	gi|1026104543|ref|XP_016551314.1|PREDICTED: cytochrome P450 CYP736A12-like [Capsicum annuum]	2.50E-247	sp|H2DH18|C7A12_PANGI	1.00E-158	Cytochrome P450 CYP736A12	KOG0156	6.00E-111	Cytochrome P450 CYP2 subfamily							GO:0016021;GO:0020037;GO:0005506;GO:0004497;GO:0016705	integral component of membrane|heme binding|iron ion binding|monooxygenase activity|oxidoreductase activity, acting on paired donors, with incorporation or reduction of molecular oxygen
CL27321Contig1	70.93628241	117.0321986	24.8403662	0.21225241	-2.23614716	0.011809835	0.578084554	Down	8.746546	4.75959	18.16514	1.650563	2.839162	1.945653	839	gi|1102295109|gb|OIT40784.1|photosynthetic ndh subunit of subcomplex b 4, chloroplastic [Nicotiana attenuata]	2.63E-96	sp|Q8RXS1|PNSB4_ARATH	6.00E-48	Photosynthetic NDH subunit of subcomplex B 4, chloroplastic {ECO:0000303|PubMed:21785130}										GO:0009507;GO:0009535;GO:0016021;GO:0010598;GO:0009773;GO:0006810	chloroplast|chloroplast thylakoid membrane|integral component of membrane|NAD(P)H dehydrogenase complex (plastoquinone)|photosynthetic electron transport in photosystem I|transport
CL27347Contig1	47.94941296	76.89383492	19.004991	0.247158839	-2.016489591	0.021260457	0.702613379	Down	2.09141	1.459004	5.021619	0.8728305	0.5662945	0.5452765	2048	gi|565396182|ref|XP_006363710.1|PREDICTED: protein DETOXIFICATION 56-like [Solanum tuberosum]	4.65E-255	sp|O49660|DTX56_ARATH	3.00E-173	Protein DETOXIFICATION 56 {ECO:0000303|PubMed:11739388}	KOG1347	7.00E-174	Uncharacterized membrane protein, predicted efflux pump							GO:0016021;GO:0005886;GO:0015297;GO:0015238;GO:0071244;GO:0006855;GO:1902456	integral component of membrane|plasma membrane|antiporter activity|drug transmembrane transporter activity|cellular response to carbon dioxide|drug transmembrane transport|regulation of stomatal opening
CL27353Contig1	209.9427855	292.0876355	127.7979356	0.43753285	-1.192536757	0.003123335	0.391738637	Down	12.23001	11.67696	22.59439	6.962462	6.45206	6.180411	1419	gi|1026015117|ref|XP_016572840.1|PREDICTED: uncharacterized membrane protein At4g09580-like [Capsicum annuum]	8.70E-127	sp|Q8L586|Y4958_ARATH	4.00E-105	Uncharacterized membrane protein At4g09580	KOG3140	2.00E-136	Predicted membrane protein							GO:0005783;GO:0005789;GO:0016021	endoplasmic reticulum|endoplasmic reticulum membrane|integral component of membrane
CL27372Contig1	70.70653657	95.40401469	46.00905845	0.482254951	-1.052132045	0.015140215	0.629382732	Down	7.162143	6.849849	10.82095	3.281495	4.515867	3.799086	863	gi|970050444|ref|XP_015086736.1|PREDICTED: non-specific lipid-transfer protein-like protein At2g13820 [Solanum pennellii]	3.10E-63	sp|Q9ZQI8|NLTL2_ARATH	2.00E-18	Non-specific lipid-transfer protein-like protein At2g13820										GO:0046658;GO:0005576;GO:0005886;GO:0008289;GO:0006869	anchored component of plasma membrane|extracellular region|plasma membrane|lipid binding|lipid transport
CL27384Contig1	558.712109	963.200013	154.224205	0.16011649	-2.642806203	0.033000806	0.800436034	Down	37.22617	9.089399	77.11825	6.036364	8.961366	3.764138	1773	gi|1026057987|ref|XP_016573389.1|PREDICTED: sedoheptulose-1,7-bisphosphatase, chloroplastic [Capsicum annuum]	7.16E-209	sp|O20252|S17P_SPIOL	0	Sedoheptulose-1,7-bisphosphatase, chloroplastic	KOG1458	0	Fructose-1,6-bisphosphatase	ko00710	Carbon fixation in photosynthetic organisms	1	K01100	E3.1.3.37	sedoheptulose-bisphosphatase	GO:0009507;GO:0046872;GO:0050278;GO:0019253	chloroplast|metal ion binding|sedoheptulose-bisphosphatase activity|reductive pentose-phosphate cycle
CL27394Contig1	28.43667239	14.41607589	42.45726889	2.945133558	1.55833306	0.014260233	0.618911674	Up	1.749745	1.193484	0.8178408	1.764733	5.017235	4.071845	855
CL27461Contig1	157.8188218	256.6606806	58.97696304	0.229785735	-2.121638858	5.15E-05	0.053094935	Down	13.27364	18.98372	30.43462	5.007294	5.277972	3.4992	928	gi|698561878|ref|XP_009772253.1|PREDICTED: NAC domain-containing protein 2-like [Nicotiana sylvestris]	4.83E-32
CL27462Contig1	194.5853678	275.9456609	113.2250746	0.410316561	-1.285190711	0.005619248	0.457910475	Down	21.05203	14.22685	33.12626	7.533575	10.89467	8.812493	909	gi|460406157|ref|XP_004248538.1|PREDICTED: mavicyanin-like [Solanum lycopersicum]	4.93E-62	sp|Q96316|BCB3_ARATH	3.00E-27	Uclacyanin-3										GO:0031225;GO:0046658;GO:0009055;GO:0046872;GO:0055114	anchored component of membrane|anchored component of plasma membrane|electron carrier activity|metal ion binding|oxidation-reduction process
CL27477Contig1	8249.226049	11685.22705	4813.225046	0.411906848	-1.279609982	0.00080909	0.223582019	Down	628.3429	816.8196	1247.831	370.3857	441.2186	250.6468	981	gi|1025201083|ref|XP_016477089.1|PREDICTED: extensin-like [Nicotiana tabacum]	6.64E-35
CL27493Contig1	134.9945222	180.2258141	89.76323033	0.498059786	-1.005609165	0.004013015	0.43088625	Down	12.91014	15.74275	16.69345	8.092948	7.351004	6.487697	891	gi|1102144904|gb|OIT01257.1|hypothetical protein A4A49_52781 [Nicotiana attenuata]	2.38E-29
CL27496Contig1	38.03297637	60.85982565	15.2061271	0.249854924	-2.000837446	0.000431206	0.169076681	Down	4.995509	4.388956	6.734575	2.432129	0.9104162	0.5188754	848	gi|565352921|ref|XP_006343385.1|PREDICTED: peroxidase 72-like [Solanum tuberosum]	2.59E-115	sp|Q9FJZ9|PER72_ARATH	5.00E-99	Peroxidase 72				ko00940	Phenylpropanoid biosynthesis	1	K00430	E1.11.1.7	peroxidase	GO:0005576;GO:0020037;GO:0046872;GO:0004601;GO:0042744;GO:0009809;GO:0006979	extracellular region|heme binding|metal ion binding|peroxidase activity|hydrogen peroxide catabolic process|lignin biosynthetic process|response to oxidative stress
CL27519Contig1	386.7248329	669.7101393	103.7395264	0.154902129	-2.690571122	0.013532755	0.609771377	Down	42.85402	20.61799	97.74412	5.497555	9.091373	9.466317	945	gi|1102143580|gb|OIS99932.1|hypothetical protein A4A49_00335 [Nicotiana attenuata]	1.70E-44
CL27528Contig1	77.07501983	127.661471	26.48856863	0.207490705	-2.268881385	0.034491426	0.808983279	Down	9.462323	3.194156	19.55414	2.718033	2.524773	1.153324	898	gi|256141|gb|AAB23378.1|orf [Nicotiana tabacum]	1.71E-67	sp|P85524|KIRO_ACTDE	4.00E-32	Kirola {ECO:0000303|PubMed:21309790}										GO:0009607;GO:0016068	response to biotic stimulus|type I hypersensitivity
CL27531Contig1	97.8234822	51.50897116	144.1379932	2.798308527	1.484555035	0.005047802	0.451288077	Up	6.037767	5.102017	2.603753	10.05405	9.040991	19.22351	826
CL27568Contig1	702.6657835	1074.227276	331.1042913	0.308225549	-1.697941644	0.008730728	0.524608785	Down	93.08875	49.17026	151.8839	28.80378	37.1551	21.14713	824	gi|1617197|emb|CAA96569.1|CP12 [Nicotiana tabacum]	5.42E-42	sp|Q9LZP9|CP122_ARATH	8.00E-22	Calvin cycle protein CP12-2, chloroplastic										GO:0009507;GO:0009570;GO:0043234;GO:0005507;GO:0016151;GO:0071454;GO:0070417;GO:0034605;GO:0080153;GO:0018316;GO:0019253;GO:0009416;GO:0009744	chloroplast|chloroplast stroma|protein complex|copper ion binding|nickel cation binding|cellular response to anoxia|cellular response to cold|cellular response to heat|negative regulation of reductive pentose-phosphate cycle|peptide cross-linking via L-cystine|reductive pentose-phosphate cycle|response to light stimulus|response to sucrose
CL27588Contig1	57.35985829	85.09223965	29.62747694	0.348180716	-1.522091793	0.004467892	0.442403099	Down	7.678467	4.314886	11.29777	2.807183	2.908243	2.125372	821	gi|1026060299|ref|XP_016574626.1|PREDICTED: sulfated surface glycoprotein 185-like [Capsicum annuum]	4.06E-51
CL27619Contig1	763.6437348	438.4044483	1088.883021	2.483740814	1.312514632	0.001558577	0.294502915	Up	26.57249	15.6942	5.452478	34.89405	33.50992	50.85445	2000	gi|1026022526|ref|XP_016557654.1|PREDICTED: E3 ubiquitin-protein ligase PUB24-like [Capsicum annuum]	1.18E-175	sp|Q9SF15|PUB24_ARATH	2.00E-86	E3 ubiquitin-protein ligase PUB24
CL27667Contig1	12.956976	22.30874013	3.605211862	0.161605355	-2.629453093	0.008119446	0.509303996	Down	1.690903	2.061556	2.931196	0.1718899	0.3342123	0.4846927	763	gi|1025194063|ref|XP_016475857.1|PREDICTED: uncharacterized protein LOC107797473 [Nicotiana tabacum]	1.76E-82
CL27708Contig1	50.54741837	32.49274189	68.60209485	2.111305198	1.078135141	0.043009154	0.868064978	Up	4.343708	2.483642	1.474171	7.987656	4.044075	5.361051	853	gi|1026042771|ref|XP_016567606.1|PREDICTED: uncharacterized protein LOC107865936 [Capsicum annuum]	1.02E-34
CL27710Contig1	43.55011885	59.58429571	27.51594199	0.461798561	-1.114664418	0.034974363	0.812020224	Down	4.856504	8.176853	6.340801	3.296003	2.382495	2.980468	689
CL27729Contig1	643.7774865	1225.882504	61.67246848	0.050308629	-4.313050307	0.003205737	0.392961543	Down	101.2229	23.9276	200.9543	2.224737	9.912045	3.613889	853	gi|1026035532|ref|XP_016563922.1|PREDICTED: miraculin-like [Capsicum annuum]	3.43E-23	sp|P13087|MIRA_SYNDU	1.00E-15	Miraculin
CL27740Contig1	100.2100866	148.6744816	51.74569156	0.348046894	-1.522646394	0.031656049	0.793188741	Down	3.499147	4.890712	10.39669	1.366476	3.24894	1.636507	1802	gi|4376203|gb|AAB05376.3|putative cytochrome P-450 [Nicotiana plumbaginifolia]	1.57E-272	sp|Q9LUC5|C7A15_ARATH	9.00E-163	Cytochrome P450 72A15	KOG0157	6.00E-166	Cytochrome P450 CYP4/CYP19/CYP26 subfamilies							GO:0016021;GO:0020037;GO:0005506;GO:0004497;GO:0016705	integral component of membrane|heme binding|iron ion binding|monooxygenase activity|oxidoreductase activity, acting on paired donors, with incorporation or reduction of molecular oxygen
CL27767Contig1	153.3440231	216.9977657	89.69028044	0.41332352	-1.274656631	0.000192379	0.111702431	Down	8.884285	7.832287	9.348496	4.385283	1.995252	4.16428	1859	gi|565362728|ref|XP_006348097.1|PREDICTED: cytochrome P450 77A1 [Solanum tuberosum]	9.66E-289	sp|O48928|C77A3_SOYBN	4.00E-140	Cytochrome P450 77A3	KOG0156	0	Cytochrome P450 CYP2 subfamily							GO:0016020;GO:0052722;GO:0020037;GO:0005506;GO:0016709;GO:0010143;GO:0044550	membrane|fatty acid in-chain hydroxylase activity|heme binding|iron ion binding|oxidoreductase activity, acting on paired donors, with incorporation or reduction of molecular oxygen, NAD(P)H as one donor, and incorporation of one atom of oxygen|cutin biosynthetic process|secondary metabolite biosynthetic process
CL27817Contig1	79.41978905	116.9400493	41.89952882	0.358299223	-1.480763179	0.004286565	0.432900013	Down	10.52378	6.849314	17.07847	3.321353	4.063406	4.581641	765	gi|1025203857|ref|XP_016477772.1|PREDICTED: pathogenesis-related leaf protein 4-like [Nicotiana tabacum]	2.21E-80	sp|Q04108|PR04_SOLLC	1.00E-47	Pathogenesis-related leaf protein 4	KOG3017	7.00E-48	Defense-related protein containing SCP domain	ko04016;ko04075	MAPK signaling pathway - plant|Plant hormone signal transduction	2	K13449	PR1	pathogenesis-related protein 1	GO:0005576;GO:0006952;GO:0009607	extracellular region|defense response|response to biotic stimulus
CL27820Contig1	555.1298938	856.1905908	254.0691968	0.296743738	-1.752710507	0.02826583	0.774440397	Down	81.64046	36.29275	148.5194	28.9815	30.94427	15.52274	727
CL27831Contig1	61.26070582	37.91048523	84.61092642	2.231860814	1.158247059	0.010505788	0.553710074	Up	3.115078	4.579708	2.719239	4.897039	7.655951	10.52101	805	gi|460414353|ref|XP_004252536.1|PREDICTED: uncharacterized protein LOC101249533 [Solanum lycopersicum]	1.18E-30
CL2785Contig1	17.32763285	28.0766009	6.578664802	0.234311298	-2.093501575	0.011809913	0.578084554	Down	0.6689447	1.428103	1.871237	0.2841759	0.2221345	0.4213833	1600	gi|565388359|ref|XP_006359946.1|PREDICTED: cytochrome P450 71D11-like [Solanum tuberosum]	3.46E-72	sp|O48923|C71DA_SOYBN	1.00E-43	Cytochrome P450 71D10	KOG0156	5.00E-28	Cytochrome P450 CYP2 subfamily	ko00140	Steroid hormone biosynthesis	1	K00512	CYP17A	steroid 17alpha-monooxygenase / 17alpha-hydroxyprogesterone deacetylase	GO:0016020;GO:0020037;GO:0005506;GO:0016709;GO:0044550	membrane|heme binding|iron ion binding|oxidoreductase activity, acting on paired donors, with incorporation or reduction of molecular oxygen, NAD(P)H as one donor, and incorporation of one atom of oxygen|secondary metabolite biosynthetic process
CL27860Contig1	11.77166421	20.82898481	2.714343609	0.130315694	-2.939917257	0.00747427	0.497567903	Down	0.6101794	1.151036	2.526798	0.2546575	0.2489828	0	1101	gi|1026021819|ref|XP_016554422.1|PREDICTED: uncharacterized protein LOC107853946 [Capsicum annuum]	1.65E-92
CL27871Contig1	41.83231107	68.88653319	14.77808896	0.214527982	-2.220762256	6.20E-05	0.05593317	Down	5.299729	5.252009	8.100222	1.70058	1.450252	0.6312019	833	gi|1026106160|ref|XP_016552093.1|PREDICTED: mavicyanin-like [Capsicum annuum]	6.24E-74	sp|O82081|UCC1_ARATH	3.00E-14	Uclacyanin 1 {ECO:0000303|PubMed:9761472}										GO:0031225;GO:0046658;GO:0009055;GO:0046872	anchored component of membrane|anchored component of plasma membrane|electron carrier activity|metal ion binding
CL27908Contig1	87.0058019	42.42551201	131.5860918	3.101579346	1.633003033	0.034436664	0.808983279	Up	1.794263	5.743923	3.189016	6.287304	7.96576	18.54536	889	gi|565395557|ref|XP_006363405.1|PREDICTED: probable calcium-binding protein CML45 [Solanum tuberosum]	6.96E-74	sp|Q93Z27|CML45_ARATH	1.00E-26	Probable calcium-binding protein CML45	KOG0027	4.00E-27	Calmodulin and related proteins (EF-Hand superfamily)	ko04114;ko04218;ko04014;ko04015;ko04016;ko04020;ko04022;ko04024;ko04070;ko04371	Oocyte meiosis|Cellular senescence|Ras signaling pathway|Rap1 signaling pathway|MAPK signaling pathway - plant|Calcium signaling pathway|cGMP - PKG signaling pathway|cAMP signaling pathway|Phosphatidylinositol signaling system|Apelin signaling pathway	10	K02183	CALM	calmodulin	GO:0005509	calcium ion binding
CL27927Contig1	13.28945501	21.28189098	5.29701904	0.24889795	-2.006373746	0.032925976	0.799882732	Down	0.7886603	1.833834	2.498651	0.3286207	0.573464	0.4179146	933	gi|1026055008|ref|XP_016572034.1|PREDICTED: nuclear transcription factor Y subunit B-6-like [Capsicum annuum]	8.22E-71	sp|Q84W66|NFYB6_ARATH	4.00E-62	Nuclear transcription factor Y subunit B-6	KOG0869	3.00E-58	CCAAT-binding factor, subunit A (HAP3)							GO:0005634;GO:0033613;GO:0043565;GO:0003700;GO:0009738;GO:0045893;GO:0006355;GO:0006351	nucleus|activating transcription factor binding|sequence-specific DNA binding|transcription factor activity, sequence-specific DNA binding|abscisic acid-activated signaling pathway|positive regulation of transcription, DNA-templated|regulation of transcription, DNA-templated|transcription, DNA-templated
CL27929Contig1	52.92401749	88.08642432	17.76161065	0.201638457	-2.310157278	0.023181638	0.722757852	Down	6.918152	2.559558	13.46858	1.590996	2.195552	0.6368655	869	gi|565394154|ref|XP_006362727.1|PREDICTED: uncharacterized protein LOC102598914 [Solanum tuberosum]	1.83E-83
CL27949Contig1	41.77885947	26.61912594	56.93859301	2.139010617	1.096943644	0.038339712	0.837006358	Up	0.9951687	1.065566	1.220438	1.251999	2.292003	3.314616	1830	gi|460371052|ref|XP_004231359.1|PREDICTED: uncharacterized protein LOC101244044 [Solanum lycopersicum]	1.44E-107				KOG0017	4.00E-26	FOG: Transposon-encoded proteins with TYA, reverse transcriptase, integrase domains in various combinations
CL27953Contig1	330.2740039	443.8060525	216.7419554	0.488370887	-1.033950896	0.000275191	0.133107812	Down	20.44345	24.82893	36.16073	12.88299	11.70224	13.85344	1229	gi|698477692|ref|XP_009786048.1|PREDICTED: uncharacterized protein LOC104234215 [Nicotiana sylvestris]	1.25E-33
CL27963Contig1	30.40716651	16.83806125	43.97627178	2.611718245	1.384999266	0.02453909	0.733815449	Up	3.292311	0.8841631	0.288839	4.814078	3.677947	3.302416	811	gi|1026071396|ref|XP_016580076.1|PREDICTED: respiratory burst oxidase homolog protein E-like [Capsicum annuum]	2.33E-60	sp|O81211|RBOHE_ARATH	2.00E-11	Respiratory burst oxidase homolog protein E	KOG0039	5.00E-12	Ferric reductase, NADH/NADPH oxidase and related proteins	ko04016	MAPK signaling pathway - plant	1	K13447	RBOH	respiratory burst oxidase	GO:0016021;GO:0005509;GO:0050664;GO:0004601	integral component of membrane|calcium ion binding|oxidoreductase activity, acting on NAD(P)H, oxygen as acceptor|peroxidase activity
CL27973Contig1	17.14687963	31.29160726	3.002152002	0.095941125	-3.381706834	0.015675604	0.636593543	Down	1.592117	0.7826671	4.180331	0.09641698	0.4641131	0.08898727	1087	gi|1026094735|ref|XP_016546595.1|PREDICTED: photosynthetic NDH subunit of lumenal location 2, chloroplastic isoform X1 [Capsicum annuum]	4.11E-96	sp|Q9XI73|PNSL2_ARATH	7.00E-57	Photosynthetic NDH subunit of lumenal location 2, chloroplastic {ECO:0000303|PubMed:21785130}				ko00195	Photosynthesis	1	K08901	psbQ	photosystem II oxygen-evolving enhancer protein 3	GO:0009507;GO:0009534;GO:0009543;GO:0009535;GO:0019898;GO:0009344;GO:0009654;GO:0005509;GO:0045156;GO:0009767;GO:0006810	chloroplast|chloroplast thylakoid|chloroplast thylakoid lumen|chloroplast thylakoid membrane|extrinsic component of membrane|nitrite reductase complex [NAD(P)H]|photosystem II oxygen evolving complex|calcium ion binding|electron transporter, transferring electrons within the cyclic electron transport pathway of photosynthesis activity|photosynthetic electron transport chain|transport
CL27997Contig1	19.87007107	29.28361396	10.45652818	0.357077791	-1.48568969	0.047024512	0.88356609	Down	3.019105	2.287306	2.561077	1.523654	0.8380272	0.3291036	826	gi|565388867|ref|XP_006360189.1|PREDICTED: reticulon-like protein B2 [Solanum tuberosum]	1.50E-96	sp|Q9SUT9|RTNLB_ARATH	2.00E-67	Reticulon-like protein B2	KOG1792	5.00E-68	Reticulon							GO:0005783;GO:0005789;GO:0071782;GO:0005794;GO:0071458;GO:0005886;GO:0071786	endoplasmic reticulum|endoplasmic reticulum membrane|endoplasmic reticulum tubular network|Golgi apparatus|integral component of cytoplasmic side of endoplasmic reticulum membrane|plasma membrane|endoplasmic reticulum tubular network organization
CL28025Contig1	41.35532027	21.97429593	60.73634461	2.76397227	1.466743142	0.006484454	0.469998032	Up	1.970819	2.120313	1.008673	3.508164	5.401689	5.06123	950	gi|460388530|ref|XP_004239920.1|PREDICTED: uncharacterized protein LOC101251381 [Solanum lycopersicum]	2.02E-49
CL28040Contig1	527.774183	801.4367771	254.1115889	0.317070037	-1.657126543	1.13E-06	0.007005887	Down	44.07101	58.56167	79.09261	17.94164	25.22629	12.12457	995	gi|698458270|ref|XP_009781023.1|PREDICTED: protein YLS3-like [Nicotiana sylvestris]	1.36E-71	sp|O64864|YLS3_ARATH	2.00E-24	Protein YLS3										GO:0031225;GO:0005886;GO:0008289;GO:0006869	anchored component of membrane|plasma membrane|lipid binding|lipid transport
CL28060Contig1	69.1898904	112.9071533	25.47262752	0.225606853	-2.148117204	1.48E-05	0.028747262	Down	7.820214	7.284897	13.65536	1.054811	3.450512	1.789398	887	gi|698522231|ref|XP_009757930.1|PREDICTED: protein MOTHER of FT and TF 1 [Nicotiana sylvestris]	4.97E-88	sp|Q9XFK7|MFT_ARATH	4.00E-83	Protein MOTHER of FT and TFL1	KOG3346	9.00E-84	Phosphatidylethanolamine binding protein							GO:0005737;GO:0005634;GO:0009738;GO:0010030;GO:0009737	cytoplasm|nucleus|abscisic acid-activated signaling pathway|positive regulation of seed germination|response to abscisic acid
CL28071Contig1	134.4355214	71.51739958	197.3536433	2.759519284	1.464416967	3.60E-05	0.041022672	Up	3.6911	6.845358	5.766988	11.32146	13.56096	18.69448	991
CL28072Contig1	19.25608186	9.605011525	28.90715219	3.009590578	1.589567238	0.040897908	0.85342158	Up	0.2494611	0.5190124	1.129513	1.300595	1.74207	2.404214	1152
CL28109Contig1	20.76745942	31.66629364	9.868625198	0.311644467	-1.682026997	0.024720131	0.735164816	Down	2.472563	1.861359	3.46729	0.3294569	1.196277	0.8579587	906	gi|1026076062|ref|XP_016582408.1|PREDICTED: protein RADIALIS-like 3 [Capsicum annuum]	8.68E-43	sp|F4JVB8|RADL1_ARATH	7.00E-26	Protein RADIALIS-like 1	KOG0724	2.00E-26	Zuotin and related molecular chaperones (DnaJ superfamily), contains DNA-binding domains							GO:0005634;GO:0003677;GO:0003700;GO:0006351	nucleus|DNA binding|transcription factor activity, sequence-specific DNA binding|transcription, DNA-templated
CL28113Contig1	141.3799281	236.7402265	46.0196296	0.19438872	-2.362983591	0.030292763	0.789060834	Down	8.511235	3.035306	17.916	1.202227	2.685425	1.618249	1825	gi|1026018489|ref|XP_016541181.1|PREDICTED: glutamine synthetase, chloroplastic [Capsicum annuum]	7.35E-249	sp|O22506|GLNA2_DAUCA	0	Glutamine synthetase, chloroplastic	KOG0683	0	Glutamine synthetase	ko04217;ko02020;ko00220;ko00250;ko00630;ko00910	Necroptosis|Two-component system|Arginine biosynthesis|Alanine, aspartate and glutamate metabolism|Glyoxylate and dicarboxylate metabolism|Nitrogen metabolism	6	K01915	glnA, GLUL	glutamine synthetase	GO:0009507;GO:0005524;GO:0004356;GO:0006542	chloroplast|ATP binding|glutamate-ammonia ligase activity|glutamine biosynthetic process
CL28136Contig1	97.51019724	64.70151616	130.3188783	2.014154939	1.010174667	0.009358153	0.528637887	Up	4.737656	4.187376	3.096863	8.681697	8.010453	7.001832	1195
CL28138Contig1	224.6746815	326.8135109	122.5358522	0.374941207	-1.415263705	0.001391873	0.278832053	Down	26.5782	18.63202	40.36813	10.20432	13.00734	7.682087	860	gi|1026008160|ref|XP_016555850.1|PREDICTED: oleosin 14.9 kDa-like [Capsicum annuum]	2.80E-56
CL28142Contig1	503.1611887	688.6239467	317.6984307	0.461352575	-1.116058387	0.007052287	0.488255237	Down	51.06896	43.83498	86.56254	21.02328	36.57893	23.07231	856	gi|970029686|ref|XP_015076156.1|PREDICTED: thioredoxin F1, chloroplastic-like [Solanum pennellii]	7.25E-64	sp|Q9XFH8|TRXF1_ARATH	1.00E-53	Thioredoxin F1, chloroplastic	KOG0907	3.00E-54	Thioredoxin							GO:0009507;GO:0009570;GO:0009534;GO:0008047;GO:0004857;GO:0016671;GO:0015035;GO:0047134;GO:0004791;GO:0045454;GO:0034599;GO:0006662;GO:0043086;GO:0043085;GO:0006109;GO:0009642	chloroplast|chloroplast stroma|chloroplast thylakoid|enzyme activator activity|enzyme inhibitor activity|oxidoreductase activity, acting on a sulfur group of donors, disulfide as acceptor|protein disulfide oxidoreductase activity|protein-disulfide reductase activity|thioredoxin-disulfide reductase activity|cell redox homeostasis|cellular response to oxidative stress|glycerol ether metabolic proce…
CL28147Contig1	24.1187842	41.55518089	6.682387511	0.160807566	-2.636592804	0.022137487	0.71473327	Down	2.415222	1.366601	6.240748	0.5079595	0.6930993	0.2887722	948	gi|565368664|ref|XP_006350961.1|PREDICTED: NAD(P)H-quinone oxidoreductase subunit O, chloroplastic [Solanum tuberosum]	4.46E-61	sp|Q9S829|NDHO_ARATH	2.00E-50	NAD(P)H-quinone oxidoreductase subunit O, chloroplastic {ECO:0000305}										GO:0009507;GO:0009535;GO:0010598;GO:0005886;GO:0016655;GO:0048038;GO:0010258;GO:0006810	chloroplast|chloroplast thylakoid membrane|NAD(P)H dehydrogenase complex (plastoquinone)|plasma membrane|oxidoreductase activity, acting on NAD(P)H, quinone or similar compound as acceptor|quinone binding|NADH dehydrogenase complex (plastoquinone) assembly|transport
CL28238Contig1	92.04478216	126.1720396	57.91752469	0.459036129	-1.123320387	0.004826457	0.449130337	Down	4.110112	4.549845	6.486551	1.834564	2.068076	2.872168	1876	gi|565373353|ref|XP_006353239.1|PREDICTED: endoglucanase 12 [Solanum tuberosum]	0	sp|Q7XUK4|GUN12_ORYSJ	0	Endoglucanase 12										GO:0016021;GO:0008810;GO:0071555;GO:0030245	integral component of membrane|cellulase activity|cell wall organization|cellulose catabolic process
CL28258Contig1	151.4330987	208.0919981	94.77419936	0.455443747	-1.13465522	0.00275585	0.375142707	Down	12.47492	13.02819	22.99701	6.902498	8.611764	5.727658	968	gi|1026064967|ref|XP_016576932.1|PREDICTED: CASP-like protein 1F2 [Capsicum annuum]	9.90E-80	sp|A7PHN8|CSPL4_VITVI	4.00E-43	CASP-like protein 1F1										GO:0016021;GO:0005886	integral component of membrane|plasma membrane
CL28286Contig1	35.55082485	63.22195522	7.87969447	0.124635413	-3.004214057	0.038481809	0.837006358	Down	4.665941	0.6344387	9.2852	0.3112589	0.7594211	0.7569713	983	gi|1025174889|ref|XP_016471508.1|PREDICTED: acid phosphatase 1-like [Nicotiana tabacum]	2.06E-108	sp|P27061|PPA1_SOLLC	4.00E-56	Acid phosphatase 1										GO:0003993	acid phosphatase activity
CL28295Contig1	67.95017838	107.798478	28.10187873	0.260689012	-1.93959832	0.044990606	0.874429187	Down	5.865488	3.88438	15.32216	1.358411	2.929426	2.011562	982	gi|565395614|ref|XP_006363432.1|PREDICTED: protein CHLORORESPIRATORY REDUCTION 7, chloroplastic isoform X2 [Solanum tuberosum]	6.52E-67	sp|Q9FL87|CRR7_ARATH	7.00E-39	Protein CHLORORESPIRATORY REDUCTION 7, chloroplastic {ECO:0000305}										GO:0009507;GO:0009570;GO:0016020;GO:0010275	chloroplast|chloroplast stroma|membrane|NAD(P)H dehydrogenase complex assembly
CL28313Contig1	88.90898119	153.0582104	24.75975203	0.161766899	-2.628011665	0.009181008	0.528637887	Down	9.117722	5.763983	21.90335	1.964891	2.680055	0.9737161	946	gi|1026084459|ref|XP_016541519.1|PREDICTED: uncharacterized protein LOC107842277 [Capsicum annuum]	6.89E-84
CL28346Contig1	947.4176519	1283.205097	611.6302067	0.476642594	-1.069020213	0.005395486	0.452124734	Down	108.7674	77.43287	162.1647	53.69643	61.36229	45.08946	829	gi|76161010|gb|ABA40468.1|Drm3-like protein [Solanum tuberosum]	6.24E-60	sp|Q8LD26|DRMH3_ARATH	2.00E-24	Dormancy-associated protein homolog 3 {ECO:0000305}
CL28350Contig1	110.8366916	155.3570915	66.31629177	0.426863628	-1.228152854	0.013513905	0.609760344	Down	2.239223	1.530272	3.578475	1.426699	0.6724705	0.9258979	4767	gi|460414760|ref|XP_004252731.1|PREDICTED: uncharacterized protein LOC101253570 isoform X1 [Solanum lycopersicum]	0	sp|Q9SY02|PP301_ARATH	3.00E-167	Pentatricopeptide repeat-containing protein At4g02750
CL28355Contig1	24.42429365	42.74156538	6.107021922	0.142882505	-2.807098818	0.038358074	0.837006358	Down	2.495675	1.059292	6.861701	0.8460624	0.4599346	0.08917448	938	gi|1026093786|ref|XP_016546016.1|PREDICTED: rhodanese-like domain-containing protein 10 [Capsicum annuum]	1.88E-101	sp|Q9SR92|STR10_ARATH	2.00E-76	Rhodanese-like domain-containing protein 10										GO:0009507;GO:0009941;GO:0009534;GO:0016021;GO:0009409	chloroplast|chloroplast envelope|chloroplast thylakoid|integral component of membrane|response to cold
CL28364Contig1	154.3832192	259.9683714	48.798067	0.187707707	-2.413440206	0.021813079	0.710213485	Down	14.84153	3.982605	25.32032	3.183099	3.939651	0.7820985	1331	gi|1102293602|gb|OIT39586.1|hypothetical protein A4A49_32165 [Nicotiana attenuata]	1.99E-111
CL28394Contig1	213.2925707	341.211649	85.37349241	0.250206852	-1.998806799	0.007964929	0.509303996	Down	15.01623	10.77652	32.24432	3.845304	5.44275	4.638572	1334	gi|565398911|ref|XP_006365007.1|PREDICTED: 2-oxoglutarate-dependent dioxygenase DAO-like [Solanum tuberosum]	3.55E-159	sp|Q7XKU5|DAO_ORYSJ	3.00E-102	2-oxoglutarate-dependent dioxygenase DAO	KOG0143	3.00E-121	Iron/ascorbate family oxidoreductases							GO:0051213;GO:0046872;GO:0009852	dioxygenase activity|metal ion binding|auxin catabolic process
CL28411Contig1	8346.270186	11326.85622	5365.684148	0.473713451	-1.077913458	0.003492994	0.412965371	Down	423.4295	422.8196	692.3084	253.3777	320.7966	123.5706	1659	gi|76573349|gb|ABA46779.1|meloidogyne-induced giant cell protein-like protein [Solanum tuberosum]	5.25E-116	sp|Q8GY54|GCT21_ARATH	7.00E-110	Gamma-glutamylcyclotransferase 2-1 {ECO:0000305}	KOG3182	2.00E-110	Predicted cation transporter							GO:0005737;GO:0003839;GO:0006751;GO:0046686;GO:0010288	cytoplasm|gamma-glutamylcyclotransferase activity|glutathione catabolic process|response to cadmium ion|response to lead ion
CL2841Contig1	25.04937993	39.67999471	10.41876516	0.262569721	-1.929227535	0.049699184	0.901313232	Down	1.124881	0.5537405	2.550561	0.5762899	0.2845236	0.1995291	2133	gi|1026028078|ref|XP_016560295.1|PREDICTED: uncharacterized protein LOC107859719 [Capsicum annuum]	3.64E-236
CL28424Contig1	85.98684598	118.3410773	53.63261463	0.453203704	-1.141768442	0.004492249	0.442590994	Down	5.593679	4.711154	7.967743	3.029163	2.846685	2.143337	1455	gi|565357500|ref|XP_006345579.1|PREDICTED: 1-aminocyclopropane-1-carboxylate synthase 4 [Solanum tuberosum]	9.20E-223	sp|P29535|1A14_SOLLC	0	1-aminocyclopropane-1-carboxylate synthase 4	KOG0256	0	1-aminocyclopropane-1-carboxylate synthase, and related proteins	ko04016;ko00270	MAPK signaling pathway - plant|Cysteine and methionine metabolism	2	K20772	ACS1_2_6	1-aminocyclopropane-1-carboxylate synthase 1/2/6	GO:0016847;GO:0030170;GO:0009693;GO:0009835	1-aminocyclopropane-1-carboxylate synthase activity|pyridoxal phosphate binding|ethylene biosynthetic process|fruit ripening
CL28425Contig1	2393.280005	3547.09694	1239.46307	0.349430278	-1.516923472	0.01657306	0.647619728	Down	107.9265	182.5126	320.3297	86.14731	84.06666	31.60391	1322	gi|1027854864|ref|NP_001311696.1|1-aminocyclopropane-1-carboxylate oxidase-like [Capsicum annuum]	5.03E-174	sp|P31237|ACCO_ACTDE	6.00E-171	1-aminocyclopropane-1-carboxylate oxidase	KOG0143	3.00E-154	Iron/ascorbate family oxidoreductases	ko00270	Cysteine and methionine metabolism	1	K05933	E1.14.17.4	aminocyclopropanecarboxylate oxidase	GO:0009815;GO:0031418;GO:0046872;GO:0009693;GO:0009835	1-aminocyclopropane-1-carboxylate oxidase activity|L-ascorbic acid binding|metal ion binding|ethylene biosynthetic process|fruit ripening
CL28442Contig1	80.64402081	117.5420726	43.74596902	0.372172857	-1.425955252	0.00596035	0.460554095	Down	4.426327	3.630216	8.117801	1.834818	1.321335	2.678483	1647	gi|1026030786|ref|XP_016561650.1|PREDICTED: protein CHLOROPLAST IMPORT APPARATUS 2 [Capsicum annuum]	1.14E-124	sp|Q9C9A9|COL7_ARATH	3.00E-21	Zinc finger protein CONSTANS-LIKE 7	KOG1601	1.00E-30	GATA-4/5/6 transcription factors							GO:0005730;GO:0003700;GO:0008270;GO:0045893;GO:0006355;GO:0010223;GO:0009641	nucleolus|transcription factor activity, sequence-specific DNA binding|zinc ion binding|positive regulation of transcription, DNA-templated|regulation of transcription, DNA-templated|secondary shoot formation|shade avoidance
CL28465Contig1	23.11300521	46.22601043	0	0	#NAME?	0.008285733	0.513535011	Down	1.556285	0.05108545	5.618231	0	0	0	1477	gi|969997290|ref|XP_015067152.1|PREDICTED: squamosa promoter-binding-like protein 8 [Solanum pennellii]	6.39E-103	sp|Q8GXL3|SPL8_ARATH	7.00E-70	Squamosa promoter-binding-like protein 8										GO:0005737;GO:0005634;GO:0003677;GO:0046872;GO:0048653;GO:0030154;GO:0009554;GO:0009556;GO:0006355;GO:0006351	cytoplasm|nucleus|DNA binding|metal ion binding|anther development|cell differentiation|megasporogenesis|microsporogenesis|regulation of transcription, DNA-templated|transcription, DNA-templated
CL28525Contig1	78.45991245	124.568438	32.35138691	0.259707735	-1.945039111	0.010060687	0.54450213	Down	5.923156	3.674445	11.80396	1.900199	2.106103	1.262516	1319	gi|1025076397|ref|XP_016453395.1|PREDICTED: photosynthetic NDH subunit of subcomplex B 2, chloroplastic-like [Nicotiana tabacum]	1.16E-163	sp|Q94AQ8|PNSB2_ARATH	1.00E-125	Photosynthetic NDH subunit of subcomplex B 2, chloroplastic {ECO:0000303|PubMed:21785130}										GO:0009534;GO:0009535;GO:0010598;GO:0030246;GO:0003824;GO:0005975;GO:0009773;GO:0006810	chloroplast thylakoid|chloroplast thylakoid membrane|NAD(P)H dehydrogenase complex (plastoquinone)|carbohydrate binding|catalytic activity|carbohydrate metabolic process|photosynthetic electron transport in photosystem I|transport
CL28526Contig1	77.3430069	108.2445827	46.44143112	0.42904162	-1.220810488	0.004056784	0.432900013	Down	4.587736	5.60681	6.77531	2.345356	1.637155	3.077551	1437	gi|1025246276|ref|XP_016487914.1|PREDICTED: uncharacterized protein LOC107807956 [Nicotiana tabacum]	9.44E-144	sp|Q9ZQ85|EFM_ARATH	3.00E-49	Myb family transcription factor EFM {ECO:0000303|PubMed:25132385}										GO:0005634;GO:0003677;GO:0003700;GO:0009908;GO:0009740;GO:0010452;GO:0048579;GO:1903507;GO:0006355;GO:0009266;GO:0006351	nucleus|DNA binding|transcription factor activity, sequence-specific DNA binding|flower development|gibberellic acid mediated signaling pathway|histone H3-K36 methylation|negative regulation of long-day photoperiodism, flowering|negative regulation of nucleic acid-templated transcription|regulation of transcription, DNA-templated|response to temperature stimulus|transcription, DNA-templated
CL28528Contig1	2494.099699	4060.088221	928.1111765	0.228593845	-2.129141538	0.021669533	0.709401375	Down	131.408	159.4649	416.8082	26.21069	105.8793	21.05083	1310	gi|1025228398|ref|XP_016483458.1|PREDICTED: GDSL esterase/lipase At4g01130-like [Nicotiana tabacum]	2.63E-183	sp|Q9M153|GDL61_ARATH	1.00E-165	GDSL esterase/lipase At4g01130										GO:0005576;GO:0016788;GO:0016042	extracellular region|hydrolase activity, acting on ester bonds|lipid catabolic process
CL28537Contig1	277.055765	438.6744841	115.4370458	0.26314967	-1.926044508	0.012667876	0.594419224	Down	13.0909	16.37526	36.19675	2.232272	10.61115	3.634359	1522	gi|4008037|gb|AAC95363.1|2-oxoglutarate-dependent dioxygenase [Solanum chacoense]	1.37E-163	sp|P24397|HY6H_HYONI	2.00E-74	Hyoscyamine 6-dioxygenase	KOG0143	4.00E-53	Iron/ascorbate family oxidoreductases							GO:0047998;GO:0031418;GO:0046872	hyoscyamine (6S)-dioxygenase activity|L-ascorbic acid binding|metal ion binding
CL28538Contig1	108.7096491	158.0508041	59.36849415	0.375629181	-1.41261895	0.000790071	0.221994543	Down	6.863195	6.921796	12.58748	3.308929	4.011716	2.196517	1355	gi|1111065000|ref|XP_019239132.1|PREDICTED: short-chain dehydrogenase reductase 3b-like [Nicotiana attenuata]	8.39E-124	sp|Q94K41|SDR3B_ARATH	2.00E-97	Short-chain dehydrogenase reductase 3b	KOG0725	6.00E-98	Reductases with broad range of substrate specificities							GO:0016491	oxidoreductase activity
CL28614Contig1	255.4760445	351.1097076	159.8423814	0.455249108	-1.135271903	0.007631304	0.504143749	Down	14.24153	10.19885	22.74098	7.591084	6.825567	6.251049	1679	gi|763431097|gb|AJQ21378.1|allene oxide cyclase [Lycium chinense]	6.57E-132	sp|Q75KD7|AOC_ORYSJ	2.00E-77	Allene oxide cyclase, chloroplastic {ECO:0000303|Ref.1, ECO:0000303|Ref.2}				ko00592	alpha-Linolenic acid metabolism	1	K10525	AOC	allene oxide cyclase	GO:0009507;GO:0046423;GO:0009734;GO:0007623;GO:0050832;GO:0080186;GO:0009908;GO:0009864;GO:0009695;GO:0006629;GO:0048573;GO:1900367;GO:0009737;GO:0009646;GO:0009637;GO:0009723;GO:0010218;GO:0042542;GO:0009625;GO:0009753;GO:0009416;GO:0010038;GO:0010114;GO:0009751;GO:0009651;GO:0033274;GO:0009611	chloroplast|allene-oxide cyclase activity|auxin-activated signaling pathway|circadian rhythm|defense response to fungus|developmental vegetative growth|flower development|induced systemic resistance, jasmonic acid mediated signaling pathway|jasmonic acid biosynthetic process|lipid metabolic process|photoperiodism, flowering|positive regulation of defense response to insect|response to abscisic ac…
CL28679Contig1	51.50099939	77.94164977	25.06034901	0.321527054	-1.636987962	0.046029123	0.876376238	Down	1.800207	2.762197	6.157979	1.669454	1.449834	0.1387342	1660	gi|1026034592|ref|XP_016563464.1|PREDICTED: UDP-glycosyltransferase 90A1-like [Capsicum annuum]	2.74E-237	sp|Q9ZVX4|U90A1_ARATH	4.00E-146	UDP-glycosyltransferase 90A1	KOG1192	1.00E-146	UDP-glucuronosyl and UDP-glucosyl transferase							GO:0043231;GO:0016758;GO:0008194;GO:0009813;GO:0052696	intracellular membrane-bounded organelle|transferase activity, transferring hexosyl groups|UDP-glycosyltransferase activity|flavonoid biosynthetic process|flavonoid glucuronidation
CL28719Contig1	1970.336849	3171.473427	769.2002712	0.242537196	-2.043722078	4.26E-05	0.047290086	Down	140.5099	123.0405	247.5405	39.62552	55.67865	23.37023	1401	gi|565362767|ref|XP_006348116.1|PREDICTED: peroxidase 42-like [Solanum tuberosum]	1.58E-181	sp|Q9SB81|PER42_ARATH	0	Peroxidase 42				ko00940	Phenylpropanoid biosynthesis	1	K00430	E1.11.1.7	peroxidase	GO:0005576;GO:0009505;GO:0020037;GO:0046872;GO:0004601;GO:0042744;GO:0009664;GO:0006979;GO:0048511	extracellular region|plant-type cell wall|heme binding|metal ion binding|peroxidase activity|hydrogen peroxide catabolic process|plant-type cell wall organization|response to oxidative stress|rhythmic process
CL28721Contig1	250.5605579	123.9394681	377.1816477	3.043273088	1.6056238	0.031237192	0.789985128	Up	9.710198	6.279137	3.881523	11.07394	15.775	34.15654	1368	gi|698567907|ref|XP_009773908.1|PREDICTED: acid phosphatase 1-like [Nicotiana sylvestris]	4.37E-128	sp|P27061|PPA1_SOLLC	5.00E-56	Acid phosphatase 1										GO:0003993	acid phosphatase activity
CL28731Contig1	117.8629714	171.5026559	64.22328679	0.374474007	-1.417062513	0.033779322	0.807407028	Down	7.133556	5.120107	14.79355	2.341981	2.770279	4.766638	1435	gi|1026091601|ref|XP_016544993.1|PREDICTED: uncharacterized protein LOC107845278 [Capsicum annuum]	1.70E-178	sp|P34666|COQ5_CAEEL	1.00E-10	2-methoxy-6-polyprenyl-1,4-benzoquinol methylase, mitochondrial {ECO:0000255|HAMAP-Rule:MF_03191}	KOG1540	3.00E-11	Ubiquinone biosynthesis methyltransferase COQ5							GO:0005743;GO:0005739;GO:0102005;GO:0008757;GO:0032259;GO:0006744	mitochondrial inner membrane|mitochondrion|2-octaprenyl-6-methoxy-1,4-benzoquinone methylase activity|S-adenosylmethionine-dependent methyltransferase activity|methylation|ubiquinone biosynthetic process
CL28764Contig1	35.666474	17.77152488	53.56142312	3.013890112	1.591626817	0.005745946	0.46015615	Up	1.788011	0.3924457	0.2804838	2.795909	1.763032	2.974842	1553	gi|565381418|ref|XP_006357067.1|PREDICTED: protein ENHANCED DISEASE RESISTANCE 2 [Solanum tuberosum]	4.25E-130	sp|F4JSE7|EDR2_ARATH	1.00E-58	Protein ENHANCED DISEASE RESISTANCE 2										GO:0005789;GO:0010008;GO:0016021;GO:0005886;GO:0070273;GO:0009873;GO:1900056;GO:0009626;GO:1900150;GO:0009723;GO:0009751	endoplasmic reticulum membrane|endosome membrane|integral component of membrane|plasma membrane|phosphatidylinositol-4-phosphate binding|ethylene-activated signaling pathway|negative regulation of leaf senescence|plant-type hypersensitive response|regulation of defense response to fungus|response to ethylene|response to salicylic acid
CL28812Contig1	944.4798087	1648.684231	240.275386	0.145737662	-2.778554339	0.014871973	0.626995294	Down	71.37242	26.07069	150.3637	10.50856	13.86816	10.18991	1511	gi|1025373089|ref|XP_016515233.1|PREDICTED: chlorophyll a-b binding protein, chloroplastic [Nicotiana tabacum]	6.07E-150	sp|P13869|CB12_PETHY	0	Chlorophyll a-b binding protein, chloroplastic				ko00196	Photosynthesis - antenna proteins	1	K08908	LHCA2	light-harvesting complex I chlorophyll a/b binding protein 2	GO:0009535;GO:0016021;GO:0009522;GO:0009523;GO:0016168;GO:0046872;GO:0009765;GO:0018298	chloroplast thylakoid membrane|integral component of membrane|photosystem I|photosystem II|chlorophyll binding|metal ion binding|photosynthesis, light harvesting|protein-chromophore linkage
CL28817Contig1	1671.703218	2866.938217	476.4682192	0.166194101	-2.589058921	0.014597481	0.6223129	Down	140.1169	54.12075	284.8637	24.60694	31.75758	19.67375	1358	gi|565382242|ref|XP_006357455.1|PREDICTED: chlorophyll a-b binding protein CP26, chloroplastic [Solanum tuberosum]	1.53E-150	sp|Q9XF89|CB5_ARATH	7.00E-140	Chlorophyll a-b binding protein CP26, chloroplastic				ko00196	Photosynthesis - antenna proteins	1	K08916	LHCB5	light-harvesting complex II chlorophyll a/b binding protein 5	GO:0009507;GO:0009941;GO:0009534;GO:0009535;GO:0016021;GO:0016020;GO:0009522;GO:0009783;GO:0010287;GO:0009517;GO:0009579;GO:0042651;GO:0016168;GO:0046872;GO:0031409;GO:0010196;GO:0015979;GO:0009768;GO:0010207;GO:0018298;GO:0009637;GO:0010218;GO:0010114	chloroplast|chloroplast envelope|chloroplast thylakoid|chloroplast thylakoid membrane|integral component of membrane|membrane|photosystem I|photosystem II antenna complex|plastoglobule|PSII associated light-harvesting complex II|thylakoid|thylakoid membrane|chlorophyll binding|metal ion binding|pigment binding|nonphotochemical quenching|photosynthesis|photosynthesis, light harvesting in photosyst…
CL28825Contig1	159.4684076	216.8771685	102.0596467	0.470587326	-1.08746563	0.031041803	0.789985128	Down	7.295839	9.023739	17.6257	4.994954	6.06872	4.212069	1450	gi|1026090709|ref|XP_016544590.1|PREDICTED: metalloendoproteinase 1-MMP-like [Capsicum annuum]	3.15E-165	sp|Q8GWW6|4MMP_ARATH	1.00E-110	Metalloendoproteinase 4-MMP {ECO:0000303|PubMed:10574937}	KOG1565	2.00E-111	Gelatinase A and related matrix metalloproteases							GO:0031225;GO:0031012;GO:0005886;GO:0004222;GO:0008270	anchored component of membrane|extracellular matrix|plasma membrane|metalloendopeptidase activity|zinc ion binding
CL28858Contig1	98.77138428	137.1695072	60.37326137	0.440136169	-1.183978163	0.045117859	0.874429187	Down	4.562813	4.532074	10.90522	2.171883	3.099274	3.205126	1555	gi|1026019409|ref|XP_016544843.1|PREDICTED: palmitoyl-protein thioesterase 1 isoform X1 [Capsicum annuum]	1.08E-157	sp|Q20390|PPT1_CAEEL	2.00E-47	Palmitoyl-protein thioesterase 1	KOG2541	2.00E-138	Palmitoyl protein thioesterase	ko04142;ko00062	Lysosome|Fatty acid elongation	2	K01074	PPT	palmitoyl-protein thioesterase	GO:0005764;GO:0008474;GO:0044257;GO:0007005;GO:0018991;GO:0009791;GO:0002084;GO:0006898	lysosome|palmitoyl-(protein) hydrolase activity|cellular protein catabolic process|mitochondrion organization|oviposition|post-embryonic development|protein depalmitoylation|receptor-mediated endocytosis
CL28864Contig1	72.96976422	135.6985049	10.24102359	0.075468949	-3.727973	0.01970244	0.684715793	Down	5.235364	2.071204	15.46941	0.2227109	0.9245765	0.4766119	1364	gi|134303371|gb|ABO71015.1|salicylic acid/benzoic acid carboxyl methyltransferase [Datura wrightii]	1.36E-176	sp|Q9SPV4|SAMT_CLABR	2.00E-129	Salicylate carboxymethyltransferase										GO:0046872;GO:0008168	metal ion binding|methyltransferase activity
CL28873Contig1	2393.545812	3401.504087	1385.587537	0.407345545	-1.295674964	0.028284288	0.774440397	Down	68.65269	70.3241	145.4245	19.35871	65.19651	26.58273	2710	gi|38425095|gb|AAR19769.1|sucrose synthase [Beta vulgaris]	0	sp|P10691|SUS1_SOLTU	0	Sucrose synthase	KOG0853	0	Glycosyltransferase	ko00500	Starch and sucrose metabolism	1	K00695	E2.4.1.13	sucrose synthase	GO:0016157;GO:0005985	sucrose synthase activity|sucrose metabolic process
CL28884Contig1	27.01500655	38.99306601	15.0369471	0.385631309	-1.374705907	0.034291729	0.808983279	Down	1.34163	2.815165	2.371076	1.20426	0.5950531	0.6579855	1340	gi|1027855235|ref|NP_001311592.1|UDP-glycosyltransferase 91A1-like [Capsicum annuum]	1.56E-185	sp|Q940V3|U91A1_ARATH	9.00E-115	UDP-glycosyltransferase 91A1	KOG1192	2.00E-115	UDP-glucuronosyl and UDP-glucosyl transferase							GO:0043231;GO:0080043;GO:0080044;GO:0009813;GO:0052696	intracellular membrane-bounded organelle|quercetin 3-O-glucosyltransferase activity|quercetin 7-O-glucosyltransferase activity|flavonoid biosynthetic process|flavonoid glucuronidation
CL28896Contig1	130.231932	79.64068029	180.8231838	2.270487684	1.183002211	0.035444598	0.816021998	Up	5.75127	7.574223	2.236515	13.7388	5.933279	15.31049	1131
CL28919Contig1	157.278283	210.0177153	104.5388507	0.49776206	-1.006471824	0.002591223	0.375142707	Down	14.3972	9.943163	17.65496	6.266938	7.96728	6.020331	1122	gi|1026026919|ref|XP_016559727.1|PREDICTED: protein LIGHT-DEPENDENT SHORT HYPOCOTYLS 10-like [Capsicum annuum]	5.25E-102	sp|Q9S7R3|LSH10_ARATH	3.00E-77	Protein LIGHT-DEPENDENT SHORT HYPOCOTYLS 10										GO:0005634;GO:0003677;GO:0009299;GO:0009886;GO:0006355	nucleus|DNA binding|mRNA transcription|post-embryonic animal morphogenesis|regulation of transcription, DNA-templated
CL2891Contig1	111.5813953	158.6108176	64.55197292	0.40698342	-1.296958074	0.000474233	0.172644202	Down	5.439916	5.233777	8.82574	2.704776	2.86192	2.076529	1833	gi|698573108|ref|XP_009775315.1|PREDICTED: uncharacterized protein LOC104225252 [Nicotiana sylvestris]	5.37E-207
CL28924Contig1	913.3776524	1394.067122	432.6881828	0.3103783	-1.687900402	0.011631614	0.575871342	Down	96.44049	48.94918	159.5147	25.05487	36.75959	29.54418	1032	gi|970068223|ref|XP_015061236.1|PREDICTED: cytochrome b6-f complex iron-sulfur subunit, chloroplastic [Solanum pennellii]	5.78E-120	sp|Q69GY7|UCRIA_SOLTU	3.00E-108	Cytochrome b6-f complex iron-sulfur subunit, chloroplastic	KOG1671	5.00E-95	Ubiquinol cytochrome c reductase, subunit RIP1	ko00195	Photosynthesis	1	K02636	petC	cytochrome b6-f complex iron-sulfur subunit	GO:0009535;GO:0016021;GO:0051537;GO:0045158;GO:0046872;GO:0009496;GO:0015979	chloroplast thylakoid membrane|integral component of membrane|2 iron, 2 sulfur cluster binding|electron transporter, transferring electrons within cytochrome b6/f complex of photosystem II activity|metal ion binding|plastoquinol--plastocyanin reductase activity|photosynthesis
CL2893Contig1	1380.465621	1971.021241	789.9100006	0.40076179	-1.319183132	0.001059401	0.245215252	Down	64.69907	66.27901	120.2201	30.98563	39.46986	26.28948	1773	gi|1102276874|gb|OIT25822.1|omega-6 fatty acid desaturase, endoplasmic reticulum isozyme 2 [Nicotiana attenuata]	5.29E-220	sp|Q84VT2|FAD12_PUNGR	0	Delta(12)-acyl-lipid-desaturase {ECO:0000303|PubMed:12354116}				ko01040	Biosynthesis of unsaturated fatty acids	1	K10256	FAD2	omega-6 fatty acid desaturase / acyl-lipid omega-6 desaturase (Delta-12 desaturase)	GO:0016021;GO:0016717;GO:0006636	integral component of membrane|oxidoreductase activity, acting on paired donors, with oxidation of a pair of donors resulting in the reduction of molecular oxygen to two molecules of water|unsaturated fatty acid biosynthetic process
CL28948Contig1	54.58185784	85.51058768	23.65312799	0.276610518	-1.854072077	0.000151645	0.097937735	Down	4.081222	3.898374	7.096224	0.9796551	2.253245	0.7616947	1276	gi|1026099591|ref|XP_016548850.1|PREDICTED: LOB domain-containing protein 42 [Capsicum annuum]	4.66E-84	sp|Q9CA30|LBD42_ARATH	6.00E-70	LOB domain-containing protein 42
CL28972Contig1	39.13488381	55.16904037	23.10072725	0.418726284	-1.255920615	0.049679732	0.901313232	Down	4.565181	1.463977	5.296095	1.449614	1.337035	1.815939	1092	gi|1026059796|ref|XP_016574377.1|PREDICTED: uncharacterized protein LOC107872086 [Capsicum annuum]	5.97E-64
CL29041Contig1	144.6007625	195.8584088	93.34311621	0.476584676	-1.069195532	0.016631855	0.647619728	Down	7.474091	7.947683	15.37954	3.487863	5.386974	5.266258	1442	gi|1026034045|ref|XP_016563190.1|PREDICTED: peptidyl-prolyl cis-trans isomerase FKBP17-2, chloroplastic-like [Capsicum annuum]	5.45E-113	sp|Q9LDY5|FK172_ARATH	1.00E-81	Peptidyl-prolyl cis-trans isomerase FKBP17-2, chloroplastic	KOG0552	4.00E-82	FKBP-type peptidyl-prolyl cis-trans isomerase							GO:0009507;GO:0009543;GO:0009535;GO:0005789;GO:0005528;GO:0003755;GO:0061077	chloroplast|chloroplast thylakoid lumen|chloroplast thylakoid membrane|endoplasmic reticulum membrane|FK506 binding|peptidyl-prolyl cis-trans isomerase activity|chaperone-mediated protein folding
CL29052Contig1	270.443416	386.8896643	153.9971678	0.398038981	-1.32901837	0.01236878	0.58932761	Down	14.90397	18.04952	32.99845	5.986906	13.47851	5.642544	1329	gi|565344507|ref|XP_006339353.1|PREDICTED: glucuronoxylan 4-O-methyltransferase 3 [Solanum tuberosum]	6.42E-141	sp|Q9LQ32|GXM3_ARATH	1.00E-119	Glucuronoxylan 4-O-methyltransferase 3										GO:0005794;GO:0000139;GO:0016021;GO:0030775;GO:0009808;GO:0005976;GO:0045492;GO:0045491	Golgi apparatus|Golgi membrane|integral component of membrane|glucuronoxylan 4-O-methyltransferase activity|lignin metabolic process|polysaccharide metabolic process|xylan biosynthetic process|xylan metabolic process
CL29066Contig1	117.2973757	159.9339255	74.66082594	0.466822944	-1.099052625	0.002736049	0.375142707	Down	7.262791	6.91422	7.532616	3.180819	3.658482	3.029157	1648	gi|1025023990|ref|XP_016442222.1|PREDICTED: glucan endo-1,3-beta-glucosidase 12-like [Nicotiana tabacum]	3.02E-225	sp|Q8VYE5|E1312_ARATH	2.00E-107	Glucan endo-1,3-beta-glucosidase 12										GO:0031225;GO:0046658;GO:0005618;GO:0005576;GO:0042973;GO:0004553;GO:0030247;GO:0005975;GO:0071555;GO:0006952	anchored component of membrane|anchored component of plasma membrane|cell wall|extracellular region|glucan endo-1,3-beta-D-glucosidase activity|hydrolase activity, hydrolyzing O-glycosyl compounds|polysaccharide binding|carbohydrate metabolic process|cell wall organization|defense response
CL29075Contig1	97.65531432	136.8135113	58.49711731	0.427568277	-1.225773277	0.002622683	0.375142707	Down	4.99588	7.297334	11.08932	2.809237	3.385577	3.499622	1322	gi|565375394|ref|XP_006354215.1|PREDICTED: probable 2-oxoglutarate-dependent dioxygenase AOP1 [Solanum tuberosum]	7.08E-126	sp|Q945B6|AOP1L_ARATH	2.00E-79	Probable 2-oxoglutarate-dependent dioxygenase AOP1.2	KOG0143	4.00E-92	Iron/ascorbate family oxidoreductases							GO:0051213;GO:0046872	dioxygenase activity|metal ion binding
CL29099Contig1	70.11140626	96.31880122	43.90401131	0.455819744	-1.133464678	0.009432348	0.530750495	Down	4.834133	4.457231	7.36206	1.556742	4.229622	1.555758	1300	gi|697136617|ref|XP_009622388.1|PREDICTED: LOW QUALITY PROTEIN: leucine-rich repeat extensin-like protein 6 [Nicotiana tomentosiformis]	2.48E-195	sp|Q9LUI1|LRX6_ARATH	2.00E-154	Leucine-rich repeat extensin-like protein 6										GO:0005618;GO:0005576;GO:0005199;GO:0071555	cell wall|extracellular region|structural constituent of cell wall|cell wall organization
CL29104Contig1	47.06949404	78.10694763	16.03204045	0.205257547	-2.284492828	0.001315781	0.273726788	Down	3.220593	2.543864	6.604561	0.8689474	1.065587	0.5161072	1428	gi|698512299|ref|XP_009801169.1|PREDICTED: uncharacterized protein LOC104246952 [Nicotiana sylvestris]	3.03E-114
CL29178Contig1	119.5599993	161.6660808	77.45391783	0.479098135	-1.061606897	0.003097546	0.390897869	Down	7.786278	5.921475	10.53718	4.44465	4.088678	2.639858	1498	gi|698565432|ref|XP_009773259.1|PREDICTED: magnesium protoporphyrin IX methyltransferase, chloroplastic [Nicotiana sylvestris]	6.18E-152	sp|Q9SW18|CHLM_ARATH	1.00E-140	Magnesium protoporphyrin IX methyltransferase, chloroplastic	KOG1270	3.00E-141	Methyltransferases	ko00860	Porphyrin and chlorophyll metabolism	1	K03428	bchM, chlM	magnesium-protoporphyrin O-methyltransferase	GO:0009507;GO:0009941;GO:0031969;GO:0009534;GO:0009535;GO:0046406;GO:0015995	chloroplast|chloroplast envelope|chloroplast membrane|chloroplast thylakoid|chloroplast thylakoid membrane|magnesium protoporphyrin IX methyltransferase activity|chlorophyll biosynthetic process
CL29206Contig1	11.64930247	4.529256021	18.76934891	4.14402472	2.051032609	0.042692457	0.865703588	Up	0.1568858	0.3289277	0.40411	1.373199	0.4709513	1.639172	1178	gi|209954715|dbj|BAG80548.1|UDP-glucose:glucosyltransferase [Lycium barbarum]	1.73E-167	sp|Q9ZUV0|U86A2_ARATH	1.00E-120	UDP-glycosyltransferase 86A2	KOG1192	2.00E-121	UDP-glucuronosyl and UDP-glucosyl transferase							GO:0043231;GO:0080043;GO:0080044;GO:0009813;GO:0052696	intracellular membrane-bounded organelle|quercetin 3-O-glucosyltransferase activity|quercetin 7-O-glucosyltransferase activity|flavonoid biosynthetic process|flavonoid glucuronidation
CL29209Contig1	49.42547922	72.52225465	26.32870379	0.363043095	-1.461787281	0.037049235	0.826796003	Down	3.408436	2.363686	7.342168	1.657869	1.698018	1.140841	1254	gi|460392422|ref|XP_004241815.1|PREDICTED: psbP domain-containing protein 6, chloroplastic [Solanum lycopersicum]	3.81E-126	sp|Q9LXX5|PPD6_ARATH	1.00E-119	PsbP domain-containing protein 6, chloroplastic										GO:0009507;GO:0009570;GO:0009534;GO:0009543;GO:0019898;GO:0009654;GO:0009579;GO:0031977;GO:0005509;GO:0015979	chloroplast|chloroplast stroma|chloroplast thylakoid|chloroplast thylakoid lumen|extrinsic component of membrane|photosystem II oxygen evolving complex|thylakoid|thylakoid lumen|calcium ion binding|photosynthesis
CL29284Contig1	388.4039754	556.6505674	220.1573835	0.395503744	-1.338236743	2.82E-05	0.034876782	Down	24.95375	28.53476	44.12282	13.75493	12.6221	10.79919	1287	gi|1025237679|ref|XP_016485796.1|PREDICTED: protein trichome birefringence-like 41 [Nicotiana tabacum]	1.13E-163	sp|F4IWA8|TBL41_ARATH	5.00E-118	Protein trichome birefringence-like 41										GO:0005794;GO:0016021;GO:0016413;GO:0071554	Golgi apparatus|integral component of membrane|O-acetyltransferase activity|cell wall organization or biogenesis
CL29301Contig1	174.7500608	239.8703409	109.6297806	0.457037665	-1.129615029	0.043869685	0.868064978	Down	13.59589	9.925335	26.24917	9.151631	7.620724	4.921871	1091	gi|697129922|ref|XP_009619018.1|PREDICTED: uncharacterized protein At5g01610 [Nicotiana tomentosiformis]	1.80E-91	sp|Q9M015|Y5161_ARATH	5.00E-46	Uncharacterized protein At5g01610
CL29313Contig1	47.42116729	78.63477001	16.20756458	0.206111935	-2.27850005	0.006018812	0.462446465	Down	2.829994	2.226704	6.394713	0.2907302	1.369522	0.6195231	1556	gi|971544170|ref|XP_015162598.1|PREDICTED: transcription factor MYC2-like [Solanum tuberosum]	4.48E-129	sp|O23090|BH014_ARATH	8.00E-55	Transcription factor bHLH14				ko04016;ko04075	MAPK signaling pathway - plant|Plant hormone signal transduction	2	K13422	MYC2	transcription factor MYC2	GO:0005737;GO:0005634;GO:0003677;GO:0003700;GO:0006355;GO:0006351	cytoplasm|nucleus|DNA binding|transcription factor activity, sequence-specific DNA binding|regulation of transcription, DNA-templated|transcription, DNA-templated
CL29322Contig1	2290.335664	3120.335298	1460.33603	0.468006125	-1.095400685	0.013666258	0.612166288	Down	125.9647	170.8018	257.6243	74.35654	128.1209	45.41104	1273	gi|1102270289|gb|OIT21144.1|bidirectional sugar transporter sweet10 [Nicotiana attenuata]	1.52E-141	sp|P0DKJ5|SWT15_VITVI	6.00E-88	Bidirectional sugar transporter SWEET15 {ECO:0000305}	KOG1623	1.00E-86	Multitransmembrane protein							GO:0016021;GO:0005886;GO:0008643	integral component of membrane|plasma membrane|carbohydrate transport
CL29323Contig1	1718.806946	2387.212939	1050.400953	0.440011419	-1.18438713	2.93E-06	0.015844885	Down	52.24061	69.90434	89.00185	32.05603	31.73326	25.69342	2548	gi|1026058328|ref|XP_016573560.1|PREDICTED: desiccation-related protein PCC13-62-like [Capsicum annuum]	2.62E-149	sp|P22242|DRPE_CRAPL	3.00E-116	Desiccation-related protein PCC13-62
CL29358Contig1	350.8569462	223.6146173	478.099275	2.13805019	1.09629572	0.014326742	0.619969745	Up	23.17704	12.29552	9.926384	34.96913	20.65822	40.99981	1082
CL29374Contig1	1076.139985	1921.260797	231.019172	0.120243526	-3.055968879	0.01480336	0.626995294	Down	76.09304	25.66184	168.2997	10.42762	14.01067	6.403513	1618	gi|1026070966|ref|XP_016579877.1|PREDICTED: glyceraldehyde-3-phosphate dehydrogenase A, chloroplastic-like [Capsicum annuum]	2.41E-216	sp|P09043|G3PA_TOBAC	0	Glyceraldehyde-3-phosphate dehydrogenase A, chloroplastic	KOG0657	0	Glyceraldehyde 3-phosphate dehydrogenase	ko00710	Carbon fixation in photosynthetic organisms	1	K05298	GAPA	glyceraldehyde-3-phosphate dehydrogenase (NADP+) (phosphorylating)	GO:0009507;GO:0047100;GO:0051287;GO:0050661;GO:0006006;GO:0019253	chloroplast|glyceraldehyde-3-phosphate dehydrogenase (NADP+) (phosphorylating) activity|NAD binding|NADP binding|glucose metabolic process|reductive pentose-phosphate cycle
CL29385Contig1	2207.399311	3092.695498	1322.103123	0.427492174	-1.226030085	0.030169575	0.788802226	Down	176.7133	112.1678	303.4629	86.46013	109.9247	45.66952	1179	gi|1102290312|gb|OIT36614.1|glutathione s-transferase t1 [Nicotiana attenuata]	3.67E-117	sp|Q9ZRT5|GSTT1_ARATH	9.00E-111	Glutathione S-transferase T1	KOG0867	2.00E-111	Glutathione S-transferase	ko00480;ko00980;ko00982	Glutathione metabolism|Metabolism of xenobiotics by cytochrome P450|Drug metabolism - cytochrome P450	3	K00799	GST, gst	glutathione S-transferase	GO:0005737;GO:0005634;GO:0005777;GO:0004364;GO:0004601;GO:0006749;GO:0009407	cytoplasm|nucleus|peroxisome|glutathione transferase activity|peroxidase activity|glutathione metabolic process|toxin catabolic process
CL29389Contig1	19.44177192	31.95161335	6.931930487	0.216950875	-2.204559687	0.005225488	0.452124734	Down	1.657633	0.8637706	2.171999	0.3846007	0.1919933	0.4486234	1515	gi|1111034424|ref|XP_019224017.1|PREDICTED: GDSL esterase/lipase At5g33370-like [Nicotiana attenuata]	2.71E-190	sp|Q8LB81|GDL79_ARATH	0	GDSL esterase/lipase At5g33370										GO:0005576;GO:0016788;GO:0016042	extracellular region|hydrolase activity, acting on ester bonds|lipid catabolic process
CL29395Contig1	242.4749778	347.9761327	136.9738228	0.393629936	-1.345088152	0.007397119	0.497307321	Down	19.21321	16.61702	37.28161	9.619128	10.12333	7.905997	1077	gi|969999692|ref|XP_015084241.1|PREDICTED: histidine-containing phosphotransfer protein 1-like [Solanum pennellii]	1.40E-72	sp|Q9ZNV9|AHP1_ARATH	4.00E-55	Histidine-containing phosphotransfer protein 1	KOG4747	9.00E-56	Two-component phosphorelay intermediate involved in MAP kinase cascade regulation	ko04075	Plant hormone signal transduction	1	K14490	AHP	histidine-containing phosphotransfer peotein	GO:0005737;GO:0005829;GO:0005634;GO:0009927;GO:0043424;GO:0009736;GO:0000160	cytoplasm|cytosol|nucleus|histidine phosphotransfer kinase activity|protein histidine kinase binding|cytokinin-activated signaling pathway|phosphorelay signal transduction system
CL29543Contig1	750.7937104	1032.988928	468.5984931	0.453633607	-1.14040057	0.037620404	0.829151966	Down	52.74931	31.89737	89.129	21.78535	33.27624	20.7799	1342	gi|1111116136|ref|XP_019248829.1|PREDICTED: uncharacterized protein LOC109228108 [Nicotiana attenuata]	4.29E-70
CL29548Contig1	1586.420665	2263.314975	909.5263553	0.401855846	-1.315250023	0.0032436	0.393604271	Down	92.68669	98.49624	170.3358	37.76834	73.94541	27.50513	1414	gi|697117141|ref|XP_009612500.1|PREDICTED: isoflavone reductase-like protein [Nicotiana tomentosiformis]	4.48E-157	sp|E1U332|ALL12_OLEEU	4.00E-179	Isoflavone reductase-like protein										GO:0005737;GO:0016491	cytoplasm|oxidoreductase activity
CL2954Contig1	77.91917412	50.54628292	105.2920653	2.083082261	1.058719813	0.022569536	0.718887158	Up	1.65578	0.5321348	0.4438767	1.691893	1.681646	2.157828	4177	gi|1109294037|ref|XP_019171638.1|PREDICTED: stromal 70 kDa heat shock-related protein, chloroplastic [Ipomoea nil]	1.29E-10	sp|Q02028|HSP7S_PEA	3.00E-19	Stromal 70 kDa heat shock-related protein, chloroplastic	KOG0102	8.00E-20	Molecular chaperones mortalin/PBP74/GRP75, HSP70 superfamily	ko04144;ko04010;ko04141;ko03040	Endocytosis|MAPK signaling pathway|Protein processing in endoplasmic reticulum|Spliceosome	4	K03283	HSPA1s	heat shock 70kDa protein 1/2/6/8	GO:0009570;GO:0005524;GO:0006457	chloroplast stroma|ATP binding|protein folding
CL29552Contig1	104.3888023	147.2248126	61.55279196	0.41808708	-1.258124635	0.000870816	0.230515361	Down	8.787989	5.617187	8.98829	4.404665	2.893951	2.217868	1405	gi|1026043392|ref|XP_016567904.1|PREDICTED: NAC domain-containing protein 76 isoform X2 [Capsicum annuum]	1.17E-151	sp|Q9MA17|SMB_ARATH	2.00E-91	Protein SOMBRERO										GO:0005634;GO:0003677;GO:0003700;GO:0009834;GO:0010455;GO:0003002;GO:0006355;GO:0048829;GO:0006351	nucleus|DNA binding|transcription factor activity, sequence-specific DNA binding|plant-type secondary cell wall biogenesis|positive regulation of cell fate commitment|regionalization|regulation of transcription, DNA-templated|root cap development|transcription, DNA-templated
CL29565Contig1	48.38096638	75.89917682	20.86275594	0.274874601	-1.86315449	0.003246315	0.393604271	Down	3.264495	2.461968	6.285868	0.841377	1.313416	0.9819354	1433	gi|565381835|ref|XP_006357266.1|PREDICTED: uncharacterized protein LOC102599958 [Solanum tuberosum]	8.49E-214
CL29615Contig1	64.79674848	103.4763219	26.11717503	0.252397597	-1.986229919	0.028258587	0.774440397	Down	3.945879	2.222713	8.794957	1.210258	1.841243	0.5293972	1571	gi|971554798|ref|XP_006349893.2|PREDICTED: uncharacterized hydrolase YugF isoform X1 [Solanum tuberosum]	5.51E-193	sp|Q9FFZ1|PPH_ARATH	3.00E-19	Pheophytinase, chloroplastic	KOG1454	4.00E-149	Predicted hydrolase/acyltransferase (alpha/beta hydrolase superfamily)							GO:0009507;GO:0009570;GO:0009535;GO:0080124;GO:0015996	chloroplast|chloroplast stroma|chloroplast thylakoid membrane|pheophytinase activity|chlorophyll catabolic process
CL29618Contig1	1105.918649	1777.79116	434.0461389	0.244149115	-2.034165544	0.003529766	0.413163619	Down	71.24137	62.11592	149.6315	11.95186	42.85869	11.1724	1424	gi|698478679|ref|XP_009786482.1|PREDICTED: endochitinase 3-like [Nicotiana sylvestris]	9.65E-126	sp|P29059|CHI3_TOBAC	1.00E-150	Endochitinase 3	KOG4742	5.00E-131	Predicted chitinase	ko04016;ko00520	MAPK signaling pathway - plant|Amino sugar and nucleotide sugar metabolism	2	K20547	CHIB	basic endochitinase B	GO:0005773;GO:0008061;GO:0004568;GO:0016998;GO:0006032;GO:0006952;GO:0000272	vacuole|chitin binding|chitinase activity|cell wall macromolecule catabolic process|chitin catabolic process|defense response|polysaccharide catabolic process
CL29624Contig1	97.15375701	153.2988534	41.00866057	0.26750794	-1.902346379	0.01636246	0.647619728	Down	5.483949	3.838376	12.31363	1.673943	1.902574	1.979941	1610	gi|1025091008|ref|XP_016457010.1|PREDICTED: photosynthetic NDH subunit of subcomplex B 1, chloroplastic-like [Nicotiana tabacum]	2.29E-251	sp|Q9S9N6|PNSB1_ARATH	0	Photosynthetic NDH subunit of subcomplex B 1, chloroplastic {ECO:0000303|PubMed:21785130}										GO:0009507;GO:0009534;GO:0009535;GO:0010598;GO:0009773;GO:0006810	chloroplast|chloroplast thylakoid|chloroplast thylakoid membrane|NAD(P)H dehydrogenase complex (plastoquinone)|photosynthetic electron transport in photosystem I|transport
CL29626Contig1	439.3908469	843.1793654	35.60232829	0.042223908	-4.565796064	0.008789545	0.524608785	Down	42.47955	3.946367	86.81594	2.151567	1.616024	1.610138	1439	gi|1102279006|gb|OIT27344.1|fructose-bisphosphate aldolase, cytoplasmic isozyme 1 [Nicotiana attenuata]	1.34E-191	sp|O65581|ALFC5_ARATH	0	Fructose-bisphosphate aldolase 5, cytosolic {ECO:0000305}	KOG1557	0	Fructose-biphosphate aldolase	ko00010;ko00030;ko00051;ko00680;ko00710	Glycolysis / Gluconeogenesis|Pentose phosphate pathway|Fructose and mannose metabolism|Methane metabolism|Carbon fixation in photosynthetic organisms	5	K01623	ALDO	fructose-bisphosphate aldolase, class I	GO:0009507;GO:0005829;GO:0004332;GO:0006096	chloroplast|cytosol|fructose-bisphosphate aldolase activity|glycolytic process
CL2964Contig1	6934.92982	9870.304521	3999.555119	0.405210914	-1.303255061	0.001305404	0.272879915	Down	413.8058	431.1562	772.3503	145.844	233.3543	256.1089	1379	gi|1102276229|gb|OIT25297.1|proline-rich protein 4 [Nicotiana attenuata]	2.70E-77	sp|Q9T0I5|PRP4_ARATH	2.00E-30	Proline-rich protein 4										GO:0005618;GO:0005576	cell wall|extracellular region
CL29651Contig1	3756.08754	2015.559176	5496.615904	2.727092297	1.447363528	0.000346485	0.148443276	Up	144.8943	87.46073	32.49861	182.0683	239.2793	305.1829	1658	gi|970033298|ref|XP_015077953.1|PREDICTED: omega-3 fatty acid desaturase, endoplasmic reticulum-like [Solanum pennellii]	2.03E-210	sp|P48626|FAD3E_TOBAC	0	Omega-3 fatty acid desaturase, endoplasmic reticulum										GO:0005789;GO:0016021;GO:0016717;GO:0006636	endoplasmic reticulum membrane|integral component of membrane|oxidoreductase activity, acting on paired donors, with oxidation of a pair of donors resulting in the reduction of molecular oxygen to two molecules of water|unsaturated fatty acid biosynthetic process
CL29668Contig1	69.51782981	30.13741383	108.8982458	3.613390532	1.853353188	0.016419513	0.647619728	Up	1.556181	0.8973534	1.573418	3.252329	3.030642	8.123883	1669	gi|1025348107|ref|XP_016509990.1|PREDICTED: titin-like isoform X1 [Nicotiana tabacum]	5.28E-152
CL29696Contig1	62.36578085	41.55992844	83.17163325	2.001245824	1.000898392	0.028580916	0.777163955	Up	1.18195	0.9399253	2.077097	2.299158	2.19576	3.686326	2226
CL29726Contig1	33.06808944	49.3358744	16.80030449	0.340529173	-1.554149698	0.009628838	0.534082529	Down	1.936253	1.153954	2.820267	0.5295897	0.6119458	0.8047245	1892	gi|565388684|ref|XP_006360102.1|PREDICTED: uncharacterized protein LOC102605244 [Solanum tuberosum]	3.24E-203
CL29786Contig1	49.83187828	67.02456127	32.6391953	0.486973651	-1.038084382	0.035032238	0.81255959	Down	2.262368	2.837072	3.6447	1.332045	1.746382	0.9808703	1730	gi|970044407|ref|XP_015083618.1|PREDICTED: VAN3-binding protein [Solanum pennellii]	3.47E-198	sp|Q8W4K5|VAB_ARATH	2.00E-21	VAN3-binding protein {ECO:0000303|PubMed:19363154}										GO:0009734;GO:0010305;GO:0010087;GO:0009733	auxin-activated signaling pathway|leaf vascular tissue pattern formation|phloem or xylem histogenesis|response to auxin
CL29796Contig1	57.46788522	83.80454784	31.13122261	0.371474143	-1.428666301	0.040802633	0.85342158	Down	1.926277	3.362261	6.622273	1.284081	1.566277	1.390223	1604	gi|1102141632|gb|OIS98033.1|branched-chain-amino-acid aminotransferase 2, chloroplastic [Nicotiana attenuata]	1.09E-171	sp|Q9M439|BCAT2_ARATH	3.00E-119	Branched-chain-amino-acid aminotransferase 2, chloroplastic	KOG0975	7.00E-120	Branched chain aminotransferase BCAT1, pyridoxal phosphate enzymes type IV superfamily	ko00270;ko00280;ko00290;ko00770	Cysteine and methionine metabolism|Valine, leucine and isoleucine degradation|Valine, leucine and isoleucine biosynthesis|Pantothenate and CoA biosynthesis	4	K00826	E2.6.1.42, ilvE	branched-chain amino acid aminotransferase	GO:0009507;GO:0052656;GO:0052654;GO:0052655;GO:0030170;GO:0006532;GO:0009097;GO:0009098;GO:0071669;GO:0009099	chloroplast|L-isoleucine transaminase activity|L-leucine transaminase activity|L-valine transaminase activity|pyridoxal phosphate binding|aspartate biosynthetic process|isoleucine biosynthetic process|leucine biosynthetic process|plant-type cell wall organization or biogenesis|valine biosynthetic process
CL29837Contig1	760.1678096	1014.03791	506.2977091	0.499288739	-1.002053728	0.002425938	0.368325455	Down	39.23563	49.7978	72.54436	20.34474	34.03128	23.44731	1417	gi|460400457|ref|XP_004245751.1|PREDICTED: 36.4 kDa proline-rich protein [Solanum lycopersicum]	2.01E-130	sp|Q9SU35|ERLL1_ARATH	1.00E-06	pEARLI1-like lipid transfer protein 1										GO:0048046;GO:0005618;GO:0009707;GO:0005783;GO:0009506;GO:0043621;GO:0070417;GO:0009631;GO:0050832;GO:0009682;GO:0009626;GO:0009627	apoplast|cell wall|chloroplast outer membrane|endoplasmic reticulum|plasmodesma|protein self-association|cellular response to cold|cold acclimation|defense response to fungus|induced systemic resistance|plant-type hypersensitive response|systemic acquired resistance
CL29879Contig1	23.41535085	34.11656711	12.71413459	0.372667465	-1.424039221	0.038399599	0.837006358	Down	1.32766	1.687369	3.242146	0.9315343	0.8068681	0.4897227	1239	gi|1026079449|ref|XP_016538957.1|PREDICTED: dynamin-2A [Capsicum annuum]	1.66E-216	sp|Q9SE83|DRP2A_ARATH	2.00E-177	Dynamin-2A	KOG0446	4.00E-178	Vacuolar sorting protein VPS1, dynamin, and related proteins	ko04144;ko04072	Endocytosis|Phospholipase D signaling pathway	2	K01528	DNM	dynamin GTPase	GO:0030136;GO:0005829;GO:0005794;GO:0000139;GO:0016020;GO:0005874;GO:0009524;GO:0005886;GO:0009506;GO:0005774;GO:0005525;GO:0003924;GO:0008289;GO:0008017;GO:0006896;GO:0000266	clathrin-coated vesicle|cytosol|Golgi apparatus|Golgi membrane|membrane|microtubule|phragmoplast|plasma membrane|plasmodesma|vacuolar membrane|GTP binding|GTPase activity|lipid binding|microtubule binding|Golgi to vacuole transport|mitochondrial fission
CL29882Contig1	2428.71799	1609.863421	3247.572559	2.017296944	1.012423462	0.00361466	0.413782941	Up	78.52712	59.73025	22.80316	114.1313	89.66552	120.008	2187	gi|1102289930|gb|OIT36271.1|hypothetical protein A4A49_63595, partial [Nicotiana attenuata]	1.67E-75				KOG0017	3.00E-12	FOG: Transposon-encoded proteins with TYA, reverse transcriptase, integrase domains in various combinations
CL2988Contig1	1201.365533	789.0655873	1613.665478	2.045033396	1.032124403	0.007735509	0.507800383	Up	46.59635	35.66365	9.881616	56.60721	55.58218	76.6428	1869	gi|698506866|ref|XP_009798790.1|PREDICTED: homeobox-leucine zipper protein HAT14-like isoform X1 [Nicotiana sylvestris]	5.21E-104	sp|A2Z1U1|HOX11_ORYSI	9.00E-28	Homeobox-leucine zipper protein HOX11	KOG0483	7.00E-29	Transcription factor HEX, contains HOX and HALZ domains							GO:0005634;GO:0043565;GO:0003700;GO:0006351	nucleus|sequence-specific DNA binding|transcription factor activity, sequence-specific DNA binding|transcription, DNA-templated
CL29915Contig1	171.9537551	251.2725401	92.63497014	0.368663325	-1.439624191	0.00040533	0.165426762	Down	10.95375	11.01721	20.09792	4.640692	5.99539	4.328905	1349	gi|1026097421|ref|XP_016547861.1|PREDICTED: GATA transcription factor 11-like [Capsicum annuum]	3.43E-128	sp|Q6DBP8|GAT11_ARATH	9.00E-39	GATA transcription factor 11	KOG1601	2.00E-39	GATA-4/5/6 transcription factors							GO:0005634;GO:0005667;GO:0003682;GO:0000977;GO:0001085;GO:0003700;GO:0001228;GO:0008270;GO:0030154	nucleus|transcription factor complex|chromatin binding|RNA polymerase II regulatory region sequence-specific DNA binding|RNA polymerase II transcription factor binding|transcription factor activity, sequence-specific DNA binding|transcriptional activator activity, RNA polymerase II transcription regulatory region sequence-specific binding|zinc ion binding|cell differentiation
CL29940Contig1	40.01005703	63.5313364	16.48877765	0.259537711	-1.945983914	0.013604719	0.610041256	Down	2.685994	2.085949	6.138333	1.205612	1.133389	0.3535026	1319	gi|970002773|ref|XP_015062142.1|PREDICTED: uncharacterized protein LOC107007848 [Solanum pennellii]	3.50E-151
CL29948Contig1	85.68191479	135.4437378	35.92009174	0.265203045	-1.914830753	0.002033176	0.343662361	Down	5.694762	5.124967	11.70684	1.415298	2.969017	1.338942	1361	gi|565351769|ref|XP_006342824.1|PREDICTED: bifunctional epoxide hydrolase 2-like [Solanum tuberosum]	5.97E-170	sp|I6YGS0|EPHA_MYCTU	3.00E-48	Epoxide hydrolase A {ECO:0000303|PubMed:16511284}	KOG4178	1.00E-131	Soluble epoxide hydrolase							GO:0018742;GO:0016787;GO:0042803;GO:0009636	epoxide hydrolase B activity|hydrolase activity|protein homodimerization activity|response to toxic substance
CL29955Contig1	94.14592095	183.6069467	4.684895222	0.025515893	-5.292460051	0.042519914	0.864604895	Down	4.381963	0.5462311	20.68104	0	0.611413	0	1661	gi|27085290|gb|AAN85436.1|acyltransferase 2, partial [Capsicum chinense]	3.83E-217	sp|Q3ZPN4|ACMAT_VITLA	2.00E-163	Methanol O-anthraniloyltransferase										GO:0016747	transferase activity, transferring acyl groups other than amino-acyl groups
CL29974Contig1	165.299996	222.4407799	108.1592122	0.486238235	-1.040264751	0.005537615	0.455100107	Down	10.55717	8.964232	15.20879	7.284217	6.3572	2.510919	1439	gi|1026029770|ref|XP_016561144.1|PREDICTED: dof zinc finger protein DOF4.7-like [Capsicum annuum]	6.23E-94	sp|O80928|DOF24_ARATH	1.00E-29	Dof zinc finger protein DOF2.4										GO:0005634;GO:0046872;GO:0043565;GO:0003700;GO:0044212;GO:0006355;GO:0006351	nucleus|metal ion binding|sequence-specific DNA binding|transcription factor activity, sequence-specific DNA binding|transcription regulatory region DNA binding|regulation of transcription, DNA-templated|transcription, DNA-templated
CL29981Contig1	84.66831565	138.5445223	30.79210901	0.222254251	-2.169717083	0.009335688	0.528637887	Down	5.054118	4.35196	12.49167	1.095206	1.292155	2.308091	1441	gi|1026083844|ref|XP_016541256.1|PREDICTED: polygalacturonase-like isoform X2 [Capsicum annuum]	7.10E-209	sp|Q05967|PGLR_TOBAC	0	Polygalacturonase				ko00040	Pentose and glucuronate interconversions	1	K01213	E3.2.1.67	galacturan 1,4-alpha-galacturonidase	GO:0005618;GO:0005576;GO:0004650;GO:0005975;GO:0071555	cell wall|extracellular region|polygalacturonase activity|carbohydrate metabolic process|cell wall organization
CL29988Contig1	349.1521321	691.037447	7.266817058	0.010515808	-6.571296495	0.004178289	0.432900013	Down	24.7719	0.8963109	63.33756	0.2258161	0.3268184	0.3177093	1775	gi|565366467|ref|XP_006349909.1|PREDICTED: apyrase-like isoform X1 [Solanum tuberosum]	8.56E-229	sp|P80595|APY_SOLTU	0	Apyrase	KOG1385	4.00E-135	Nucleoside phosphatase	ko00230;ko00240	Purine metabolism|Pyrimidine metabolism	2	K14641	APY1_2	apyrase	GO:0016021;GO:0102490;GO:0005524	integral component of membrane|8-oxo-dGTP phosphohydrolase activity|ATP binding
CL30002Contig1	26.56134007	42.99046738	10.13221275	0.235685103	-2.085067519	0.014874229	0.626995294	Down	1.447696	1.385594	3.724986	0.4717273	0.9960268	0	1478	gi|970040871|ref|XP_015081829.1|PREDICTED: leucine-rich repeat extensin-like protein 4 [Solanum pennellii]	3.79E-197	sp|Q9LHF1|LRX4_ARATH	2.00E-107	Leucine-rich repeat extensin-like protein 4										GO:0005618;GO:0005576;GO:0009505;GO:0009506;GO:0005199;GO:0071555	cell wall|extracellular region|plant-type cell wall|plasmodesma|structural constituent of cell wall|cell wall organization
CL30011Contig1	54.64396302	73.26637237	36.02155366	0.491651934	-1.024290777	0.029787211	0.78406508	Down	2.920011	3.422874	5.568894	2.414357	1.729107	1.503826	1386	gi|1026045580|ref|XP_016568979.1|PREDICTED: protein DETOXIFICATION 48 [Capsicum annuum]	4.16E-231	sp|Q9SLV0|DTX48_ARATH	0	Protein DETOXIFICATION 48 {ECO:0000303|PubMed:11739388}	KOG1347	0	Uncharacterized membrane protein, predicted efflux pump							GO:0005794;GO:0000139;GO:0017119;GO:0016021;GO:0005770;GO:0031902;GO:0043226;GO:0015297;GO:0015238;GO:0022857;GO:0006855;GO:0015893;GO:0055072;GO:1905428;GO:0009737;GO:0009646;GO:0009408;GO:0009624;GO:0006970;GO:0010015;GO:0006810	Golgi apparatus|Golgi membrane|Golgi transport complex|integral component of membrane|late endosome|late endosome membrane|organelle|antiporter activity|drug transmembrane transporter activity|transmembrane transporter activity|drug transmembrane transport|drug transport|iron ion homeostasis|regulation of plant organ formation|response to abscisic acid|response to absence of light|response to hea…
CL30024Contig1	220.932773	303.8068513	138.0586946	0.454429168	-1.137872657	0.000208937	0.113011619	Down	12.25551	17.30719	17.81545	9.218156	6.609815	4.902832	1440	gi|1026026014|ref|XP_016559284.1|PREDICTED: fe(2+) transport protein 1-like [Capsicum annuum]	9.43E-179	sp|Q8W245|ZIP10_ARATH	6.00E-141	Probable zinc transporter 10	KOG1558	6.00E-140	Fe2+/Zn2+ regulated transporter							GO:0016021;GO:0005886;GO:0005385;GO:0071577	integral component of membrane|plasma membrane|zinc ion transmembrane transporter activity|zinc II ion transmembrane transport
CL30032Contig1	595.7173402	806.5498876	384.8847928	0.477198991	-1.067337102	0.01313749	0.604115105	Down	32.04143	26.94534	55.83127	21.1633	19.44005	11.8478	1586	gi|697139879|ref|XP_009624035.1|PREDICTED: uncharacterized protein LOC104115157 [Nicotiana tomentosiformis]	4.59E-99
CL30058Contig1	35.78634838	52.50074129	19.07195548	0.363270213	-1.46088502	0.011525367	0.573894328	Down	2.261018	1.48056	3.707625	0.8342281	1.339204	0.3983488	1588	gi|697163315|ref|XP_009590482.1|PREDICTED: serine/threonine-protein kinase HT1-like [Nicotiana tomentosiformis]	3.93E-184	sp|O22558|STY8_ARATH	3.00E-48	Serine/threonine-protein kinase STY8 {ECO:0000305}	KOG0192	2.00E-90	Tyrosine kinase specific for activated (GTP-bound) p21cdc42Hs							GO:0005829;GO:0016597;GO:0005524;GO:0004674;GO:0004712;GO:0004871;GO:0009658;GO:0035556	cytosol|amino acid binding|ATP binding|protein serine/threonine kinase activity|protein serine/threonine/tyrosine kinase activity|signal transducer activity|chloroplast organization|intracellular signal transduction
CL30106Contig1	19.86467671	37.04345768	2.685895744	0.072506616	-3.785743556	0.029854304	0.78406508	Down	1.715675	0	2.968544	0.2026175	0.04001056	0.08124665	1790	gi|1102140850|gb|OIS97263.1|s-adenosylmethionine decarboxylase proenzyme [Nicotiana attenuata]	1.23E-154	sp|O24575|DCAM_MAIZE	4.00E-137	S-adenosylmethionine decarboxylase beta chain	KOG0788	7.00E-117	S-adenosylmethionine decarboxylase	ko00270;ko00330	Cysteine and methionine metabolism|Arginine and proline metabolism	2	K01611	speD, AMD1	S-adenosylmethionine decarboxylase	GO:0004014;GO:0006557;GO:0008295;GO:0006597	adenosylmethionine decarboxylase activity|S-adenosylmethioninamine biosynthetic process|spermidine biosynthetic process|spermine biosynthetic process
CL30125Contig1	27.82230235	40.8760821	14.76852261	0.361299857	-1.468731412	0.020643018	0.694591011	Down	1.784537	1.318012	3.269839	1.047687	0.7285855	0.4106312	1447	gi|565372930|ref|XP_006353038.1|PREDICTED: probable ribose-5-phosphate isomerase 4, chloroplastic [Solanum tuberosum]	1.03E-130	sp|Q9FI13|RPI4_ARATH	2.00E-77	Probable ribose-5-phosphate isomerase 4, chloroplastic	KOG3075	6.00E-78	Ribose 5-phosphate isomerase	ko00030;ko00710	Pentose phosphate pathway|Carbon fixation in photosynthetic organisms	2	K01807	rpiA	ribose 5-phosphate isomerase A	GO:0009507;GO:0004751;GO:0009052	chloroplast|ribose-5-phosphate isomerase activity|pentose-phosphate shunt, non-oxidative branch
CL30134Contig1	268.4412569	383.7465971	153.1359167	0.399054787	-1.325341263	1.89E-05	0.029431615	Down	14.77393	22.99174	25.28106	9.76157	9.216089	5.150956	1372	gi|1025382773|ref|XP_016445483.1|PREDICTED: anthocyanidin reductase-like [Nicotiana tabacum]	1.65E-167	sp|Q5FB34|ANRCS_VITVI	0	Anthocyanidin reductase ((2S)-flavan-3-ol-forming) {ECO:0000303|Ref.1}	KOG1502	2.00E-141	Flavonol reductase/cinnamoyl-CoA reductase	ko00941	Flavonoid biosynthesis	1	K08695	ANR	anthocyanidin reductase	GO:0033729;GO:0050661;GO:0016854;GO:0009813	anthocyanidin reductase activity|NADP binding|racemase and epimerase activity|flavonoid biosynthetic process
CL30203Contig1	1755.605712	1162.230778	2348.980647	2.021096577	1.015138262	0.019044845	0.677230905	Up	90.00192	49.92274	48.71935	78.00249	133.8194	168.0898	1358	gi|698461018|ref|XP_009781678.1|PREDICTED: uncharacterized protein LOC104230542 [Nicotiana sylvestris]	2.03E-162
CL30237Contig1	46.01996999	28.68108317	63.35885681	2.20908173	1.143446795	0.032510044	0.797724685	Up	1.08903	0.9092999	0.8581832	2.04637	1.094093	3.083011	2236
CL30239Contig1	165.1866087	238.1808323	92.19238503	0.387068868	-1.369337821	0.002800097	0.375142707	Down	3.666239	4.780494	8.184669	1.715537	2.271183	2.206208	3243	gi|698564133|ref|XP_009772897.1|PREDICTED: fatty acid amide hydrolase-like isoform X2 [Nicotiana sylvestris]	7.04E-236	sp|Q7XJJ7|FAAH_ARATH	2.00E-126	Fatty acid amide hydrolase	KOG1211	6.00E-126	Amidases							GO:0005783;GO:0005789;GO:0005794;GO:0016021;GO:0005886;GO:0005774;GO:0005773;GO:0004040;GO:0103073;GO:0047412;GO:0102077;GO:0042742;GO:0070291	endoplasmic reticulum|endoplasmic reticulum membrane|Golgi apparatus|integral component of membrane|plasma membrane|vacuolar membrane|vacuole|amidase activity|anandamide amidohydrolase activity|N-(long-chain-acyl)ethanolamine deacylase activity|oleamide hydrolase activity|defense response to bacterium|N-acylethanolamine metabolic process
CL30257Contig1	16.6951029	30.67586219	2.714343609	0.088484672	-3.498428625	0.019188663	0.67891465	Down	1.60804	0.2573506	3.089009	0.1896811	0.1862759	0	1406	gi|723735336|ref|XP_004248527.2|PREDICTED: cytochrome P450 CYP82D47-like [Solanum lycopersicum]	8.91E-223	sp|Q9SZ46|C82C4_ARATH	3.00E-134	Cytochrome P450 82C4	KOG0156	7.00E-135	Cytochrome P450 CYP2 subfamily							GO:0016021;GO:0016020;GO:0020037;GO:0005506;GO:0004497;GO:0016709;GO:0071281;GO:0044550	integral component of membrane|membrane|heme binding|iron ion binding|monooxygenase activity|oxidoreductase activity, acting on paired donors, with incorporation or reduction of molecular oxygen, NAD(P)H as one donor, and incorporation of one atom of oxygen|cellular response to iron ion|secondary metabolite biosynthetic process
CL30274Contig1	45.76214434	68.8763228	22.64796588	0.328820776	-1.604626641	0.003827542	0.422863106	Down	2.272689	2.753944	5.312623	1.267872	1.062508	0.8917636	1517	gi|565345455|ref|XP_006339812.1|PREDICTED: probable N-acetyltransferase HLS1 [Solanum tuberosum]	5.78E-208	sp|O64815|HLS1L_ARATH	0	Probable N-acetyltransferase HLS1-like										GO:0031248;GO:0004596;GO:0006474	protein acetyltransferase complex|peptide alpha-N-acetyltransferase activity|N-terminal protein amino acid acetylation
CL30297Contig1	46.58861296	68.62441692	24.552809	0.357785321	-1.482833898	0.010866012	0.559741934	Down	3.360516	1.74461	4.927062	0.9516002	1.529852	0.962829	1537	gi|565399741|ref|XP_006365405.1|PREDICTED: uncharacterized GPI-anchored protein At4g28100-like [Solanum tuberosum]	5.39E-147	sp|Q9SUC9|UGPI7_ARATH	6.00E-48	Uncharacterized GPI-anchored protein At4g28100										GO:0031225;GO:0046658	anchored component of membrane|anchored component of plasma membrane
CL30306Contig1	244.492217	400.6673	88.31713399	0.220425111	-2.18163951	0.022341216	0.715563857	Down	18.64334	6.664747	34.38335	4.51879	4.914314	3.103863	1521	gi|565365980|ref|XP_006349675.1|PREDICTED: chloroplast stem-loop binding protein of 41 kDa a, chloroplastic [Solanum tuberosum]	1.13E-197	sp|Q9LYA9|CP41A_ARATH	0	Chloroplast stem-loop binding protein of 41 kDa a, chloroplastic										GO:0048046;GO:0009507;GO:0009941;GO:0009570;GO:0009534;GO:0010287;GO:0005840;GO:0010319;GO:0009579;GO:0003824;GO:0050662;GO:0008266;GO:0019843;GO:0009658;GO:0007623;GO:0032544;GO:0045893;GO:0045727;GO:0009735;GO:0006364	apoplast|chloroplast|chloroplast envelope|chloroplast stroma|chloroplast thylakoid|plastoglobule|ribosome|stromule|thylakoid|catalytic activity|coenzyme binding|poly(U) RNA binding|rRNA binding|chloroplast organization|circadian rhythm|plastid translation|positive regulation of transcription, DNA-templated|positive regulation of translation|response to cytokinin|rRNA processing
CL30309Contig1	228.5318468	328.2354778	128.8282158	0.392487176	-1.349282578	0.043459239	0.868064978	Down	15.12293	8.769587	28.69464	6.058507	8.920675	4.778115	1413	gi|1025302734|ref|XP_016499848.1|PREDICTED: lecithin-cholesterol acyltransferase-like 1 [Nicotiana tabacum]	4.95E-207	sp|Q9FZI8|LCAT1_ARATH	3.00E-175	Lecithin-cholesterol acyltransferase-like 1	KOG2369	4.00E-175	Lecithin:cholesterol acyltransferase (LCAT)/Acyl-ceramide synthase	ko04142;ko00564	Lysosome|Glycerophospholipid metabolism	2	K06129	LYPLA3	lysophospholipase III	GO:0016021;GO:0005774;GO:0005773;GO:0008374;GO:0006629	integral component of membrane|vacuolar membrane|vacuole|O-acyltransferase activity|lipid metabolic process
CL30312Contig1	38.31831245	53.28026175	23.35636315	0.438368026	-1.189785522	0.048984253	0.898174544	Down	1.410456	2.825463	3.68281	0.4054171	1.015543	2.028517	1517	gi|1026073071|ref|XP_016580839.1|PREDICTED: NAC domain-containing protein 73-like [Capsicum annuum]	1.36E-140	sp|O49459|NAC73_ARATH	9.00E-106	NAC domain-containing protein 73 {ECO:0000303|PubMed:15029955}										GO:0005634;GO:0043565;GO:0003700;GO:0044212;GO:0045893;GO:2000652;GO:0006351	nucleus|sequence-specific DNA binding|transcription factor activity, sequence-specific DNA binding|transcription regulatory region DNA binding|positive regulation of transcription, DNA-templated|regulation of secondary cell wall biogenesis|transcription, DNA-templated
CL30315Contig1	571.4395579	783.9703567	358.9087591	0.457809094	-1.127181972	0.005277085	0.452124734	Down	25.00228	19.43905	40.85405	11.66427	14.47749	11.50966	2073	gi|1026016127|ref|XP_016576560.1|PREDICTED: sorbitol dehydrogenase [Capsicum annuum]	1.59E-202	sp|Q9FJ95|DHSO_ARATH	0	Sorbitol dehydrogenase	KOG0024	0	Sorbitol dehydrogenase	ko00040;ko00051	Pentose and glucuronate interconversions|Fructose and mannose metabolism	2	K00008	SORD, gutB	L-iditol 2-dehydrogenase	GO:0005737;GO:0005829;GO:0031966;GO:0005886;GO:0009506;GO:0003939;GO:0008270	cytoplasm|cytosol|mitochondrial membrane|plasma membrane|plasmodesma|L-iditol 2-dehydrogenase activity|zinc ion binding
CL30321Contig1	113.4967726	158.4440757	68.54946948	0.432641417	-1.208756312	0.015381726	0.629382732	Down	5.324659	6.63503	12.22481	3.011845	4.507637	2.483262	1488	gi|970004696|ref|XP_015063152.1|PREDICTED: uncharacterized protein LOC107008570 [Solanum pennellii]	6.09E-166				KOG4306	5.00E-138	Glycosylphosphatidylinositol-specific phospholipase C
CL30340Contig1	20.53791525	30.66638051	10.40945	0.339441754	-1.558764055	0.034198008	0.808983279	Down	0.8933766	1.352911	1.953286	0.6808044	0.400928	0.2653769	1667	gi|1102143850|gb|OIT00203.1|protein eskimo 1 [Nicotiana attenuata]	4.56E-210	sp|Q9LY46|TBL29_ARATH	5.00E-90	Protein ESKIMO 1										GO:0005794;GO:0000139;GO:0016021;GO:0016413;GO:1990538;GO:0045893;GO:0009409;GO:0050826;GO:0045492	Golgi apparatus|Golgi membrane|integral component of membrane|O-acetyltransferase activity|xylan O-acetyltransferase activity|positive regulation of transcription, DNA-templated|response to cold|response to freezing|xylan biosynthetic process
CL30359Contig1	62.23217523	37.99827859	86.46607187	2.275526026	1.186200087	0.00879402	0.524608785	Up	3.266767	1.231518	1.13917	3.710887	4.20488	4.945727	1474	gi|698474173|ref|XP_009784633.1|PREDICTED: GDSL esterase/lipase At5g45910 [Nicotiana sylvestris]	1.10E-188	sp|Q9FJ45|GDL83_ARATH	3.00E-111	GDSL esterase/lipase At5g45910				ko00901	Indole alkaloid biosynthesis	1	K21026	AAE	acetylajmaline esterase	GO:0005576;GO:0016788;GO:0016042	extracellular region|hydrolase activity, acting on ester bonds|lipid catabolic process
CL30362Contig1	21.20388038	8.507057208	33.90070356	3.985009473	1.994583154	0.007815853	0.508571121	Up	0.3748636	0.3248616	0.2164387	1.507898	0.8035913	1.159281	2137	gi|697170002|ref|XP_009593913.1|PREDICTED: uncharacterized protein LOC104090513 [Nicotiana tomentosiformis]	1.96E-40
CL30377Contig1	1228.389527	2013.63567	443.1433836	0.220071282	-2.1839572	0.013577398	0.609771377	Down	83.86345	39.36955	162.6619	18.58114	26.38566	15.27479	1596	gi|1026025276|ref|XP_016558935.1|PREDICTED: oxygen-evolving enhancer protein 1, chloroplastic [Capsicum annuum]	6.52E-174	sp|P23322|PSBO_SOLLC	0	Oxygen-evolving enhancer protein 1, chloroplastic				ko00195	Photosynthesis	1	K02716	psbO	photosystem II oxygen-evolving enhancer protein 1	GO:0009535;GO:0019898;GO:0016021;GO:0009654;GO:0005509;GO:0015979;GO:0042549	chloroplast thylakoid membrane|extrinsic component of membrane|integral component of membrane|photosystem II oxygen evolving complex|calcium ion binding|photosynthesis|photosystem II stabilization
CL30397Contig1	584.0689336	802.2753612	365.8625059	0.456031088	-1.132795917	0.018208573	0.665855392	Down	38.17566	25.23208	63.26066	17.39112	18.60181	19.83081	1429	gi|565392588|ref|XP_006361976.1|PREDICTED: L-galactose dehydrogenase [Solanum tuberosum]	1.87E-169	sp|O81884|GALDH_ARATH	0	L-galactose dehydrogenase	KOG1576	0	Predicted oxidoreductase	ko00053	Ascorbate and aldarate metabolism	1	K17744	GalDH	L-galactose dehydrogenase	GO:0005829;GO:0010349;GO:0006012;GO:0019853	cytosol|L-galactose dehydrogenase activity|galactose metabolic process|L-ascorbic acid biosynthetic process
CL30399Contig1	92.45352413	170.2309236	14.67612464	0.086213035	-3.535950169	0.003581846	0.413782941	Down	6.859616	3.480886	15.87745	0.2568233	1.674441	0.2481761	1478	gi|1102140160|gb|OIS96573.1|hypothetical protein A4A49_14524 [Nicotiana attenuata]	1.17E-170	sp|Q52532|MHPC_PSESP	1.00E-12	2-hydroxy-6-oxononadienedioate/2-hydroxy-6-oxononatrienedioate hydrolase {ECO:0000255|HAMAP-Rule:MF_01654}	KOG1454	6.00E-91	Predicted hydrolase/acyltransferase (alpha/beta hydrolase superfamily)							GO:0005737;GO:0052823;GO:0018771;GO:0019380	cytoplasm|2-hydroxy-6-oxonona-2,4,7-trienedioate hydrolase activity|2-hydroxy-6-oxonona-2,4-dienedioate hydrolase activity|3-phenylpropionate catabolic process
CL30405Contig1	831.3480207	1168.404401	494.29164	0.423048423	-1.241105287	0.049084936	0.89839052	Down	50.59963	31.8563	93.87937	16.12475	19.8442	36.69299	1499	gi|407944|gb|AAA81892.1|epoxide hydrolase [Solanum tuberosum]	7.04E-175	sp|I6YGS0|EPHA_MYCTU	6.00E-52	Epoxide hydrolase A {ECO:0000303|PubMed:16511284}	KOG4178	2.00E-127	Soluble epoxide hydrolase							GO:0018742;GO:0016787;GO:0042803;GO:0009636	epoxide hydrolase B activity|hydrolase activity|protein homodimerization activity|response to toxic substance
CL30414Contig1	45.27704058	70.34121206	20.2128691	0.287354575	-1.799096076	0.000661052	0.210865974	Down	3.031142	2.490827	4.896672	0.6170311	1.442385	0.813652	1527	gi|565345067|ref|XP_006339620.1|PREDICTED: uncharacterized protein LOC102581576 [Solanum tuberosum]	1.15E-110
CL30425Contig1	339.7271053	509.0074783	170.4467322	0.334860959	-1.578365912	0.011179063	0.567342391	Down	21.23429	15.59999	41.06409	11.54347	8.832146	4.459974	1479	gi|698514121|ref|XP_009801965.1|PREDICTED: transcription factor bHLH120-like [Nicotiana sylvestris]	7.43E-68
CL3042Contig1	148.0868271	94.57559095	201.5980633	2.131607757	1.091941988	0.001341038	0.275014494	Up	3.0996	2.749355	2.40238	5.102352	5.446308	6.768185	2544	gi|565352070|ref|XP_006342970.1|PREDICTED: beta-fructofuranosidase, insoluble isoenzyme CWINV1-like [Solanum tuberosum]	0	sp|Q70XE6|6FEH_BETVU	0	Fructan 6-exohydrolase {ECO:0000312|EMBL:CAD48404.1}	KOG0228	0	Beta-fructofuranosidase (invertase)	ko00052;ko00500	Galactose metabolism|Starch and sucrose metabolism	2	K01193	INV, sacA	beta-fructofuranosidase	GO:0033949;GO:0005975	fructan beta-(2,6)-fructosidase activity|carbohydrate metabolic process
CL30455Contig1	25.46842676	36.34682608	14.59002745	0.40141132	-1.316846791	0.047289508	0.883915472	Down	1.579027	1.050131	2.867696	0.6739338	0.7896857	0.6924549	1484	gi|1102151476|gb|OIT07735.1|inorganic phosphate transporter 1-4 [Nicotiana attenuata]	4.57E-228	sp|Q96303|PHT14_ARATH	0	Inorganic phosphate transporter 1-4	KOG0252	0	Inorganic phosphate transporter							GO:0005794;GO:0005887;GO:0016020;GO:0005634;GO:0005886;GO:0009506;GO:0005773;GO:0005315;GO:0022891;GO:0015293;GO:0006817;GO:0009737	Golgi apparatus|integral component of plasma membrane|membrane|nucleus|plasma membrane|plasmodesma|vacuole|inorganic phosphate transmembrane transporter activity|substrate-specific transmembrane transporter activity|symporter activity|phosphate ion transport|response to abscisic acid
CL30467Contig1	88.33658885	131.4429544	45.23022327	0.344105346	-1.53907779	0.00066909	0.210865974	Down	3.856163	8.128273	8.736259	2.574353	2.238354	1.988679	1439	gi|1026006943|ref|XP_016555255.1|PREDICTED: WAT1-related protein At1g25270-like [Capsicum annuum]	3.53E-187	sp|Q4PT23|WTR6_ARATH	8.00E-76	WAT1-related protein At1g25270										GO:0016021;GO:0005886;GO:0022857;GO:0006810	integral component of membrane|plasma membrane|transmembrane transporter activity|transport
CL30508Contig1	531.1955111	968.3751618	94.01586039	0.097086196	-3.364590012	0.014828468	0.626995294	Down	54.02129	14.56174	119.3601	5.121528	6.547565	5.842789	1172	gi|1025356026|ref|XP_016511477.1|PREDICTED: chlorophyll a-b binding protein 6A, chloroplastic-like [Nicotiana tabacum]	8.29E-138	sp|P12360|CB11_SOLLC	3.00E-164	Chlorophyll a-b binding protein 6A, chloroplastic				ko00196	Photosynthesis - antenna proteins	1	K08907	LHCA1	light-harvesting complex I chlorophyll a/b binding protein 1	GO:0009941;GO:0009535;GO:0016021;GO:0009522;GO:0009523;GO:0010287;GO:0016168;GO:0046872;GO:0031409;GO:0009768;GO:0018298;GO:0009416	chloroplast envelope|chloroplast thylakoid membrane|integral component of membrane|photosystem I|photosystem II|plastoglobule|chlorophyll binding|metal ion binding|pigment binding|photosynthesis, light harvesting in photosystem I|protein-chromophore linkage|response to light stimulus
CL3050Contig1	18.26662088	30.88245464	5.650787121	0.182977266	-2.450263682	0.002826499	0.375142707	Down	1.193598	0.7317403	2.054627	0.07421759	0.5033529	0.1402622	1762	gi|565381745|ref|XP_006357223.1|PREDICTED: probable inactive receptor kinase At1g27190 [Solanum tuberosum]	6.06E-293	sp|O04567|Y1719_ARATH	0	Probable inactive receptor kinase At1g27190
CL30518Contig1	317.9362056	582.8367635	53.03564769	0.090995714	-3.458057589	0.015344421	0.629382732	Down	32.44597	7.182383	69.16741	2.660741	3.878619	2.902515	1218	gi|565370380|ref|XP_006351799.1|PREDICTED: chlorophyll a-b binding protein CP24 10A, chloroplastic [Solanum tuberosum]	2.63E-142	sp|P27524|CB4A_SOLLC	2.00E-159	Chlorophyll a-b binding protein CP24 10A, chloroplastic				ko00196	Photosynthesis - antenna proteins	1	K08917	LHCB6	light-harvesting complex II chlorophyll a/b binding protein 6	GO:0009941;GO:0009535;GO:0016021;GO:0009523;GO:0010287;GO:0016168;GO:0031409;GO:0009768;GO:0018298;GO:0009416	chloroplast envelope|chloroplast thylakoid membrane|integral component of membrane|photosystem II|plastoglobule|chlorophyll binding|pigment binding|photosynthesis, light harvesting in photosystem I|protein-chromophore linkage|response to light stimulus
CL3052Contig1	39.72175496	24.09859191	55.34491801	2.29660381	1.199501997	0.027869872	0.774440397	Up	0.6479408	1.614521	1.085676	1.892968	2.631443	2.99961	1605
CL30530Contig1	82.53734213	129.6524658	35.42221843	0.273208984	-1.871923171	7.11E-06	0.025597691	Down	6.760843	8.031213	11.57191	3.751267	2.290773	0.8164792	1110	gi|565342562|ref|XP_006338414.1|PREDICTED: lamin-like protein [Solanum tuberosum]	4.56E-66	sp|Q39131|LAML_ARATH	2.00E-27	Lamin-like protein										GO:0031225;GO:0046658;GO:0005886;GO:0005773;GO:0009055	anchored component of membrane|anchored component of plasma membrane|plasma membrane|vacuole|electron carrier activity
CL30534Contig1	96.85798069	130.0598373	63.65612405	0.489437211	-1.030804304	0.013116894	0.603809718	Down	3.058156	1.83601	4.246875	1.545281	1.3345	1.462526	3204	gi|1027858499|ref|NP_001312582.1|potassium channel AKT2/3-like [Nicotiana tabacum]	0	sp|Q38898|AKT2_ARATH	0	Potassium channel AKT2/3	KOG0498	0	K+-channel ERG and related proteins, contain PAS/PAC sensor domain							GO:0005789;GO:0005887;GO:0009506;GO:0042802;GO:0005249;GO:0042391;GO:0009737	endoplasmic reticulum membrane|integral component of plasma membrane|plasmodesma|identical protein binding|voltage-gated potassium channel activity|regulation of membrane potential|response to abscisic acid
CL30546Contig1	72.01041066	120.2448379	23.77598341	0.197729764	-2.338398041	0.013367512	0.606316149	Down	6.862665	3.386689	13.66639	1.026871	3.015336	0.4593814	1138	gi|1026058590|ref|XP_016573696.1|PREDICTED: GDSL esterase/lipase At5g33370-like [Capsicum annuum]	1.21E-178	sp|Q8LB81|GDL79_ARATH	0	GDSL esterase/lipase At5g33370										GO:0005576;GO:0016788;GO:0016042	extracellular region|hydrolase activity, acting on ester bonds|lipid catabolic process
CL30552Contig1	293.1869095	427.7702756	158.6035434	0.370768032	-1.431411234	1.12E-06	0.007005887	Down	22.6761	26.34533	29.49417	12.41288	6.556913	9.241581	1221	gi|984290503|ref|NP_001306131.1|ethylene-responsive transcription factor SHINE3 [Solanum lycopersicum]	1.72E-71	sp|Q3E958|SHN3_ARATH	2.00E-52	Ethylene-responsive transcription factor SHINE 3										GO:0005634;GO:0003677;GO:0003700;GO:0009873;GO:0006351	nucleus|DNA binding|transcription factor activity, sequence-specific DNA binding|ethylene-activated signaling pathway|transcription, DNA-templated
CL30575Contig1	32.15704604	45.76981411	18.54427797	0.405163935	-1.303422335	0.032723493	0.797964759	Down	2.085892	2.665447	4.58066	0.6349642	0.9266479	2.101005	1119
CL3057Contig1	145.3209895	83.04393911	207.59804	2.499857812	1.321846039	0.007000414	0.486063335	Up	2.461885	6.370477	3.145665	5.827973	10.4487	13.24687	1547
CL30609Contig1	28073.74048	42718.52189	13428.95906	0.314359169	-1.66951425	0.000379022	0.157698649	Down	1937.014	2707.546	4179.715	945.246	1244.847	452.79	1096	gi|460368813|ref|XP_004230259.1|PREDICTED: uncharacterized protein LOC101259981 [Solanum lycopersicum]	8.80E-62
CL30619Contig1	70.75910733	100.4537707	41.06444399	0.408789473	-1.290570049	0.002660807	0.375142707	Down	5.285877	6.203994	7.709574	3.234788	3.459073	0.7648305	1177	gi|1026090929|ref|XP_016544690.1|PREDICTED: tropinone reductase homolog At5g06060-like [Capsicum annuum]	9.87E-139	sp|P50165|TRNH_DATST	9.00E-103	Tropinone reductase homolog	KOG0725	6.00E-102	Reductases with broad range of substrate specificities	ko00960	Tropane, piperidine and pyridine alkaloid biosynthesis	1	K08081	TR1	tropinone reductase I	GO:0016491	oxidoreductase activity
CL30627Contig1	57.95970005	95.87248877	20.04691134	0.209099728	-2.257736909	0.04534316	0.874740926	Down	5.435561	1.934406	12.3912	1.491076	1.567086	0.8513085	1100	gi|1026022330|ref|XP_016557481.1|PREDICTED: uncharacterized protein LOC107857046 [Capsicum annuum]	1.01E-78
CL30633Contig1	18.89848582	7.811140891	29.98583076	3.838854167	1.940675755	0.013770466	0.613337777	Up	0.3176993	0.7233526	0.5568004	1.736782	1.692137	2.420719	1124	gi|698448905|ref|XP_009773229.1|PREDICTED: protein Jade-1 [Nicotiana sylvestris]	1.34E-129	sp|P55201|BRPF1_HUMAN	6.00E-33	Peregrin	KOG0955	8.00E-109	PHD finger protein BR140/LIN-49							GO:0005737;GO:0070776;GO:0005654;GO:0005634;GO:0003677;GO:0008270;GO:0043966;GO:0045893;GO:1901796;GO:0006351	cytoplasm|MOZ/MORF histone acetyltransferase complex|nucleoplasm|nucleus|DNA binding|zinc ion binding|histone H3 acetylation|positive regulation of transcription, DNA-templated|regulation of signal transduction by p53 class mediator|transcription, DNA-templated
CL30657Contig1	45.03667444	61.19973269	28.8736162	0.471793175	-1.083773546	0.034571454	0.808983279	Down	2.597404	1.63055	4.140329	1.254423	1.33094	1.157893	1653	gi|697097820|ref|XP_009623572.1|PREDICTED: uncharacterized protein LOC104114758 isoform X1 [Nicotiana tomentosiformis]	3.30E-210
CL30711Contig1	359.3658206	494.8242014	223.9074399	0.452498967	-1.144013597	0.021633992	0.709401375	Down	16.65813	27.27113	38.86446	17.57336	13.19005	4.724953	1354	gi|1026078474|ref|XP_016538445.1|PREDICTED: glycine-rich cell wall structural protein 1.8-like [Capsicum annuum]	4.44E-103
CL30719Contig1	44.02398063	25.30344571	62.74451555	2.47968266	1.310155502	0.02774379	0.774148187	Up	1.623224	2.738538	0.9102839	2.384458	4.068418	6.601497	1057
CL30736Contig1	268.4232782	415.1662781	121.6802783	0.293088058	-1.770593908	0.003517747	0.413163619	Down	23.31023	15.24767	40.43451	6.192115	10.4776	5.556803	1187	gi|1025007612|ref|XP_016439342.1|PREDICTED: fasciclin-like arabinogalactan protein 12 [Nicotiana tabacum]	9.46E-97	sp|Q8LEJ6|FLA11_ARATH	4.00E-69	Fasciclin-like arabinogalactan protein 11										GO:0031225;GO:0005886;GO:0009834	anchored component of membrane|plasma membrane|plant-type secondary cell wall biogenesis
CL30739Contig1	53.30637604	35.21791689	71.39483519	2.027230498	1.019510134	0.034436794	0.808983279	Up	1.275244	1.096325	0.9765981	2.075071	2.115736	2.474412	2334
CL30754Contig1	18.77915083	28.58129831	8.977003351	0.314086619	-1.670765614	0.031110383	0.789985128	Down	1.428114	0.8762251	2.814879	0.7186091	0.3210998	0.5008112	1258	gi|565363724|ref|XP_006348583.1|PREDICTED: vinorine synthase-like [Solanum tuberosum]	6.18E-100	sp|Q9FI40|BAHD1_ARATH	2.00E-41	BAHD acyltransferase At5g47980				ko00940;ko00941;ko00945	Phenylpropanoid biosynthesis|Flavonoid biosynthesis|Stilbenoid, diarylheptanoid and gingerol biosynthesis	3	K13065	E2.3.1.133, HCT	shikimate O-hydroxycinnamoyltransferase	GO:0016747	transferase activity, transferring acyl groups other than amino-acyl groups
CL30775Contig1	1303.250237	662.5269409	1943.973534	2.934180354	1.552957551	0.002097844	0.348270709	Up	78.89842	28.69899	14.7643	82.07854	145.865	134.3931	1173	gi|723702748|ref|XP_004240131.2|PREDICTED: probable xyloglucan endotransglucosylase/hydrolase protein 23 [Solanum lycopersicum]	1.42E-145	sp|Q38910|XTH23_ARATH	7.00E-134	Probable xyloglucan endotransglucosylase/hydrolase protein 23										GO:0048046;GO:0005618;GO:0005794;GO:0004553;GO:0016762;GO:0042546;GO:0071555;GO:0010411	apoplast|cell wall|Golgi apparatus|hydrolase activity, hydrolyzing O-glycosyl compounds|xyloglucan:xyloglucosyl transferase activity|cell wall biogenesis|cell wall organization|xyloglucan metabolic process
CL3077Contig1	65.53560215	88.24813234	42.82307196	0.485257544	-1.043177453	0.018654121	0.674947338	Down	3.52314	2.686379	4.848426	1.605511	2.045834	1.516107	1791	gi|1026015834|ref|XP_016575437.1|PREDICTED: AT-hook motif nuclear-localized protein 1-like [Capsicum annuum]	1.23E-149	sp|Q8VYJ2|AHL1_ARATH	3.00E-64	AT-hook motif nuclear-localized protein 1 {ECO:0000303|PubMed:15604740}										GO:0098687;GO:0005737;GO:0005739;GO:0005730;GO:0005654;GO:0005634;GO:0003680;GO:0003677;GO:0043565;GO:0006355;GO:0006351	chromosomal region|cytoplasm|mitochondrion|nucleolus|nucleoplasm|nucleus|AT DNA binding|DNA binding|sequence-specific DNA binding|regulation of transcription, DNA-templated|transcription, DNA-templated
CL30809Contig1	614.9562975	852.9285025	376.9840925	0.441987917	-1.177921164	0.014440068	0.621584351	Down	46.15676	36.16344	76.01166	32.36802	24.31559	9.98788	1215	gi|146762154|gb|ABQ45124.1|hydroxyproline-rich systemin precursor [Petunia x hybrida]	6.83E-29	sp|Q7XAD0|HSY1_SOLLC	3.00E-11	HypSys III										GO:0005576;GO:0005622;GO:0005102;GO:0006952	extracellular region|intracellular|receptor binding|defense response
CL30848Contig1	204.3875327	344.7733399	64.00172545	0.185634207	-2.429465515	0.011510807	0.57382962	Down	20.86678	8.027201	37.781	3.937554	6.176236	1.688561	1170	gi|1026040985|ref|XP_016566561.1|PREDICTED: NAD(P)H-quinone oxidoreductase subunit N, chloroplastic [Capsicum annuum]	8.92E-116	sp|Q9LVM2|NDHN_ARATH	9.00E-96	NAD(P)H-quinone oxidoreductase subunit N, chloroplastic {ECO:0000305}										GO:0009507;GO:0009941;GO:0009535;GO:0010598;GO:0016655;GO:0048038;GO:0009817;GO:0010258;GO:0006810	chloroplast|chloroplast envelope|chloroplast thylakoid membrane|NAD(P)H dehydrogenase complex (plastoquinone)|oxidoreductase activity, acting on NAD(P)H, quinone or similar compound as acceptor|quinone binding|defense response to fungus, incompatible interaction|NADH dehydrogenase complex (plastoquinone) assembly|transport
CL30854Contig1	50.24438164	90.63554615	9.853217119	0.108712503	-3.201410216	0.007174818	0.493461147	Down	5.474941	1.712817	10.36887	1.116223	0.6377534	0.08881762	1167	gi|1026060938|ref|XP_016574917.1|PREDICTED: secoisolariciresinol dehydrogenase-like isoform X1 [Capsicum annuum]	3.72E-122	sp|Q94KL7|SILD_FORIN	1.00E-90	Secoisolariciresinol dehydrogenase	KOG0725	4.00E-76	Reductases with broad range of substrate specificities							GO:0016491	oxidoreductase activity
CL30908Contig1	495.1038294	892.6365353	97.57112339	0.109306666	-3.193546713	0.025988961	0.756258606	Down	44.88476	8.860547	98.52092	6.269264	5.158606	4.415698	1334	gi|1102146060|gb|OIT02390.1|photosystem ii 22 kda protein, chloroplastic [Nicotiana attenuata]	7.62E-135	sp|Q9FPP4|PSBS_SOLSG	2.00E-94	Photosystem II 22 kDa protein, chloroplastic				ko00195	Photosynthesis	1	K03542	psbS	photosystem II 22kDa protein	GO:0009535;GO:0016021;GO:0009523;GO:0015979	chloroplast thylakoid membrane|integral component of membrane|photosystem II|photosynthesis
CL30921Contig1	2078.177247	2879.957293	1276.397201	0.443200045	-1.173970068	0.008375988	0.516773489	Down	145.9427	117.7931	238.4053	91.14268	85.96732	35.41088	1293	gi|970019409|ref|XP_015070906.1|PREDICTED: bidirectional sugar transporter N3-like [Solanum pennellii]	5.15E-138	sp|O82587|SWT12_ARATH	9.00E-87	Bidirectional sugar transporter SWEET12 {ECO:0000303|PubMed:21107422}	KOG1623	2.00E-87	Multitransmembrane protein							GO:0016021;GO:0005887;GO:0005886;GO:0008515;GO:0051119;GO:0009793;GO:0051260;GO:0010431;GO:0015770	integral component of membrane|integral component of plasma membrane|plasma membrane|sucrose transmembrane transporter activity|sugar transmembrane transporter activity|embryo development ending in seed dormancy|protein homooligomerization|seed maturation|sucrose transport
CL30926Contig1	529.4291901	933.5794853	125.2788949	0.134191996	-2.897629468	0.010430023	0.552408242	Down	57.77839	17.84633	108.6076	7.680067	10.3666	5.602768	1148	gi|565398409|ref|XP_006364767.1|PREDICTED: photosystem II core complex proteins psbY, chloroplastic [Solanum tuberosum]	1.24E-85	sp|P80470|PSBY_SPIOL	2.00E-40	Photosystem II protein psbY-2, chloroplastic				ko00195	Photosynthesis	1	K02723	psbY	photosystem II PsbY protein	GO:0009535;GO:0016021;GO:0009523;GO:0030145;GO:0015979	chloroplast thylakoid membrane|integral component of membrane|photosystem II|manganese ion binding|photosynthesis
CL30928Contig1	371.3488095	545.4864372	197.2111818	0.361532695	-1.467801972	0.021775336	0.710213485	Down	21.78034	10.8422	35.45963	9.451521	8.327953	5.824056	1808	gi|460405350|ref|XP_004248139.1|PREDICTED: magnesium-chelatase subunit ChlI, chloroplastic [Solanum lycopersicum]	1.62E-221	sp|O22436|CHLI_TOBAC	0	Magnesium-chelatase subunit ChlI, chloroplastic				ko00860	Porphyrin and chlorophyll metabolism	1	K03405	chlI, bchI	magnesium chelatase subunit I	GO:0009507;GO:0005524;GO:0016851;GO:0015995;GO:0015979	chloroplast|ATP binding|magnesium chelatase activity|chlorophyll biosynthetic process|photosynthesis
CL30969Contig1	47.60444406	68.00694159	27.20194652	0.399987794	-1.321972121	0.009380208	0.52919295	Down	2.155268	3.07665	3.734111	0.7367994	1.882672	0.8887097	1703	gi|14423325|gb|AAK62345.1|elicitor-inducible cytochrome P450 [Nicotiana tabacum]	4.69E-210	sp|H2DH22|C7A10_PANGI	0	Cytochrome P450 CYP73A100	KOG0156	1.00E-147	Cytochrome P450 CYP2 subfamily	ko00360;ko00940;ko00941;ko00945;ko00130	Phenylalanine metabolism|Phenylpropanoid biosynthesis|Flavonoid biosynthesis|Stilbenoid, diarylheptanoid and gingerol biosynthesis|Ubiquinone and other terpenoid-quinone biosynthesis	5	K00487	CYP73A	trans-cinnamate 4-monooxygenase	GO:0016021;GO:0020037;GO:0005506;GO:0004497;GO:0016705	integral component of membrane|heme binding|iron ion binding|monooxygenase activity|oxidoreductase activity, acting on paired donors, with incorporation or reduction of molecular oxygen
CL30980Contig1	100.7397871	147.994746	53.48482812	0.361396803	-1.46834435	0.013904588	0.613964068	Down	7.326506	6.902432	15.43143	2.268804	5.627451	2.429634	1130	gi|565380860|ref|XP_006356809.1|PREDICTED: EPIDERMAL PATTERNING FACTOR-like protein 2 [Solanum tuberosum]	4.31E-57	sp|Q9T068|EPFL2_ARATH	3.00E-22	MEPFL2 {ECO:0000305}										GO:0005576;GO:0010052;GO:0010374	extracellular region|guard cell differentiation|stomatal complex development
CL30983Contig1	28.14885763	13.40460027	42.89311499	3.199880199	1.678017893	0.009246902	0.528637887	Up	0.9346067	0.8277783	0.5801287	2.366335	1.935751	2.970847	1291
CL30987Contig1	98.65228988	132.1630892	65.1414906	0.492887167	-1.020670676	0.008096733	0.509303996	Down	7.789837	7.050122	11.97971	3.95416	4.319019	4.641737	1107	gi|697160004|ref|XP_009588777.1|PREDICTED: uncharacterized protein At4g22758-like isoform X1 [Nicotiana tomentosiformis]	2.25E-99	sp|Q56XJ7|Y4276_ARATH	3.00E-24	Uncharacterized protein At4g22758	KOG4197	3.00E-22	FOG: PPR repeat
CL3098Contig1	470.7103251	654.5866757	286.8339745	0.438190976	-1.19036832	0.037941117	0.833375667	Down	24.85608	24.79545	58.09541	14.91522	18.38301	11.74983	1380	gi|1083877291|ref|XP_018628415.1|PREDICTED: 2-oxoglutarate-dependent dioxygenase AOP3-like [Nicotiana tomentosiformis]	2.66E-165	sp|Q945B6|AOP1L_ARATH	5.00E-63	Probable 2-oxoglutarate-dependent dioxygenase AOP1.2	KOG0143	4.00E-86	Iron/ascorbate family oxidoreductases							GO:0051213;GO:0046872	dioxygenase activity|metal ion binding
CL31002Contig1	40.91754302	56.45389505	25.381191	0.449591494	-1.153313355	0.030235492	0.789060834	Down	1.435394	2.283168	3.400625	1.24031	1.065308	0.7360284	1797	gi|697119897|ref|XP_009613909.1|PREDICTED: putative nucleobase-ascorbate transporter 10 [Nicotiana tomentosiformis]	2.90E-282	sp|O04472|NAT10_ARATH	0	Putative nucleobase-ascorbate transporter 10	KOG1292	0	Xanthine/uracil transporters							GO:0016021;GO:0005215;GO:0055085	integral component of membrane|transporter activity|transmembrane transport
CL31032Contig1	116.9678737	158.8708531	75.06489443	0.472490032	-1.081644202	0.002756998	0.375142707	Down	8.77229	7.458062	13.69785	5.260771	5.019173	3.279873	1195	gi|1026056408|ref|XP_016572711.1|PREDICTED: cysteine-rich repeat secretory protein 12-like isoform X1 [Capsicum annuum]	5.36E-140	sp|Q9ZU94|CRR12_ARATH	4.00E-95	Cysteine-rich repeat secretory protein 12										GO:0016021;GO:0009506;GO:0006810;GO:0016032	integral component of membrane|plasmodesma|transport|viral process
CL31062Contig1	62.90864404	93.27748096	32.53980713	0.348849549	-1.519323128	0.001074178	0.247237985	Down	1.964711	4.240721	3.464938	0.9971672	0.7747723	1.526285	2166	gi|565401653|ref|XP_006366311.1|PREDICTED: uncharacterized protein LOC102596975 [Solanum tuberosum]	9.07E-45
CL31093Contig1	29.16587184	47.7379568	10.59378688	0.221915381	-2.171918429	0.046264149	0.877622131	Down	2.265062	0.4490836	3.79409	0.4468931	0.4956763	0.480587	1656	gi|697183664|ref|XP_009600851.1|PREDICTED: protein PIN-LIKES 3-like isoform X1 [Nicotiana tomentosiformis]	7.96E-203	sp|F4HWB6|PILS1_ARATH	4.00E-130	Protein PIN-LIKES 1 {ECO:0000303|PubMed:22504182}	KOG2722	7.00E-129	Predicted membrane protein							GO:0005789;GO:0016021;GO:0009734;GO:0055085	endoplasmic reticulum membrane|integral component of membrane|auxin-activated signaling pathway|transmembrane transport
CL31129Contig1	942.8103159	1659.491325	226.1293072	0.13626423	-2.8755212	0.017163933	0.653210664	Down	63.02367	22.69956	139.9879	8.439508	12.07016	8.88814	1672	gi|1026027056|ref|XP_016559795.1|PREDICTED: phospholipase A1-IIgamma-like [Capsicum annuum]	3.62E-215	sp|O49523|DSEL_ARATH	4.00E-147	Phospholipase A1-IIgamma	KOG4569	9.00E-148	Predicted lipase							GO:0005737;GO:0047372;GO:0008970;GO:0046340;GO:0019915;GO:0052651;GO:0010187	cytoplasm|acylglycerol lipase activity|phosphatidylcholine 1-acylhydrolase activity|diacylglycerol catabolic process|lipid storage|monoacylglycerol catabolic process|negative regulation of seed germination
CL31165Contig1	68.65180711	100.7572466	36.54636764	0.362717014	-1.463083674	0.03747963	0.828284519	Down	2.752531	2.024221	6.119002	0.9321343	1.340829	1.541023	2096	gi|697146307|ref|XP_009627301.1|PREDICTED: uncharacterized protein LOC104117878 [Nicotiana tomentosiformis]	2.55E-220	sp|P19515|LIP_RHIMI	3.00E-07	Lipase	KOG4569	3.00E-116	Predicted lipase							GO:0046872;GO:0004806;GO:0016042	metal ion binding|triglyceride lipase activity|lipid catabolic process
CL3117Contig1	514.8877942	836.5234716	193.2521168	0.231018164	-2.113921804	0.00103623	0.245215252	Down	23.70842	22.08597	48.16311	4.602381	13.51806	2.582948	2016	gi|568214972|ref|NP_001275055.1|beta-fructofuranosidase, insoluble isoenzyme 1-like [Solanum tuberosum]	0	sp|P26792|INV1_DAUCA	0	Beta-fructofuranosidase, insoluble isoenzyme 1	KOG0228	0	Beta-fructofuranosidase (invertase)	ko00052;ko00500	Galactose metabolism|Starch and sucrose metabolism	2	K01193	INV, sacA	beta-fructofuranosidase	GO:0005618;GO:0005576;GO:0004575;GO:0005975	cell wall|extracellular region|sucrose alpha-glucosidase activity|carbohydrate metabolic process
CL31201Contig1	68.10446043	102.0412567	34.1676642	0.334841664	-1.578449042	0.00575427	0.46015615	Down	4.279228	4.164607	8.785215	0.8291862	2.587004	2.185348	1344	gi|565346760|ref|XP_006340415.1|PREDICTED: uncharacterized protein LOC102583250 [Solanum tuberosum]	1.22E-120	sp|Q9ZVD2|NHL13_ARATH	3.00E-10	NDR1/HIN1-like protein 13 {ECO:0000303|PubMed:26206852}										GO:0016021;GO:0005886;GO:0009506;GO:0006952	integral component of membrane|plasma membrane|plasmodesma|defense response
CL31215Contig1	1080.032105	1528.804987	631.2592227	0.412910232	-1.276099924	0.030334587	0.789060834	Down	76.79492	79.50521	165.1437	31.24812	73.49882	21.85276	1078	gi|698560627|ref|XP_009771907.1|PREDICTED: extensin [Nicotiana sylvestris]	3.13E-105
CL31217Contig1	15.51302551	29.02780514	1.998245884	0.068839028	-3.860629468	0.01377687	0.613337777	Down	1.469245	0.6034833	4.067484	0.08318525	0.2447935	0.08141555	1077	gi|971569460|ref|XP_015169156.1|PREDICTED: uncharacterized protein LOC102593608 [Solanum tuberosum]	5.54E-110
CL31257Contig1	1095.959456	1520.799538	671.119374	0.441293778	-1.180188688	1.64E-05	0.028747262	Down	75.47998	82.69149	126.0147	36.65701	41.93879	42.74033	1206	gi|698584942|ref|XP_009778510.1|PREDICTED: uncharacterized protein LOC104227854 isoform X1 [Nicotiana sylvestris]	3.72E-72
CL31285Contig1	15.655854	5.645679643	25.66602836	4.546136157	2.184640894	0.019040811	0.677230905	Up	0.3569457	0.891388	0	0.7347587	2.828655	1.950835	1025
CL31317Contig1	611.9463467	322.012683	901.8800104	2.800759281	1.485817992	1.63E-08	0.000707413	Up	14.67212	35.94892	16.52697	55.04029	64.68157	63.5809	1073
CL31322Contig1	336.2434025	515.8167171	156.6700879	0.303732087	-1.719128769	0.0039243	0.426064686	Down	36.31267	23.71006	63.62536	10.36126	14.20185	11.62783	942	gi|460403271|ref|XP_004247116.1|PREDICTED: photosystem I reaction center subunit IV B, chloroplastic [Solanum lycopersicum]	3.73E-68	sp|Q41229|PSAEB_NICSY	3.00E-49	Photosystem I reaction center subunit IV B isoform 2				ko00195	Photosynthesis	1	K02693	psaE	photosystem I subunit IV	GO:0009535;GO:0009538;GO:0015979	chloroplast thylakoid membrane|photosystem I reaction center|photosynthesis
CL31329Contig1	36.09835269	60.97115957	11.2255458	0.184112388	-2.441341391	0.010567875	0.555628828	Down	5.021954	1.840485	8.669373	0.6698334	1.153599	1.008529	884	gi|1026076314|ref|XP_016537408.1|PREDICTED: uncharacterized protein At4g14100-like [Capsicum annuum]	1.06E-90	sp|Q67YC9|Y4141_ARATH	5.00E-88	Uncharacterized protein At4g14100										GO:0005773	vacuole
CL31344Contig1	190.0759678	253.7578551	126.3940805	0.498089332	-1.005523584	0.001529158	0.292779552	Down	20.11092	14.41369	20.64522	9.746523	10.49258	6.352037	1027	gi|460367758|ref|XP_004229737.1|PREDICTED: uclacyanin-3 [Solanum lycopersicum]	1.64E-79	sp|Q96316|BCB3_ARATH	1.00E-26	Uclacyanin-3										GO:0031225;GO:0046658;GO:0009055;GO:0046872;GO:0055114	anchored component of membrane|anchored component of plasma membrane|electron carrier activity|metal ion binding|oxidation-reduction process
CL31349Contig1	51.63304546	70.00036853	33.2657224	0.475222104	-1.073326153	0.028679526	0.777163955	Down	4.776607	3.233627	7.158702	2.11068	1.95659	2.957038	1043	gi|697119161|ref|XP_009613528.1|PREDICTED: protein SPA, chloroplastic [Nicotiana tomentosiformis]	2.02E-75	sp|K4BVL1|SPA_SOLLC	5.00E-78	Protein SPA, chloroplastic {ECO:0000303|PubMed:24372694}										GO:0009535;GO:0016021	chloroplast thylakoid membrane|integral component of membrane
CL31353Contig1	77.53701735	45.85516193	109.2188728	2.381822856	1.252066119	0.002678132	0.375142707	Up	1.856618	4.325074	1.848439	4.895678	5.86056	7.97597	1277
CL31357Contig1	13.29090644	5.544035205	21.03777767	3.794668845	1.923973989	0.039448738	0.849246936	Up	0.3722008	0.560838	0.3791877	0.7467991	2.198125	1.855289	953
CL31365Contig1	13.58046851	21.04485115	6.116085881	0.290621484	-1.782786735	0.049288271	0.898758023	Down	0.9541218	0.446801	0.9668316	0.5093839	0.07114599	0.0708021	2011	gi|460381525|ref|XP_004236499.1|PREDICTED: uncharacterized protein LOC101268270 isoform X1 [Solanum lycopersicum]	2.54E-204
CL31382Contig1	814.7651587	1404.595848	224.9344688	0.160141773	-2.642578415	0.041115252	0.854103734	Down	51.89562	12.96264	116.802	9.080186	10.749	7.938938	1760	gi|1026014877|ref|XP_016571704.1|PREDICTED: phosphoribulokinase, chloroplastic [Capsicum annuum]	1.42E-219	sp|P26302|KPPR_WHEAT	0	Phosphoribulokinase, chloroplastic	KOG4203	0	Armadillo/beta-Catenin/plakoglobin	ko00710	Carbon fixation in photosynthetic organisms	1	K00855	PRK, prkB	phosphoribulokinase	GO:0009507;GO:0005524;GO:0008974;GO:0019253	chloroplast|ATP binding|phosphoribulokinase activity|reductive pentose-phosphate cycle
CL31399Contig1	54.61188795	88.67380279	20.54997312	0.231747962	-2.109371441	5.97E-05	0.054990227	Down	5.57812	5.409633	10.26236	2.697985	1.200753	0.7286992	944
CL3142Contig1	8.964672472	2.316529865	15.61281508	6.739742629	2.7526935	0.022162015	0.71473327	Up	0.2897387	0	0	0.6491093	0.9179211	0.5645169	1597	gi|1025307385|ref|XP_016500947.1|PREDICTED: uncharacterized protein LOC107819354 [Nicotiana tabacum]	4.41E-68				KOG0017	6.00E-23	FOG: Transposon-encoded proteins with TYA, reverse transcriptase, integrase domains in various combinations
CL3148Contig1	763.8983556	452.4137929	1075.382918	2.376989683	1.249135642	0.008071507	0.509303996	Up	8.310062	16.37187	10.46108	18.02196	24.17641	39.91703	2883
CL31538Contig1	43.61195692	64.46738832	22.75652552	0.352992825	-1.502289236	0.004700902	0.447632484	Down	3.076423	3.924468	6.782781	1.593704	1.125165	1.96273	1057	gi|1025079122|ref|XP_016454070.1|PREDICTED: uncharacterized protein LOC107778343 [Nicotiana tabacum]	5.65E-37
CL3153Contig1	1457.826896	1966.202792	949.4510004	0.482885593	-1.050246675	0.041553319	0.857850035	Down	54.36301	104.84	151.8441	37.33238	39.36524	68.59456	1436	gi|565372082|ref|XP_006352626.1|PREDICTED: protein YLS9 [Solanum tuberosum]	1.17E-86	sp|Q9SRN0|NHL1_ARATH	1.00E-16	NDR1/HIN1-like protein 1 {ECO:0000303|Ref.1}										GO:0046658;GO:0016021;GO:0009506;GO:0004871;GO:0051607	anchored component of plasma membrane|integral component of membrane|plasmodesma|signal transducer activity|defense response to virus
CL31554Contig1	102.9650436	158.5176399	47.41244733	0.299098872	-1.741305624	0.001231576	0.269149017	Down	7.97699	7.885209	15.56182	3.632527	4.308603	1.014189	1141	gi|1102269494|gb|OIT20738.1|thaumatin-like protein [Nicotiana attenuata]	5.39E-132	sp|Q53MB8|TLPH_ORYSJ	6.00E-86	Thaumatin-like protein
CL31600Contig1	104.4426747	179.7705006	29.11484881	0.161955653	-2.62632927	0.020052868	0.689690457	Down	9.740627	3.757207	21.14103	1.274872	2.412137	1.707454	1179	gi|1109229318|ref|XP_019189372.1|PREDICTED: uncharacterized protein LOC109183760 [Ipomoea nil]	7.14E-121
CL31607Contig1	65.18497962	90.0993998	40.27055944	0.446957022	-1.161791981	0.008847384	0.524608785	Down	3.958514	6.748531	5.594247	3.917893	1.533572	1.575388	1241	gi|970027176|ref|XP_015074896.1|PREDICTED: QWRF motif-containing protein 7 [Solanum pennellii]	5.65E-148	sp|Q1PE51|QWRF7_ARATH	4.00E-58	QWRF motif-containing protein 7
CL31634Contig1	354.0039082	548.3810038	159.6268126	0.291087422	-1.780475594	0.023624418	0.725354987	Down	19.38941	13.65702	44.04945	5.854236	10.39238	5.196814	1616	gi|697191250|ref|XP_009604694.1|PREDICTED: transcription factor MYC3-like [Nicotiana tomentosiformis]	1.20E-163	sp|Q39204|MYC2_ARATH	2.00E-43	Transcription factor MYC2				ko04016;ko04075	MAPK signaling pathway - plant|Plant hormone signal transduction	2	K13422	MYC2	transcription factor MYC2	GO:0005634;GO:0003677;GO:0043565;GO:0003700;GO:0009738;GO:0009963;GO:0045893;GO:2000068;GO:0051090;GO:0043619;GO:0009737;GO:0010200;GO:0009269;GO:0009753;GO:0009611;GO:0006351	nucleus|DNA binding|sequence-specific DNA binding|transcription factor activity, sequence-specific DNA binding|abscisic acid-activated signaling pathway|positive regulation of flavonoid biosynthetic process|positive regulation of transcription, DNA-templated|regulation of defense response to insect|regulation of sequence-specific DNA binding transcription factor activity|regulation of transcripti…
CL31646Contig1	68.36935497	42.87913346	93.85957649	2.188933612	1.1302282	0.010097113	0.544726342	Up	1.451237	3.094274	2.636011	4.460979	4.306027	6.428891	1356	gi|697167374|ref|XP_009592541.1|PREDICTED: probable receptor-like protein kinase At5g56460 [Nicotiana tomentosiformis]	1.09E-62
CL31727Contig1	245.6073299	383.5670708	107.6475889	0.280648672	-1.833162864	0.002766626	0.375142707	Down	20.19063	14.73656	37.11166	7.578747	8.680554	2.99036	1204	gi|1102150142|gb|OIT06418.1|bidirectional sugar transporter sweet3 [Nicotiana attenuata]	2.70E-131	sp|Q6NQN5|SWET3_ARATH	5.00E-102	Bidirectional sugar transporter SWEET3 {ECO:0000303|PubMed:21107422}	KOG1623	5.00E-101	Multitransmembrane protein							GO:0016021;GO:0005887;GO:0051119;GO:0008643	integral component of membrane|integral component of plasma membrane|sugar transmembrane transporter activity|carbohydrate transport
CL31733Contig1	114.0486856	197.5075833	30.5897879	0.154879055	-2.690786038	0.035519099	0.816656188	Down	9.082859	4.33049	25.145	1.788379	3.397502	0.4533892	1172	gi|565401600|ref|XP_006366285.1|PREDICTED: uncharacterized protein At4g14100-like [Solanum tuberosum]	2.13E-101	sp|Q67YC9|Y4141_ARATH	1.00E-70	Uncharacterized protein At4g14100										GO:0005773	vacuole
CL31737Contig1	176.9672121	279.3741629	74.56026129	0.266883167	-1.905719783	0.01448227	0.621584351	Down	8.174603	16.73084	28.78204	3.321978	8.458128	1.793067	1188	gi|697153951|ref|XP_009631227.1|PREDICTED: acyl-CoA--sterol O-acyltransferase 1-like [Nicotiana tomentosiformis]	2.35E-141	sp|Q9SV07|ASAT1_ARATH	2.00E-71	Acyl-CoA--sterol O-acyltransferase 1										GO:0016021;GO:0008374;GO:0016127;GO:0034434	integral component of membrane|O-acyltransferase activity|sterol catabolic process|sterol esterification
CL31763Contig1	18.34836518	8.293142346	28.40358801	3.424948811	1.776082426	0.022191697	0.71473327	Up	1.265513	1.259707	0	1.265142	2.920495	4.307226	728
CL31770Contig1	147.9337521	211.3396245	84.52787978	0.399962288	-1.322064118	0.002135261	0.348270709	Down	9.710604	10.75914	16.57497	3.097849	8.242516	2.931326	1285	gi|565386375|ref|XP_006358993.1|PREDICTED: protein IQ-DOMAIN 1 [Solanum tuberosum]	1.79E-119	sp|Q9SF32|IQD1_ARATH	1.00E-22	Protein IQ-DOMAIN 1 {ECO:0000303|PubMed:15960618}										GO:0005737;GO:0005874;GO:0005634;GO:0008017	cytoplasm|microtubule|nucleus|microtubule binding
CL31788Contig1	68.00864595	91.71620229	44.3010896	0.483023593	-1.049834435	0.016816027	0.647948615	Down	3.576938	7.689506	5.957065	3.451733	2.246213	2.338185	1200	gi|1025281725|ref|XP_016499685.1|PREDICTED: WAT1-related protein At3g30340-like [Nicotiana tabacum]	5.92E-171	sp|Q9LI65|WTR24_ARATH	2.00E-122	WAT1-related protein At3g30340										GO:0016021;GO:0005886;GO:0022857;GO:0006810	integral component of membrane|plasma membrane|transmembrane transporter activity|transport
CL31812Contig1	32.49633506	19.71400518	45.27866495	2.296776558	1.199610511	0.04462677	0.872197359	Up	0.8728328	1.188994	1.675673	2.059191	2.475545	3.91605	1179
CL31817Contig1	69.78195297	36.23629933	103.3276066	2.851494456	1.511718228	0.000525597	0.176303217	Up	2.737101	1.632613	0.5332869	3.902881	4.19117	6.062626	1603	gi|565354306|ref|XP_006344054.1|PREDICTED: protein PMR5 [Solanum tuberosum]	4.46E-199	sp|Q9LUZ6|TBL44_ARATH	1.00E-153	Protein PMR5										GO:0005783;GO:0005794;GO:0016021;GO:0016413;GO:0071554;GO:0006952;GO:0009620	endoplasmic reticulum|Golgi apparatus|integral component of membrane|O-acetyltransferase activity|cell wall organization or biogenesis|defense response|response to fungus
CL31843Contig1	14.31887951	25.26371102	3.374048001	0.133553143	-2.904514171	0.015321219	0.629382732	Down	1.191747	0.6287051	2.893886	0.3064224	0.2398725	0.05955938	1233	gi|698553992|ref|XP_009770092.1|PREDICTED: probable 2-oxoglutarate/Fe(II)-dependent dioxygenase isoform X1 [Nicotiana sylvestris]	1.91E-156	sp|Q9ZSA7|DLO2_ARATH	8.00E-64	Protein DMR6-LIKE OXYGENASE 2 {ECO:0000303|PubMed:25376907}	KOG0143	2.00E-64	Iron/ascorbate family oxidoreductases							GO:0051213;GO:0046872;GO:0002229;GO:0046244	dioxygenase activity|metal ion binding|defense response to oomycetes|salicylic acid catabolic process
CL31863Contig1	62.48428186	89.33703398	35.63152975	0.398843885	-1.326103934	0.004589127	0.445892109	Down	2.985668	6.863482	5.664096	1.995172	2.420205	1.50715	1297	gi|1025189587|ref|XP_016474847.1|PREDICTED: feruloyl CoA ortho-hydroxylase 1-like [Nicotiana tabacum]	1.16E-191	sp|Q9C899|F6H2_ARATH	9.00E-173	Feruloyl CoA ortho-hydroxylase 2	KOG0143	2.00E-173	Iron/ascorbate family oxidoreductases	ko00940	Phenylpropanoid biosynthesis	1	K06892	F6H1	feruloyl-CoA ortho-hydroxylase	GO:0051213;GO:0046872	dioxygenase activity|metal ion binding
CL31865Contig1	11.23681048	19.7685925	2.705028453	0.136834651	-2.869494483	0.040035431	0.852056924	Down	0.4647281	0.4516373	1.825469	0.1307047	0.2159033	0	1666	gi|82590367|gb|ABB84472.1|rhamnose:beta-solanine/beta-chaconine rhamnosyltransferase [Solanum tuberosum]	4.16E-222	sp|D4Q9Z4|SGT2_SOYBN	8.00E-121	Soyasapogenol B glucuronide galactosyltransferase	KOG1192	2.00E-110	UDP-glucuronosyl and UDP-glucosyl transferase							GO:0043231;GO:0080043;GO:0080044;GO:0102240;GO:0009813;GO:0052696	intracellular membrane-bounded organelle|quercetin 3-O-glucosyltransferase activity|quercetin 7-O-glucosyltransferase activity|soyasapogenol B glucuronide galactosyltransferase activity|flavonoid biosynthetic process|flavonoid glucuronidation
CL31866Contig1	93.13418842	141.7915119	44.47686492	0.313677909	-1.672644167	0.009182098	0.528637887	Down	4.184269	2.529942	7.499663	1.420095	1.565757	1.311655	2256	gi|970035550|ref|XP_015079108.1|PREDICTED: probable 6-phosphogluconolactonase 4, chloroplastic [Solanum pennellii]	8.08E-139	sp|A2Z3C4|6PGL4_ORYSI	3.00E-99	Probable 6-phosphogluconolactonase 4, chloroplastic	KOG3147	3.00E-93	6-phosphogluconolactonase - like protein	ko00030	Pentose phosphate pathway	1	K01057	PGLS, pgl, devB	6-phosphogluconolactonase	GO:0009507;GO:0017057;GO:0005975;GO:0006098	chloroplast|6-phosphogluconolactonase activity|carbohydrate metabolic process|pentose-phosphate shunt
CL3186Contig1	298.6783889	430.7962329	166.5605448	0.386634172	-1.370958941	0.015102519	0.629382732	Down	14.57358	13.96144	27.94134	3.436413	12.70085	4.836645	1726	gi|697175098|ref|XP_009596481.1|PREDICTED: isoflavone reductase homolog [Nicotiana tomentosiformis]	4.24E-166	sp|P52581|IFRH_LUPAL	0	Isoflavone reductase homolog										GO:0016491	oxidoreductase activity
CL31872Contig1	237.5091784	367.9070432	107.1113136	0.291136893	-1.780230423	0.019035436	0.677230905	Down	16.66601	13.25105	39.42284	5.709832	5.765432	7.973464	1206
CL31880Contig1	726.5086223	1003.440091	449.5771534	0.448035869	-1.158313857	0.01489742	0.627068344	Down	56.11219	33.30408	84.13847	24.13362	28.83557	22.07353	1302	gi|565345494|ref|XP_006339831.1|PREDICTED: probable esterase KAI2 [Solanum tuberosum]	1.89E-149	sp|Q9SZU7|KAI2_ARATH	5.00E-160	Probable esterase KAI2										GO:0005829;GO:0005634;GO:0016787;GO:0009704;GO:0009640;GO:0080167	cytosol|nucleus|hydrolase activity|de-etiolation|photomorphogenesis|response to karrikin
CL31911Contig1	112.379903	172.5616042	52.19820173	0.302490244	-1.725039483	0.02591028	0.755192863	Down	6.824292	5.041089	15.64449	1.564108	3.864084	2.582858	1426	gi|1026047612|ref|XP_016569625.1|PREDICTED: protein STAY-GREEN LIKE, chloroplastic [Capsicum annuum]	2.15E-133	sp|Q94AQ9|SGRL_ARATH	1.00E-77	Protein STAY-GREEN LIKE, chloroplastic				ko00860	Porphyrin and chlorophyll metabolism	1	K22013	SGR, SGRL	magnesium dechelatase	GO:0009507;GO:0009658	chloroplast|chloroplast organization
CL3192Contig1	47.5346139	65.61168446	29.45754335	0.448967948	-1.15531564	0.023416548	0.723238733	Down	1.045693	2.462963	2.06821	0.8790589	0.6514464	0.9001248	2651	gi|698558900|ref|XP_009771423.1|PREDICTED: probable rhamnogalacturonate lyase B isoform X2 [Nicotiana sylvestris]	0	sp|Q8RJP2|RHIE_DICD3	5.00E-25	Rhamnogalacturonate lyase										GO:0005576;GO:0030246;GO:0016829;GO:0005975;GO:0009405	extracellular region|carbohydrate binding|lyase activity|carbohydrate metabolic process|pathogenesis
CL31939Contig1	1410.792291	2319.252492	502.3320905	0.216592239	-2.206946545	0.019641892	0.683768559	Down	116.6234	49.36069	231.4873	25.13181	32.76652	24.69297	1323	gi|929045135|ref|NP_001234109.2|oxygen-evolving enhancer protein 2, chloroplastic [Solanum lycopersicum]	3.05E-124	sp|P93566|PSBP_SOLTU	2.00E-166	Oxygen-evolving enhancer protein 2, chloroplastic				ko00195	Photosynthesis	1	K02717	psbP	photosystem II oxygen-evolving enhancer protein 2	GO:0009535;GO:0019898;GO:0009654;GO:0005509;GO:0015979	chloroplast thylakoid membrane|extrinsic component of membrane|photosystem II oxygen evolving complex|calcium ion binding|photosynthesis
CL31966Contig1	3058.340968	1978.902512	4137.779423	2.090946571	1.064156198	0.004506334	0.442590994	Up	171.9556	108.7793	36.72334	231.4959	207.0189	224.8425	1358	gi|971564016|ref|XP_006355041.2|PREDICTED: purple acid phosphatase 8-like [Solanum tuberosum]	3.27E-168	sp|Q8VYZ2|PPA8_ARATH	3.00E-123	Purple acid phosphatase 8	KOG2679	5.00E-122	Purple (tartrate-resistant) acid phosphatase	ko04142;ko00740	Lysosome|Riboflavin metabolism	2	K14379	ACP5	tartrate-resistant acid phosphatase type 5	GO:0005576;GO:0003993;GO:0046872;GO:0016311	extracellular region|acid phosphatase activity|metal ion binding|dephosphorylation
CL31991Contig1	96.31547377	146.3643511	46.26659642	0.316105637	-1.661521333	0.025499753	0.747169085	Down	3.753988	6.042914	10.87315	0.7943682	4.405873	0.9909555	1611	gi|970057055|ref|XP_015055177.1|PREDICTED: cytochrome b561 and DOMON domain-containing protein At3g61750-like [Solanum pennellii]	5.52E-195	sp|Q9M363|B561I_ARATH	7.00E-107	Cytochrome b561 and DOMON domain-containing protein At3g61750	KOG4293	2.00E-107	Predicted membrane protein, contains DoH and Cytochrome b-561/ferric reductase transmembrane domains							GO:0016021;GO:0046872;GO:0055114	integral component of membrane|metal ion binding|oxidation-reduction process
CL319Contig1	68.82323853	99.70195236	37.9445247	0.380579555	-1.393730032	0.02614665	0.758305429	Down	0.9109568	3.032245	2.941223	0.995943	0.7821221	0.7098168	3296	gi|1083888692|ref|XP_018630649.1|PREDICTED: F-box/kelch-repeat protein At1g51550 isoform X1 [Nicotiana tomentosiformis]	1.62E-178	sp|Q9C8K7|FBK21_ARATH	2.00E-113	F-box/kelch-repeat protein At1g51550	KOG0379	4.00E-114	Kelch repeat-containing proteins
CL32031Contig1	269.2158854	438.2309579	100.2008128	0.228648412	-2.128797193	0.029918886	0.785094055	Down	25.03455	9.4726	48.85985	5.030756	10.024	3.053298	1192	gi|1026021381|ref|XP_016552482.1|PREDICTED: beta-carotene isomerase D27, chloroplastic-like [Capsicum annuum]	3.34E-131	sp|C7AU21|D27_ORYSJ	1.00E-33	Beta-carotene isomerase D27, chloroplastic										GO:0009507;GO:0016859;GO:0005506;GO:0010223;GO:1901601	chloroplast|cis-trans isomerase activity|iron ion binding|secondary shoot formation|strigolactone biosynthetic process
CL32035Contig1	28.28773197	46.49007817	10.08538577	0.216936305	-2.204656583	0.019638796	0.683768559	Down	2.13324	1.24184	4.509632	0.3590715	1.207927	0.0685805	1336	gi|309385603|gb|ADO66669.1|X intrinsic protein [Solanum tuberosum]	2.82E-156	sp|Q9ATN0|PIP16_MAIZE	3.00E-16	Aquaporin PIP1-6	KOG0223	8.00E-16	Aquaporin (major intrinsic protein family)							GO:0005829;GO:0016021;GO:0005886;GO:0043234;GO:0005215;GO:0051290;GO:0051289	cytosol|integral component of membrane|plasma membrane|protein complex|transporter activity|protein heterotetramerization|protein homotetramerization
CL32050Contig1	26.74972898	44.20594716	9.293510807	0.210232139	-2.249944862	0.020748913	0.695775653	Down	2.160323	1.136369	4.644872	0.3462008	0.8439368	0.4175	1268	gi|970048196|ref|XP_015085641.1|PREDICTED: GDT1-like protein 1, chloroplastic [Solanum pennellii]	3.79E-167	sp|Q94AX5|PAM71_ARATH	4.00E-101	Protein PAM71, chloroplastic {ECO:0000303|PubMed:27020959}	KOG2881	2.00E-95	Predicted membrane protein							GO:0031969;GO:0009535;GO:0016021;GO:0015095;GO:0005384;GO:0006816;GO:0006828;GO:0010270	chloroplast membrane|chloroplast thylakoid membrane|integral component of membrane|magnesium ion transmembrane transporter activity|manganese ion transmembrane transporter activity|calcium ion transport|manganese ion transport|photosystem II oxygen evolving complex assembly
CL32059Contig1	208.430139	278.2261102	138.6341677	0.498278783	-1.004974949	0.012315145	0.58932761	Down	12.62006	12.90868	24.09644	9.745075	6.559139	7.502596	1268	gi|1026024602|ref|XP_016558661.1|PREDICTED: zinc transporter 5 isoform X1 [Capsicum annuum]	1.16E-155	sp|O81123|ZIP1_ARATH	1.00E-111	Zinc transporter 1	KOG1558	3.00E-112	Fe2+/Zn2+ regulated transporter							GO:0016021;GO:0005886;GO:0005385	integral component of membrane|plasma membrane|zinc ion transmembrane transporter activity
CL3206Contig1	93.52128955	137.1772586	49.86532048	0.363510111	-1.459932603	0.028885984	0.778284803	Down	3.632126	5.031881	10.44435	1.341707	3.14576	2.207995	1632	gi|1025257435|ref|XP_016490237.1|PREDICTED: cytosolic sulfotransferase 15-like [Nicotiana tabacum]	1.27E-164	sp|Q8L5A7|SOT15_ARATH	3.00E-136	Cytosolic sulfotransferase 15	KOG1584	7.00E-137	Sulfotransferase							GO:0005737;GO:0080131;GO:0009694;GO:0009753	cytoplasm|hydroxyjasmonate sulfotransferase activity|jasmonic acid metabolic process|response to jasmonic acid
CL32084Contig1	512.980929	737.4165849	288.5452731	0.391292085	-1.353682167	0.030517322	0.789060834	Down	37.72692	23.37581	71.27088	15.72753	19.52421	14.48476	1261	gi|1026094817|ref|XP_016546631.1|PREDICTED: uncharacterized protein LOC107846878 [Capsicum annuum]	1.72E-93	sp|Q58FZ0|NAKR2_ARATH	2.00E-29	Protein SODIUM POTASSIUM ROOT DEFECTIVE 2 {ECO:0000303|PubMed:21193571}	KOG1603	2.00E-27	Copper chaperone							GO:0005737;GO:0046914;GO:0046916;GO:0030001	cytoplasm|transition metal ion binding|cellular transition metal ion homeostasis|metal ion transport
CL32087Contig1	141.2292044	203.3062964	79.15211246	0.389324452	-1.360955137	0.035684122	0.818309721	Down	7.853354	5.80059	14.80489	1.557131	6.383011	2.70136	1615	gi|1025194404|ref|XP_016474242.1|PREDICTED: protein trichome birefringence-like 3 [Nicotiana tabacum]	7.68E-239	sp|Q8LED3|TBL3_ARATH	0	Protein trichome birefringence-like 3										GO:0005794;GO:0000139;GO:0016021;GO:0005886;GO:1990538;GO:0030244;GO:0045489;GO:0009827;GO:0045492	Golgi apparatus|Golgi membrane|integral component of membrane|plasma membrane|xylan O-acetyltransferase activity|cellulose biosynthetic process|pectin biosynthetic process|plant-type cell wall modification|xylan biosynthetic process
CL32106Contig1	633.6415271	1142.797713	124.485341	0.108930338	-3.198522284	0.02045266	0.693579205	Down	68.19497	11.89069	132.9543	6.512837	13.38537	2.119955	1217	gi|1102288645|gb|OIT35138.1|aquaporin tip1-1 [Nicotiana attenuata]	9.75E-129	sp|P25818|TIP11_ARATH	4.00E-138	Aquaporin TIP1-1, N-terminally processed	KOG0223	9.00E-139	Aquaporin (major intrinsic protein family)							GO:0042807;GO:0009941;GO:0005887;GO:0009705;GO:0000326;GO:0005774;GO:0005773;GO:0015254;GO:0015204;GO:0015250;GO:0009992;GO:0080170;GO:0034220;GO:0015840;GO:0006833	central vacuole|chloroplast envelope|integral component of plasma membrane|plant-type vacuole membrane|protein storage vacuole|vacuolar membrane|vacuole|glycerol channel activity|urea transmembrane transporter activity|water channel activity|cellular water homeostasis|hydrogen peroxide transmembrane transport|ion transmembrane transport|urea transport|water transport
CL3210Contig1	157.0584786	217.6753152	96.44164201	0.443052727	-1.174449693	0.034760207	0.809684255	Down	6.322249	4.256076	11.81778	3.173717	3.198392	3.175773	2199	gi|350535605|ref|NP_001234203.1|PI-phospholipase C PLC1 [Solanum lycopersicum]	0	sp|Q39033|PLCD2_ARATH	0	Phosphoinositide phospholipase C 2	KOG0169	0	Phosphoinositide-specific phospholipase C	ko04020;ko04070;ko00562	Calcium signaling pathway|Phosphatidylinositol signaling system|Inositol phosphate metabolism	3	K05857	PLCD	phosphatidylinositol phospholipase C, delta	GO:0005622;GO:0005886;GO:0004435;GO:0004871;GO:0009553;GO:0048437;GO:0035556;GO:0016042;GO:0009556;GO:0010601	intracellular|plasma membrane|phosphatidylinositol phospholipase C activity|signal transducer activity|embryo sac development|floral organ development|intracellular signal transduction|lipid catabolic process|microsporogenesis|positive regulation of auxin biosynthetic process
CL32119Contig1	122.0445049	52.63992372	191.4490862	3.636955995	1.86273147	0.000375747	0.157698649	Up	3.698204	1.702854	0.1175479	5.043283	6.118755	9.191305	2066	gi|565373483|ref|XP_006353302.1|PREDICTED: heavy metal-associated isoprenylated plant protein 26 [Solanum tuberosum]	1.53E-72	sp|Q84K70|HIP31_ARATH	2.00E-44	Heavy metal-associated isoprenylated plant protein 31 {ECO:0000303|PubMed:21072340, ECO:0000303|PubMed:23368984}	KOG1603	1.00E-43	Copper chaperone							GO:0005737;GO:0046914;GO:0046916;GO:0030001	cytoplasm|transition metal ion binding|cellular transition metal ion homeostasis|metal ion transport
CL32141Contig1	35.17716608	50.95806125	19.3962709	0.380632042	-1.393531081	0.033966389	0.808983279	Down	1.416129	4.818204	3.877275	1.572165	1.293616	0.8494798	1138	gi|1026075528|ref|XP_016582147.1|PREDICTED: WRKY transcription factor 18-like [Capsicum annuum]	5.97E-101	sp|Q9SAH7|WRK40_ARATH	2.00E-54	Probable WRKY transcription factor 40										GO:0005634;GO:0043565;GO:0003700;GO:0044212;GO:0042742;GO:0050832;GO:0045892;GO:0031347;GO:0010200;GO:0002237;GO:0009751;GO:0009611;GO:0006351	nucleus|sequence-specific DNA binding|transcription factor activity, sequence-specific DNA binding|transcription regulatory region DNA binding|defense response to bacterium|defense response to fungus|negative regulation of transcription, DNA-templated|regulation of defense response|response to chitin|response to molecule of bacterial origin|response to salicylic acid|response to wounding|transcri…
CL32237Contig1	1862.727308	3132.426767	593.0278494	0.189318983	-2.401109019	0.031816988	0.794816537	Down	174.1131	57.09783	367.8809	39.58376	45.92993	22.41021	1188	gi|1102282676|gb|OIT30154.1|acid phosphatase 1 [Nicotiana attenuata]	2.17E-133	sp|P27061|PPA1_SOLLC	6.00E-71	Acid phosphatase 1										GO:0003993	acid phosphatase activity
CL32243Contig1	117.0429596	184.961922	49.12399712	0.265589785	-1.912728435	0.03641952	0.820035221	Down	9.725762	3.39656	17.71671	2.351501	3.22363	2.274598	1360	gi|1026049392|ref|XP_016569905.1|PREDICTED: uncharacterized protein LOC107867925 [Capsicum annuum]	4.06E-118
CL32255Contig1	1379.030512	1910.081198	847.9798262	0.443949622	-1.171532121	0.016922981	0.64917937	Down	113.949	73.80595	183.8964	53.29496	64.96028	40.3107	1159	gi|565389084|ref|XP_006360293.1|PREDICTED: ATP synthase delta chain, chloroplastic [Solanum tuberosum]	8.55E-109	sp|P32980|ATPD_TOBAC	1.00E-140	ATP synthase delta chain, chloroplastic	KOG1662	2.00E-88	Mitochondrial F1F0-ATP synthase, subunit OSCP/ATP5	ko00190;ko00195	Oxidative phosphorylation|Photosynthesis	2	K02113	ATPF1D, atpH	F-type H+-transporting ATPase subunit delta	GO:0009535;GO:0045261;GO:0046933;GO:0015986	chloroplast thylakoid membrane|proton-transporting ATP synthase complex, catalytic core F(1)|proton-transporting ATP synthase activity, rotational mechanism|ATP synthesis coupled proton transport
CL32262Contig1	169.0949198	244.1420579	94.04778169	0.385217453	-1.376255026	0.024496804	0.733564849	Down	10.7217	11.58045	26.78274	6.185697	6.719245	5.23507	1130	gi|1026045921|ref|XP_016569144.1|PREDICTED: uncharacterized protein LOC107867429 [Capsicum annuum]	1.87E-59
CL32273Contig1	567.4132567	779.6321358	355.1943777	0.455592274	-1.134184813	0.015394342	0.629382732	Down	37.9491	32.23229	71.10959	20.24071	24.95445	16.60768	1248	gi|135061|sp|P10691.1|SUS1_SOLTURecName: Full=Sucrose synthase; AltName: Full=SS16; AltName: Full=Sucrose-UDP glucosyltransferase	7.58E-193	sp|P10691|SUS1_SOLTU	0	Sucrose synthase	KOG0853	0	Glycosyltransferase	ko00500	Starch and sucrose metabolism	1	K00695	E2.4.1.13	sucrose synthase	GO:0016157;GO:0005985	sucrose synthase activity|sucrose metabolic process
CL32318Contig1	220.640427	108.3491695	332.9316844	3.072766371	1.61953808	0.005715267	0.46015615	Up	12.64053	7.180292	1.305681	12.75977	22.75467	30.44674	1110	gi|1102283528|gb|OIT30836.1|ubiquinol oxidase 1, mitochondrial [Nicotiana attenuata]	2.21E-148	sp|Q41224|AOX1_TOBAC	9.00E-179	Ubiquinol oxidase 1, mitochondrial										GO:0016021;GO:0005743;GO:0070469;GO:0009916;GO:0046872	integral component of membrane|mitochondrial inner membrane|respiratory chain|alternative oxidase activity|metal ion binding
CL32366Contig1	8.569695654	17.13939131	0	0	#NAME?	0.000100333	0.073584671	Down	3.123485	4.274818	1.012831	0	0	0	452
CL32371Contig1	178.5783027	249.9404205	107.2161848	0.42896697	-1.221061529	0.005758608	0.46015615	Down	12.10167	8.255274	18.57602	4.771981	6.726386	4.612649	1445	gi|565362062|ref|XP_006347771.1|PREDICTED: annexin D4-like isoform X1 [Solanum tuberosum]	1.27E-154	sp|Q9ZVJ6|ANXD4_ARATH	3.00E-98	Annexin D4	KOG0819	8.00E-99	Annexin							GO:0009506;GO:0005509;GO:0005544;GO:0003729;GO:0009737;GO:0009409;GO:0009408;GO:0006970;GO:0009651;GO:0009414	plasmodesma|calcium ion binding|calcium-dependent phospholipid binding|mRNA binding|response to abscisic acid|response to cold|response to heat|response to osmotic stress|response to salt stress|response to water deprivation
CL32380Contig1	118.1999258	199.0147821	37.38506959	0.187850717	-2.412341469	0.037709366	0.830271558	Down	6.874638	2.868175	16.84132	1.320844	1.857408	1.592151	1706	gi|1102278887|gb|OIT27253.1|patellin-6 [Nicotiana attenuata]	5.05E-211	sp|Q9SCU1|PATL6_ARATH	0	Patellin-6	KOG1471	0	Phosphatidylinositol transfer protein SEC14 and related proteins							GO:0005737;GO:0016021;GO:0005886;GO:0008289;GO:0007049;GO:0051301;GO:0006810	cytoplasm|integral component of membrane|plasma membrane|lipid binding|cell cycle|cell division|transport
CL32393Contig1	264.3692262	362.9651118	165.7733406	0.456719765	-1.13061887	0.007751115	0.507800383	Down	12.56368	25.1278	17.46832	9.129804	5.2282	10.18161	1477	gi|37718541|emb|CAE52322.1|1,3-beta-D-glucan glucanohydrolase precursor [Solanum tuberosum]	1.32E-157	sp|P23547|E13G_TOBAC	0	Glucan endo-1,3-beta-glucosidase, acidic isoform GI9										GO:0005615;GO:0042973;GO:0005975;GO:0006952	extracellular space|glucan endo-1,3-beta-D-glucosidase activity|carbohydrate metabolic process|defense response
CL323Contig1	56.49810953	29.97241566	83.0238034	2.770007074	1.469889661	0.002046732	0.343717952	Up	0.5973413	0.55165	0.5228621	1.582092	0.9654806	2.024488	3984	gi|698462274|ref|XP_009781949.1|PREDICTED: zinc finger BED domain-containing protein RICESLEEPER 2-like [Nicotiana sylvestris]	3.83E-191	sp|P03010|TRAC9_MAIZE	1.00E-72	Putative AC9 transposase	KOG1121	5.00E-115	Tam3-transposase (Ac family)							GO:0003677;GO:0006310;GO:0032196	DNA binding|DNA recombination|transposition
CL32445Contig1	76.75581267	129.8776301	23.63399528	0.181971255	-2.458217525	0.01792127	0.663006865	Down	3.02813	3.264402	9.95884	0.7459981	1.402322	0.6230297	1828	gi|697181314|ref|XP_009599643.1|PREDICTED: B3 domain-containing transcription factor FUS3 [Nicotiana tomentosiformis]	5.72E-135	sp|Q9LW31|FUS3_ARATH	1.00E-46	B3 domain-containing transcription factor FUS3										GO:0005634;GO:0003677;GO:0003700;GO:0009793;GO:0010373;GO:0010116;GO:0008284;GO:0009733;GO:0010262;GO:0006351	nucleus|DNA binding|transcription factor activity, sequence-specific DNA binding|embryo development ending in seed dormancy|negative regulation of gibberellin biosynthetic process|positive regulation of abscisic acid biosynthetic process|positive regulation of cell proliferation|response to auxin|somatic embryogenesis|transcription, DNA-templated
CL32455Contig1	357.3757084	612.2631221	102.4882948	0.167392566	-2.578692641	0.011003112	0.562784446	Down	23.21782	9.665071	46.21694	3.905437	4.18126	4.622831	1755	gi|1171577|emb|CAA64636.1|hsr201 [Nicotiana tabacum]	2.25E-247	sp|Q8GT20|BEBT_TOBAC	0	Benzyl alcohol O-benzoyltransferase										GO:0016747	transferase activity, transferring acyl groups other than amino-acyl groups
CL32470Contig1	347.5612343	629.3497214	65.77274713	0.104509059	-3.258300093	0.012350439	0.58932761	Down	36.32858	7.742918	67.36086	3.516767	3.527932	4.177402	1280	gi|1102279187|gb|OIT27476.1|chlorophyll a-b binding protein p4, chloroplastic [Nicotiana attenuata]	1.19E-140	sp|Q9SQL2|CB24_PEA	3.00E-159	Chlorophyll a-b binding protein P4, chloroplastic				ko00196	Photosynthesis - antenna proteins	1	K08910	LHCA4	light-harvesting complex I chlorophyll a/b binding protein 4	GO:0009535;GO:0016021;GO:0009522;GO:0009523;GO:0016168;GO:0046872;GO:0009765;GO:0018298	chloroplast thylakoid membrane|integral component of membrane|photosystem I|photosystem II|chlorophyll binding|metal ion binding|photosynthesis, light harvesting|protein-chromophore linkage
CL3248Contig1	50.20705937	87.09642189	13.31769684	0.152907508	-2.709268846	0.007843706	0.509303996	Down	2.332941	1.521134	5.700847	0.4491519	0.599827	0.3402618	2077	gi|698529487|ref|XP_009761562.1|PREDICTED: ethylene-responsive transcription factor WRI1 [Nicotiana sylvestris]	3.50E-178	sp|Q6X5Y6|WRI1_ARATH	4.00E-96	Ethylene-responsive transcription factor WRI1										GO:0005634;GO:0003677;GO:0003700;GO:0009873;GO:0008610;GO:0006629;GO:0007275;GO:1901959;GO:0006109;GO:0006110;GO:0009744;GO:0006351;GO:0019432	nucleus|DNA binding|transcription factor activity, sequence-specific DNA binding|ethylene-activated signaling pathway|lipid biosynthetic process|lipid metabolic process|multicellular organism development|positive regulation of cutin biosynthetic process|regulation of carbohydrate metabolic process|regulation of glycolytic process|response to sucrose|transcription, DNA-templated|triglyceride biosy…
CL32499Contig1	367.0971468	491.2926484	242.9016453	0.494413353	-1.016210389	0.040596676	0.852910818	Down	15.95109	18.42627	31.39647	5.645426	17.54914	8.145106	1689	gi|1025270697|ref|XP_016493559.1|PREDICTED: protein trichome birefringence-like 33 [Nicotiana tabacum]	2.53E-240	sp|F4IH21|TBL33_ARATH	0	Protein trichome birefringence-like 33										GO:0005794;GO:0016021;GO:1990538;GO:0009834;GO:1990937	Golgi apparatus|integral component of membrane|xylan O-acetyltransferase activity|plant-type secondary cell wall biogenesis|xylan acetylation
CL32531Contig1	47.6230479	31.58921815	63.65687764	2.015145716	1.010884165	0.046417438	0.878818437	Up	1.532523	2.659405	2.019445	3.967226	4.31679	3.930524	1134
CL3257Contig1	790.4243679	1097.0087	483.8400358	0.441053964	-1.180972911	0.001142449	0.254819172	Down	37.39416	71.24201	75.31664	28.6768	27.49986	21.7308	1347	gi|1026038198|ref|XP_016565171.1|PREDICTED: pirin-like protein At1g50590 isoform X1 [Capsicum annuum]	3.24E-160	sp|Q9LPS9|PRNL1_ARATH	6.00E-137	Pirin-like protein At1g50590										GO:0005634	nucleus
CL32581Contig1	176.8363742	263.297143	90.37560534	0.343245674	-1.542686557	0.040013985	0.852056924	Down	6.457376	3.801415	13.58342	2.93381	2.487874	2.414046	2508	gi|697111963|ref|XP_009609855.1|PREDICTED: peroxiredoxin Q, chloroplastic-like [Nicotiana tomentosiformis]	2.92E-52	sp|Q6QPJ6|PRXQ_POPJC	2.00E-59	Peroxiredoxin Q, chloroplastic	KOG0855	1.00E-56	Alkyl hydroperoxide reductase, thiol specific antioxidant and related enzymes							GO:0009534;GO:0004601;GO:0051920;GO:0045454	chloroplast thylakoid|peroxidase activity|peroxiredoxin activity|cell redox homeostasis
CL3261Contig1	88.23003152	134.5744351	41.88562793	0.311245059	-1.683877163	0.008269044	0.513535011	Down	6.175117	3.084663	9.430198	1.660089	2.493701	1.46116	1624	gi|723699027|ref|XP_010320956.1|PREDICTED: probable pectate lyase 5 [Solanum lycopersicum]	1.91E-229	sp|Q9FXD8|PLY5_ARATH	0	Probable pectate lyase 5				ko02024;ko00040	Quorum sensing|Pentose and glucuronate interconversions	2	K01728	pel	pectate lyase	GO:0046872;GO:0030570;GO:0045490	metal ion binding|pectate lyase activity|pectin catabolic process
CL32636Contig1	18.48163853	28.04191345	8.921363611	0.318143897	-1.652248651	0.039422931	0.84923776	Down	2.041173	0.5891271	2.430304	0.2439155	0.882166	0.4798057	1245	gi|698474064|ref|XP_009784608.1|PREDICTED: uncharacterized protein LOC104233004 [Nicotiana sylvestris]	7.48E-156	sp|A0QKZ0|Y4444_MYCA1	3.00E-18	Putative S-adenosyl-L-methionine-dependent methyltransferase MAV_4444										GO:0008168	methyltransferase activity
CL32638Contig1	31.53061359	50.56385316	12.49737401	0.247160239	-2.016481423	0.001334028	0.274879605	Down	4.745129	4.866065	6.327498	1.329931	0.7421438	1.815231	711	gi|1026093778|ref|XP_016546012.1|PREDICTED: leucoanthocyanidin dioxygenase-like [Capsicum annuum]	7.53E-39	sp|Q9SRM3|DIOX6_ARATH	2.00E-23	Probable 2-oxoglutarate-dependent dioxygenase At3g111800 {ECO:0000305}	KOG0143	4.00E-24	Iron/ascorbate family oxidoreductases							GO:0051213;GO:0046872;GO:0009813	dioxygenase activity|metal ion binding|flavonoid biosynthetic process
CL32639Contig1	41.24655493	16.4332646	66.05984527	4.019885693	2.007154478	0.029675582	0.7839848	Up	0	2.61261	2.731179	2.356173	10.4328	7.600354	711
CL32660Contig1	1663.427752	2711.892908	614.9625964	0.226765074	-2.140729638	0.026708522	0.767732611	Down	102.3979	409.3818	630.6315	85.28507	124.9788	33.05816	544	gi|1083869958|ref|XP_009587480.2|PREDICTED: uncharacterized protein LOC104085195 isoform X1 [Nicotiana tomentosiformis]	3.74E-27
CL32665Contig1	51.07287088	89.90672349	12.23901828	0.136130178	-2.876941168	0.009190982	0.528637887	Down	2.121358	1.41422	5.514276	0.2228191	0.6211172	0.3643565	2259	gi|565378521|ref|XP_006355704.1|PREDICTED: dihydrolipoyl dehydrogenase 2, chloroplastic-like isoform X1 [Solanum tuberosum]	4.26E-287	sp|A8MS68|PLPD1_ARATH	0	Dihydrolipoyl dehydrogenase 1, chloroplastic	KOG1335	0	Dihydrolipoamide dehydrogenase	ko00260;ko00280;ko00010;ko00020;ko00620;ko00630;ko00640	Glycine, serine and threonine metabolism|Valine, leucine and isoleucine degradation|Glycolysis / Gluconeogenesis|Citrate cycle (TCA cycle)|Pyruvate metabolism|Glyoxylate and dicarboxylate metabolism|Propanoate metabolism	7	K00382	DLD, lpd, pdhD	dihydrolipoamide dehydrogenase	GO:0009507;GO:0009941;GO:0009570;GO:0005730;GO:0004148;GO:0050660;GO:0006086;GO:0045454;GO:0046685	chloroplast|chloroplast envelope|chloroplast stroma|nucleolus|dihydrolipoyl dehydrogenase activity|flavin adenine dinucleotide binding|acetyl-CoA biosynthetic process from pyruvate|cell redox homeostasis|response to arsenic-containing substance
CL32685Contig1	46.27583498	29.62941285	62.92225712	2.123641715	1.086540386	0.031929617	0.794816537	Up	3.553378	4.616378	3.968421	6.316547	6.552768	12.28514	548
CL32697Contig1	2403.226707	3816.507476	989.9459382	0.2593853	-1.946831372	9.59E-06	0.025597691	Down	329.3686	419.8291	651.458	134.5569	154.7043	56.97622	616	gi|565387399|ref|XP_006359487.1|PREDICTED: defensin-like protein [Solanum tuberosum]	6.18E-29	sp|Q40901|DEF_PETIN	1.00E-34	Defensin-like protein										GO:0005576;GO:0050832;GO:0031640	extracellular region|defense response to fungus|killing of cells of other organism
CL32705Contig1	68.47725431	41.16637057	95.78813805	2.326854098	1.218380751	0.014708974	0.623992171	Up	1.986947	4.07686	0.9644745	3.961201	4.633517	7.589161	1301
CL32736Contig1	7.920737682	13.57455379	2.266921568	0.16699787	-2.582098394	0.045482118	0.875305086	Down	1.860006	0.7493424	1.976202	0	0.284032	0.4203883	656	gi|970067153|ref|XP_015060655.1|PREDICTED: glutathione S-transferase U25-like [Solanum pennellii]	2.66E-93	sp|Q9ZRW8|GSTUJ_ARATH	2.00E-54	Glutathione S-transferase U19	KOG0406	1.00E-52	Glutathione S-transferase	ko00480;ko00980;ko00982	Glutathione metabolism|Metabolism of xenobiotics by cytochrome P450|Drug metabolism - cytochrome P450	3	K00799	GST, gst	glutathione S-transferase	GO:0009507;GO:0009570;GO:0005737;GO:0005829;GO:0005886;GO:0005774;GO:0043295;GO:0004364;GO:0004601;GO:0042631;GO:0006749;GO:0046686;GO:0006979;GO:0009407	chloroplast|chloroplast stroma|cytoplasm|cytosol|plasma membrane|vacuolar membrane|glutathione binding|glutathione transferase activity|peroxidase activity|cellular response to water deprivation|glutathione metabolic process|response to cadmium ion|response to oxidative stress|toxin catabolic process
CL32747Contig1	48.80415028	27.09566456	70.51263601	2.602358612	1.379819783	0.01642629	0.647619728	Up	3.257527	4.813164	3.147921	8.951097	5.18036	14.35411	544
CL3276Contig1	42.8817937	66.6862926	19.07729481	0.286075205	-1.805533636	0.030084944	0.788017915	Down	2.448968	1.585526	5.431519	0.4200456	1.234024	1.005896	1602	gi|970003040|ref|XP_015062287.1|PREDICTED: divinyl chlorophyllide a 8-vinyl-reductase, chloroplastic [Solanum pennellii]	1.35E-219	sp|J9RYI6|DCVR_CUCSA	0	Divinyl chlorophyllide a 8-vinyl-reductase, chloroplastic	KOG1203	0	Predicted dehydrogenase	ko00860	Porphyrin and chlorophyll metabolism	1	K19073	DVR	divinyl chlorophyllide a 8-vinyl-reductase	GO:0009507;GO:0033728;GO:0015995	chloroplast|divinyl chlorophyllide a 8-vinyl-reductase activity|chlorophyll biosynthetic process
CL32776Contig1	16239.61667	10460.09691	22019.13644	2.105060463	1.073861672	0.035639016	0.818109218	Up	556.4339	348.8873	132.4742	670.2419	498.9924	1029.498	2198	gi|460411081|ref|XP_004250943.1|PREDICTED: cytochrome P450 94A2-like [Solanum lycopersicum]	2.55E-253	sp|P98188|C94A2_VICSA	0	Cytochrome P450 94A2	KOG0157	1.00E-131	Cytochrome P450 CYP4/CYP19/CYP26 subfamilies	ko00073	Cutin, suberine and wax biosynthesis	1	K13407	CYP94A1	fatty acid omega-hydroxylase	GO:0005789;GO:0016021;GO:0020037;GO:0005506;GO:0004497;GO:0016705	endoplasmic reticulum membrane|integral component of membrane|heme binding|iron ion binding|monooxygenase activity|oxidoreductase activity, acting on paired donors, with incorporation or reduction of molecular oxygen
CL3277Contig1	180.2283531	257.0961735	103.3605327	0.402030615	-1.314622727	0.008093254	0.509303996	Down	10.35707	5.458945	14.1354	3.43433	3.889074	4.397341	1927	gi|697184624|ref|XP_009601330.1|PREDICTED: protochlorophyllide reductase-like [Nicotiana tomentosiformis]	2.09E-217	sp|Q9SDT1|POR_DAUCA	0	Protochlorophyllide reductase, chloroplastic	KOG1208	0	Dehydrogenases with different specificities (related to short-chain alcohol dehydrogenases)	ko00860	Porphyrin and chlorophyll metabolism	1	K00218	por	protochlorophyllide reductase	GO:0009507;GO:0016630;GO:0015995;GO:0015979	chloroplast|protochlorophyllide reductase activity|chlorophyll biosynthetic process|photosynthesis
CL32796Contig1	3.81811601	7.63623202	0	0	#NAME?	0.024674489	0.734312126	Down	0.9044095	1.880015	0	0	0	0	590	gi|1063005599|gb|JAT40957.1|ATP-dependent RNA helicase p62 [Anthurium amnicola]	7.29E-54	sp|Q501J6|DDX17_MOUSE	6.00E-63	Probable ATP-dependent RNA helicase DDX17	KOG0331	2.00E-64	ATP-dependent RNA helicase	ko03040	Spliceosome	1	K12823	DDX5, DBP2	ATP-dependent RNA helicase DDX5/DBP2	GO:0016020;GO:0005730;GO:0005654;GO:0005634;GO:0005524;GO:0004004;GO:0030331;GO:0044822;GO:0003713;GO:0072358;GO:0033148;GO:0045944;GO:0045893;GO:0009791;GO:2001014;GO:0010501;GO:0006351	membrane|nucleolus|nucleoplasm|nucleus|ATP binding|ATP-dependent RNA helicase activity|estrogen receptor binding|poly(A) RNA binding|transcription coactivator activity|cardiovascular system development|positive regulation of intracellular estrogen receptor signaling pathway|positive regulation of transcription from RNA polymerase II promoter|positive regulation of transcription, DNA-templated|pos…
CL32843Contig1	7.305928499	13.92395594	0.687901059	0.049404139	-4.339224268	0.037360493	0.827377518	Down	2.839025	1.70251	0	0.1727387	0	0	669	gi|1063034450|gb|JAT55382.1|Heat shock protein cognate 4, partial [Anthurium amnicola]	1.60E-59	sp|Q9U639|HSP7D_MANSE	1.00E-52	Heat shock 70 kDa protein cognate 4	KOG0101	1.00E-51	Molecular chaperones HSP70/HSC70, HSP70 superfamily	ko04144;ko04010;ko04141;ko03040	Endocytosis|MAPK signaling pathway|Protein processing in endoplasmic reticulum|Spliceosome	4	K03283	HSPA1s	heat shock 70kDa protein 1/2/6/8	GO:0005634;GO:0005524	nucleus|ATP binding
CL32890Contig1	94.01939326	141.2955024	46.74328409	0.330819335	-1.59588454	0.000252223	0.125447449	Down	3.032947	4.106168	6.528289	1.474861	1.410299	1.446781	2343	gi|1111038484|ref|XP_019226094.1|PREDICTED: protein HOTHEAD-like isoform X1 [Nicotiana attenuata]	0	sp|Q9S746|HTH_ARATH	0	Protein HOTHEAD	KOG1238	0	Glucose dehydrogenase/choline dehydrogenase/mandelonitrile lyase (GMC oxidoreductase family)	ko00073	Cutin, suberine and wax biosynthesis	1	K15403	ACE, HTH	fatty acid omega-hydroxy dehydrogenase	GO:0005576;GO:0050660;GO:0046593;GO:0016614;GO:0007267;GO:0009553;GO:0010430	extracellular region|flavin adenine dinucleotide binding|mandelonitrile lyase activity|oxidoreductase activity, acting on CH-OH group of donors|cell-cell signaling|embryo sac development|fatty acid omega-oxidation
CL32903Contig1	28.72505373	16.58268144	40.86742603	2.464464278	1.30127407	0.039597408	0.85033222	Up	0.9247168	3.179387	2.356356	4.239268	4.983153	6.200482	575
CL32929Contig1	66.81089888	41.04210865	92.57968911	2.255724478	1.173590863	0.007441143	0.497307321	Up	4.037993	2.82711	1.431611	4.482551	6.936392	7.28951	1083	gi|1111048937|ref|XP_019241989.1|PREDICTED: uncharacterized protein LOC109222035, partial [Nicotiana attenuata]	6.85E-36				KOG1075	5.00E-22	FOG: Reverse transcriptase
CL32932Contig1	21.76778331	33.83289918	9.70266743	0.286782028	-1.80197348	0.012991108	0.600690039	Down	0.4608523	0.8683025	1.322326	0.3603736	0.2036695	0.1715851	2894	gi|1102150210|gb|OIT06486.1|b3 domain-containing transcription factor vrn1 [Nicotiana attenuata]	6.31E-277	sp|Q8L3W1|VRN1_ARATH	1.00E-35	B3 domain-containing transcription factor VRN1										GO:0005654;GO:0003677;GO:0043565;GO:0009909;GO:0006355;GO:0006351;GO:0010048	nucleoplasm|DNA binding|sequence-specific DNA binding|regulation of flower development|regulation of transcription, DNA-templated|transcription, DNA-templated|vernalization response
CL33104Contig1	41.66522732	20.94630248	62.38415215	2.978289472	1.574483982	0.003420256	0.408833913	Up	2.88501	1.6017	1.28685	5.074375	3.873771	8.150176	804
CL33125Contig1	95.31627937	44.64450818	145.9880506	3.270011397	1.709295664	1.59E-05	0.028747262	Up	1.477674	1.371919	0.619364	3.673707	2.794478	4.836634	2828
CL33144Contig1	22.55148198	12.3030427	32.79992125	2.666000764	1.414677194	0.046008585	0.876376238	Up	0.4257412	1.265788	1.266392	1.712327	2.449812	3.532472	935
CL33183Contig1	9.593685273	3.27692952	15.91044103	4.855289359	2.279557278	0.043774611	0.868064978	Up	0.6189143	0.4602364	0.2226113	1.06649	3.713105	1.542104	548
CL33185Contig1	250.165728	346.450635	153.880821	0.444163772	-1.170836368	0.032527328	0.797724685	Down	9.938076	6.364853	17.63517	5.531827	5.023862	3.882278	2307	gi|1025013030|ref|XP_016441726.1|PREDICTED: tryptophan aminotransferase-related protein 2-like [Nicotiana tabacum]	1.15E-205	sp|Q94A02|TAR2_ARATH	5.00E-149	Tryptophan aminotransferase-related protein 2				ko00380	Tryptophan metabolism	1	K16903	TAA1	L-tryptophan---pyruvate aminotransferase	GO:0005789;GO:0016021;GO:0016846;GO:0050362;GO:0080097;GO:0009851;GO:0043562;GO:0042742;GO:0009908;GO:0048467;GO:0048527;GO:0010078;GO:0010087;GO:0009958;GO:0009723;GO:0048367	endoplasmic reticulum membrane|integral component of membrane|carbon-sulfur lyase activity|L-tryptophan:2-oxoglutarate aminotransferase activity|L-tryptophan:pyruvate aminotransferase activity|auxin biosynthetic process|cellular response to nitrogen levels|defense response to bacterium|flower development|gynoecium development|lateral root development|maintenance of root meristem identity|phloem o…
CL33195Contig1	13.30991341	20.95972454	5.660102278	0.270046597	-1.888719729	0.042509738	0.864604895	Down	2.134299	2.336321	4.151189	0.4356834	1.500461	0.4216066	545	gi|1102293848|gb|OIT39816.1|putative beta-d-xylosidase 7 [Nicotiana attenuata]	5.24E-76	sp|Q9SGZ5|BXL7_ARATH	3.00E-59	Probable beta-D-xylosidase 7										GO:0048046;GO:0005618;GO:0009507;GO:0009505;GO:0009506;GO:0005578;GO:0046556;GO:0009044;GO:0031222;GO:0045493	apoplast|cell wall|chloroplast|plant-type cell wall|plasmodesma|proteinaceous extracellular matrix|alpha-L-arabinofuranosidase activity|xylan 1,4-beta-xylosidase activity|arabinan catabolic process|xylan catabolic process
CL33201Contig1	64.03708777	113.2857666	14.78840891	0.13054075	-2.937427865	0.000963374	0.23934575	Down	8.879292	9.063578	22.8623	1.460304	3.154339	0.3376782	633	gi|698547523|ref|XP_009768060.1|PREDICTED: uncharacterized protein LOC104219128 [Nicotiana sylvestris]	5.64E-40
CL33202Contig1	243.9175438	429.1538847	58.68120299	0.136736973	-2.870524705	0.020414501	0.692828149	Down	47.88861	17.12705	109.4743	6.133159	7.894636	8.96958	560	gi|413968454|gb|AFW90564.1|photosystem I reaction center V (chloroplast) [Solanum tuberosum]	1.19E-67	sp|Q9S7N7|PSAG_ARATH	1.00E-67	Photosystem I reaction center subunit V, chloroplastic				ko00195	Photosynthesis	1	K08905	psaG	photosystem I subunit V	GO:0009507;GO:0009941;GO:0031969;GO:0030093;GO:0009534;GO:0009535;GO:0016021;GO:0009579;GO:0016168;GO:0015979;GO:0009773;GO:0009780;GO:0042550;GO:0050821	chloroplast|chloroplast envelope|chloroplast membrane|chloroplast photosystem I|chloroplast thylakoid|chloroplast thylakoid membrane|integral component of membrane|thylakoid|chlorophyll binding|photosynthesis|photosynthetic electron transport in photosystem I|photosynthetic NADP+ reduction|photosystem I stabilization|protein stabilization
CL33203Contig1	64.95444251	39.10161727	90.80726776	2.322340458	1.215579489	0.006270588	0.466422682	Up	4.050686	5.858885	2.009369	7.211995	10.2085	9.947067	725	gi|565387698|ref|XP_006359625.1|PREDICTED: auxin-responsive protein SAUR21-like [Solanum tuberosum]	1.13E-43	sp|Q9FJF9|SAU21_ARATH	2.00E-30	Auxin-responsive protein SAUR21 {ECO:0000305}				ko04075	Plant hormone signal transduction	1	K14488	SAUR	SAUR family protein	GO:0005886;GO:0009734;GO:0007275;GO:0040008	plasma membrane|auxin-activated signaling pathway|multicellular organism development|regulation of growth
CL33208Contig1	36.01744934	51.30940145	20.72549724	0.403931768	-1.307816481	0.020709102	0.695192837	Down	6.6601	4.456908	9.734134	3.198601	3.294336	1.627778	553	gi|1025038802|ref|XP_016444593.1|PREDICTED: glutaredoxin-C6-like [Nicotiana tabacum]	1.72E-33	sp|Q8L9S3|GRXC6_ARATH	3.00E-25	Glutaredoxin-C6	KOG1752	8.00E-26	Glutaredoxin and related proteins							GO:0005737;GO:0009055;GO:0015035;GO:0045454	cytoplasm|electron carrier activity|protein disulfide oxidoreductase activity|cell redox homeostasis
CL33213Contig1	167.9096859	239.7888961	96.0304758	0.400479244	-1.320200622	0.043657058	0.868064978	Down	7.36028	3.386611	12.14677	3.187166	2.460392	3.185673	2366	gi|1026082546|ref|XP_016540535.1|PREDICTED: fe-S cluster assembly factor HCF101, chloroplastic [Capsicum annuum]	3.51E-281	sp|Q0JJS8|HF101_ORYSJ	0	Fe-S cluster assembly factor HCF101, chloroplastic	KOG3022	0	Predicted ATPase, nucleotide-binding							GO:0009570;GO:0005524;GO:0051536;GO:0046872	chloroplast stroma|ATP binding|iron-sulfur cluster binding|metal ion binding
CL33272Contig1	41.92108503	58.97536557	24.86680448	0.421647314	-1.245891331	0.020041646	0.689690457	Down	5.085598	8.316856	9.173971	4.146614	1.511398	3.515531	591	gi|1102147019|gb|OIT03332.1|protein disulfide-isomerase [Nicotiana attenuata]	3.22E-43	sp|P29828|PDI_MEDSA	1.00E-43	Protein disulfide-isomerase	KOG0190	5.00E-40	Protein disulfide isomerase (prolyl 4-hydroxylase beta subunit)	ko04141	Protein processing in endoplasmic reticulum	1	K09580	PDIA1, P4HB	protein disulfide-isomerase A1	GO:0005788;GO:0003756;GO:0045454	endoplasmic reticulum lumen|protein disulfide isomerase activity|cell redox homeostasis
CL33275Contig1	24.10836906	10.77416289	37.44257522	3.475218966	1.797103882	0.023202669	0.722757852	Up	1.393401	1.872146	1.189286	2.155911	4.815899	8.551617	533	gi|1111059049|ref|XP_019236212.1|PREDICTED: probable sugar phosphate/phosphate translocator At4g32390 [Nicotiana attenuata]	8.23E-31	sp|Q3E6T0|PT525_ARATH	1.00E-28	Probable sugar phosphate/phosphate translocator At5g25400	KOG1441	2.00E-29	Glucose-6-phosphate/phosphate and phosphoenolpyruvate/phosphate antiporter							GO:0016021;GO:0008643	integral component of membrane|carbohydrate transport
CL33285Contig1	11.86776909	20.80916341	2.926374762	0.14062914	-2.830032523	0.026329678	0.762081268	Down	2.509215	0.6051949	4.565755	0.3868046	0	0.7358927	612	gi|565404297|ref|XP_006367580.1|PREDICTED: uncharacterized protein LOC102592680 [Solanum tuberosum]	4.18E-39				KOG1151	6.00E-32	Tousled-like protein kinase
CL33390Contig1	22.71597228	11.92649674	33.50544783	2.809328553	1.490225359	0.036409258	0.820035221	Up	0.5944628	0.872263	1.465416	2.692068	1.410863	3.901722	921
CL33457Contig1	43.61644194	25.51850487	61.71437901	2.418416727	1.274062862	0.049136404	0.89839052	Up	1.100187	5.396535	2.240313	6.507152	3.787089	10.00408	666
CL33493Contig1	31.58811087	17.4078935	45.76832824	2.62917097	1.394607961	0.023783375	0.726019959	Up	1.774787	1.895497	3.645826	5.816194	7.041519	5.823267	536
CL33515Contig1	211.8570549	287.8660438	135.848066	0.471914173	-1.083403594	0.000499609	0.176303217	Down	15.06153	26.5686	27.59894	10.49956	11.67683	9.243125	938	gi|1025349898|ref|XP_016433938.1|PREDICTED: universal stress protein A-like protein [Nicotiana tabacum]	1.67E-28	sp|Q8LGG8|USPAL_ARATH	3.00E-13	Universal stress protein A-like protein										GO:0005886;GO:0016208;GO:0006950	plasma membrane|AMP binding|response to stress
CL33518Contig1	766.1681849	1048.937812	483.3985575	0.460845774	-1.117644075	0.001770202	0.32184204	Down	29.09021	28.60599	43.78239	11.63821	23.62844	9.762876	2326	gi|1102278058|gb|OIT26670.1|putative beta-1,4-xylosyltransferase irx10 [Nicotiana attenuata]	8.30E-232	sp|Q9FZJ1|IRX10_ARATH	5.00E-143	Probable beta-1,4-xylosyltransferase IRX10	KOG1021	1.00E-143	Acetylglucosaminyltransferase EXT1/exostosin 1
CL33549Contig1	61.21303054	92.51052454	29.91553653	0.323374413	-1.628722567	0.034670987	0.808983279	Down	3.055398	1.193646	4.992293	0.8591554	1.230481	0.7768735	2256	gi|1025240880|ref|XP_016486572.1|PREDICTED: uncharacterized protein LOC107806834 [Nicotiana tabacum]	2.12E-278
CL33554Contig1	59.17969785	24.80378212	93.55561358	3.771828551	1.9152641	0.039428686	0.84923776	Up	4.771627	2.029439	2.549283	5.882564	8.15892	21.09342	591
CL33610Contig1	638.140121	405.2314321	871.04881	2.149509493	1.104007482	0.000998149	0.242645504	Up	61.41103	84.23271	20.73133	104.1583	112.1199	138.8861	536
CL33634Contig1	2988.487027	1873.374085	4103.599969	2.19048614	1.131251086	0.036667447	0.821777193	Up	54.52198	77.22721	38.4343	63.34203	125.0041	181.6959	2444	gi|460394108|ref|XP_004242647.1|PREDICTED: protein ECERIFERUM 3 [Solanum lycopersicum]	0	sp|Q8H1Z0|CER3_ARATH	0	Protein ECERIFERUM 3										GO:0005789;GO:0016021;GO:0016020;GO:0005886;GO:0005506;GO:0016491;GO:0043447;GO:0042335;GO:0006723;GO:0006633;GO:0006629;GO:0048235;GO:0010025	endoplasmic reticulum membrane|integral component of membrane|membrane|plasma membrane|iron ion binding|oxidoreductase activity|alkane biosynthetic process|cuticle development|cuticle hydrocarbon biosynthetic process|fatty acid biosynthetic process|lipid metabolic process|pollen sperm cell differentiation|wax biosynthetic process
CL3363Contig1	5994.05621	10276.93206	1711.180357	0.166506925	-2.586345914	8.04E-05	0.068222962	Down	821.6409	700.9197	1625.474	158.5001	236.6163	105.7924	739	gi|698493192|ref|XP_009792886.1|PREDICTED: 2S sulfur-rich seed storage protein 2-like [Nicotiana sylvestris]	4.92E-43	sp|P0C8Y8|2SS2_BEREX	2.00E-12	2S sulfur-rich seed storage protein large chain 2										GO:0045735	nutrient reservoir activity
CL33709Contig1	53.70350369	34.80071315	72.60629423	2.08634501	1.06097775	0.026684895	0.767732611	Up	1.456401	0.9428801	1.204852	2.035981	1.996241	3.370283	2150	gi|1026074765|ref|XP_016581744.1|PREDICTED: uncharacterized protein LOC107879157 [Capsicum annuum]	9.37E-55
CL33714Contig1	20.48920425	36.96328642	4.01512208	0.108624597	-3.202577275	0.037554866	0.829151966	Down	3.573762	0.9732466	9.418936	0.4891886	0.7184069	0.2286442	600	gi|144583663|gb|ABP01545.1|truncated trypsin proteinase inhibitor [Nicotiana attenuata]	1.78E-10	sp|Q43502|IP23_SOLLC	6.00E-09	Proteinase inhibitor type-2 CEVI57										GO:0004867	serine-type endopeptidase inhibitor activity
CL33723Contig1	215.6674125	376.6924625	54.64236247	0.145058285	-2.7852954	0.008182513	0.511655385	Down	34.51127	14.76006	70.27103	4.899975	6.378167	5.475418	715	gi|1102287473|gb|OIT34127.1|photosystem i reaction center subunit psak, chloroplastic [Nicotiana attenuata]	5.93E-60	sp|Q9SUI5|PSAK_ARATH	4.00E-57	Photosystem I reaction center subunit psaK, chloroplastic				ko00195	Photosynthesis	1	K02698	psaK	photosystem I subunit X	GO:0009507;GO:0009534;GO:0009535;GO:0016021;GO:0009522;GO:0009579;GO:0016168;GO:0015979	chloroplast|chloroplast thylakoid|chloroplast thylakoid membrane|integral component of membrane|photosystem I|thylakoid|chlorophyll binding|photosynthesis
CL33815Contig1	6031.325791	8529.382717	3533.268864	0.414246726	-1.2714378	0.00530892	0.452124734	Down	170.3123	301.0673	417.322	126.0291	140.2659	85.31585	2176	gi|970054274|ref|XP_015088770.1|PREDICTED: mannan synthase 1-like isoform X1 [Solanum pennellii]	0	sp|Q6UDF0|CSLA1_CYATE	0	Mannan synthase 1										GO:0000139;GO:0016021;GO:0016757;GO:0071555	Golgi membrane|integral component of membrane|transferase activity, transferring glycosyl groups|cell wall organization
CL33838Contig1	501.2647802	738.9713349	263.5582255	0.356655547	-1.487396684	0.032942714	0.799882732	Down	20.37931	10.67436	37.27817	7.982889	9.693564	5.677969	2447	gi|568215515|ref|NP_001275194.1|delta(24)-sterol reductase-like [Solanum tuberosum]	0	sp|P93472|DIM_PEA	0	Delta(24)-sterol reductase	KOG1262	0	FAD-binding protein DIMINUTO	ko00100	Steroid biosynthesis	1	K09828	DHCR24, DWF1	Delta24-sterol reductase	GO:0016021;GO:0050614;GO:0050660;GO:0016614	integral component of membrane|delta24-sterol reductase activity|flavin adenine dinucleotide binding|oxidoreductase activity, acting on CH-OH group of donors
CL33857Contig1	6.073112635	1.330338485	10.81588678	8.130176574	3.023286686	0.045194858	0.874590312	Up	0	0.5993158	0	0.5975978	2.335644	2.206721	465
CL3385Contig1	18468.05203	11061.85526	25874.24879	2.339051469	1.225923608	0.027985533	0.774440397	Up	558.2217	1497.54	614.2583	1090.104	2208.898	2849.128	926	gi|40737984|gb|AAR89457.1|cytochrome B5 [Petunia x hybrida]	3.19E-56	sp|O04354|CYB5_BOROF	1.00E-27	Cytochrome b5	KOG0537	4.00E-27	Cytochrome b5							GO:0005789;GO:0016021;GO:0031090;GO:0020037;GO:0046872;GO:0055114	endoplasmic reticulum membrane|integral component of membrane|organelle membrane|heme binding|metal ion binding|oxidation-reduction process
CL33902Contig1	3.600303086	0	7.200606172	Inf	Inf	0.022116746	0.71473327	Up	0	0	0	1.001525	0.4791302	1.821864	475
CL33922Contig1	31.32902553	18.78600438	43.87204668	2.335358057	1.223643761	0.046861121	0.882004161	Up	1.306807	0.8200428	1.429441	3.518548	1.922082	2.688117	1177
CL3392Contig1	151.8889378	98.35189778	205.4259778	2.088683416	1.062593838	0.00464582	0.447632484	Up	7.758537	17.15111	4.736213	21.60376	17.85626	21.14986	738
CL33967Contig1	17.87742783	32.13076229	3.624093373	0.112792013	-3.148263177	0.000327607	0.145072408	Down	3.871518	5.803676	5.961093	0.2807907	0.8451563	0.5700884	462	gi|1083905774|ref|XP_018633745.1|PREDICTED: transmembrane 9 superfamily member 7-like [Nicotiana tomentosiformis]	8.55E-82	sp|Q9C720|TMN6_ARATH	2.00E-91	Transmembrane 9 superfamily member 6 {ECO:0000305}	KOG1278	4.00E-92	Endosomal membrane proteins, EMP70							GO:0005768;GO:0010008;GO:0005794;GO:0000139;GO:0016021;GO:0005802	endosome|endosome membrane|Golgi apparatus|Golgi membrane|integral component of membrane|trans-Golgi network
CL33980Contig1	17.39343171	8.744604524	26.04225889	2.978094529	1.574389548	0.049573493	0.900921712	Up	0.7788218	1.104777	1.271397	1.51364	2.549071	5.221872	614
CL34025Contig1	41.82226481	20.74115402	62.90337561	3.032780893	1.600641272	0.009073448	0.527002908	Up	4.368176	1.579449	0.7178511	5.221064	5.251403	10.19926	670
CL34027Contig1	200.566915	349.675552	51.45827806	0.147160068	-2.764541846	0.000778248	0.221549707	Down	40.0931	23.60356	72.88892	5.273494	12.97689	0.8783693	579	gi|971548056|ref|XP_015163592.1|PREDICTED: glycine-rich cell wall structural protein-like [Solanum tuberosum]	5.26E-33
CL34034Contig1	10.17592986	18.40069201	1.951167706	0.106037735	-3.237350334	0.005915299	0.460554095	Down	2.039358	1.754647	3.356239	0	0.3369476	0.3218208	578
CL34042Contig1	89.99747701	57.00078611	122.9941679	2.157762661	1.109536187	0.009426339	0.530750495	Up	3.638274	2.581732	1.659928	4.065633	4.973079	7.948128	1588
CL34083Contig1	44.71422594	65.04607886	24.38237301	0.374847699	-1.415623547	0.007214012	0.493461147	Down	6.793798	7.397632	10.4172	2.877412	2.194676	3.86473	595
CL34087Contig1	88.44445767	123.2494542	53.63946114	0.435210537	-1.200214608	0.026130274	0.758305429	Down	3.553302	2.536899	6.446714	1.314008	2.332716	1.612565	2225	gi|1102292099|gb|OIT38215.1|protein eskimo 1 [Nicotiana attenuata]	7.85E-239	sp|Q9LY46|TBL29_ARATH	0	Protein ESKIMO 1										GO:0005794;GO:0000139;GO:0016021;GO:0016413;GO:1990538;GO:0045893;GO:0009409;GO:0050826;GO:0045492	Golgi apparatus|Golgi membrane|integral component of membrane|O-acetyltransferase activity|xylan O-acetyltransferase activity|positive regulation of transcription, DNA-templated|response to cold|response to freezing|xylan biosynthetic process
CL3408Contig1	334.601559	161.4468629	507.7562551	3.145036367	1.6530767	0.000172916	0.108438679	Up	7.867573	4.73202	1.547441	13.00015	11.79394	20.01271	2485
CL34093Contig1	159.133814	235.2826999	82.98492808	0.352703059	-1.503474005	8.85E-06	0.025597691	Down	6.497022	7.055863	10.90639	3.491909	1.958295	2.87352	2166	gi|565373723|ref|XP_006353418.1|PREDICTED: laccase-12 [Solanum tuberosum]	0	sp|Q9FLB5|LAC12_ARATH	0	Laccase-12	KOG1263	0	Multicopper oxidases							GO:0048046;GO:0005507;GO:0052716;GO:0016722;GO:0046274	apoplast|copper ion binding|hydroquinone:oxygen oxidoreductase activity|oxidoreductase activity, oxidizing metal ions|lignin catabolic process
CL34098Contig1	107.7359901	145.7046073	69.767373	0.478827501	-1.06242208	0.009152774	0.528637887	Down	5.138679	3.121351	6.688441	2.884258	2.306028	1.696044	2189	gi|1025416493|ref|XP_016441229.1|PREDICTED: uncharacterized protein LOC107766859 [Nicotiana tabacum]	9.96E-248
CL34130Contig1	7.162389181	12.66141905	1.663359313	0.131372266	-2.928267353	0.034303239	0.808983279	Down	1.374995	0.9562405	1.372768	0.2355075	0	0.2186972	775
CL34158Contig1	156.1256896	212.1684773	100.0829018	0.471714286	-1.0840148	0.01907026	0.677230905	Down	13.43172	20.99436	32.62234	7.111507	12.92267	10.42708	717	gi|1102148712|gb|OIT05002.1|hypothetical protein A4A49_16819 [Nicotiana attenuata]	8.67E-19
CL34184Contig1	22.69573206	11.66366519	33.72779893	2.891698141	1.53191696	0.030525937	0.789060834	Up	0.8892236	0.4353792	0.9099274	1.608228	1.544555	3.243659	1162
CL34193Contig1	6.877061052	0.936767201	12.8173549	13.68254022	3.774264193	0.014350232	0.619969745	Up	0	0	0.3857961	2.587105	1.442063	0.6790913	578
CL34194Contig1	73.4892777	46.67707042	100.301485	2.148838478	1.103557044	0.009587266	0.534082529	Up	3.402194	5.222123	3.364438	7.668538	7.552923	9.977687	872
CL34265Contig1	46.51843212	62.25940971	30.77745453	0.494342215	-1.016417981	0.046958081	0.883086502	Down	7.784646	9.176453	10.83484	4.323962	4.2559	4.692091	502	gi|1025365849|ref|XP_016439018.1|PREDICTED: heat shock cognate protein 80-like [Nicotiana tabacum]	3.48E-27	sp|P36181|HSP80_SOLLC	2.00E-30	Heat shock cognate protein 80	KOG0019	8.00E-23	Molecular chaperone (HSP90 family)	ko04217;ko04151;ko04141	Necroptosis|PI3K-Akt signaling pathway|Protein processing in endoplasmic reticulum	3	K04079	HSP90A, htpG	molecular chaperone HtpG	GO:0005737;GO:0005524;GO:0006457;GO:0006950	cytoplasm|ATP binding|protein folding|response to stress
CL34273Contig1	130.1916304	79.87047618	180.5127846	2.260068967	1.176366798	0.008229518	0.513535011	Up	15.88231	15.76471	5.956396	22.67564	37.87483	23.61726	467	gi|661898277|emb|CDO98244.1|unnamed protein product [Coffea canephora]	1.50E-78	sp|P09189|HSP7C_PETHY	8.00E-92	Heat shock cognate 70 kDa protein	KOG0101	8.00E-91	Molecular chaperones HSP70/HSC70, HSP70 superfamily	ko04144;ko04010;ko04141;ko03040	Endocytosis|MAPK signaling pathway|Protein processing in endoplasmic reticulum|Spliceosome	4	K03283	HSPA1s	heat shock 70kDa protein 1/2/6/8	GO:0005524	ATP binding
CL34310Contig1	47.68240636	65.87459449	29.49021824	0.447672103	-1.159485677	0.019929303	0.689337221	Down	1.783289	1.530987	2.799075	1.178939	0.9539892	0.5061264	2426	gi|460395951|ref|XP_004243543.1|PREDICTED: BTB/POZ domain-containing protein At5g48130 [Solanum lycopersicum]	0	sp|Q9LUB9|Y5813_ARATH	0	BTB/POZ domain-containing protein At5g48130
CL34311Contig1	370.0107379	222.5861128	517.4353631	2.324652498	1.21701507	1.42E-05	0.028747262	Up	14.86154	22.82834	16.90426	32.71541	47.42491	43.53352	913	gi|1102290838|gb|OIT37082.1|hypothetical protein A4A49_11417 [Nicotiana attenuata]	2.32E-28
CL34321Contig1	12.78208881	20.2857889	5.278388727	0.260201304	-1.942299902	0.042555715	0.864926427	Down	1.186162	2.75599	4.137433	0.2040186	1.18231	0.5918284	570	gi|565342678|ref|XP_006338469.1|PREDICTED: aldose 1-epimerase-like isoform X1 [Solanum tuberosum]	1.24E-52	sp|Q96C23|GALM_HUMAN	2.00E-24	Aldose 1-epimerase	KOG1604	1.00E-28	Predicted mutarotase	ko00010;ko00052	Glycolysis / Gluconeogenesis|Galactose metabolism	2	K01785	galM, GALM	aldose 1-epimerase	GO:0005737;GO:0070062;GO:0004034;GO:0030246;GO:0033499;GO:0006012;GO:0006006	cytoplasm|extracellular exosome|aldose 1-epimerase activity|carbohydrate binding|galactose catabolic process via UDP-galactose|galactose metabolic process|glucose metabolic process
CL34379Contig1	42.97580923	25.09664547	60.854973	2.424824986	1.277880623	0.014077363	0.617027683	Up	2.926611	3.13505	0.4975029	3.244261	6.413693	6.371339	831
CL34399Contig1	23.55858642	34.28466105	12.83251178	0.374293092	-1.417759674	0.042831447	0.866460746	Down	4.71433	4.25637	6.845772	1.352726	2.104599	2.40698	486	gi|1102285101|gb|OIT32118.1|ornithine carbamoyltransferase, chloroplastic [Nicotiana attenuata]	1.44E-36	sp|O50039|OTC_ARATH	5.00E-38	Ornithine carbamoyltransferase, chloroplastic	KOG1504	1.00E-38	Ornithine carbamoyltransferase OTC/ARG3	ko00220	Arginine biosynthesis	1	K00611	OTC, argF, argI	ornithine carbamoyltransferase	GO:0009507;GO:0009570;GO:0016597;GO:0004585;GO:0042450;GO:0000050	chloroplast|chloroplast stroma|amino acid binding|ornithine carbamoyltransferase activity|arginine biosynthetic process via ornithine|urea cycle
CL34409Contig1	15.94876389	25.07838396	6.81914382	0.271913207	-1.878781867	0.029406904	0.78346323	Down	0.8833691	0.9874361	2.146855	0.2272164	0.2260266	0.6635437	1399	gi|1026060488|ref|XP_016574700.1|PREDICTED: rhamnogalacturonate lyase-like isoform X2 [Capsicum annuum]	6.25E-222	sp|Q8RJP2|RHIE_DICD3	1.00E-10	Rhamnogalacturonate lyase										GO:0005576;GO:0030246;GO:0016829;GO:0005975;GO:0009405	extracellular region|carbohydrate binding|lyase activity|carbohydrate metabolic process|pathogenesis
CL34411Contig1	143.3218928	95.04595144	191.5978341	2.015844244	1.011384172	0.034410882	0.808983279	Up	11.48227	15.92882	7.427388	24.44803	13.11127	31.86506	605	gi|1026031494|ref|XP_016561952.1|PREDICTED: protein PHLOEM PROTEIN 2-LIKE A9-like [Capsicum annuum]	3.04E-67	sp|Q9SA16|P2A09_ARATH	7.00E-27	Protein PHLOEM PROTEIN 2-LIKE A9										GO:0030246	carbohydrate binding
CL34457Contig1	14.57809463	24.4999931	4.656196159	0.190048876	-2.3955576	0.008825833	0.524608785	Down	3.768239	1.915673	5.331872	0.3877281	1.120095	0.361541	505	gi|1102150526|gb|OIT06802.1|methylsterol monooxygenase 2-2 [Nicotiana attenuata]	9.96E-75	sp|Q9ZW22|SMO21_ARATH	2.00E-74	Methylsterol monooxygenase 2-1	KOG0873	6.00E-75	C-4 sterol methyl oxidase	ko00100	Steroid biosynthesis	1	K14424	SMO2	4-alpha-methyl-delta7-sterol-4alpha-methyl oxidase	GO:0005789;GO:0016021;GO:0016020;GO:0000254;GO:0005506;GO:0080065;GO:0006633;GO:0016126	endoplasmic reticulum membrane|integral component of membrane|membrane|C-4 methylsterol oxidase activity|iron ion binding|4-alpha-methyl-delta7-sterol oxidation|fatty acid biosynthetic process|sterol biosynthetic process
CL34471Contig1	12.0517058	20.16381557	3.939596037	0.195379492	-2.355649054	0.027066277	0.769920067	Down	0.9622636	1.455609	3.686218	0.3941975	0.1892117	0.5599534	761	gi|218191466|gb|EEC73893.1|hypothetical protein OsI_08696 [Oryza sativa Indica Group]	5.47E-09	sp|Q9LQL2|PTR14_ARATH	1.00E-14	Protein NRT1/ PTR FAMILY 7.3	KOG1237	4.00E-15	H+/oligopeptide symporter							GO:0016021;GO:0005886;GO:0015112;GO:0015293;GO:0010150;GO:0015706;GO:0055075;GO:0010167	integral component of membrane|plasma membrane|nitrate transmembrane transporter activity|symporter activity|leaf senescence|nitrate transport|potassium ion homeostasis|response to nitrate
CL34504Contig1	57.37909961	33.65757472	81.1006245	2.409580167	1.2687818	0.015027345	0.628279642	Up	1.651101	2.477076	0.4717348	2.165153	4.155526	4.736247	1612
CL3453Contig1	157.5681051	216.728351	98.40785909	0.454060849	-1.139042448	0.004140173	0.432900013	Down	6.471286	6.364807	11.86433	3.400417	4.469597	2.920306	1980	gi|565403995|ref|XP_006367436.1|PREDICTED: probable polygalacturonase [Solanum tuberosum]	1.69E-253	sp|A7PZL3|PGLR_VITVI	3.00E-122	Probable polygalacturonase										GO:0016021;GO:0004650;GO:0005975	integral component of membrane|polygalacturonase activity|carbohydrate metabolic process
CL34542Contig1	12.22533015	19.48852783	4.962132469	0.254618128	-1.973592958	0.045304133	0.874740926	Down	3.677019	2.384495	3.390091	0.9470855	0.4488453	0.8689433	459
CL34545Contig1	3.641659256	7.283318512	0	0	#NAME?	0.022872477	0.720720851	Down	1.175343	1.914809	0.1659424	0	0	0	495	gi|649117434|gb|AIC54003.1|SLC25A6, partial [synthetic construct]	3.59E-64	sp|Q7PQV7|ADT2_ANOGA	9.00E-74	ADP,ATP carrier protein 2	KOG0749	3.00E-73	Mitochondrial ADP/ATP carrier proteins	ko04217;ko04218;ko04020;ko04022	Necroptosis|Cellular senescence|Calcium signaling pathway|cGMP - PKG signaling pathway	4	K05863	SLC25A4S, ANT	solute carrier family 25 (mitochondrial adenine nucleotide translocator), member 4/5/6/31	GO:0016021;GO:0005743;GO:0005215;GO:0055085	integral component of membrane|mitochondrial inner membrane|transporter activity|transmembrane transport
CL34558Contig1	942.3666051	1620.309127	264.4240832	0.163193602	-2.615343595	0.013319418	0.605223869	Down	73.82705	22.78019	132.735	12.07993	12.55212	11.31031	1599	gi|1025245958|ref|XP_016487829.1|PREDICTED: chlorophyll a-b binding protein 21, chloroplastic-like [Nicotiana tabacum]	4.27E-149	sp|P07370|CB2B_SOLLC	9.00E-170	Chlorophyll a-b binding protein 1B, chloroplastic				ko00196	Photosynthesis - antenna proteins	1	K08912	LHCB1	light-harvesting complex II chlorophyll a/b binding protein 1	GO:0009941;GO:0009535;GO:0016021;GO:0009522;GO:0009523;GO:0010287;GO:0016168;GO:0046872;GO:0031409;GO:0009768;GO:0018298;GO:0009416	chloroplast envelope|chloroplast thylakoid membrane|integral component of membrane|photosystem I|photosystem II|plastoglobule|chlorophyll binding|metal ion binding|pigment binding|photosynthesis, light harvesting in photosystem I|protein-chromophore linkage|response to light stimulus
CL34567Contig1	9.438096432	1.929565714	16.94662715	8.782612081	3.134650083	0.009242637	0.528637887	Up	0.4929597	0	0.5222962	1.521824	1.973874	4.292695	489
CL3456Contig1	44.60553629	25.19684592	64.01422667	2.540565072	1.345149417	0.009750994	0.537156553	Up	0.7684238	0.902908	0.5090393	1.823725	1.372276	2.233868	2587
CL34577Contig1	3.422067051	6.844134102	0	0	#NAME?	0.028502814	0.777163955	Down	1.641512	0.6864767	1.008734	0	0	0	459
CL34584Contig1	22.80524665	12.122671	33.48782231	2.762412864	1.465928958	0.036141754	0.819447122	Up	0	4.530907	1.490692	3.739001	4.981221	7.180662	456
CL34589Contig1	3.70669546	0	7.413390919	Inf	Inf	0.020488211	0.693653172	Up	0	0	0	0	0.9099914	1.625991	648
CL34598Contig1	145.0317744	231.6999657	58.36358323	0.25189293	-1.989117465	0.032585103	0.797724685	Down	6.717584	2.437814	12.62575	2.115838	1.795874	1.348435	2409	gi|697144034|ref|XP_009626140.1|PREDICTED: probable rhamnogalacturonate lyase B isoform X1 [Nicotiana tomentosiformis]	0	sp|Q8RJP2|RHIE_DICD3	4.00E-29	Rhamnogalacturonate lyase										GO:0005576;GO:0030246;GO:0016829;GO:0005975;GO:0009405	extracellular region|carbohydrate binding|lyase activity|carbohydrate metabolic process|pathogenesis
CL34678Contig1	1896.404419	2942.496821	850.3120184	0.288976359	-1.790976622	0.000451543	0.169902044	Down	295.6516	361.4952	624.0393	167.1459	138.9396	44.96008	520	gi|698463534|ref|XP_009782239.1|PREDICTED: uncharacterized protein LOC104231015 [Nicotiana sylvestris]	1.05E-08
CL34692Contig1	14.53903048	5.321353939	23.75670701	4.464410239	2.158469604	0.037167618	0.827124684	Up	0	2.574563	0	1.747493	3.290088	6.49586	452
CL34700Contig1	30.59331375	17.29841915	43.88820835	2.537122494	1.343193175	0.028682746	0.777163955	Up	0.1182558	1.871023	0.868422	1.911393	2.32773	2.641573	1401
CL34713Contig1	5.663634755	11.32726951	0	0	#NAME?	0.002288946	0.357628595	Down	0.7503821	2.401999	2.435143	0	0	0	454
CL34725Contig1	41.46247983	25.43934859	57.48561108	2.259712386	1.176139159	0.029439129	0.78346323	Up	1.703035	2.99675	1.98154	6.605065	2.991184	5.073368	851
CL34746Contig1	4.543032694	0	9.086065388	Inf	Inf	0.00744737	0.497307321	Up	0	0	0	0.5203665	1.002607	2.355777	524
CL34789Contig1	10.90429696	2.647462702	19.16113121	7.23754529	2.855500471	0.008771538	0.524608785	Up	0.6527443	0	0	1.507253	1.449747	1.851022	870	gi|1083906630|ref|XP_018633919.1|PREDICTED: uncharacterized protein LOC108948937 [Nicotiana tomentosiformis]	7.85E-06
CL3480Contig1	158.0952202	280.9727966	35.2176437	0.125341827	-2.996060166	0.045480117	0.875305086	Down	7.289495	1.784133	19.07266	0.7626195	1.252089	1.3643	2279	gi|476007821|sp|Q39978.2|VTSS1_HYOMURecName: Full=Vetispiradiene synthase 1; Short=HVS1	7.32E-289	sp|Q39978|VTSS1_HYOMU	0	Vetispiradiene synthase 1										GO:0005737;GO:0000287;GO:0034003;GO:0016114	cytoplasm|magnesium ion binding|vetispiradiene synthase activity|terpenoid biosynthetic process
CL34821Contig1	32.05062036	45.70912714	18.39211359	0.40237289	-1.313394988	0.02805917	0.774440397	Down	6.243244	4.234933	6.725631	3.30685	1.754913	1.73672	593	gi|723753811|ref|XP_010314853.1|PREDICTED: acanthoscurrin-1-like [Solanum lycopersicum]	2.75E-24
CL3482Contig1	93.0346983	48.8214875	137.2479091	2.811219325	1.491196014	0.027506253	0.772617156	Up	1.521563	3.283891	1.363764	4.444476	3.449469	9.297231	1762	gi|1025403688|ref|XP_016437687.1|PREDICTED: uncharacterized protein LOC107763708 [Nicotiana tabacum]	4.21E-24
CL34870Contig1	50.86878653	68.34054119	33.39703187	0.488685505	-1.033021782	0.031495844	0.792358514	Down	10.78732	7.452673	12.34594	6.520738	6.655011	1.165653	501	gi|1026026435|ref|XP_016559489.1|PREDICTED: uncharacterized protein LOC107859106 [Capsicum annuum]	3.02E-63
CL34881Contig1	18.55761855	9.083796279	28.03144082	3.085872906	1.625678644	0.04056162	0.852838611	Up	0.2440794	1.253287	1.0044	0.9816471	2.614704	3.959065	823
CL34939Contig1	36.70032421	17.66721369	55.73343474	3.154625043	1.657468538	0.00377471	0.419885542	Up	2.163779	3.114458	1.675658	8.206788	3.782354	9.624021	563	gi|698565213|ref|XP_009773200.1|PREDICTED: F-box protein CPR30-like, partial [Nicotiana sylvestris]	9.57E-26
CL34944Contig1	3.979100939	7.614251349	0.343950529	0.045171943	-4.468429214	0.047131467	0.88356609	Down	0.5330285	0.7980511	0.03530112	0.03206499	0	0	1230	gi|220956448|gb|ACL90767.1|lark-PA [synthetic construct]	9.58E-73	sp|Q94901|LARK_DROME	1.00E-87	RNA-binding protein lark	KOG0109	3.00E-88	RNA-binding protein LARK, contains RRM and retroviral-type Zn-finger domains							GO:0071013;GO:0005737;GO:0005829;GO:0005634;GO:0071011;GO:0003729;GO:0000166;GO:0003723;GO:0008270;GO:0030036;GO:0007623;GO:0007303;GO:0007562;GO:0008062;GO:0009790;GO:0045475;GO:0007067;GO:0000398;GO:0045804;GO:2000767;GO:0008104;GO:0042752;GO:0045995	catalytic step 2 spliceosome|cytoplasm|cytosol|nucleus|precatalytic spliceosome|mRNA binding|nucleotide binding|RNA binding|zinc ion binding|actin cytoskeleton organization|circadian rhythm|cytoplasmic transport, nurse cell to oocyte|eclosion|eclosion rhythm|embryo development|locomotor rhythm|mitotic nuclear division|mRNA splicing, via spliceosome|negative regulation of eclosion|positive regulat…
CL34990Contig1	17.84902586	27.97474866	7.723303057	0.276081231	-1.856835281	0.020921939	0.697990761	Down	2.556999	4.02778	3.375341	1.44481	0.5683097	0.5346093	632
CL3499Contig1	98.28466769	132.9790273	63.59030805	0.478198024	-1.064319927	0.007124016	0.492276116	Down	8.358188	8.889826	15.10731	5.755126	6.206453	2.801504	930
CL35013Contig1	8.49425522	14.96206789	2.02644255	0.135438668	-2.884288401	0.021018598	0.69907438	Down	1.002726	3.437377	2.461013	0.3290807	0.6361915	0	490
CL35014Contig1	24.29774185	40.49902865	8.096455045	0.199917265	-2.322525025	0.00317468	0.392961543	Down	2.996902	3.691207	7.721336	0.8512658	1.923128	0	637
CL3505Contig1	37.74976004	21.86604436	53.63347573	2.45282022	1.294441495	0.020162659	0.689690457	Up	1.628053	0.9986401	0.9910446	2.531547	2.538185	3.917485	1309	gi|565377729|ref|XP_006355322.1|PREDICTED: probable protein phosphatase 2C 72 [Solanum tuberosum]	9.95E-153	sp|Q9XGZ9|P2C72_ARATH	2.00E-101	Probable protein phosphatase 2C 72	KOG0698	2.00E-99	Serine/threonine protein phosphatase							GO:0046872;GO:0004722	metal ion binding|protein serine/threonine phosphatase activity
CL35066Contig1	100.9106599	136.4696639	65.35165586	0.478873136	-1.062284591	0.005104211	0.452124734	Down	17.04499	17.7145	26.82242	11.84824	8.781466	7.584151	499	gi|970008629|ref|XP_015065181.1|PREDICTED: cystinosin homolog isoform X2 [Solanum pennellii]	2.23E-82	sp|P57758|CTNS_ARATH	3.00E-77	Cystinosin homolog	KOG3145	8.00E-78	Cystine transporter Cystinosin	ko04142	Lysosome	1	K12386	CTNS	cystinosin	GO:0016021;GO:0005765;GO:0005774;GO:0015184;GO:0015811	integral component of membrane|lysosomal membrane|vacuolar membrane|L-cystine transmembrane transporter activity|L-cystine transport
CL35103Contig1	54.82712648	30.77759852	78.87665443	2.562794312	1.357717694	0.004763857	0.447632484	Up	8.223837	2.175715	2.689741	12.77301	8.875761	12.06779	509	gi|1025270137|ref|XP_016493417.1|PREDICTED: phosphoethanolamine N-methyltransferase 1-like [Nicotiana tabacum]	3.02E-26	sp|Q944H0|PEAM2_ARATH	6.00E-25	Phosphomethylethanolamine N-methyltransferase	KOG1269	2.00E-22	SAM-dependent methyltransferases	ko00564	Glycerophospholipid metabolism	1	K05929	E2.1.1.103, NMT	phosphoethanolamine N-methyltransferase	GO:0005737;GO:0000234;GO:0006656	cytoplasm|phosphoethanolamine N-methyltransferase activity|phosphatidylcholine biosynthetic process
CL35108Contig1	115.7622354	159.2234669	72.30100401	0.454085101	-1.138965394	0.008282387	0.513535011	Down	16.22571	16.50088	31.46674	7.786401	12.04844	8.218544	561	gi|1102284908|gb|OIT31962.1|hypothetical protein A4A49_39644 [Nicotiana attenuata]	1.21E-20
CL35232Contig1	18.45379975	28.26523152	8.642367978	0.305759674	-1.709529949	0.029079262	0.782325114	Down	0.923983	1.502337	2.937262	0.7307157	0.293662	0.5125109	1198	gi|1026069573|ref|XP_016579271.1|PREDICTED: auxin efflux carrier component 2 [Capsicum annuum]	1.82E-189	sp|Q9LU77|PIN2_ARATH	0	Auxin efflux carrier component 2 {ECO:0000303|PubMed:9843496}										GO:0009925;GO:0005783;GO:0016021;GO:0000323;GO:0005886;GO:0010329;GO:0010252;GO:0009926;GO:0009734;GO:0009958;GO:0009733;GO:0009723;GO:0009749	basal plasma membrane|endoplasmic reticulum|integral component of membrane|lytic vacuole|plasma membrane|auxin efflux transmembrane transporter activity|auxin homeostasis|auxin polar transport|auxin-activated signaling pathway|positive gravitropism|response to auxin|response to ethylene|response to glucose
CL35257Contig1	37.07362982	20.86232017	53.28493947	2.554123369	1.352828211	0.017024379	0.649435187	Up	0.7931929	2.802949	1.583771	3.840629	4.631421	4.372395	909
CL35279Contig1	5.561827236	10.49214675	0.631507725	0.06018861	-4.054365699	0.023035998	0.722545076	Down	0.6197196	2.446074	0.8664622	0	0	0.2742103	608
CL35296Contig1	33.43568846	49.59892716	17.27244976	0.348242407	-1.521836199	0.012500652	0.589875387	Down	1.975333	4.163103	2.524353	0.3038285	1.167148	1.510555	1280	gi|1026009981|ref|XP_016556699.1|PREDICTED: uncharacterized protein LOC107856227 [Capsicum annuum]	3.84E-14				KOG1075	3.00E-06	FOG: Reverse transcriptase
CL3530Contig1	2060.205749	2874.882672	1245.528826	0.433245098	-1.206744668	0.013051697	0.602089536	Down	184.341	113.1118	282.7966	93.30258	87.84528	60.44209	1116	gi|350535334|ref|NP_001234189.1|mini zinc finger protein [Solanum lycopersicum]	5.94E-32	sp|Q9LJW5|MIF2_ARATH	2.00E-19	Mini zinc finger protein 2										GO:0005737;GO:0005634;GO:0003677;GO:0046872;GO:0042803;GO:0007275;GO:0006355;GO:0006351	cytoplasm|nucleus|DNA binding|metal ion binding|protein homodimerization activity|multicellular organism development|regulation of transcription, DNA-templated|transcription, DNA-templated
CL35318Contig1	88.61814782	128.4802187	48.75607695	0.379483141	-1.397892301	0.007564615	0.502037484	Down	2.645124	3.155771	5.970086	1.455747	1.926591	0.8772077	2472	gi|1102149005|gb|OIT05295.1|protein decapping 5 [Nicotiana attenuata]	1.83E-150	sp|Q9C658|DCP5_ARATH	9.00E-30	Protein decapping 5	KOG1073	3.00E-30	Uncharacterized mRNA-associated protein RAP55							GO:0000932;GO:0005829;GO:0003729;GO:0042803;GO:0033962;GO:0031087;GO:0006397;GO:0017148;GO:0010606	cytoplasmic mRNA processing body|cytosol|mRNA binding|protein homodimerization activity|cytoplasmic mRNA processing body assembly|deadenylation-independent decapping of nuclear-transcribed mRNA|mRNA processing|negative regulation of translation|positive regulation of cytoplasmic mRNA processing body assembly
CL35367Contig1	91.01281504	134.6787837	47.34684635	0.35155386	-1.508182358	0.03844607	0.837006358	Down	2.929132	2.465667	7.273085	1.34343	1.449752	1.450309	2420	gi|1111024513|ref|XP_019263319.1|PREDICTED: pentatricopeptide repeat-containing protein At5g25630 isoform X2 [Nicotiana attenuata]	0	sp|Q8GZ63|PP397_ARATH	0	Pentatricopeptide repeat-containing protein At5g25630	KOG4197	0	FOG: PPR repeat
CL35428Contig1	31.92988637	12.6663744	51.19339833	4.041677336	2.01495415	0.006558304	0.472186975	Up	1.062183	1.252702	1.251362	2.692562	3.680525	7.766761	799	gi|1102146878|gb|OIT03191.1|hypothetical protein A4A49_30795 [Nicotiana attenuata]	2.73E-07
CL354Contig2	43.09824646	24.68790844	61.50858447	2.491445746	1.316983158	0.01341792	0.60796525	Up	1.165124	1.276366	1.37475	2.662315	3.387737	3.223643	1440
CL35527Contig1	15.30955513	6.156984188	24.46212608	3.973069498	1.99025403	0.025206432	0.742022131	Up	1.683887	0	1.080867	4.545694	3.828194	2.044798	507
CL3557Contig1	16.13498913	7.198699394	25.07127886	3.482751187	1.800227408	0.032777624	0.797964759	Up	0.4617904	0.3490511	0.2300875	0.8257049	1.360709	1.278943	1573	gi|1021508599|ref|XP_016197653.1|PREDICTED: uncharacterized protein LOC107638777 isoform X2 [Arachis ipaensis]	1.22E-13
CL35614Contig1	323.0103753	535.2570033	110.7637474	0.206935634	-2.272745998	0.036418213	0.820035221	Down	75.38206	22.77725	151.2847	15.6719	18.35626	15.5065	487	gi|1025166581|ref|XP_016470116.1|PREDICTED: serine hydroxymethyltransferase, mitochondrial isoform X1 [Nicotiana tabacum]	1.05E-87	sp|P49358|GLYM2_FLAPR	1.00E-112	Serine hydroxymethyltransferase 2, mitochondrial	KOG2467	8.00E-111	Glycine/serine hydroxymethyltransferase	ko00260;ko00630;ko00680;ko00670;ko00460	Glycine, serine and threonine metabolism|Glyoxylate and dicarboxylate metabolism|Methane metabolism|One carbon pool by folate|Cyanoamino acid metabolism	5	K00600	glyA, SHMT	glycine hydroxymethyltransferase	GO:0005739;GO:0004372;GO:0030170;GO:0006544;GO:0006563;GO:0035999	mitochondrion|glycine hydroxymethyltransferase activity|pyridoxal phosphate binding|glycine metabolic process|L-serine metabolic process|tetrahydrofolate interconversion
CL35617Contig1	147.335754	265.5811313	29.09037677	0.109534803	-3.190538764	0.019098837	0.677230905	Down	38.11092	7.423389	75.26321	4.65903	5.463735	2.458213	499	gi|729042213|dbj|BAP91041.1|glyceraldehyde 3-phosphate dehydrogenase-A [Nicotiana benthamiana]	5.48E-89	sp|P09043|G3PA_TOBAC	3.00E-112	Glyceraldehyde-3-phosphate dehydrogenase A, chloroplastic	KOG0657	9.00E-105	Glyceraldehyde 3-phosphate dehydrogenase	ko00710	Carbon fixation in photosynthetic organisms	1	K05298	GAPA	glyceraldehyde-3-phosphate dehydrogenase (NADP+) (phosphorylating)	GO:0009507;GO:0047100;GO:0051287;GO:0050661;GO:0006006;GO:0019253	chloroplast|glyceraldehyde-3-phosphate dehydrogenase (NADP+) (phosphorylating) activity|NAD binding|NADP binding|glucose metabolic process|reductive pentose-phosphate cycle
CL3562Contig1	249.2542082	363.7925588	134.7158576	0.370309547	-1.433196351	0.004287727	0.432900013	Down	7.141247	9.879334	16.79667	4.597081	4.829766	2.48636	2440	gi|1102277646|gb|OIT26385.1|putative cysteine protease rd21b [Nicotiana attenuata]	1.55E-251	sp|P25776|ORYA_ORYSJ	4.00E-108	Oryzain alpha chain	KOG1543	3.00E-96	Cysteine proteinase Cathepsin L							GO:0005615;GO:0005764;GO:0004197;GO:0051603	extracellular space|lysosome|cysteine-type endopeptidase activity|proteolysis involved in cellular protein catabolic process
CL3565Contig1	13.2603564	22.12412836	4.396584432	0.198723509	-2.331165538	0.013584609	0.609771377	Down	0.5825866	0.3692456	1.275919	0.2418588	0.1565102	0.03879705	2228	gi|565385341|ref|XP_006358567.1|PREDICTED: protein NRT1/ PTR FAMILY 4.5-like [Solanum tuberosum]	0	sp|Q93VV5|PTR16_ARATH	6.00E-132	Protein NRT1/ PTR FAMILY 4.3	KOG1237	1.00E-132	H+/oligopeptide symporter							GO:0016021;GO:0005886;GO:0005215;GO:0006857;GO:0009624	integral component of membrane|plasma membrane|transporter activity|oligopeptide transport|response to nematode
CL35661Contig1	10.3868939	3.577115283	17.19667252	4.807413562	2.265260918	0.040516289	0.852838611	Up	0	0.7556028	0.4083327	0.7895459	1.518243	3.483001	666
CL35665Contig1	20.64664664	10.67086667	30.62242661	2.86972254	1.520911256	0.047664452	0.886710455	Up	1.053798	0.6341359	1.340358	1.900934	1.828199	5.018406	777
CL35835Contig1	52.6943657	32.37076856	73.01796284	2.25567591	1.1735598	0.014871992	0.626995294	Up	5.140256	2.366165	2.369922	4.831674	8.289067	9.031302	722
[truncated: 505 more rows]
